# Supplementary material for: Structure and magnetic properties of W-type hexaferrites
Source: IUCrJ. 2019 Apr 30;6(Pt 3):492–9. doi: 10.1107/S2052252519003130 (PMC6503931; doi:10.1107/S2052252519003130)
Supplement: Supplementary file 2 [file m-06-00492-sup2.zip]

Archive with 25 entries (20 files):
- lt5018sup_cif/
- lt5018sup_cif/SrCo2Fe16O27/
- lt5018sup_cif/SrCo2Fe16O27/SrCo2Fe16O27_SINQ_HRPT_StructureFactors.cif
- lt5018sup_cif/SrCo2Fe16O27/SrCo2Fe16O27_SINQ_HRPT.cif
- lt5018sup_cif/SrCo2Fe16O27/SrCo2Fe16O27_Magnetic.cif
- lt5018sup_cif/SrCo2Fe16O27/SrCo2Fe16O27_SLS_MS.cif
- lt5018sup_cif/SrCo2Fe16O27/SrCo2Fe16O27_SLS_MS_StructureFactors.cif
- lt5018sup_cif/SrNi2Fe16O27/
- lt5018sup_cif/SrNi2Fe16O27/SrNi2Fe16O27_SINQ_HRPT_StructureFactors.cif
- lt5018sup_cif/SrNi2Fe16O27/SrNi2Fe16O27_SLS_MS.cif
- lt5018sup_cif/SrNi2Fe16O27/SrNi2Fe16O27_SLS_MS_StructureFactors.cif
- lt5018sup_cif/SrNi2Fe16O27/SrNi2Fe16O27_SINQ_HRPT.cif
- lt5018sup_cif/SrNi2Fe16O27/SrNi2Fe16O27_Magnetic.cif
- lt5018sup_cif/SrZn2Fe16O27/
- lt5018sup_cif/SrZn2Fe16O27/SrZn2Fe16O27_SLS_MS_StructureFactors.cif
- lt5018sup_cif/SrZn2Fe16O27/SrZn2Fe16O27_Magnetic.cif
- lt5018sup_cif/SrZn2Fe16O27/SrZn2Fe16O27_SINQ_HRPT.cif
- lt5018sup_cif/SrZn2Fe16O27/SrZn2Fe16O27_SINQ_HRPT_StructureFactors.cif
- lt5018sup_cif/SrZn2Fe16O27/SrZn2Fe16O27_SLS_MS.cif
- lt5018sup_cif/SrMg2Fe16O27/
- lt5018sup_cif/SrMg2Fe16O27/SrMg2Fe16O27_SLS_MS_StructureFactors.cif
- lt5018sup_cif/SrMg2Fe16O27/SrMg2Fe16O27_Magnetic.cif
- lt5018sup_cif/SrMg2Fe16O27/SrMg2Fe16O27_SINQ_HRPT.cif
- lt5018sup_cif/SrMg2Fe16O27/SrMg2Fe16O27_SLS_MS.cif
- lt5018sup_cif/SrMg2Fe16O27/SrMg2Fe16O27_SINQ_HRPT_StructureFactors.cif
