# Supplementary material for: Structure and magnetic properties of W-type hexaferrites
Source: IUCrJ. 2019 Apr 30;6(Pt 3):492–9. doi: 10.1107/S2052252519003130 (PMC6503931; doi:10.1107/S2052252519003130)
Supplement: Supplementary file 2 [file m-06-00492-sup2.zip › lt5018sup_cif/SrCo2Fe16O27/SrCo2Fe16O27_SINQ_HRPT_StructureFactors.cif]

#==============================================
# Powder diffraction pattern number   1
#==============================================
 
data_hrpt_WSCo_1a_V6_1p89_HI


 
_pd_block_id    hrpt_WSCo_1a_V6_1p89_HI
#==============================================================================             
# 9. INSTRUMENT CHARACTERIZATION                                                            
                                                                                            
_exptl_special_details                                                                      
?                                                                                           
                                                                                            
# if regions of the data are excluded, the reason(s) are supplied here:                     
_pd_proc_info_excluded_regions                                                              
?                                                                                           
                                                                                            
# The following item is used to identify the equipment used to record                       
# the powder pattern when the diffractogram was measured at a laboratory                    
# other than the authors' home institution, e.g. when neutron or synchrotron                
# radiation is used.                                                                        
                                                                                            
_pd_instr_location                                                                          
?                                                                                           
_pd_calibration_special_details           # description of the method used                  
                                          # to calibrate the instrument                     
?                                                                                           
                                                                                            
_diffrn_ambient_temperature    ?                                                            
_diffrn_source                 ?                                                            
_diffrn_source_target          ?                                                            
_diffrn_source_type            ?                                                            
_diffrn_measurement_device_type ?                                                            
_diffrn_detector               ?                                                            
_diffrn_detector_type          ?  # make or model of detector                               
                                                                                            
_pd_meas_scan_method           ?  # options are 'step', 'cont',                             
                                  # 'tof', 'fixed' or                                       
                                  # 'disp' (= dispersive)                                   
_pd_meas_special_details                                                                    
?                                                                                           
                                                                                            
# The following two items identify the program(s) used (if appropriate).                    
_computing_data_collection        ?                                                         
_computing_data_reduction         ?                                                         
                                                                                            
# Describe any processing performed on the data, prior to refinement.                       
# For example: a manual Lp correction or a precomputed absorption correction                
_pd_proc_info_data_reduction      ?                                                         
                                                                                            
# The following item is used for angular dispersive measurements only.                      
                                                                                            
_diffrn_radiation_monochromator   ?                                                         
                                                                                            
# The following items are used to define the size of the instrument.                        
# Not all distances are appropriate for all instrument types.                               
                                                                                            
_pd_instr_dist_src/mono           ?                                                         
_pd_instr_dist_mono/spec          ?                                                         
_pd_instr_dist_src/spec           ?                                                         
_pd_instr_dist_spec/anal          ?                                                         
_pd_instr_dist_anal/detc          ?                                                         
_pd_instr_dist_spec/detc          ?                                                         
                                                                                            
# 10. Specimen size and mounting information                                                
                                                                                            
# The next three fields give the specimen dimensions in mm.  The equatorial                 
# plane contains the incident and diffracted beam.                                          
                                                                                            
_pd_spec_size_axial               ?       # perpendicular to                                
                                          # equatorial plane                                
                                                                                            
_pd_spec_size_equat               ?       # parallel to                                     
                                          # scattering vector                               
                                          # in transmission                                 
                                                                                            
_pd_spec_size_thick               ?       # parallel to                                     
                                          # scattering vector                               
                                          # in reflection                                   
                                                                                            
_pd_spec_mounting                         # This field should be                            
                                          # used to give details of the                     
                                          # container.                                      
?                                                                                           
                                                                                            
_pd_spec_mount_mode               ?       # options are 'reflection'                        
                                          # or 'transmission'                               
                                                                                            
_pd_spec_shape                    ?       # options are 'cylinder'                          
                                          # 'flat_sheet' or 'irregular'                     
                                                                                            
     
_diffrn_radiation_probe                neutrons 
_diffrn_radiation_wavelength            1.8860
     
#  The following profile R-factors are NOT CORRECTED for background
#  The sum is extended to all non-excluded points.
#  These are the current CIF standard
 
_pd_proc_ls_prof_R_factor                5.0385
_pd_proc_ls_prof_wR_factor               6.3250
_pd_proc_ls_prof_wR_expected             2.6325
 
#  The following profile R-factors are CORRECTED for background
#  The sum is extended to all non-excluded points.
#  These items are not in the current CIF standard, but are defined above
 
_pd_proc_ls_prof_cR_factor                9.0677
_pd_proc_ls_prof_cwR_factor              10.0958
_pd_proc_ls_prof_cwR_expected             4.2019
 
#  The following items are not in the CIF standard, but are defined above
 
_pd_proc_ls_prof_chi2                 5.7729
_pd_proc_ls_prof_echi2                5.7729
  
_pd_proc_ls_background_function   
;   FullProf Background function number  
;                                                                              
                                                                               
_exptl_absorpt_process_details                                                 
;   FullProf Absorption/surface roughness correction    
 No correction is applied ?.                                                   
;                                                                              
                                                                               
_pd_proc_ls_profile_function                                                   
;                                                                              
;                                                                              
_pd_proc_ls_peak_cutoff 0.00500                                                
_pd_calc_method  "   Rietveld Refinement" 
                                                                               
#---- raw/calc data loop -----   
_pd_meas_2theta_range_min       3.750000
_pd_meas_2theta_range_max     164.699997
_pd_meas_2theta_range_inc       0.050000
_pd_proc_2theta_range_min       3.615392
_pd_proc_2theta_range_max     164.565384
_pd_proc_2theta_range_inc       0.050000
 
loop_
_pd_proc_point_id
_pd_proc_2theta_corrected   
_pd_proc_intensity_total
_pd_calc_intensity_total
_pd_proc_intensity_bkg_calc
 
    27     4.9154    588(25)           638.4538          636.9750                                                                   
    28     4.9654    581(24)           638.2040          636.6668                                                                   
    29     5.0154    653(26)           637.9614          636.3582                                                                   
    30     5.0654    603(25)           637.7287          636.0493                                                                   
    31     5.1154    606(25)           637.5104          635.7404                                                                   
    32     5.1654    610(25)           637.3129          635.4312                                                                   
    33     5.2154    640(25)           637.1468          635.1219                                                                   
    34     5.2654    657(26)           637.0314          634.8128                                                                   
    35     5.3154    663(26)           636.9825          634.5037                                                                   
    36     5.3654    661(26)           637.0351          634.1946                                                                   
    37     5.4154    645(25)           637.2317          633.8860                                                                   
    38     5.4654    640(25)           637.6251          633.5775                                                                   
    39     5.5154    647(25)           638.2807          633.2696                                                                   
    40     5.5654    630(25)           639.2731          632.9618                                                                   
    41     5.6154    636(25)           640.6868          632.6547                                                                   
    42     5.6654    643(25)           642.6114          632.3484                                                                   
    43     5.7154    666(26)           645.1404          632.0424                                                                   
    44     5.7654    641(25)           648.3709          631.7372                                                                   
    45     5.8154    677(26)           652.4044          631.4327                                                                   
    46     5.8654    681(26)           657.3505          631.1293                                                                   
    47     5.9154    622(25)           663.3295          630.8267                                                                   
    48     5.9654    660(26)           670.4735          630.5252                                                                   
    49     6.0154    663(25)           678.9153          630.2244                                                                   
    50     6.0654    689(26)           688.7686          629.9252                                                                   
    51     6.1154    684(26)           700.0848          629.6268                                                                   
    52     6.1654    670(26)           712.7996          629.3298                                                                   
    53     6.2154    720(26)           726.6674          629.0344                                                                   
    54     6.2654    738(27)           741.1987          628.7400                                                                   
    55     6.3154    763(27)           755.6317          628.4473                                                                   
    56     6.3654    742(27)           768.9349          628.1561                                                                   
    57     6.4154    774(28)           779.8969          627.8664                                                                   
    58     6.4654    760(27)           787.2623          627.5785                                                                   
    59     6.5154    827(28)           789.9312          627.2923                                                                   
    60     6.5654    787(28)           787.1873          627.0081                                                                   
    61     6.6154    800(28)           778.9119          626.7255                                                                   
    62     6.6654    748(27)           765.7092          626.4448                                                                   
    63     6.7154    734(27)           748.8348          626.1663                                                                   
    64     6.7654    756(27)           729.9246          625.8899                                                                   
    65     6.8154    736(27)           710.6411          625.6155                                                                   
    66     6.8654    727(27)           692.3966          625.3436                                                                   
    67     6.9154    684(26)           676.2026          625.0737                                                                   
    68     6.9654    705(26)           662.6227          624.8062                                                                   
    69     7.0154    632(25)           651.8107          624.5411                                                                   
    70     7.0654    649(25)           643.6012          624.2782                                                                   
    71     7.1154    608(24)           637.6272          624.0182                                                                   
    72     7.1654    596(24)           633.4337          623.7608                                                                   
    73     7.2154    660(25)           630.5671          623.5059                                                                   
    74     7.2654    631(25)           628.6329          623.2538                                                                   
    75     7.3154    650(25)           627.3202          623.0043                                                                   
    76     7.3654    627(25)           626.4033          622.7579                                                                   
    77     7.4154    622(25)           625.7294          622.5142                                                                   
    78     7.4654    613(24)           625.2015          622.2736                                                                   
    79     7.5154    639(25)           624.7610          622.0360                                                                   
    80     7.5654    622(25)           624.3740          621.8015                                                                   
    81     7.6154    600(24)           624.0215          621.5701                                                                   
    82     7.6654    612(24)           623.6935          621.3419                                                                   
    83     7.7154    599(24)           623.3838          621.1169                                                                   
    84     7.7654    649(25)           623.0892          620.8953                                                                   
    85     7.8154    597(24)           622.8079          620.6771                                                                   
    86     7.8654    614(24)           622.5378          620.4622                                                                   
    87     7.9154    568(24)           622.2782          620.2509                                                                   
    88     7.9654    630(25)           622.0287          620.0432                                                                   
    89     8.0154    558(23)           621.7876          619.8389                                                                   
    90     8.0654    596(24)           621.5551          619.6384                                                                   
    91     8.1154    624(25)           621.3304          619.4417                                                                   
    92     8.1654    623(25)           621.1130          619.2484                                                                   
    93     8.2154    626(25)           620.9031          619.0593                                                                   
    94     8.2654    626(25)           620.7076          618.8740                                                                   
    95     8.3154    670(25)           620.5110          618.6924                                                                   
    96     8.3654    607(24)           620.3210          618.5150                                                                   
    97     8.4154    629(25)           620.1374          618.3416                                                                   
    98     8.4654    622(25)           619.9597          618.1720                                                                   
    99     8.5154    605(24)           619.7883          618.0068                                                                   
   100     8.5654    614(24)           619.6226          617.8456                                                                   
   101     8.6154    637(25)           619.4628          617.6886                                                                   
   102     8.6654    628(25)           619.3091          617.5361                                                                   
   103     8.7154    641(25)           619.1611          617.3878                                                                   
   104     8.7654    637(25)           619.0184          617.2435                                                                   
   105     8.8154    648(25)           618.8818          617.1039                                                                   
   106     8.8654    590(24)           618.7509          616.9688                                                                   
   107     8.9154    623(25)           618.6255          616.8380                                                                   
   108     8.9654    616(24)           618.5059          616.7119                                                                   
   109     9.0154    604(24)           618.3916          616.5900                                                                   
   110     9.0654    623(25)           618.2834          616.4731                                                                   
   111     9.1154    623(24)           618.1807          616.3607                                                                   
   112     9.1654    613(24)           618.0838          616.2530                                                                   
   113     9.2154    596(24)           617.9964          616.1501                                                                   
   114     9.2654    598(24)           617.9109          616.0518                                                                   
   115     9.3154    600(24)           617.8311          615.9582                                                                   
   116     9.3654    617(25)           617.7574          615.8698                                                                   
   117     9.4154    591(24)           617.6892          615.7858                                                                   
   118     9.4654    609(24)           617.6270          615.7068                                                                   
   119     9.5154    588(24)           617.5707          615.6329                                                                   
   120     9.5654    601(24)           617.5204          615.5639                                                                   
   121     9.6154    642(25)           617.4761          615.4999                                                                   
   122     9.6654    611(24)           617.4377          615.4407                                                                   
   123     9.7154    630(25)           617.4058          615.3868                                                                   
   124     9.7654    621(25)           617.3798          615.3380                                                                   
   125     9.8154    675(26)           617.3601          615.2942                                                                   
   126     9.8654    630(25)           617.3491          615.2555                                                                   
   127     9.9154    601(24)           617.3420          615.2220                                                                   
   128     9.9654    603(24)           617.3413          615.1937                                                                   
   129    10.0154    622(25)           617.3472          615.1706                                                                   
   130    10.0654    643(25)           617.3595          615.1526                                                                   
   131    10.1154    613(25)           617.3787          615.1401                                                                   
   132    10.1654    652(25)           617.4045          615.1327                                                                   
   133    10.2154    615(25)           617.4370          615.1305                                                                   
   134    10.2654    586(24)           617.4767          615.1338                                                                   
   135    10.3154    595(25)           617.5232          615.1422                                                                   
   136    10.3654    632(25)           617.5772          615.1563                                                                   
   137    10.4154    627(25)           617.6382          615.1755                                                                   
   138    10.4654    610(25)           617.7068          615.2002                                                                   
   139    10.5154    663(26)           617.7827          615.2301                                                                   
   140    10.5654    643(26)           617.8665          615.2655                                                                   
   141    10.6154    672(27)           617.9581          615.3063                                                                   
   142    10.6654    648(26)           618.0580          615.3528                                                                   
   143    10.7154    590(25)           618.1660          615.4045                                                                   
   144    10.7654    614(25)           618.2824          615.4616                                                                   
   145    10.8154    569(25)           618.4098          615.5243                                                                   
   146    10.8654    635(26)           618.5440          615.5924                                                                   
   147    10.9154    638(26)           618.6876          615.6660                                                                   
   148    10.9654    670(27)           618.8406          615.7450                                                                   
   149    11.0154    624(26)           619.0035          615.8293                                                                   
   150    11.0654    575(25)           619.1772          615.9195                                                                   
   151    11.1154    574(25)           619.3615          616.0150                                                                   
   152    11.1654    658(27)           619.5570          616.1160                                                                   
   153    11.2154    665(27)           619.7646          616.2225                                                                   
   154    11.2654    652(26)           619.9846          616.3345                                                                   
   155    11.3154    632(26)           620.2177          616.4519                                                                   
   156    11.3654    673(27)           620.4650          616.5750                                                                   
   157    11.4154    619(26)           620.7272          616.7034                                                                   
   158    11.4654    614(26)           621.0053          616.8372                                                                   
   159    11.5154    664(27)           621.3006          616.9766                                                                   
   160    11.5654    658(26)           621.6146          617.1215                                                                   
   161    11.6154    638(26)           621.9487          617.2717                                                                   
   162    11.6654    608(25)           622.3049          617.4275                                                                   
   163    11.7154    667(26)           622.6853          617.5887                                                                   
   164    11.7654    666(27)           623.0927          617.7554                                                                   
   165    11.8154    641(26)           623.5295          617.9274                                                                   
   166    11.8654    625(26)           624.0001          618.1048                                                                   
   167    11.9154    615(25)           624.5090          618.2877                                                                   
   168    11.9654    606(25)           625.0621          618.4759                                                                   
   169    12.0154    616(25)           625.6683          618.6695                                                                   
   170    12.0654    678(26)           626.3409          618.8685                                                                   
   171    12.1154    651(26)           627.1013          619.0728                                                                   
   172    12.1654    610(25)           627.9858          619.2822                                                                   
   173    12.2154    676(26)           629.0577          619.4971                                                                   
   174    12.2654    638(25)           630.4321          619.7173                                                                   
   175    12.3154    732(27)           632.2764          619.9428                                                                   
   176    12.3654    659(26)           634.8937          620.1733                                                                   
   177    12.4154    695(26)           638.7483          620.4091                                                                   
   178    12.4654    690(26)           644.5649          620.6501                                                                   
   179    12.5154    727(27)           653.2729          620.8962                                                                   
   180    12.5654    706(26)           666.2315          621.1475                                                                   
   181    12.6154    769(28)           685.1136          621.4039                                                                   
   182    12.6654    758(27)           711.8547          621.6654                                                                   
   183    12.7154    813(28)           748.4587          621.9319                                                                   
   184    12.7654    863(29)           796.6554          622.2034                                                                   
   185    12.8154    987(31)           857.4147          622.4799                                                                   
   186    12.8654    986(31)           930.3890          622.7614                                                                   
   187    12.9154    1057(32)          1013.3733          623.0478                                                                  
   188    12.9654    1124(33)          1101.9926          623.3392                                                                  
   189    13.0154    1234(35)          1189.7382          623.6352                                                                  
   190    13.0654    1184(34)          1268.4860          623.9362                                                                  
   191    13.1154    1327(36)          1329.5106          624.2418                                                                  
   192    13.1654    1370(37)          1364.8811          624.5521                                                                  
   193    13.2154    1351(36)          1369.1294          624.8672                                                                  
   194    13.2654    1380(37)          1340.8369          625.1870                                                                  
   195    13.3154    1292(35)          1283.4417          625.5115                                                                  
   196    13.3654    1358(36)          1204.5242          625.8406                                                                  
   197    13.4154    1180(34)          1113.7645          626.1740                                                                  
   198    13.4654    1089(33)          1020.7104          626.5120                                                                  
   199    13.5154    974(31)           933.2112          626.8546                                                                   
   200    13.5654    880(29)           856.6530          627.2014                                                                   
   201    13.6154    826(28)           793.7986          627.5530                                                                   
   202    13.6654    807(28)           745.1240          627.9083                                                                   
   203    13.7154    740(27)           709.4259          628.2682                                                                   
   204    13.7654    661(25)           684.5421          628.6323                                                                   
   205    13.8154    650(25)           667.9924          629.0005                                                                   
   206    13.8654    643(25)           657.4499          629.3727                                                                   
   207    13.9154    614(25)           650.9590          629.7493                                                                   
   208    13.9654    634(25)           647.0754          630.1298                                                                   
   209    14.0154    638(25)           644.7918          630.5142                                                                   
   210    14.0654    657(25)           643.4580          630.9026                                                                   
   211    14.1154    597(24)           642.7004          631.2947                                                                   
   212    14.1654    669(25)           642.2454          631.6907                                                                   
   213    14.2154    664(26)           641.9884          632.0905                                                                   
   214    14.2654    635(25)           641.8603          632.4940                                                                   
   215    14.3154    652(25)           641.8233          632.9014                                                                   
   216    14.3654    608(24)           641.8553          633.3120                                                                   
   217    14.4154    605(24)           641.9435          633.7262                                                                   
   218    14.4654    605(24)           642.0789          634.1439                                                                   
   219    14.5154    606(24)           642.2551          634.5651                                                                   
   220    14.5654    590(24)           642.4668          634.9894                                                                   
   221    14.6154    656(25)           642.7099          635.4171                                                                   
   222    14.6654    654(25)           642.9811          635.8481                                                                   
   223    14.7154    621(25)           643.2775          636.2823                                                                   
   224    14.7654    650(25)           643.5965          636.7196                                                                   
   225    14.8154    634(25)           643.9360          637.1600                                                                   
   226    14.8654    668(26)           644.2942          637.6033                                                                   
   227    14.9154    624(25)           644.6693          638.0493                                                                   
   228    14.9654    651(25)           645.0604          638.4984                                                                   
   229    15.0154    652(25)           645.4661          638.9503                                                                   
   230    15.0654    629(25)           645.8853          639.4048                                                                   
   231    15.1154    619(25)           646.3171          639.8619                                                                   
   232    15.1654    611(24)           646.7613          640.3218                                                                   
   233    15.2154    635(25)           647.2162          640.7841                                                                   
   234    15.2654    608(25)           647.6818          641.2488                                                                   
   235    15.3154    665(25)           648.1573          641.7159                                                                   
   236    15.3654    608(24)           648.6425          642.1854                                                                   
   237    15.4154    681(26)           649.1367          642.6570                                                                   
   238    15.4654    626(25)           649.6471          643.1309                                                                   
   239    15.5154    629(25)           650.1587          643.6068                                                                   
   240    15.5654    603(24)           650.6785          644.0847                                                                   
   241    15.6154    599(24)           651.2062          644.5646                                                                   
   242    15.6654    648(25)           651.7418          645.0465                                                                   
   243    15.7154    625(25)           652.2849          645.5302                                                                   
   244    15.7654    591(24)           652.8351          646.0153                                                                   
   245    15.8154    639(25)           653.3929          646.5024                                                                   
   246    15.8654    598(24)           653.9580          646.9911                                                                   
   247    15.9154    664(26)           654.5438          647.4811                                                                   
   248    15.9654    668(26)           655.1229          647.9726                                                                   
   249    16.0154    587(24)           655.7092          648.4657                                                                   
   250    16.0654    661(26)           656.3021          648.9597                                                                   
   251    16.1154    676(26)           656.9023          649.4553                                                                   
   252    16.1654    690(26)           657.5095          649.9518                                                                   
   253    16.2154    648(25)           658.1237          650.4495                                                                   
   254    16.2654    619(25)           658.7451          650.9482                                                                   
   255    16.3154    669(26)           659.3735          651.4476                                                                   
   256    16.3654    667(26)           660.0096          651.9481                                                                   
   257    16.4154    683(26)           660.6527          652.4490                                                                   
   258    16.4654    640(25)           661.3038          652.9510                                                                   
   259    16.5154    681(26)           661.9625          653.4534                                                                   
   260    16.5654    624(25)           662.6293          653.9565                                                                   
   261    16.6154    608(25)           663.3040          654.4597                                                                   
   262    16.6654    650(26)           663.9873          654.9634                                                                   
   263    16.7154    636(26)           664.6796          655.4677                                                                   
   264    16.7654    635(26)           665.3806          655.9719                                                                   
   265    16.8154    594(25)           666.0933          656.4764                                                                   
   266    16.8654    663(26)           666.8134          656.9807                                                                   
   267    16.9154    649(26)           667.5441          657.4852                                                                   
   268    16.9654    650(26)           668.2852          657.9895                                                                   
   269    17.0154    664(27)           669.0377          658.4937                                                                   
   270    17.0654    655(26)           669.8271          658.9976                                                                   
   271    17.1154    626(26)           670.6039          659.5013                                                                   
   272    17.1654    659(26)           671.3937          660.0044                                                                   
   273    17.2154    648(26)           672.1976          660.5072                                                                   
   274    17.2654    685(27)           673.0159          661.0092                                                                   
   275    17.3154    630(26)           673.8499          661.5106                                                                   
   276    17.3654    630(26)           674.7007          662.0114                                                                   
   277    17.4154    684(27)           675.5692          662.5113                                                                   
   278    17.4654    658(27)           676.4565          663.0101                                                                   
   279    17.5154    635(26)           677.3667          663.5082                                                                   
   280    17.5654    688(27)           678.2965          664.0053                                                                   
   281    17.6154    660(27)           679.2498          664.5011                                                                   
   282    17.6654    625(26)           680.2288          664.9960                                                                   
   283    17.7154    678(27)           681.2351          665.4893                                                                   
   284    17.7654    644(26)           682.2712          665.9813                                                                   
   285    17.8154    617(26)           683.3398          666.4720                                                                   
   286    17.8654    663(27)           684.4437          666.9610                                                                   
   287    17.9154    686(27)           685.5861          667.4485                                                                   
   288    17.9654    648(26)           686.7707          667.9344                                                                   
   289    18.0154    633(26)           688.0015          668.4183                                                                   
   290    18.0654    610(26)           689.2832          668.9006                                                                   
   291    18.1154    683(27)           690.6211          669.3810                                                                   
   292    18.1654    608(26)           692.0211          669.8593                                                                   
   293    18.2154    684(27)           693.4903          670.3359                                                                   
   294    18.2654    679(27)           695.0361          670.8101                                                                   
   295    18.3154    665(26)           696.6675          671.2821                                                                   
   296    18.3654    637(26)           698.3977          671.7516                                                                   
   297    18.4154    701(27)           700.2333          672.2191                                                                   
   298    18.4654    677(27)           702.1909          672.6841                                                                   
   299    18.5154    642(25)           704.2869          673.1466                                                                   
   300    18.5654    633(26)           706.5402          673.6063                                                                   
   301    18.6154    664(26)           708.9744          674.0637                                                                   
   302    18.6654    689(26)           711.6171          674.5182                                                                   
   303    18.7154    721(27)           714.5033          674.9698                                                                   
   304    18.7654    657(26)           717.6803          675.4189                                                                   
   305    18.8154    652(25)           721.2089          675.8647                                                                   
   306    18.8654    694(26)           725.1880          676.3076                                                                   
   307    18.9154    702(26)           729.7762          676.7473                                                                   
   308    18.9654    732(27)           735.2463          677.1840                                                                   
   309    19.0154    756(27)           742.0737          677.6174                                                                   
   310    19.0654    724(27)           751.0868          678.0475                                                                   
   311    19.1154    775(28)           763.6890          678.4744                                                                   
   312    19.1654    834(29)           782.1558          678.8977                                                                   
   313    19.2154    801(28)           810.0087          679.3176                                                                   
   314    19.2654    914(30)           852.3519          679.7339                                                                   
   315    19.3154    1057(32)           916.0939          680.1466                                                                  
   316    19.3654    1127(33)          1009.8087          680.5556                                                                  
   317    19.4154    1322(36)          1143.0381          680.9608                                                                  
   318    19.4654    1488(38)          1324.8671          681.3621                                                                  
   319    19.5154    1774(41)          1561.6626          681.7596                                                                  
   320    19.5654    2185(46)          1854.4003          682.1531                                                                  
   321    19.6154    2477(49)          2195.8638          682.5427                                                                  
   322    19.6654    2877(53)          2568.6304          682.9281                                                                  
   323    19.7154    3075(55)          2944.6416          683.3093                                                                  
   324    19.7654    3392(57)          3286.9580          683.6864                                                                  
   325    19.8154    3662(60)          3554.5356          684.0592                                                                  
   326    19.8654    3650(59)          3709.1619          684.4277                                                                  
   327    19.9154    3981(62)          3725.1477          684.7919                                                                  
   328    19.9654    3835(61)          3598.3076          685.1515                                                                  
   329    20.0154    3539(58)          3348.7402          685.5068                                                                  
   330    20.0654    3308(56)          3014.3994          685.8574                                                                  
   331    20.1154    2777(52)          2639.1692          686.2034                                                                  
   332    20.1654    2251(47)          2262.8777          686.5446                                                                  
   333    20.2154    1907(43)          1916.1080          686.8811                                                                  
   334    20.2654    1562(39)          1618.4196          687.2131                                                                  
   335    20.3154    1293(35)          1378.4834          687.5403                                                                  
   336    20.3654    1204(34)          1196.2856          687.8622                                                                  
   337    20.4154    1053(32)          1065.6135          688.1796                                                                  
   338    20.4654    947(30)           977.2615          688.4916                                                                   
   339    20.5154    902(30)           921.4662          688.7988                                                                   
   340    20.5654    832(28)           889.6388          689.1008                                                                   
   341    20.6154    780(27)           875.3627          689.3980                                                                   
   342    20.6654    869(29)           874.8031          689.6897                                                                   
   343    20.7154    866(29)           886.7408          689.9761                                                                   
   344    20.7654    949(30)           912.5687          690.2575                                                                   
   345    20.8154    949(30)           956.2734          690.5336                                                                   
   346    20.8654    1064(32)          1024.5062          690.8041                                                                  
   347    20.9154    1181(34)          1126.5857          691.0693                                                                  
   348    20.9654    1313(36)          1274.1646          691.3291                                                                  
   349    21.0154    1559(39)          1480.5874          691.5835                                                                  
   350    21.0654    1815(42)          1759.1854          691.8322                                                                  
   351    21.1154    2192(46)          2120.9121          692.0753                                                                  
   352    21.1654    2742(52)          2571.0132          692.3129                                                                  
   353    21.2154    3301(57)          3105.0376          692.5448                                                                  
   354    21.2654    3729(60)          3705.8462          692.7710                                                                  
   355    21.3154    4308(65)          4341.0264          692.9916                                                                  
   356    21.3654    5017(70)          4963.5791          693.2063                                                                  
   357    21.4154    5425(73)          5514.5737          693.4154                                                                  
   358    21.4654    5549(73)          5929.1963          693.6187                                                                  
   359    21.5154    5778(75)          6147.9106          693.8160                                                                  
   360    21.5654    5934(76)          6131.8647          694.0075                                                                  
   361    21.6154    6117(77)          5879.4624          694.1931                                                                  
   362    21.6654    5811(75)          5431.8354          694.3727                                                                  
   363    21.7154    5149(70)          4861.3428          694.5464                                                                  
   364    21.7654    4491(66)          4250.1670          694.7141                                                                  
   365    21.8154    3633(59)          3673.8987          694.8760                                                                  
   366    21.8654    3242(56)          3191.6553          695.0314                                                                  
   367    21.9154    2773(52)          2842.0247          695.1811                                                                  
   368    21.9654    2552(50)          2641.9917          695.3246                                                                  
   369    22.0154    2511(49)          2587.4290          695.4619                                                                  
   370    22.0654    2668(51)          2656.2007          695.5933                                                                  
   371    22.1154    2696(51)          2811.7302          695.7184                                                                  
   372    22.1654    2874(53)          3007.6238          695.8375                                                                  
   373    22.2154    3045(54)          3193.4817          695.9501                                                                  
   374    22.2654    3266(56)          3321.3372          696.0567                                                                  
   375    22.3154    3346(57)          3354.0317          696.1573                                                                  
   376    22.3654    3333(57)          3273.7117          696.2514                                                                  
   377    22.4154    3291(57)          3086.3877          696.3394                                                                  
   378    22.4654    3265(57)          2817.8262          696.4211                                                                  
   379    22.5154    2958(54)          2503.1504          696.4965                                                                  
   380    22.5654    2554(50)          2177.0327          696.5656                                                                  
   381    22.6154    2348(48)          1867.8850          696.6285                                                                  
   382    22.6654    1896(43)          1595.4712          696.6851                                                                  
   383    22.7154    1646(40)          1370.3961          696.7354                                                                  
   384    22.7654    1393(37)          1195.3516          696.7794                                                                  
   385    22.8154    1283(36)          1067.3527          696.8171                                                                  
   386    22.8654    1061(32)           980.2142          696.8489                                                                  
   387    22.9154    1013(32)           927.2330          696.8738                                                                  
   388    22.9654    942(31)           902.8182          696.8926                                                                   
   389    23.0154    944(31)           903.5365          696.9051                                                                   
   390    23.0654    952(31)           928.2399          696.9114                                                                   
   391    23.1154    986(32)           977.4167          696.9112                                                                   
   392    23.1654    1031(32)          1051.9631          696.9049                                                                  
   393    23.2154    1145(35)          1151.5231          696.8922                                                                  
   394    23.2654    1220(35)          1272.8585          696.8733                                                                  
   395    23.3154    1377(38)          1408.5858          696.8480                                                                  
   396    23.3654    1524(40)          1546.7349          696.8165                                                                  
   397    23.4154    1534(40)          1671.6104          696.7786                                                                  
   398    23.4654    1586(41)          1765.9373          696.7348                                                                  
   399    23.5154    1670(42)          1814.3721          696.6844                                                                  
   400    23.5654    1820(44)          1807.7036          696.6280                                                                  
   401    23.6154    1686(42)          1746.2302          696.5652                                                                  
   402    23.6654    1615(41)          1639.9722          696.4963                                                                  
   403    23.7154    1484(40)          1505.1771          696.4212                                                                  
   404    23.7654    1348(38)          1359.5044          696.3398                                                                  
   405    23.8154    1183(36)          1218.3257          696.2525                                                                  
   406    23.8654    1041(33)          1092.7664          696.1590                                                                  
   407    23.9154    899(31)           989.0151          696.0593                                                                   
   408    23.9654    861(30)           908.7714          695.9537                                                                   
   409    24.0154    846(30)           850.3531          695.8417                                                                   
   410    24.0654    803(29)           810.1259          695.7239                                                                   
   411    24.1154    749(28)           783.8185          695.6001                                                                   
   412    24.1654    752(28)           767.3760          695.4700                                                                   
   413    24.2154    684(27)           757.5715          695.3344                                                                   
   414    24.2654    703(27)           752.0885          695.1925                                                                   
   415    24.3154    727(28)           749.4971          695.0449                                                                   
   416    24.3654    714(28)           749.1364          694.8912                                                                   
   417    24.4154    758(28)           751.0284          694.7319                                                                   
   418    24.4654    682(27)           755.8867          694.5665                                                                   
   419    24.5154    779(29)           765.1923          694.3956                                                                   
   420    24.5654    747(28)           781.3210          694.2186                                                                   
   421    24.6154    744(28)           807.6014          694.0363                                                                   
   422    24.6654    781(29)           848.2043          693.8480                                                                   
   423    24.7154    876(30)           907.6816          693.6542                                                                   
   424    24.7654    988(32)           990.0714          693.4549                                                                   
   425    24.8154    1080(33)          1097.6412          693.2496                                                                  
   426    24.8654    1261(36)          1229.3149          693.0392                                                                  
   427    24.9154    1354(37)          1379.4314          692.8232                                                                  
   428    24.9654    1490(39)          1536.9971          692.6016                                                                  
   429    25.0154    1652(41)          1686.1296          692.3748                                                                  
   430    25.0654    1760(42)          1807.9663          692.1426                                                                  
   431    25.1154    1858(43)          1883.9756          691.9050                                                                  
   432    25.1654    1942(44)          1900.7928          691.6622                                                                  
   433    25.2154    1894(44)          1854.8079          691.4141                                                                  
   434    25.2654    1760(42)          1754.0015          691.1611                                                                  
   435    25.3154    1573(40)          1614.9834          690.9027                                                                  
   436    25.3654    1505(39)          1457.5769          690.6392                                                                  
   437    25.4154    1320(36)          1299.9479          690.3707                                                                  
   438    25.4654    1098(33)          1156.0333          690.0973                                                                  
   439    25.5154    994(31)          1034.4067          689.8190                                                                   
   440    25.5654    919(30)           938.4127          689.5358                                                                   
   441    25.6154    847(29)           867.3029          689.2479                                                                   
   442    25.6654    810(28)           817.6558          688.9549                                                                   
   443    25.7154    744(27)           784.9376          688.6574                                                                   
   444    25.7654    683(26)           764.6594          688.3553                                                                   
   445    25.8154    729(27)           753.1020          688.0486                                                                   
   446    25.8654    756(27)           747.6631          687.7373                                                                   
   447    25.9154    749(27)           746.9170          687.4214                                                                   
   448    25.9654    694(26)           750.5880          687.1013                                                                   
   449    26.0154    744(27)           759.5315          686.7770                                                                   
   450    26.0654    798(28)           775.5503          686.4480                                                                   
   451    26.1154    798(28)           801.5244          686.1151                                                                   
   452    26.1654    831(29)           841.0276          685.7778                                                                   
   453    26.2154    944(31)           897.8577          685.4366                                                                   
   454    26.2654    1011(32)           975.2452          685.0912                                                                  
   455    26.3154    1126(33)          1074.7327          684.7418                                                                  
   456    26.3654    1242(35)          1194.9982          684.3888                                                                  
   457    26.4154    1387(37)          1330.8190          684.0316                                                                  
   458    26.4654    1568(39)          1472.6583          683.6708                                                                  
   459    26.5154    1677(41)          1606.9893          683.3063                                                                  
   460    26.5654    1802(42)          1717.7769          682.9381                                                                  
   461    26.6154    1884(43)          1789.4031          682.5663                                                                  
   462    26.6654    1922(44)          1810.9602          682.1912                                                                  
   463    26.7154    1917(44)          1780.5979          681.8126                                                                  
   464    26.7654    1764(42)          1706.7275          681.4304                                                                  
   465    26.8154    1752(42)          1604.5450          681.0451                                                                  
   466    26.8654    1582(40)          1490.4858          680.6567                                                                  
   467    26.9154    1485(38)          1378.1257          680.2650                                                                  
   468    26.9654    1366(37)          1276.2018          679.8703                                                                  
   469    27.0154    1233(35)          1188.3977          679.4726                                                                  
   470    27.0654    1266(35)          1114.1989          679.0720                                                                  
   471    27.1154    1157(34)          1050.6582          678.6686                                                                  
   472    27.1654    1127(33)           994.4730          678.2625                                                                  
   473    27.2154    1022(32)           943.4331          677.8536                                                                  
   474    27.2654    994(31)           896.7532          677.4420                                                                   
   475    27.3154    915(30)           854.6262          677.0280                                                                   
   476    27.3654    818(29)           817.6366          676.6116                                                                   
   477    27.4154    787(28)           786.3201          676.1928                                                                   
   478    27.4654    724(27)           760.8905          675.7717                                                                   
   479    27.5154    716(27)           741.1074          675.3484                                                                   
   480    27.5654    713(27)           726.3319          674.9228                                                                   
   481    27.6154    691(26)           715.6738          674.4953                                                                   
   482    27.6654    747(27)           708.1699          674.0658                                                                   
   483    27.7154    685(26)           702.9357          673.6344                                                                   
   484    27.7654    665(26)           699.2469          673.2013                                                                   
   485    27.8154    626(25)           696.5709          672.7663                                                                   
   486    27.8654    703(26)           694.5347          672.3298                                                                   
   487    27.9154    660(26)           692.9083          671.8916                                                                   
   488    27.9654    667(26)           691.5511          671.4518                                                                   
   489    28.0154    702(26)           690.3829          671.0109                                                                   
   490    28.0654    670(26)           689.3589          670.5688                                                                   
   491    28.1154    693(26)           688.4542          670.1251                                                                   
   492    28.1654    655(26)           687.6564          669.6804                                                                   
   493    28.2154    633(25)           686.9679          669.2346                                                                   
   494    28.2654    681(26)           686.3722          668.7878                                                                   
   495    28.3154    731(27)           685.8823          668.3401                                                                   
   496    28.3654    635(25)           685.5116          667.8917                                                                   
   497    28.4154    665(26)           685.2892          667.4426                                                                   
   498    28.4654    652(26)           685.2737          666.9928                                                                   
   499    28.5154    671(26)           685.5817          666.5425                                                                   
   500    28.5654    625(25)           686.4354          666.0917                                                                   
   501    28.6154    643(25)           688.2397          665.6406                                                                   
   502    28.6654    682(26)           691.6895          665.1889                                                                   
   503    28.7154    675(26)           697.8973          664.7372                                                                   
   504    28.7654    657(26)           708.5072          664.2854                                                                   
   505    28.8154    708(27)           725.7300          663.8336                                                                   
   506    28.8654    714(27)           752.2042          663.3818                                                                   
   507    28.9154    822(29)           790.6079          662.9299                                                                   
   508    28.9654    819(29)           842.9603          662.4787                                                                   
   509    29.0154    899(30)           909.7169          662.0273                                                                   
   510    29.0654    1032(32)           988.8428          661.5766                                                                  
   511    29.1154    1083(33)          1075.1558          661.1263                                                                  
   512    29.1654    1222(35)          1160.3293          660.6765                                                                  
   513    29.2154    1212(35)          1233.6560          660.2275                                                                  
   514    29.2654    1341(37)          1283.8977          659.7790                                                                  
   515    29.3154    1298(36)          1302.0197          659.3316                                                                  
   516    29.3654    1328(37)          1284.2646          658.8848                                                                  
   517    29.4154    1277(36)          1233.8235          658.4395                                                                  
   518    29.4654    1176(35)          1159.6201          657.9948                                                                  
   519    29.5154    1126(34)          1073.0831          657.5515                                                                  
   520    29.5654    1030(33)           985.1147          657.1092                                                                  
   521    29.6154    905(31)           904.2415          656.6686                                                                   
   522    29.6654    803(29)           835.7700          656.2291                                                                   
   523    29.7154    725(28)           781.8441          655.7912                                                                   
   524    29.7654    722(27)           742.0391          655.3549                                                                   
   525    29.8154    751(28)           714.3949          654.9204                                                                   
   526    29.8654    635(26)           696.0256          654.4874                                                                   
   527    29.9154    657(26)           684.3176          654.0562                                                                   
   528    29.9654    658(26)           677.0204          653.6273                                                                   
   529    30.0154    663(27)           672.4633          653.2001                                                                   
   530    30.0654    629(26)           669.5225          652.7748                                                                   
   531    30.1154    645(26)           667.5018          652.3521                                                                   
   532    30.1654    613(25)           665.9971          651.9315                                                                   
   533    30.2154    639(26)           664.7878          651.5131                                                                   
   534    30.2654    625(26)           663.7584          651.0972                                                                   
   535    30.3154    616(26)           662.8489          650.6839                                                                   
   536    30.3654    611(26)           662.0277          650.2729                                                                   
   537    30.4154    581(25)           661.2776          649.8647                                                                   
   538    30.4654    604(25)           660.6123          649.4594                                                                   
   539    30.5154    683(27)           659.9761          649.0566                                                                   
   540    30.5654    613(26)           659.3891          648.6570                                                                   
   541    30.6154    628(26)           658.8474          648.2601                                                                   
   542    30.6654    658(26)           658.3495          647.8665                                                                   
   543    30.7154    660(26)           657.8943          647.4756                                                                   
   544    30.7654    618(26)           657.4839          647.0883                                                                   
   545    30.8154    671(27)           657.1215          646.7042                                                                   
   546    30.8654    692(27)           656.8154          646.3232                                                                   
   547    30.9154    641(26)           656.5836          645.9457                                                                   
   548    30.9654    638(26)           656.4599          645.5719                                                                   
   549    31.0154    643(26)           656.5225          645.2016                                                                   
   550    31.0654    601(25)           656.8513          644.8349                                                                   
   551    31.1154    642(26)           657.6454          644.4718                                                                   
   552    31.1654    652(26)           659.1897          644.1125                                                                   
   553    31.2154    658(26)           661.8877          643.7572                                                                   
   554    31.2654    645(26)           666.2596          643.4060                                                                   
   555    31.3154    675(26)           672.8949          643.0583                                                                   
   556    31.3654    702(27)           682.3467          642.7150                                                                   
   557    31.4154    717(27)           694.9734          642.3759                                                                   
   558    31.4654    739(27)           710.7296          642.0408                                                                   
   559    31.5154    775(28)           728.9902          641.7100                                                                   
   560    31.5654    781(28)           748.4351          641.3835                                                                   
   561    31.6154    843(29)           767.0623          641.0615                                                                   
   562    31.6654    814(28)           782.4026          640.7438                                                                   
   563    31.7154    869(29)           791.9413          640.4308                                                                   
   564    31.7654    883(29)           793.8289          640.1223                                                                   
   565    31.8154    922(30)           787.6063          639.8185                                                                   
   566    31.8654    877(29)           774.4523          639.5195                                                                   
   567    31.9154    823(28)           756.6686          639.2251                                                                   
   568    31.9654    762(27)           736.8718          638.9356                                                                   
   569    32.0154    798(28)           717.3568          638.6509                                                                   
   570    32.0654    701(26)           699.8696          638.3712                                                                   
   571    32.1154    723(26)           685.2664          638.0967                                                                   
   572    32.1654    667(26)           673.9173          637.8270                                                                   
   573    32.2154    685(26)           665.6425          637.5627                                                                   
   574    32.2654    675(26)           659.9563          637.3032                                                                   
   575    32.3154    669(26)           656.2688          637.0491                                                                   
   576    32.3654    639(25)           654.0167          636.8005                                                                   
   577    32.4154    624(25)           652.7386          636.5569                                                                   
   578    32.4654    651(25)           652.1029          636.3188                                                                   
   579    32.5154    658(25)           651.8942          636.0863                                                                   
   580    32.5654    665(25)           651.9938          635.8590                                                                   
   581    32.6154    665(25)           652.3616          635.6373                                                                   
   582    32.6654    699(26)           653.0308          635.4213                                                                   
   583    32.7154    646(25)           654.1265          635.2109                                                                   
   584    32.7654    668(25)           655.9142          635.0060                                                                   
   585    32.8154    706(26)           658.8827          634.8070                                                                   
   586    32.8654    707(26)           663.9020          634.6136                                                                   
   587    32.9154    683(26)           672.1958          634.4261                                                                   
   588    32.9654    714(26)           685.6746          634.2444                                                                   
   589    33.0154    667(25)           706.7744          634.0684                                                                   
   590    33.0654    810(28)           738.2615          633.8986                                                                   
   591    33.1154    845(28)           782.7087          633.7346                                                                   
   592    33.1654    950(30)           841.7072          633.5765                                                                   
   593    33.2154    1079(32)           914.8646          633.4247                                                                  
   594    33.2654    1223(34)           998.9626          633.2787                                                                  
   595    33.3154    1251(35)          1087.4241          633.1389                                                                  
   596    33.3654    1355(36)          1170.6239          633.0054                                                                  
   597    33.4154    1444(37)          1236.9460          632.8778                                                                  
   598    33.4654    1468(38)          1275.1477          632.7563                                                                  
   599    33.5154    1460(38)          1277.7795          632.6413                                                                  
   600    33.5654    1467(38)          1244.3090          632.5323                                                                  
   601    33.6154    1305(36)          1181.5657          632.4297                                                                  
   602    33.6654    1243(35)          1100.9395          632.3333                                                                  
   603    33.7154    1084(32)          1014.7025          632.2432                                                                  
   604    33.7654    961(31)           933.4740          632.1597                                                                   
   605    33.8154    784(28)           865.1774          632.0822                                                                   
   606    33.8654    821(28)           814.7226          632.0113                                                                   
   607    33.9154    775(27)           784.4656          631.9467                                                                   
   608    33.9654    802(28)           774.7998          631.8888                                                                   
   609    34.0154    783(27)           784.7342          631.8369                                                                   
   610    34.0654    767(27)           812.1270          631.7917                                                                   
   611    34.1154    792(28)           853.5537          631.7530                                                                   
   612    34.1654    853(29)           904.0770          631.7206                                                                   
   613    34.2154    852(29)           957.0887          631.6950                                                                   
   614    34.2654    881(29)          1004.6946          631.6755                                                                   
   615    34.3154    898(30)          1038.6180          631.6630                                                                   
   616    34.3654    940(30)          1052.0270          631.6566                                                                   
   617    34.4154    857(29)          1041.7668          631.6570                                                                   
   618    34.4654    888(29)          1009.6959          631.6639                                                                   
   619    34.5154    844(29)           961.8091          631.6773                                                                   
   620    34.5654    851(29)           905.8419          631.6973                                                                   
   621    34.6154    770(27)           849.1554          631.7238                                                                   
   622    34.6654    730(27)           797.3895          631.7568                                                                   
   623    34.7154    725(27)           753.9996          631.7963                                                                   
   624    34.7654    678(26)           720.2484          631.8425                                                                   
   625    34.8154    733(27)           695.7402          631.8953                                                                   
   626    34.8654    630(25)           679.0292          631.9547                                                                   
   627    34.9154    673(26)           668.2695          632.0206                                                                   
   628    34.9654    610(24)           661.6928          632.0930                                                                   
   629    35.0154    620(25)           657.8504          632.1719                                                                   
   630    35.0654    639(25)           655.6970          632.2575                                                                   
   631    35.1154    643(25)           654.5437          632.3492                                                                   
   632    35.1654    629(25)           653.9738          632.4479                                                                   
   633    35.2154    646(25)           653.7511          632.5529                                                                   
   634    35.2654    648(25)           653.7501          632.6645                                                                   
   635    35.3154    643(25)           653.9067          632.7825                                                                   
   636    35.3654    659(25)           654.1896          632.9070                                                                   
   637    35.4154    687(26)           654.5836          633.0378                                                                   
   638    35.4654    622(25)           655.0883          633.1752                                                                   
   639    35.5154    675(26)           655.6888          633.3189                                                                   
   640    35.5654    608(25)           656.3923          633.4689                                                                   
   641    35.6154    607(25)           657.2019          633.6254                                                                   
   642    35.6654    650(25)           658.1226          633.7883                                                                   
   643    35.7154    671(26)           659.1613          633.9575                                                                   
   644    35.7654    651(26)           660.3282          634.1329                                                                   
   645    35.8154    707(27)           661.6326          634.3148                                                                   
   646    35.8654    675(26)           663.0897          634.5027                                                                   
   647    35.9154    638(26)           664.7421          634.6969                                                                   
   648    35.9654    707(27)           666.5607          634.8974                                                                   
   649    36.0154    671(26)           668.5961          635.1039                                                                   
   650    36.0654    701(27)           670.8800          635.3168                                                                   
   651    36.1154    616(25)           673.4520          635.5354                                                                   
   652    36.1654    690(27)           676.3646          635.7602                                                                   
   653    36.2154    646(26)           679.6913          635.9913                                                                   
   654    36.2654    702(27)           683.5562          636.2281                                                                   
   655    36.3154    668(27)           688.1312          636.4708                                                                   
   656    36.3654    660(26)           693.7859          636.7195                                                                   
   657    36.4154    705(27)           701.1966          636.9742                                                                   
   658    36.4654    691(27)           711.6286          637.2349                                                                   
   659    36.5154    729(28)           727.3574          637.5012                                                                   
   660    36.5654    749(28)           752.2615          637.7731                                                                   
   661    36.6154    766(29)           792.5163          638.0509                                                                   
   662    36.6654    856(30)           857.2300          638.3342                                                                   
   663    36.7154    1016(33)           958.7374          638.6234                                                                  
   664    36.7654    1184(36)          1112.1141          638.9178                                                                  
   665    36.8154    1388(38)          1333.6904          639.2181                                                                  
   666    36.8654    1787(44)          1638.2644          639.5237                                                                  
   667    36.9154    2181(48)          2035.2772          639.8347                                                                  
   668    36.9654    2670(53)          2524.2324          640.1511                                                                  
   669    37.0154    3245(59)          3090.2153          640.4729                                                                  
   670    37.0654    3765(63)          3700.9443          640.7999                                                                  
   671    37.1154    4461(68)          4307.4199          641.1321                                                                  
   672    37.1654    4974(73)          4849.9482          641.4696                                                                  
   673    37.2154    5193(74)          5267.5464          641.8121                                                                  
   674    37.2654    5486(76)          5505.6118          642.1596                                                                  
   675    37.3154    5242(74)          5522.4722          642.5123                                                                  
   676    37.3654    5086(73)          5301.9717          642.8696                                                                  
   677    37.4154    4805(70)          4867.4097          643.2319                                                                  
   678    37.4654    4290(67)          4280.7285          643.5991                                                                  
   679    37.5154    3512(60)          3622.6143          643.9710                                                                  
   680    37.5654    2872(54)          2969.4624          644.3475                                                                  
   681    37.6154    2290(48)          2379.4546          644.7288                                                                  
   682    37.6654    1797(43)          1887.5538          645.1146                                                                  
   683    37.7154    1425(38)          1506.1780          645.5049                                                                  
   684    37.7654    1258(36)          1229.7404          645.8994                                                                  
   685    37.8154    1031(32)          1041.4318          646.2985                                                                  
   686    37.8654    958(31)           919.9872          646.7018                                                                   
   687    37.9154    809(29)           844.9113          647.1093                                                                   
   688    37.9654    777(28)           799.3981          647.5211                                                                   
   689    38.0154    758(27)           771.3429          647.9370                                                                   
   690    38.0654    762(28)           752.9991          648.3564                                                                   
   691    38.1154    721(27)           739.9430          648.7803                                                                   
   692    38.1654    727(27)           729.9005          649.2079                                                                   
   693    38.2154    696(26)           721.8076          649.6393                                                                   
   694    38.2654    660(26)           715.2014          650.0743                                                                   
   695    38.3154    665(26)           709.8618          650.5129                                                                   
   696    38.3654    699(26)           705.6411          650.9554                                                                   
   697    38.4154    710(26)           702.3947          651.4012                                                                   
   698    38.4654    686(26)           699.9698          651.8502                                                                   
   699    38.5154    692(26)           698.2203          652.3027                                                                   
   700    38.5654    695(26)           697.0141          652.7584                                                                   
   701    38.6154    692(26)           696.2488          653.2172                                                                   
   702    38.6654    662(25)           695.8505          653.6792                                                                   
   703    38.7154    695(26)           695.7693          654.1442                                                                   
   704    38.7654    680(26)           695.9772          654.6121                                                                   
   705    38.8154    685(26)           696.4594          655.0829                                                                   
   706    38.8654    656(25)           697.2156          655.5564                                                                   
   707    38.9154    704(26)           698.2582          656.0326                                                                   
   708    38.9654    673(26)           699.6158          656.5114                                                                   
   709    39.0154    687(26)           701.3398          656.9926                                                                   
   710    39.0654    703(26)           703.5386          657.4763                                                                   
   711    39.1154    656(25)           706.4001          657.9623                                                                   
   712    39.1654    713(26)           710.2767          658.4506                                                                   
   713    39.2154    703(26)           715.8004          658.9410                                                                   
   714    39.2654    693(26)           724.0590          659.4335                                                                   
   715    39.3154    733(27)           736.8521          659.9280                                                                   
   716    39.3654    715(26)           757.0231          660.4244                                                                   
   717    39.4154    783(28)           788.8739          660.9225                                                                   
   718    39.4654    825(28)           838.6194          661.4227                                                                   
   719    39.5154    891(29)           914.7045          661.9243                                                                   
   720    39.5654    1051(32)          1027.7844          662.4274                                                                  
   721    39.6154    1277(35)          1189.8044          662.9318                                                                  
   722    39.6654    1579(39)          1411.8813          663.4376                                                                  
   723    39.7154    1828(42)          1700.5562          663.9448                                                                  
   724    39.7654    2269(47)          2053.0242          664.4532                                                                  
   725    39.8154    2631(51)          2453.1614          664.9626                                                                  
   726    39.8654    2978(54)          2869.5444          665.4730                                                                  
   727    39.9154    3313(57)          3256.9355          665.9844                                                                  
   728    39.9654    3661(60)          3561.8445          666.4966                                                                  
   729    40.0154    3766(61)          3734.3789          667.0093                                                                  
   730    40.0654    3791(61)          3746.1150          667.5227                                                                  
   731    40.1154    3810(61)          3604.7097          668.0368                                                                  
   732    40.1654    3564(59)          3351.8735          668.5513                                                                  
   733    40.2154    3242(56)          3045.0396          669.0659                                                                  
   734    40.2654    2856(53)          2737.3894          669.5809                                                                  
   735    40.3154    2484(49)          2464.8337          670.0961                                                                  
   736    40.3654    2304(47)          2240.9961          670.6112                                                                  
   737    40.4154    2162(46)          2059.2065          671.1264                                                                  
   738    40.4654    2073(45)          1901.3599          671.6414                                                                  
   739    40.5154    1973(44)          1749.8906          672.1561                                                                  
   740    40.5654    1800(42)          1596.2283          672.6707                                                                  
   741    40.6154    1514(39)          1441.4840          673.1846                                                                  
   742    40.6654    1357(36)          1292.1902          673.6982                                                                  
   743    40.7154    1132(33)          1156.0710          674.2113                                                                  
   744    40.7654    980(31)          1039.3606          674.7233                                                                   
   745    40.8154    907(30)           945.3435          675.2349                                                                   
   746    40.8654    804(28)           874.1348          675.7454                                                                   
   747    40.9154    789(28)           823.3044          676.2549                                                                   
   748    40.9654    796(28)           788.9550          676.7634                                                                   
   749    41.0154    723(27)           766.8541          677.2704                                                                   
   750    41.0654    709(26)           753.2070          677.7767                                                                   
   751    41.1154    703(26)           745.0528          678.2812                                                                   
   752    41.1654    687(26)           740.3156          678.7845                                                                   
   753    41.2154    680(26)           737.6610          679.2860                                                                   
   754    41.2654    669(26)           736.2962          679.7861                                                                   
   755    41.3154    707(26)           735.7800          680.2843                                                                   
   756    41.3654    684(26)           735.8814          680.7807                                                                   
   757    41.4154    694(26)           736.4869          681.2751                                                                   
   758    41.4654    672(26)           737.5474          681.7676                                                                   
   759    41.5154    717(27)           739.0488          682.2578                                                                   
   760    41.5654    715(27)           741.0009          682.7460                                                                   
   761    41.6154    727(27)           743.4315          683.2318                                                                   
   762    41.6654    673(26)           746.3849          683.7151                                                                   
   763    41.7154    722(27)           749.9357          684.1961                                                                   
   764    41.7654    713(27)           754.2029          684.6744                                                                   
   765    41.8154    720(27)           759.3988          685.1500                                                                   
   766    41.8654    735(27)           765.9512          685.6229                                                                   
   767    41.9154    683(26)           774.7518          686.0930                                                                   
   768    41.9654    780(28)           787.6683          686.5601                                                                   
   769    42.0154    764(28)           808.4456          687.0242                                                                   
   770    42.0654    755(27)           844.1559          687.4850                                                                   
   771    42.1154    873(30)           907.0918          687.9427                                                                   
   772    42.1654    923(30)          1016.6897          688.3972                                                                   
   773    42.2154    1227(35)          1200.5234          688.8483                                                                  
   774    42.2654    1561(40)          1492.4934          689.2958                                                                  
   775    42.3154    2002(45)          1927.2111          689.7397                                                                  
   776    42.3654    2660(52)          2529.1255          690.1801                                                                  
   777    42.4154    3614(61)          3298.8838          690.6167                                                                  
   778    42.4654    4493(68)          4201.3652          691.0494                                                                  
   779    42.5154    5247(74)          5159.3750          691.4782                                                                  
   780    42.5654    6143(80)          6060.6333          691.9032                                                                  
   781    42.6154    6860(84)          6776.4678          692.3239                                                                  
   782    42.6654    7526(89)          7196.4800          692.7407                                                                  
   783    42.7154    7884(91)          7270.8540          693.1530                                                                  
   784    42.7654    7816(90)          7034.8760          693.5612                                                                  
   785    42.8154    7318(88)          6588.8931          693.9648                                                                  
   786    42.8654    6635(84)          6049.8428          694.3640                                                                  
   787    42.9154    5780(78)          5509.0420          694.7584                                                                  
   788    42.9654    5185(74)          5011.2910          695.1485                                                                  
   789    43.0154    4796(72)          4556.9619          695.5338                                                                  
   790    43.0654    4527(69)          4120.7871          695.9141                                                                  
   791    43.1154    4015(66)          3681.1885          696.2898                                                                  
   792    43.1654    3799(64)          3237.9329          696.6602                                                                  
   793    43.2154    3103(58)          2810.5461          697.0259                                                                  
   794    43.2654    2560(53)          2426.6431          697.3864                                                                  
   795    43.3154    2170(48)          2110.6875          697.7417                                                                  
   796    43.3654    1979(46)          1876.7949          698.0916                                                                  
   797    43.4154    1754(43)          1726.5327          698.4363                                                                  
   798    43.4654    1811(44)          1651.3612          698.7755                                                                  
   799    43.5154    1811(44)          1637.7207          699.1093                                                                  
   800    43.5654    1929(46)          1672.4260          699.4375                                                                  
   801    43.6154    2006(46)          1745.5605          699.7603                                                                  
   802    43.6654    2103(47)          1848.8823          700.0773                                                                  
   803    43.7154    2077(47)          1971.2642          700.3885                                                                  
   804    43.7654    2178(48)          2095.0051          700.6938                                                                  
   805    43.8154    2194(48)          2195.8213          700.9936                                                                  
   806    43.8654    2251(49)          2247.6548          701.2871                                                                  
   807    43.9154    2255(48)          2231.3672          701.5748                                                                  
   808    43.9654    2133(47)          2142.8140          701.8562                                                                  
   809    44.0154    2019(46)          1995.3049          702.1316                                                                  
   810    44.0654    1827(43)          1815.8516          702.4009                                                                  
   811    44.1154    1553(40)          1637.8983          702.6640                                                                  
   812    44.1654    1405(38)          1494.6992          702.9206                                                                  
   813    44.2154    1411(38)          1414.6528          703.1708                                                                  
   814    44.2654    1417(38)          1417.9952          703.4149                                                                  
   815    44.3154    1571(40)          1514.0876          703.6522                                                                  
   816    44.3654    1742(42)          1698.8330          703.8832                                                                  
   817    44.4154    2064(45)          1952.8268          704.1073                                                                  
   818    44.4654    2320(48)          2241.0684          704.3250                                                                  
   819    44.5154    2615(51)          2515.7295          704.5360                                                                  
   820    44.5654    2760(52)          2723.3872          704.7402                                                                  
   821    44.6154    2962(54)          2817.1731          704.9376                                                                  
   822    44.6654    3047(55)          2772.7549          705.1282                                                                  
   823    44.7154    2944(54)          2598.8242          705.3120                                                                  
   824    44.7654    2531(50)          2332.2144          705.4885                                                                  
   825    44.8154    2157(46)          2021.7975          705.6584                                                                  
   826    44.8654    1783(42)          1713.7200          705.8212                                                                  
   827    44.9154    1443(37)          1442.4482          705.9770                                                                  
   828    44.9654    1177(34)          1227.5328          706.1256                                                                  
   829    45.0154    1076(32)          1074.8563          706.2670                                                                  
   830    45.0654    934(30)           980.7419          706.4012                                                                   
   831    45.1154    887(29)           937.1027          706.5283                                                                   
   832    45.1654    892(29)           935.4363          706.6481                                                                   
   833    45.2154    891(29)           968.6849          706.7607                                                                   
   834    45.2654    933(30)          1031.1489          706.8660                                                                   
   835    45.3154    957(30)          1116.9347          706.9637                                                                   
   836    45.3654    1114(33)          1218.2480          707.0541                                                                  
   837    45.4154    1157(34)          1324.2582          707.1373                                                                  
   838    45.4654    1267(35)          1421.1216          707.2129                                                                  
   839    45.5154    1378(37)          1493.6875          707.2809                                                                  
   840    45.5654    1435(37)          1529.6270          707.3416                                                                  
   841    45.6154    1487(38)          1524.9784          707.3946                                                                  
   842    45.6654    1514(38)          1486.7876          707.4401                                                                  
   843    45.7154    1503(38)          1429.6332          707.4781                                                                  
   844    45.7654    1439(37)          1369.6062          707.5084                                                                  
   845    45.8154    1363(36)          1320.0867          707.5312                                                                  
   846    45.8654    1448(38)          1290.0801          707.5463                                                                  
   847    45.9154    1343(36)          1284.4686          707.5536                                                                  
   848    45.9654    1425(37)          1305.7375          707.5533                                                                  
   849    46.0154    1492(38)          1355.9219          707.5453                                                                  
   850    46.0654    1527(39)          1437.5132          707.5299                                                                  
   851    46.1154    1572(39)          1553.2207          707.5065                                                                  
   852    46.1654    1834(42)          1705.3358          707.4755                                                                  
   853    46.2154    1875(43)          1894.8047          707.4366                                                                  
   854    46.2654    2149(46)          2118.9968          707.3900                                                                  
   855    46.3154    2237(47)          2368.2588          707.3358                                                                  
   856    46.3654    2490(49)          2623.4951          707.2736                                                                  
   857    46.4154    2748(52)          2857.6228          707.2039                                                                  
   858    46.4654    3001(54)          3042.3477          707.1263                                                                  
   859    46.5154    3113(55)          3158.7002          707.0409                                                                  
   860    46.5654    3172(56)          3203.3921          706.9477                                                                  
   861    46.6154    3072(55)          3183.6846          706.8467                                                                  
   862    46.6654    2869(53)          3106.2573          706.7381                                                                  
   863    46.7154    2808(53)          2971.6069          706.6215                                                                  
   864    46.7654    2627(51)          2778.4229          706.4973                                                                  
   865    46.8154    2532(50)          2533.9688          706.3654                                                                  
   866    46.8654    2156(46)          2258.1414          706.2256                                                                  
   867    46.9154    1958(44)          1976.7922          706.0782                                                                  
   868    46.9654    1564(39)          1713.5547          705.9230                                                                  
   869    47.0154    1353(37)          1486.3074          705.7601                                                                  
   870    47.0654    1153(34)          1307.1503          705.5894                                                                  
   871    47.1154    1069(33)          1183.0559          705.4110                                                                  
   872    47.1654    1031(32)          1116.9679          705.2251                                                                  
   873    47.2154    1023(32)          1108.8550          705.0313                                                                  
   874    47.2654    1230(35)          1155.8311          704.8300                                                                  
   875    47.3154    1243(35)          1251.4540          704.6211                                                                  
   876    47.3654    1348(36)          1384.2598          704.4046                                                                  
   877    47.4154    1564(39)          1536.6899          704.1802                                                                  
   878    47.4654    1572(40)          1685.6206          703.9485                                                                  
   879    47.5154    1760(42)          1805.3512          703.7092                                                                  
   880    47.5654    1804(42)          1874.1052          703.4626                                                                  
   881    47.6154    1884(43)          1883.6379          703.2084                                                                  
   882    47.6654    1830(43)          1847.1580          702.9465                                                                  
   883    47.7154    1754(42)          1798.1653          702.6774                                                                  
   884    47.7654    1793(42)          1780.9797          702.4008                                                                  
   885    47.8154    1978(44)          1839.5425          702.1169                                                                  
   886    47.8654    2163(46)          2006.6006          701.8257                                                                  
   887    47.9154    2383(49)          2293.6965          701.5269                                                                  
   888    47.9654    2847(53)          2683.7808          701.2212                                                                  
   889    48.0154    3424(58)          3128.3994          700.9081                                                                  
   890    48.0654    3784(61)          3553.1880          700.5878                                                                  
   891    48.1154    4286(66)          3870.5928          700.2604                                                                  
   892    48.1654    4529(67)          4002.6294          699.9257                                                                  
   893    48.2154    4612(69)          3910.3267          699.5842                                                                  
   894    48.2654    4218(65)          3611.2527          699.2356                                                                  
   895    48.3154    3731(62)          3168.9885          698.8797                                                                  
   896    48.3654    2995(55)          2664.4363          698.5174                                                                  
   897    48.4154    2375(49)          2171.2114          698.1478                                                                  
   898    48.4654    1879(44)          1741.5044          697.7715                                                                  
   899    48.5154    1484(39)          1401.9246          697.3884                                                                  
   900    48.5654    1187(35)          1155.7416          696.9985                                                                  
   901    48.6154    1032(33)           990.7431          696.6019                                                                  
   902    48.6654    909(31)           887.6249          696.1987                                                                   
   903    48.7154    833(30)           826.8198          695.7887                                                                   
   904    48.7654    809(29)           792.4204          695.3726                                                                   
   905    48.8154    698(27)           773.1869          694.9497                                                                   
   906    48.8654    721(28)           762.2535          694.5204                                                                   
   907    48.9154    669(27)           755.6630          694.0848                                                                   
   908    48.9654    735(28)           751.4104          693.6428                                                                   
   909    49.0154    714(28)           748.5674          693.1947                                                                   
   910    49.0654    692(27)           746.8196          692.7403                                                                   
   911    49.1154    701(28)           746.0767          692.2798                                                                   
   912    49.1654    639(26)           746.6417          691.8135                                                                   
   913    49.2154    660(27)           749.1287          691.3408                                                                   
   914    49.2654    706(28)           754.7169          690.8624                                                                   
   915    49.3154    764(29)           765.0115          690.3780                                                                   
   916    49.3654    807(30)           782.5256          689.8880                                                                   
   917    49.4154    742(29)           810.2092          689.3922                                                                   
   918    49.4654    840(30)           850.9277          688.8908                                                                   
   919    49.5154    861(31)           906.4473          688.3835                                                                   
   920    49.5654    973(33)           976.1348          687.8710                                                                   
   921    49.6154    1012(33)          1055.8607          687.3530                                                                  
   922    49.6654    1067(34)          1137.4844          686.8297                                                                  
   923    49.7154    1152(35)          1209.2998          686.3009                                                                  
   924    49.7654    1292(38)          1257.9783          685.7670                                                                  
   925    49.8154    1347(38)          1272.4272          685.2280                                                                  
   926    49.8654    1276(37)          1248.8622          684.6839                                                                  
   927    49.9154    1253(37)          1192.9573          684.1349                                                                  
   928    49.9654    1086(34)          1116.7545          683.5809                                                                  
   929    50.0154    1027(33)          1033.5145          683.0221                                                                  
   930    50.0654    984(33)           954.3167          682.4585                                                                   
   931    50.1154    836(30)           886.4974          681.8904                                                                   
   932    50.1654    809(30)           833.4346          681.3176                                                                   
   933    50.2154    758(28)           795.2155          680.7402                                                                   
   934    50.2654    718(28)           769.7885          680.1586                                                                   
   935    50.3154    747(28)           754.2300          679.5725                                                                   
   936    50.3654    741(28)           745.7298          678.9822                                                                   
   937    50.4154    702(27)           742.1060          678.3879                                                                   
   938    50.4654    717(27)           742.0948          677.7894                                                                   
   939    50.5154    732(28)           745.3417          677.1870                                                                   
   940    50.5654    704(27)           752.2878          676.5807                                                                   
   941    50.6154    745(28)           763.9909          675.9706                                                                   
   942    50.6654    783(28)           781.8139          675.3567                                                                   
   943    50.7154    822(29)           806.9482          674.7392                                                                   
   944    50.7654    848(29)           839.7783          674.1183                                                                   
   945    50.8154    982(32)           879.3174          673.4937                                                                   
   946    50.8654    978(32)           922.9143          672.8660                                                                   
   947    50.9154    1051(32)           966.6378          672.2351                                                                  
   948    50.9654    1102(33)          1006.6293          671.6010                                                                  
   949    51.0154    1133(34)          1041.7563          670.9637                                                                  
   950    51.0654    1129(34)          1077.8186          670.3236                                                                  
   951    51.1154    1162(34)          1131.8610          669.6806                                                                  
   952    51.1654    1266(36)          1234.1428          669.0348                                                                  
   953    51.2154    1412(37)          1427.6094          668.3862                                                                  
   954    51.2654    1761(42)          1763.3450          667.7351                                                                  
   955    51.3154    2367(48)          2290.7917          667.0817                                                                  
   956    51.3654    3007(54)          3041.2266          666.4258                                                                  
   957    51.4154    3744(61)          4007.0476          665.7676                                                                  
   958    51.4654    4763(69)          5123.9707          665.1071                                                                  
   959    51.5154    5515(74)          6265.0879          664.4448                                                                  
   960    51.5654    6403(79)          7252.8325          663.7803                                                                  
   961    51.6154    7057(83)          7892.7637          663.1141                                                                  
   962    51.6654    7371(85)          8034.0078          662.4460                                                                  
   963    51.7154    7238(84)          7639.2471          661.7762                                                                  
   964    51.7654    6594(80)          6805.7036          661.1050                                                                  
   965    51.8154    5294(72)          5713.2451          660.4320                                                                  
   966    51.8654    4297(65)          4553.1187          659.7578                                                                  
   967    51.9154    3054(55)          3480.4343          659.0825                                                                  
   968    51.9654    2260(47)          2591.2378          658.4059                                                                  
   969    52.0154    1817(42)          1920.7754          657.7283                                                                  
   970    52.0654    1441(38)          1456.4431          657.0496                                                                  
   971    52.1154    1249(35)          1158.7120          656.3701                                                                  
   972    52.1654    1170(34)           980.4160          655.6899                                                                  
   973    52.2154    992(31)           879.4819          655.0090                                                                   
   974    52.2654    898(30)           824.5889          654.3276                                                                   
   975    52.3154    852(29)           795.3513          653.6458                                                                   
   976    52.3654    822(28)           779.9114          652.9636                                                                   
   977    52.4154    829(28)           771.9530          652.2811                                                                   
   978    52.4654    829(28)           768.2578          651.5986                                                                   
   979    52.5154    807(28)           767.1094          650.9159                                                                   
   980    52.5654    793(28)           767.4174          650.2335                                                                   
   981    52.6154    785(28)           768.3295          649.5510                                                                   
   982    52.6654    846(29)           769.2648          648.8691                                                                   
   983    52.7154    762(27)           769.7055          648.1874                                                                   
   984    52.7654    749(27)           769.9629          647.5065                                                                   
   985    52.8154    804(28)           770.7505          646.8258                                                                   
   986    52.8654    791(28)           773.2796          646.1462                                                                   
   987    52.9154    836(29)           779.3398          645.4670                                                                   
   988    52.9654    751(27)           791.7424          644.7891                                                                   
   989    53.0154    792(28)           815.1727          644.1121                                                                   
   990    53.0654    884(29)           857.5415          643.4363                                                                   
   991    53.1154    943(30)           931.7164          642.7615                                                                   
   992    53.1654    1005(31)          1057.2905          642.0881                                                                  
   993    53.2154    1339(36)          1261.5145          641.4164                                                                  
   994    53.2654    1688(40)          1577.8822          640.7458                                                                  
   995    53.3154    2167(46)          2040.9358          640.0774                                                                  
   996    53.3654    2877(53)          2675.7014          639.4104                                                                  
   997    53.4154    3775(61)          3482.9360          638.7453                                                                  
   998    53.4654    4618(67)          4423.7612          638.0823                                                                  
   999    53.5154    5577(74)          5410.5986          637.4211                                                                  
  1000    53.5654    6604(80)          6313.5293          636.7622                                                                  
  1001    53.6154    7119(83)          6980.9604          636.1056                                                                  
  1002    53.6654    7530(86)          7273.5400          635.4514                                                                  
  1003    53.7154    7596(86)          7113.0015          634.7994                                                                  
  1004    53.7654    6958(82)          6527.4502          634.1503                                                                  
  1005    53.8154    5903(76)          5643.0708          633.5039                                                                  
  1006    53.8654    4821(68)          4626.1353          632.8601                                                                  
  1007    53.9154    3499(58)          3627.9778          632.2192                                                                  
  1008    53.9654    2588(50)          2755.9680          631.5813                                                                  
  1009    54.0154    2009(44)          2065.0654          630.9465                                                                  
  1010    54.0654    1597(39)          1562.9492          630.3148                                                                  
  1011    54.1154    1310(36)          1225.3677          629.6863                                                                  
  1012    54.1654    1131(33)          1013.3875          629.0614                                                                  
  1013    54.2154    949(30)           887.4247          628.4396                                                                   
  1014    54.2654    865(29)           815.2300          627.8215                                                                   
  1015    54.3154    779(28)           774.1005          627.2072                                                                   
  1016    54.3654    721(27)           749.8857          626.5964                                                                   
  1017    54.4154    758(27)           734.5917          625.9897                                                                   
  1018    54.4654    709(26)           724.0643          625.3868                                                                   
  1019    54.5154    697(26)           716.2819          624.7880                                                                   
  1020    54.5654    677(26)           710.2853          624.1932                                                                   
  1021    54.6154    682(26)           705.6175          623.6027                                                                   
  1022    54.6654    663(26)           702.0297          623.0165                                                                   
  1023    54.7154    710(26)           699.3522          622.4345                                                                   
  1024    54.7654    701(26)           697.4438          621.8574                                                                   
  1025    54.8154    676(26)           696.1712          621.2845                                                                   
  1026    54.8654    738(27)           695.4222          620.7165                                                                   
  1027    54.9154    677(26)           695.1289          620.1531                                                                   
  1028    54.9654    721(27)           695.3060          619.5946                                                                   
  1029    55.0154    732(27)           696.0717          619.0411                                                                   
  1030    55.0654    726(27)           697.6482          618.4924                                                                   
  1031    55.1154    720(27)           700.3888          617.9491                                                                   
  1032    55.1654    730(27)           704.9105          617.4108                                                                   
  1033    55.2154    735(28)           712.3301          616.8777                                                                   
  1034    55.2654    723(27)           724.7585          616.3500                                                                   
  1035    55.3154    727(27)           746.0463          615.8277                                                                   
  1036    55.3654    766(28)           782.7531          615.3110                                                                   
  1037    55.4154    808(29)           845.0580          614.7997                                                                   
  1038    55.4654    963(32)           947.0820          614.2944                                                                   
  1039    55.5154    1136(35)          1105.7290          613.7945                                                                  
  1040    55.5654    1378(38)          1337.4216          613.3007                                                                  
  1041    55.6154    1668(42)          1652.4379          612.8125                                                                  
  1042    55.6654    2025(46)          2047.7726          612.3306                                                                  
  1043    55.7154    2556(52)          2501.0640          611.8544                                                                  
  1044    55.7654    2996(56)          2967.4817          611.3847                                                                  
  1045    55.8154    3452(61)          3382.2036          610.9208                                                                  
  1046    55.8654    3783(63)          3671.0542          610.4634                                                                  
  1047    55.9154    3979(65)          3774.6267          610.0124                                                                  
  1048    55.9654    3842(64)          3677.4775          609.5677                                                                  
  1049    56.0154    3572(62)          3413.6389          609.1295                                                                  
  1050    56.0654    3046(57)          3042.7910          608.6976                                                                  
  1051    56.1154    2572(52)          2625.9189          608.2726                                                                  
  1052    56.1654    2039(47)          2214.1753          607.8542                                                                  
  1053    56.2154    1705(43)          1843.4011          607.4424                                                                  
  1054    56.2654    1461(39)          1532.4443          607.0375                                                                  
  1055    56.3154    1242(36)          1285.6208          606.6395                                                                  
  1056    56.3654    1084(34)          1098.3647          606.2484                                                                  
  1057    56.4154    891(31)           961.3923          605.8643                                                                   
  1058    56.4654    792(29)           864.0388          605.4870                                                                   
  1059    56.5154    764(28)           796.4131          605.1171                                                                   
  1060    56.5654    760(28)           750.2649          604.7542                                                                   
  1061    56.6154    710(27)           719.1595          604.3984                                                                   
  1062    56.6654    704(27)           698.2816          604.0499                                                                   
  1063    56.7154    670(26)           684.1594          603.7089                                                                   
  1064    56.7654    688(27)           674.3944          603.3751                                                                   
  1065    56.8154    627(25)           667.4004          603.0486                                                                   
  1066    56.8654    633(26)           662.1777          602.7299                                                                   
  1067    56.9154    709(27)           658.1221          602.4184                                                                   
  1068    56.9654    645(26)           654.8802          602.1146                                                                   
  1069    57.0154    666(26)           652.2470          601.8182                                                                   
  1070    57.0654    639(25)           650.1026          601.5296                                                                   
  1071    57.1154    643(25)           648.3745          601.2487                                                                   
  1072    57.1654    631(25)           647.0185          600.9756                                                                   
  1073    57.2154    658(26)           646.0043          600.7101                                                                   
  1074    57.2654    674(26)           645.3195          600.4525                                                                   
  1075    57.3154    616(25)           644.9613          600.2027                                                                   
  1076    57.3654    638(25)           644.9335          599.9607                                                                   
  1077    57.4154    657(25)           645.2563          599.7267                                                                   
  1078    57.4654    684(26)           645.9713          599.5005                                                                   
  1079    57.5154    673(26)           647.1627          599.2825                                                                   
  1080    57.5654    625(25)           649.0012          599.0724                                                                   
  1081    57.6154    654(25)           651.8312          598.8704                                                                   
  1082    57.6654    682(26)           656.3351          598.6765                                                                   
  1083    57.7154    709(26)           663.7844          598.4905                                                                   
  1084    57.7654    653(25)           676.3641          598.3127                                                                   
  1085    57.8154    693(26)           697.4805          598.1432                                                                   
  1086    57.8654    775(27)           731.8281          597.9816                                                                   
  1087    57.9154    828(28)           784.9246          597.8286                                                                   
  1088    57.9654    919(30)           861.9257          597.6833                                                                   
  1089    58.0154    939(30)           965.6767          597.5465                                                                   
  1090    58.0654    1046(32)          1094.7299          597.4178                                                                  
  1091    58.1154    1106(33)          1241.8832          597.2975                                                                  
  1092    58.1654    1286(35)          1394.2971          597.1853                                                                  
  1093    58.2154    1349(36)          1535.5684          597.0817                                                                  
  1094    58.2654    1486(38)          1650.4261          596.9862                                                                  
  1095    58.3154    1594(40)          1732.6251          596.8990                                                                  
  1096    58.3654    1634(40)          1789.5735          596.8201                                                                  
  1097    58.4154    1603(40)          1837.4180          596.7497                                                                  
  1098    58.4654    1700(41)          1889.6132          596.6875                                                                  
  1099    58.5154    1773(42)          1949.3589          596.6336                                                                  
  1100    58.5654    1789(42)          2007.7056          596.5881                                                                  
  1101    58.6154    1921(43)          2046.9468          596.5511                                                                  
  1102    58.6654    2083(45)          2049.4685          596.5223                                                                  
  1103    58.7154    2010(44)          2009.7256          596.5018                                                                  
  1104    58.7654    2010(44)          1938.4097          596.4897                                                                  
  1105    58.8154    1929(43)          1853.2410          596.4859                                                                  
  1106    58.8654    1744(41)          1767.3207          596.4906                                                                  
  1107    58.9154    1623(40)          1684.0898          596.5034                                                                  
  1108    58.9654    1578(39)          1598.4669          596.5248                                                                  
  1109    59.0154    1414(37)          1503.6393          596.5543                                                                  
  1110    59.0654    1341(36)          1399.6819          596.5921                                                                  
  1111    59.1154    1262(35)          1296.1699          596.6383                                                                  
  1112    59.1654    1177(34)          1207.3672          596.6927                                                                  
  1113    59.2154    1187(34)          1146.6782          596.7554                                                                  
  1114    59.2654    1141(34)          1123.2751          596.8264                                                                  
  1115    59.3154    1146(34)          1139.7825          596.9056                                                                  
  1116    59.3654    1252(35)          1190.9895          596.9930                                                                  
  1117    59.4154    1411(37)          1263.7510          597.0887                                                                  
  1118    59.4654    1498(38)          1338.2932          597.1924                                                                  
  1119    59.5154    1577(39)          1391.3311          597.3044                                                                  
  1120    59.5654    1671(41)          1402.4380          597.4246                                                                  
  1121    59.6154    1613(40)          1363.1609          597.5528                                                                  
  1122    59.6654    1386(37)          1281.0422          597.6890                                                                  
  1123    59.7154    1137(34)          1173.7241          597.8335                                                                  
  1124    59.7654    1032(32)          1060.0765          597.9857                                                                  
  1125    59.8154    956(31)           955.2880          598.1461                                                                   
  1126    59.8654    826(29)           869.3364          598.3145                                                                   
  1127    59.9154    777(28)           807.1280          598.4907                                                                   
  1128    59.9654    762(27)           769.5002          598.6749                                                                   
  1129    60.0154    749(27)           754.1684          598.8670                                                                   
  1130    60.0654    742(27)           757.2579          599.0669                                                                   
  1131    60.1154    690(26)           773.6619          599.2744                                                                   
  1132    60.1654    755(27)           797.3845          599.4898                                                                   
  1133    60.2154    782(28)           821.6886          599.7128                                                                   
  1134    60.2654    845(29)           839.5303          599.9435                                                                   
  1135    60.3154    825(29)           844.9548          600.1821                                                                   
  1136    60.3654    808(28)           835.4386          600.4280                                                                   
  1137    60.4154    798(28)           813.1505          600.6816                                                                   
  1138    60.4654    762(27)           783.3519          600.9426                                                                   
  1139    60.5154    729(27)           751.7578          601.2109                                                                   
  1140    60.5654    756(27)           723.3318          601.4868                                                                   
  1141    60.6154    709(26)           699.9601          601.7699                                                                   
  1142    60.6654    674(26)           682.8965          602.0602                                                                   
  1143    60.7154    654(25)           671.5536          602.3579                                                                   
  1144    60.7654    669(26)           664.3937          602.6627                                                                   
  1145    60.8154    663(26)           659.6840          602.9747                                                                   
  1146    60.8654    654(25)           656.1606          603.2938                                                                   
  1147    60.9154    634(25)           653.3088          603.6198                                                                   
  1148    60.9654    652(26)           651.1942          603.9529                                                                   
  1149    61.0154    654(26)           650.0905          604.2927                                                                   
  1150    61.0654    653(25)           650.1921          604.6395                                                                   
  1151    61.1154    633(25)           651.4335          604.9929                                                                   
  1152    61.1654    652(26)           653.4336          605.3531                                                                   
  1153    61.2154    686(26)           655.5161          605.7200                                                                   
  1154    61.2654    652(26)           656.8650          606.0933                                                                   
  1155    61.3154    666(26)           656.8519          606.4732                                                                   
  1156    61.3654    715(27)           655.4188          606.8596                                                                   
  1157    61.4154    694(27)           653.1501          607.2522                                                                   
  1158    61.4654    683(26)           651.0051          607.6514                                                                   
  1159    61.5154    685(26)           650.0527          608.0566                                                                   
  1160    61.5654    700(27)           651.3466          608.4680                                                                   
  1161    61.6154    672(26)           655.8301          608.8856                                                                   
  1162    61.6654    666(26)           664.1979          609.3090                                                                   
  1163    61.7154    709(27)           676.7051          609.7385                                                                   
  1164    61.7654    742(28)           692.9485          610.1738                                                                   
  1165    61.8154    646(26)           711.7104          610.6149                                                                   
  1166    61.8654    723(28)           730.9175          611.0618                                                                   
  1167    61.9154    771(29)           747.7308          611.5142                                                                   
  1168    61.9654    799(29)           759.1943          611.9721                                                                   
  1169    62.0154    789(29)           763.5357          612.4356                                                                   
  1170    62.0654    801(29)           761.6873          612.9044                                                                   
  1171    62.1154    741(28)           757.2183          613.3787                                                                   
  1172    62.1654    801(29)           754.6406          613.8580                                                                   
  1173    62.2154    754(28)           757.5876          614.3426                                                                   
  1174    62.2654    791(29)           767.7383          614.8322                                                                   
  1175    62.3154    804(29)           784.2220          615.3267                                                                   
  1176    62.3654    797(29)           803.6993          615.8262                                                                   
  1177    62.4154    816(29)           820.7783          616.3303                                                                   
  1178    62.4654    835(30)           829.5959          616.8395                                                                   
  1179    62.5154    845(30)           826.3123          617.3530                                                                   
  1180    62.5654    800(29)           811.3514          617.8709                                                                   
  1181    62.6154    762(28)           789.2157          618.3935                                                                   
  1182    62.6654    702(27)           766.2672          618.9204                                                                   
  1183    62.7154    742(28)           748.9309          619.4515                                                                   
  1184    62.7654    705(27)           742.7005          619.9870                                                                   
  1185    62.8154    763(28)           751.5263          620.5264                                                                   
  1186    62.8654    793(29)           777.2731          621.0698                                                                   
  1187    62.9154    855(30)           819.3546          621.6169                                                                   
  1188    62.9654    927(31)           874.7367          622.1680                                                                   
  1189    63.0154    1026(32)           938.5884          622.7228                                                                  
  1190    63.0654    1002(32)          1005.8569          623.2811                                                                  
  1191    63.1154    1117(34)          1073.5284          623.8430                                                                  
  1192    63.1654    1232(36)          1143.6348          624.4082                                                                  
  1193    63.2154    1264(36)          1224.0780          624.9769                                                                  
  1194    63.2654    1292(36)          1323.7883          625.5485                                                                  
  1195    63.3154    1405(38)          1444.6755          626.1236                                                                  
  1196    63.3654    1559(40)          1575.9329          626.7014                                                                  
  1197    63.4154    1710(41)          1693.5876          627.2822                                                                  
  1198    63.4654    1778(42)          1765.8110          627.8660                                                                  
  1199    63.5154    1830(42)          1765.1885          628.4523                                                                  
  1200    63.5654    1719(41)          1684.4861          629.0413                                                                  
  1201    63.6154    1606(40)          1541.3191          629.6328                                                                  
  1202    63.6654    1283(35)          1366.7834          630.2266                                                                  
  1203    63.7154    1038(32)          1191.5291          630.8229                                                                  
  1204    63.7654    960(31)          1037.9634          631.4214                                                                   
  1205    63.8154    876(29)           917.1712          632.0219                                                                   
  1206    63.8654    836(29)           830.2365          632.6243                                                                   
  1207    63.9154    818(28)           771.5051          633.2289                                                                   
  1208    63.9654    756(27)           733.4674          633.8351                                                                   
  1209    64.0154    738(27)           709.1462          634.4430                                                                   
  1210    64.0654    710(26)           693.3682          635.0526                                                                   
  1211    64.1154    661(25)           682.8279          635.6635                                                                   
  1212    64.1654    674(26)           675.6211          636.2759                                                                   
  1213    64.2154    656(25)           670.6874          636.8898                                                                   
  1214    64.2654    639(25)           667.3912          637.5045                                                                   
  1215    64.3154    630(25)           665.2905          638.1203                                                                   
  1216    64.3654    612(24)           664.0394          638.7371                                                                   
  1217    64.4154    617(24)           663.3826          639.3549                                                                   
  1218    64.4654    641(25)           663.1329          639.9733                                                                   
  1219    64.5154    603(24)           663.1667          640.5924                                                                   
  1220    64.5654    643(25)           663.4091          641.2119                                                                   
  1221    64.6154    608(24)           663.8192          641.8323                                                                   
  1222    64.6654    634(25)           664.3811          642.4527                                                                   
  1223    64.7154    624(25)           665.0900          643.0735                                                                   
  1224    64.7654    651(25)           665.9969          643.6941                                                                   
  1225    64.8154    621(25)           667.1842          644.3148                                                                   
  1226    64.8654    626(25)           668.8439          644.9355                                                                   
  1227    64.9154    660(25)           671.3423          645.5560                                                                   
  1228    64.9654    674(26)           675.3168          646.1762                                                                   
  1229    65.0154    649(25)           681.7488          646.7959                                                                   
  1230    65.0654    651(25)           691.9396          647.4151                                                                   
  1231    65.1154    639(25)           707.2853          648.0338                                                                   
  1232    65.1654    693(26)           728.8781          648.6517                                                                   
  1233    65.2154    673(26)           756.7238          649.2690                                                                   
  1234    65.2654    747(27)           789.2026          649.8852                                                                   
  1235    65.3154    755(27)           822.6599          650.5003                                                                   
  1236    65.3654    760(27)           851.6392          651.1141                                                                   
  1237    65.4154    813(28)           869.8989          651.7270                                                                   
  1238    65.4654    831(28)           872.6490          652.3384                                                                   
  1239    65.5154    810(28)           859.5738          652.9484                                                                   
  1240    65.5654    747(27)           834.7629          653.5567                                                                   
  1241    65.6154    712(26)           804.4377          654.1636                                                                   
  1242    65.6654    780(27)           774.3734          654.7684                                                                   
  1243    65.7154    723(27)           748.7897          655.3716                                                                   
  1244    65.7654    723(27)           730.0177          655.9728                                                                   
  1245    65.8154    711(26)           718.9467          656.5719                                                                   
  1246    65.8654    700(26)           715.9089          657.1689                                                                   
  1247    65.9154    737(27)           721.3599          657.7637                                                                   
  1248    65.9654    732(27)           736.4647          658.3561                                                                   
  1249    66.0154    792(28)           762.8588          658.9459                                                                   
  1250    66.0654    831(28)           801.7926          659.5332                                                                   
  1251    66.1154    935(30)           852.7023          660.1179                                                                   
  1252    66.1654    1024(32)           911.9650          660.6998                                                                  
  1253    66.2154    1011(31)           972.4268          661.2790                                                                  
  1254    66.2654    1082(32)          1024.2179          661.8550                                                                  
  1255    66.3154    1198(34)          1057.4357          662.4281                                                                  
  1256    66.3654    1183(34)          1066.8374          662.9980                                                                  
  1257    66.4154    1169(34)          1056.4127          663.5646                                                                  
  1258    66.4654    1115(33)          1038.3408          664.1282                                                                  
  1259    66.5154    1096(33)          1027.3512          664.6879                                                                  
  1260    66.5654    1118(33)          1035.3915          665.2444                                                                  
  1261    66.6154    1125(33)          1068.5807          665.7973                                                                  
  1262    66.6654    1184(34)          1126.1333          666.3464                                                                  
  1263    66.7154    1275(35)          1201.5625          666.8917                                                                  
  1264    66.7654    1432(38)          1286.2867          667.4331                                                                  
  1265    66.8154    1487(38)          1375.3927          667.9705                                                                  
  1266    66.8654    1605(40)          1473.9783          668.5038                                                                  
  1267    66.9154    1728(41)          1597.6072          669.0331                                                                  
  1268    66.9654    1902(43)          1765.4597          669.5583                                                                  
  1269    67.0154    2200(47)          1989.2756          670.0788                                                                  
  1270    67.0654    2269(47)          2264.8325          670.5950                                                                  
  1271    67.1154    2723(52)          2564.7534          671.1068                                                                  
  1272    67.1654    3004(55)          2838.0464          671.6141                                                                  
  1273    67.2154    3186(56)          3024.2837          672.1168                                                                  
  1274    67.2654    3270(57)          3076.4226          672.6145                                                                  
  1275    67.3154    3232(57)          2979.0466          673.1072                                                                  
  1276    67.3654    2949(54)          2747.1191          673.5953                                                                  
  1277    67.4154    2626(51)          2421.8159          674.0784                                                                  
  1278    67.4654    2204(47)          2059.0398          674.5565                                                                  
  1279    67.5154    1715(42)          1711.8352          675.0292                                                                  
  1280    67.5654    1442(38)          1415.5198          675.4968                                                                  
  1281    67.6154    1213(35)          1185.8590          675.9590                                                                  
  1282    67.6654    1060(33)          1023.0287          676.4160                                                                  
  1283    67.7154    948(31)           916.8549          676.8674                                                                   
  1284    67.7654    908(30)           853.7514          677.3133                                                                   
  1285    67.8154    864(30)           821.1593          677.7535                                                                   
  1286    67.8654    869(30)           810.1055          678.1882                                                                   
  1287    67.9154    832(29)           815.6168          678.6171                                                                   
  1288    67.9654    883(30)           835.5388          679.0402                                                                   
  1289    68.0154    875(30)           868.8917          679.4574                                                                   
  1290    68.0654    939(31)           913.7690          679.8686                                                                   
  1291    68.1154    1018(33)           965.8691          680.2737                                                                  
  1292    68.1654    1075(34)          1017.8358          680.6729                                                                  
  1293    68.2154    1096(34)          1059.8005          681.0658                                                                  
  1294    68.2654    1165(35)          1081.7155          681.4526                                                                  
  1295    68.3154    1166(35)          1077.9241          681.8333                                                                  
  1296    68.3654    1052(33)          1051.0281          682.2072                                                                  
  1297    68.4154    976(32)          1010.2230          682.5751                                                                   
  1298    68.4654    976(32)           966.4614          682.9363                                                                   
  1299    68.5154    910(31)           929.3862          683.2911                                                                   
  1300    68.5654    903(31)           906.7079          683.6395                                                                   
  1301    68.6154    937(32)           905.2562          683.9811                                                                   
  1302    68.6654    880(31)           933.5469          684.3158                                                                   
  1303    68.7154    1039(33)          1004.8787          684.6440                                                                  
  1304    68.7654    1144(35)          1140.5042          684.9654                                                                  
  1305    68.8154    1469(40)          1370.4221          685.2801                                                                  
  1306    68.8654    1819(44)          1730.6072          685.5876                                                                  
  1307    68.9154    2409(51)          2255.6853          685.8884                                                                  
  1308    68.9654    3073(57)          2964.5764          686.1822                                                                  
  1309    69.0154    4081(66)          3846.9204          686.4689                                                                  
  1310    69.0654    5224(75)          4846.1162          686.7486                                                                  
  1311    69.1154    6198(81)          5851.9922          687.0211                                                                  
  1312    69.1654    7110(87)          6716.0610          687.2864                                                                  
  1313    69.2154    7839(91)          7290.0342          687.5446                                                                  
  1314    69.2654    8124(93)          7464.3203          687.7953                                                                  
  1315    69.3154    7554(89)          7182.4307          688.0391                                                                  
  1316    69.3654    6713(84)          6478.8667          688.2753                                                                  
  1317    69.4154    5465(75)          5493.0068          688.5043                                                                  
  1318    69.4654    4409(68)          4413.3193          688.7259                                                                  
  1319    69.5154    3219(58)          3401.7314          688.9402                                                                  
  1320    69.5654    2375(50)          2563.3452          689.1469                                                                  
  1321    69.6154    1825(43)          1940.5017          689.3459                                                                  
  1322    69.6654    1540(40)          1524.0747          689.5377                                                                  
  1323    69.7154    1280(36)          1275.0686          689.7217                                                                  
  1324    69.7654    1147(34)          1143.0060          689.8983                                                                  
  1325    69.8154    1059(33)          1081.6937          690.0673                                                                  
  1326    69.8654    1066(33)          1056.0304          690.2286                                                                  
  1327    69.9154    1022(32)          1044.7396          690.3824                                                                  
  1328    69.9654    1005(32)          1040.4906          690.5284                                                                  
  1329    70.0154    1011(32)          1046.8269          690.6664                                                                  
  1330    70.0654    1149(34)          1072.1953          690.7973                                                                  
  1331    70.1154    1186(34)          1123.8799          690.9200                                                                  
  1332    70.1654    1208(35)          1203.1528          691.0353                                                                  
  1333    70.2154    1275(36)          1302.7234          691.1426                                                                  
  1334    70.2654    1418(38)          1406.3191          691.2422                                                                  
  1335    70.3154    1506(39)          1491.7373          691.3339                                                                  
  1336    70.3654    1535(39)          1538.1333          691.4181                                                                  
  1337    70.4154    1565(39)          1537.2076          691.4943                                                                  
  1338    70.4654    1455(38)          1499.4089          691.5625                                                                  
  1339    70.5154    1350(37)          1448.3013          691.6232                                                                  
  1340    70.5654    1358(37)          1412.8582          691.6758                                                                  
  1341    70.6154    1427(37)          1424.8799          691.7206                                                                  
  1342    70.6654    1523(39)          1518.2654          691.7578                                                                  
  1343    70.7154    1786(42)          1724.9270          691.7868                                                                  
  1344    70.7654    2115(46)          2066.2791          691.8083                                                                  
  1345    70.8154    2508(50)          2544.8215          691.8217                                                                  
  1346    70.8654    3055(55)          3138.6982          691.8273                                                                  
  1347    70.9154    3897(62)          3802.4473          691.8253                                                                  
  1348    70.9654    4719(68)          4473.6626          691.8151                                                                  
  1349    71.0154    5499(74)          5091.4712          691.7974                                                                  
  1350    71.0654    6067(77)          5624.5098          691.7716                                                                  
  1351    71.1154    6447(80)          6071.6670          691.7380                                                                  
  1352    71.1654    6761(82)          6420.0425          691.6967                                                                  
  1353    71.2154    6663(81)          6607.3818          691.6476                                                                  
  1354    71.2654    6754(82)          6541.1011          691.5908                                                                  
  1355    71.3154    6505(80)          6162.9258          691.5261                                                                  
  1356    71.3654    5825(76)          5516.8345          691.4537                                                                  
  1357    71.4154    4856(69)          4727.9722          691.3734                                                                  
  1358    71.4654    4035(63)          3932.9155          691.2856                                                                  
  1359    71.5154    3118(55)          3228.7803          691.1899                                                                  
  1360    71.5654    2652(51)          2658.7141          691.0866                                                                  
  1361    71.6154    2256(47)          2218.7119          690.9757                                                                  
  1362    71.6654    1824(42)          1882.1578          690.8569                                                                  
  1363    71.7154    1618(40)          1623.7085          690.7309                                                                  
  1364    71.7654    1406(37)          1425.0339          690.5970                                                                  
  1365    71.8154    1209(35)          1275.9270          690.4557                                                                  
  1366    71.8654    1145(34)          1173.3477          690.3069                                                                  
  1367    71.9154    1146(33)          1121.8660          690.1504                                                                  
  1368    71.9654    1092(33)          1134.6930          689.9865                                                                  
  1369    72.0154    1301(36)          1235.7710          689.8153                                                                  
  1370    72.0654    1545(39)          1459.8143          689.6363                                                                  
  1371    72.1154    1983(44)          1846.7261          689.4503                                                                  
  1372    72.1654    2521(50)          2425.6055          689.2567                                                                  
  1373    72.2154    3129(55)          3191.7852          689.0559                                                                  
  1374    72.2654    3937(62)          4085.8052          688.8478                                                                  
  1375    72.3154    4747(68)          4981.1343          688.6325                                                                  
  1376    72.3654    5579(74)          5700.0640          688.4100                                                                  
  1377    72.4154    5975(76)          6053.9438          688.1803                                                                  
  1378    72.4654    5771(75)          5929.5181          687.9435                                                                  
  1379    72.5154    5032(70)          5364.9321          687.6996                                                                  
  1380    72.5654    4119(63)          4523.7661          687.4487                                                                  
  1381    72.6154    3268(57)          3598.1785          687.1909                                                                  
  1382    72.6654    2316(48)          2744.1064          686.9261                                                                  
  1383    72.7154    1813(42)          2053.8716          686.6544                                                                  
  1384    72.7654    1452(38)          1554.9628          686.3759                                                                  
  1385    72.8154    1194(34)          1228.9707          686.0905                                                                  
  1386    72.8654    1018(32)          1033.6510          685.7983                                                                  
  1387    72.9154    914(30)           924.8771          685.4996                                                                   
  1388    72.9654    880(29)           867.5555          685.1942                                                                   
  1389    73.0154    819(28)           838.8688          684.8822                                                                   
  1390    73.0654    778(28)           826.8372          684.5638                                                                   
  1391    73.1154    828(29)           827.2610          684.2388                                                                   
  1392    73.1654    811(28)           841.4126          683.9073                                                                   
  1393    73.2154    848(29)           874.1191          683.5696                                                                   
  1394    73.2654    939(30)           932.0781          683.2256                                                                   
  1395    73.3154    976(31)          1021.5421          682.8755                                                                   
  1396    73.3654    1087(33)          1145.1982          682.5189                                                                  
  1397    73.4154    1248(35)          1299.8967          682.1563                                                                  
  1398    73.4654    1436(38)          1474.7300          681.7878                                                                  
  1399    73.5154    1560(39)          1651.3131          681.4134                                                                  
  1400    73.5654    1729(41)          1807.3467          681.0329                                                                  
  1401    73.6154    1841(43)          1925.0033          680.6464                                                                  
  1402    73.6654    1860(43)          1997.0189          680.2543                                                                  
  1403    73.7154    1846(43)          2019.7740          679.8563                                                                  
  1404    73.7654    1754(42)          1985.1859          679.4530                                                                  
  1405    73.8154    1779(42)          1885.1274          679.0438                                                                  
  1406    73.8654    1656(41)          1725.9147          678.6293                                                                  
  1407    73.9154    1527(39)          1531.8239          678.2092                                                                  
  1408    73.9654    1292(36)          1333.2539          677.7838                                                                  
  1409    74.0154    1011(32)          1154.9917          677.3531                                                                  
  1410    74.0654    982(31)          1011.6172          676.9171                                                                   
  1411    74.1154    859(30)           907.7576          676.4761                                                                   
  1412    74.1654    796(28)           839.7590          676.0302                                                                   
  1413    74.2154    778(28)           799.7827          675.5790                                                                   
  1414    74.2654    789(28)           779.0534          675.1229                                                                   
  1415    74.3154    730(28)           770.0182          674.6620                                                                   
  1416    74.3654    721(27)           767.1125          674.1964                                                                   
  1417    74.4154    775(29)           766.5500          673.7261                                                                   
  1418    74.4654    715(27)           766.0386          673.2512                                                                   
  1419    74.5154    798(29)           764.7001          672.7719                                                                   
  1420    74.5654    746(28)           763.0255          672.2880                                                                   
  1421    74.6154    730(28)           762.5002          671.7999                                                                   
  1422    74.6654    732(28)           765.1613          671.3073                                                                   
  1423    74.7154    727(28)           773.3076          670.8104                                                                   
  1424    74.7654    747(28)           789.1887          670.3096                                                                   
  1425    74.8154    706(27)           814.4508          669.8048                                                                   
  1426    74.8654    802(29)           849.3481          669.2960                                                                   
  1427    74.9154    867(31)           891.9363          668.7835                                                                   
  1428    74.9654    927(31)           937.7212          668.2670                                                                   
  1429    75.0154    916(32)           979.9642          667.7469                                                                   
  1430    75.0654    1011(33)          1011.5161          667.2232                                                                  
  1431    75.1154    993(33)          1029.3578          666.6960                                                                   
  1432    75.1654    945(32)          1040.4900          666.1654                                                                   
  1433    75.2154    1044(34)          1064.6736          665.6314                                                                  
  1434    75.2654    1150(35)          1132.9987          665.0942                                                                  
  1435    75.3154    1361(38)          1285.5084          664.5538                                                                  
  1436    75.3654    1785(44)          1566.9910          664.0104                                                                  
  1437    75.4154    2271(49)          2014.9773          663.4639                                                                  
  1438    75.4654    2854(56)          2640.3384          662.9146                                                                  
  1439    75.5154    3666(63)          3407.5786          662.3624                                                                  
  1440    75.5654    4468(69)          4219.3784          661.8076                                                                  
  1441    75.6154    5142(74)          4923.4399          661.2504                                                                  
  1442    75.6654    5560(78)          5339.6206          660.6902                                                                  
  1443    75.7154    5535(76)          5333.7866          660.1281                                                                  
  1444    75.7654    4984(73)          4905.3477          659.5632                                                                  
  1445    75.8154    3925(64)          4188.6143          658.9961                                                                  
  1446    75.8654    3038(57)          3362.9958          658.4271                                                                  
  1447    75.9154    2230(48)          2581.4243          657.8558                                                                  
  1448    75.9654    1680(42)          1939.0645          657.2826                                                                  
  1449    76.0154    1403(38)          1469.2109          656.7076                                                                  
  1450    76.0654    1136(34)          1159.4525          656.1307                                                                  
  1451    76.1154    1056(33)           972.3333          655.5523                                                                  
  1452    76.1654    909(31)           866.8558          654.9720                                                                   
  1453    76.2154    815(29)           809.6577          654.3906                                                                   
  1454    76.2654    777(28)           778.3491          653.8074                                                                   
  1455    76.3154    705(27)           760.1030          653.2231                                                                   
  1456    76.3654    757(28)           748.2957          652.6376                                                                   
  1457    76.4154    664(26)           739.8450          652.0510                                                                   
  1458    76.4654    766(28)           733.3780          651.4633                                                                   
  1459    76.5154    700(26)           728.1947          650.8746                                                                   
  1460    76.5654    691(26)           723.9904          650.2850                                                                   
  1461    76.6154    721(27)           720.5676          649.6949                                                                   
  1462    76.6654    700(26)           717.8113          649.1039                                                                   
  1463    76.7154    719(27)           715.6691          648.5125                                                                   
  1464    76.7654    670(26)           714.1694          647.9205                                                                   
  1465    76.8154    713(26)           713.4781          647.3281                                                                   
  1466    76.8654    724(27)           713.9752          646.7355                                                                   
  1467    76.9154    767(27)           716.3533          646.1428                                                                   
  1468    76.9654    741(27)           721.6411          645.5498                                                                   
  1469    77.0154    744(27)           731.0579          644.9570                                                                   
  1470    77.0654    775(28)           745.6833          644.3641                                                                   
  1471    77.1154    750(27)           765.6987          643.7718                                                                   
  1472    77.1654    782(28)           789.7861          643.1792                                                                   
  1473    77.2154    852(29)           814.7733          642.5875                                                                   
  1474    77.2654    882(29)           835.6777          641.9958                                                                   
  1475    77.3154    879(29)           847.0501          641.4050                                                                   
  1476    77.3654    913(30)           845.3749          640.8148                                                                   
  1477    77.4154    857(29)           831.6317          640.2253                                                                   
  1478    77.4654    809(28)           810.4926          639.6366                                                                   
  1479    77.5154    737(27)           787.4292          639.0488                                                                   
  1480    77.5654    746(27)           766.8093          638.4620                                                                   
  1481    77.6154    723(27)           751.0848          637.8765                                                                   
  1482    77.6654    684(26)           740.9492          637.2920                                                                   
  1483    77.7154    751(27)           735.8160          636.7090                                                                   
  1484    77.7654    701(26)           734.5309          636.1273                                                                   
  1485    77.8154    676(26)           735.9515          635.5469                                                                   
  1486    77.8654    746(27)           739.2363          634.9681                                                                   
  1487    77.9154    751(27)           743.9066          634.3909                                                                   
  1488    77.9654    734(27)           749.8174          633.8156                                                                   
  1489    78.0154    714(26)           757.1134          633.2421                                                                   
  1490    78.0654    745(27)           766.1821          632.6702                                                                   
  1491    78.1154    804(28)           777.6736          632.1006                                                                   
  1492    78.1654    782(28)           792.5248          631.5332                                                                   
  1493    78.2154    771(27)           811.9670          630.9676                                                                   
  1494    78.2654    850(29)           837.3506          630.4044                                                                   
  1495    78.3154    810(28)           870.1253          629.8434                                                                   
  1496    78.3654    952(30)           911.4076          629.2851                                                                   
  1497    78.4154    957(31)           961.5168          628.7291                                                                   
  1498    78.4654    951(31)          1020.0200          628.1758                                                                   
  1499    78.5154    1104(33)          1086.9143          627.6250                                                                  
  1500    78.5654    1100(33)          1165.3356          627.0770                                                                  
  1501    78.6154    1234(35)          1265.1847          626.5319                                                                  
  1502    78.6654    1489(38)          1408.3569          625.9895                                                                  
  1503    78.7154    1766(42)          1634.1580          625.4502                                                                  
  1504    78.7654    2137(46)          1998.1616          624.9139                                                                  
  1505    78.8154    2720(51)          2557.1404          624.3808                                                                  
  1506    78.8654    3491(59)          3342.7612          623.8510                                                                  
  1507    78.9154    4355(65)          4333.7925          623.3244                                                                  
  1508    78.9654    5296(72)          5434.1846          622.8012                                                                  
  1509    79.0154    6308(79)          6473.4375          622.2815                                                                  
  1510    79.0654    7116(84)          7238.9268          621.7651                                                                  
  1511    79.1154    7247(84)          7571.5288          621.2523                                                                  
  1512    79.1654    7164(84)          7516.0317          620.7432                                                                  
  1513    79.2154    6990(83)          7370.9751          620.2378                                                                  
  1514    79.2654    7042(83)          7574.8789          619.7366                                                                  
  1515    79.3154    8068(90)          8551.1074          619.2388                                                                  
  1516    79.3654    9657(98)         10573.1318          618.7451                                                                  
  1517    79.4154    12489(111)         13640.0586          618.2554                                                                
  1518    79.4654    15842(125)         17377.5938          617.7699                                                                
  1519    79.5154    19886(140)         21049.9531          617.2883                                                                
  1520    79.5654    23187(151)         23667.9512          616.8110                                                                
  1521    79.6154    25010(158)         24321.7051          616.3381                                                                
  1522    79.6654    24028(154)         22708.1309          615.8694                                                                
  1523    79.7154    20515(142)         19350.3281          615.4052                                                                
  1524    79.7654    15998(126)         15181.6641          614.9456                                                                
  1525    79.8154    11378(106)         11072.9648          614.4901                                                                
  1526    79.8654    7855(88)          7606.2705          614.0394                                                                  
  1527    79.9154    5369(74)          5024.3462          613.5934                                                                  
  1528    79.9654    3823(61)          3302.0015          613.1521                                                                  
  1529    80.0154    2995(55)          2254.7659          612.7156                                                                  
  1530    80.0654    2330(49)          1663.1849          612.2837                                                                  
  1531    80.1154    1760(42)          1342.4355          611.8569                                                                  
  1532    80.1654    1469(38)          1166.8571          611.4349                                                                  
  1533    80.2154    1319(37)          1064.0870          611.0178                                                                  
  1534    80.2654    1116(34)           996.9741          610.6060                                                                  
  1535    80.3154    1023(32)           948.3268          610.1989                                                                  
  1536    80.3654    973(32)           910.4487          609.7974                                                                   
  1537    80.4154    859(30)           879.7241          609.4008                                                                   
  1538    80.4654    938(31)           854.3045          609.0093                                                                   
  1539    80.5154    873(30)           833.0375          608.6235                                                                   
  1540    80.5654    800(29)           815.2159          608.2427                                                                   
  1541    80.6154    798(29)           800.4938          607.8674                                                                   
  1542    80.6654    823(29)           788.7175          607.4975                                                                   
  1543    80.7154    823(29)           780.3253          607.1331                                                                   
  1544    80.7654    860(30)           776.2000          606.7740                                                                   
  1545    80.8154    830(30)           777.7310          606.4207                                                                   
  1546    80.8654    856(30)           786.5049          606.0726                                                                   
  1547    80.9154    818(30)           803.6877          605.7305                                                                   
  1548    80.9654    914(31)           829.2153          605.3939                                                                   
  1549    81.0154    978(32)           861.0548          605.0629                                                                   
  1550    81.0654    1006(33)           895.1616          604.7377                                                                  
  1551    81.1154    1089(34)           925.9402          604.4183                                                                  
  1552    81.1654    1100(34)           948.6206          604.1047                                                                  
  1553    81.2154    1069(34)           962.6237          603.7969                                                                  
  1554    81.2654    1080(34)           972.1177          603.4951                                                                  
  1555    81.3154    1069(34)           981.8140          603.1990                                                                  
  1556    81.3654    1040(34)           992.8125          602.9090                                                                  
  1557    81.4154    989(33)          1001.0986          602.6246                                                                   
  1558    81.4654    987(33)           999.2831          602.3465                                                                   
  1559    81.5154    984(33)           982.0046          602.0742                                                                   
  1560    81.5654    919(32)           950.2382          601.8079                                                                   
  1561    81.6154    889(31)           909.3810          601.5477                                                                   
  1562    81.6654    797(30)           866.0173          601.2935                                                                   
  1563    81.7154    839(30)           826.0548          601.0455                                                                   
  1564    81.7654    819(30)           793.5403          600.8035                                                                   
  1565    81.8154    807(30)           770.3650          600.5676                                                                   
  1566    81.8654    783(29)           756.7601          600.3380                                                                   
  1567    81.9154    757(29)           752.0911          600.1144                                                                   
  1568    81.9654    827(30)           755.9073          599.8969                                                                   
  1569    82.0154    775(29)           768.7959          599.6857                                                                   
  1570    82.0654    871(31)           793.3971          599.4807                                                                   
  1571    82.1154    887(31)           835.7207          599.2818                                                                   
  1572    82.1654    1037(33)           907.1042          599.0891                                                                  
  1573    82.2154    1257(36)          1027.0410          598.9028                                                                  
  1574    82.2654    1486(40)          1226.1396          598.7227                                                                  
  1575    82.3154    1902(45)          1545.9756          598.5487                                                                  
  1576    82.3654    2439(51)          2031.3636          598.3810                                                                  
  1577    82.4154    3191(57)          2711.4019          598.2194                                                                  
  1578    82.4654    3957(64)          3572.4841          598.0641                                                                  
  1579    82.5154    4946(71)          4538.1504          597.9150                                                                  
  1580    82.5654    5781(77)          5461.0898          597.7723                                                                  
  1581    82.6154    6249(79)          6134.6040          597.6357                                                                  
  1582    82.6654    6433(81)          6350.6914          597.5056                                                                  
  1583    82.7154    5784(76)          6025.5571          597.3815                                                                  
  1584    82.7654    4905(70)          5277.1128          597.2635                                                                  
  1585    82.8154    3747(61)          4336.4067          597.1519                                                                  
  1586    82.8654    2849(53)          3419.8491          597.0467                                                                  
  1587    82.9154    2320(48)          2666.9417          596.9473                                                                  
  1588    82.9654    1712(41)          2127.8950          596.8543                                                                  
  1589    83.0154    1614(40)          1778.2904          596.7675                                                                  
  1590    83.0654    1453(38)          1554.3618          596.6868                                                                  
  1591    83.1154    1310(36)          1393.4417          596.6125                                                                  
  1592    83.1654    1231(35)          1260.2212          596.5442                                                                  
  1593    83.2154    1100(33)          1145.7112          596.4821                                                                  
  1594    83.2654    1014(32)          1053.6254          596.4261                                                                  
  1595    83.3154    1007(31)           990.5313          596.3760                                                                  
  1596    83.3654    906(30)           960.2578          596.3323                                                                   
  1597    83.4154    1001(31)           961.3052          596.2944                                                                  
  1598    83.4654    1006(31)           986.5710          596.2626                                                                  
  1599    83.5154    1040(32)          1024.6024          596.2367                                                                  
  1600    83.5654    1094(33)          1061.8809          596.2171                                                                  
  1601    83.6154    1118(33)          1085.7137          596.2033                                                                  
  1602    83.6654    1113(33)          1087.8591          596.1956                                                                  
  1603    83.7154    1070(32)          1068.8361          596.1936                                                                  
  1604    83.7654    968(31)          1037.3694          596.1977                                                                   
  1605    83.8154    977(31)          1003.2849          596.2076                                                                   
  1606    83.8654    851(29)           971.9149          596.2233                                                                   
  1607    83.9154    894(29)           943.1997          596.2448                                                                   
  1608    83.9654    861(29)           915.5188          596.2719                                                                   
  1609    84.0154    839(28)           890.2665          596.3050                                                                   
  1610    84.0654    873(29)           873.4338          596.3438                                                                   
  1611    84.1154    845(29)           872.7762          596.3883                                                                   
  1612    84.1654    826(28)           894.4563          596.4382                                                                   
  1613    84.2154    948(30)           940.4438          596.4940                                                                   
  1614    84.2654    1017(31)          1006.4938          596.5551                                                                  
  1615    84.3154    1074(32)          1080.8159          596.6219                                                                  
  1616    84.3654    1190(34)          1144.5447          596.6943                                                                  
  1617    84.4154    1205(34)          1175.6820          596.7718                                                                  
  1618    84.4654    1254(35)          1159.7811          596.8549                                                                  
  1619    84.5154    1111(33)          1100.7642          596.9434                                                                  
  1620    84.5654    951(30)          1016.9493          597.0372                                                                   
  1621    84.6154    906(30)           928.5844          597.1360                                                                   
  1622    84.6654    840(28)           850.9341          597.2405                                                                   
  1623    84.7154    802(28)           793.1263          597.3499                                                                   
  1624    84.7654    754(27)           758.8666          597.4644                                                                   
  1625    84.8154    701(26)           747.9482          597.5842                                                                   
  1626    84.8654    719(26)           757.4276          597.7089                                                                   
  1627    84.9154    751(27)           782.1652          597.8385                                                                   
  1628    84.9654    792(28)           814.7812          597.9732                                                                   
  1629    85.0154    793(28)           845.7486          598.1126                                                                   
  1630    85.0654    862(29)           864.4674          598.2571                                                                   
  1631    85.1154    800(28)           863.0585          598.4061                                                                   
  1632    85.1654    792(28)           841.5302          598.5599                                                                   
  1633    85.2154    798(28)           807.5939          598.7184                                                                   
  1634    85.2654    768(27)           771.1965          598.8815                                                                   
  1635    85.3154    720(27)           740.7213          599.0492                                                                   
  1636    85.3654    682(26)           721.7333          599.2213                                                                   
  1637    85.4154    704(26)           716.9379          599.3979                                                                   
  1638    85.4654    709(26)           726.6944          599.5788                                                                   
  1639    85.5154    739(27)           749.5668          599.7642                                                                   
  1640    85.5654    703(26)           782.2704          599.9538                                                                   
  1641    85.6154    752(27)           819.8917          600.1476                                                                   
  1642    85.6654    806(28)           855.3948          600.3454                                                                   
  1643    85.7154    846(29)           880.2723          600.5474                                                                   
  1644    85.7654    862(29)           888.0632          600.7534                                                                   
  1645    85.8154    817(28)           879.1373          600.9633                                                                   
  1646    85.8654    791(28)           860.3926          601.1771                                                                   
  1647    85.9154    861(29)           840.9398          601.3947                                                                   
  1648    85.9654    896(30)           830.6185          601.6163                                                                   
  1649    86.0154    837(29)           841.4071          601.8411                                                                   
  1650    86.0654    893(30)           887.6031          602.0698                                                                   
  1651    86.1154    958(31)           982.5164          602.3021                                                                   
  1652    86.1654    1129(33)          1132.5588          602.5378                                                                  
  1653    86.2154    1233(35)          1330.1360          602.7769                                                                  
  1654    86.2654    1471(38)          1548.7173          603.0192                                                                  
  1655    86.3154    1558(39)          1742.6260          603.2650                                                                  
  1656    86.3654    1618(40)          1855.9658          603.5140                                                                  
  1657    86.4154    1605(40)          1847.8788          603.7659                                                                  
  1658    86.4654    1488(38)          1722.9690          604.0211                                                                  
  1659    86.5154    1321(36)          1526.4452          604.2792                                                                  
  1660    86.5654    1178(34)          1312.1694          604.5402                                                                  
  1661    86.6154    1027(32)          1122.2927          604.8039                                                                  
  1662    86.6654    932(30)           980.9473          605.0707                                                                   
  1663    86.7154    907(30)           894.5431          605.3397                                                                   
  1664    86.7654    876(30)           856.0186          605.6117                                                                   
  1665    86.8154    985(32)           851.0792          605.8862                                                                   
  1666    86.8654    933(31)           863.0079          606.1631                                                                   
  1667    86.9154    925(31)           876.0339          606.4424                                                                   
  1668    86.9654    928(31)           878.6022          606.7239                                                                   
  1669    87.0154    978(32)           866.4990          607.0081                                                                   
  1670    87.0654    891(30)           843.9396          607.2939                                                                   
  1671    87.1154    903(31)           821.6934          607.5820                                                                   
  1672    87.1654    830(29)           813.6996          607.8723                                                                   
  1673    87.2154    868(30)           835.0588          608.1642                                                                   
  1674    87.2654    934(31)           900.4504          608.4583                                                                   
  1675    87.3154    1063(33)          1020.7615          608.7538                                                                  
  1676    87.3654    1246(36)          1197.2084          609.0513                                                                  
  1677    87.4154    1397(38)          1414.8108          609.3502                                                                  
  1678    87.4654    1612(41)          1638.5752          609.6508                                                                  
  1679    87.5154    1826(44)          1816.1714          609.9528                                                                  
  1680    87.5654    1758(43)          1891.1350          610.2562                                                                  
  1681    87.6154    1645(42)          1833.5308          610.5609                                                                  
  1682    87.6654    1530(40)          1664.7421          610.8668                                                                  
  1683    87.7154    1315(38)          1439.4790          611.1739                                                                  
  1684    87.7654    1093(34)          1211.6384          611.4822                                                                  
  1685    87.8154    966(32)          1017.9302          611.7912                                                                   
  1686    87.8654    840(30)           874.4841          612.1013                                                                   
  1687    87.9154    746(28)           780.5024          612.4120                                                                   
  1688    87.9654    739(28)           725.6924          612.7236                                                                   
  1689    88.0154    681(27)           697.2947          613.0360                                                                   
  1690    88.0654    730(28)           684.4537          613.3490                                                                   
  1691    88.1154    736(28)           679.6178          613.6623                                                                   
  1692    88.1654    705(27)           678.0016          613.9760                                                                   
  1693    88.2154    720(27)           676.6758          614.2902                                                                   
  1694    88.2654    691(27)           674.1600          614.6048                                                                   
  1695    88.3154    673(27)           670.3079          614.9194                                                                   
  1696    88.3654    689(27)           665.8427          615.2339                                                                   
  1697    88.4154    655(26)           661.6121          615.5488                                                                   
  1698    88.4654    644(26)           658.2479          615.8636                                                                   
  1699    88.5154    673(26)           656.1091          616.1781                                                                   
  1700    88.5654    641(26)           655.3687          616.4927                                                                   
  1701    88.6154    657(26)           656.2287          616.8068                                                                   
  1702    88.6654    660(26)           659.2050          617.1204                                                                   
  1703    88.7154    670(26)           665.5218          617.4338                                                                   
  1704    88.7654    678(26)           677.4948          617.7466                                                                   
  1705    88.8154    724(27)           698.6865          618.0587                                                                   
  1706    88.8654    760(28)           733.4442          618.3703                                                                   
  1707    88.9154    820(29)           785.4950          618.6812                                                                   
  1708    88.9654    930(30)           855.5023          618.9910                                                                   
  1709    89.0154    1027(32)           938.5798          619.2999                                                                  
  1710    89.0654    1095(33)          1022.6118          619.6082                                                                  
  1711    89.1154    1217(34)          1088.7970          619.9152                                                                  
  1712    89.1654    1269(35)          1116.8873          620.2209                                                                  
  1713    89.2154    1193(34)          1097.4071          620.5256                                                                  
  1714    89.2654    1187(34)          1039.8208          620.8290                                                                  
  1715    89.3154    998(31)           964.1948          621.1310                                                                   
  1716    89.3654    964(31)           889.7279          621.4314                                                                   
  1717    89.4154    809(28)           829.4035          621.7306                                                                   
  1718    89.4654    759(27)           789.1288          622.0279                                                                   
  1719    89.5154    769(27)           767.8943          622.3238                                                                   
  1720    89.5654    725(26)           760.2395          622.6180                                                                   
  1721    89.6154    772(27)           758.6940          622.9101                                                                   
  1722    89.6654    761(27)           756.6116          623.2006                                                                   
  1723    89.7154    774(27)           751.0112          623.4889                                                                   
  1724    89.7654    742(27)           743.6967          623.7756                                                                   
  1725    89.8154    741(27)           739.7219          624.0599                                                                   
  1726    89.8654    792(28)           746.2264          624.3419                                                                   
  1727    89.9154    810(28)           772.2009          624.6219                                                                   
  1728    89.9654    871(29)           828.5177          624.8995                                                                   
  1729    90.0154    1008(31)           925.7365          625.1747                                                                  
  1730    90.0654    1180(34)          1069.5847          625.4476                                                                  
  1731    90.1154    1372(36)          1254.9111          625.7178                                                                  
  1732    90.1654    1605(39)          1460.8303          625.9856                                                                  
  1733    90.2154    1678(40)          1649.3422          626.2507                                                                  
  1734    90.2654    1755(41)          1772.1975          626.5132                                                                  
  1735    90.3154    1700(40)          1793.3750          626.7731                                                                  
  1736    90.3654    1594(39)          1715.9741          627.0295                                                                  
  1737    90.4154    1431(37)          1574.9313          627.2836                                                                  
  1738    90.4654    1270(35)          1409.9023          627.5345                                                                  
  1739    90.5154    1210(34)          1254.2722          627.7825                                                                  
  1740    90.5654    1130(33)          1133.5823          628.0273                                                                  
  1741    90.6154    1067(32)          1062.2072          628.2690                                                                  
  1742    90.6654    1045(32)          1041.8425          628.5075                                                                  
  1743    90.7154    1176(34)          1063.5815          628.7428                                                                  
  1744    90.7654    1208(34)          1110.6429          628.9747                                                                  
  1745    90.8154    1301(35)          1162.5176          629.2032                                                                  
  1746    90.8654    1289(35)          1200.6016          629.4283                                                                  
  1747    90.9154    1345(36)          1215.3682          629.6499                                                                  
  1748    90.9654    1254(35)          1215.1858          629.8680                                                                  
  1749    91.0154    1308(36)          1225.1300          630.0823                                                                  
  1750    91.0654    1283(35)          1271.4661          630.2931                                                                  
  1751    91.1154    1444(37)          1367.5051          630.5002                                                                  
  1752    91.1654    1530(39)          1505.6282          630.7034                                                                  
  1753    91.2154    1797(42)          1654.8254          630.9031                                                                  
  1754    91.2654    1894(43)          1767.9418          631.0985                                                                  
  1755    91.3154    1891(43)          1802.1779          631.2902                                                                  
  1756    91.3654    1863(43)          1740.8618          631.4778                                                                  
  1757    91.4154    1601(39)          1596.5511          631.6616                                                                  
  1758    91.4654    1331(36)          1404.4635          631.8411                                                                  
  1759    91.5154    1112(33)          1206.5383          632.0167                                                                  
  1760    91.5654    1041(32)          1034.1632          632.1880                                                                  
  1761    91.6154    847(29)           902.2828          632.3552                                                                   
  1762    91.6654    774(27)           811.9452          632.5181                                                                   
  1763    91.7154    717(26)           755.9580          632.6766                                                                   
  1764    91.7654    674(26)           724.3591          632.8308                                                                   
  1765    91.8154    695(26)           708.3885          632.9808                                                                   
  1766    91.8654    673(26)           702.1558          633.1263                                                                   
  1767    91.9154    708(26)           702.6668          633.2673                                                                   
  1768    91.9654    709(26)           708.9613          633.4038                                                                   
  1769    92.0154    658(25)           720.9293          633.5358                                                                   
  1770    92.0654    688(26)           738.1262          633.6633                                                                   
  1771    92.1154    774(27)           758.8081          633.7859                                                                   
  1772    92.1654    795(28)           779.4632          633.9041                                                                   
  1773    92.2154    807(28)           794.9586          634.0178                                                                   
  1774    92.2654    762(27)           800.1547          634.1265                                                                   
  1775    92.3154    825(28)           793.7167          634.2307                                                                   
  1776    92.3654    723(26)           779.0760          634.3297                                                                   
  1777    92.4154    802(28)           761.8647          634.4242                                                                   
  1778    92.4654    721(26)           747.0167          634.5139                                                                   
  1779    92.5154    696(26)           738.0792          634.5988                                                                   
  1780    92.5654    712(26)           737.9364          634.6787                                                                   
  1781    92.6154    765(27)           750.4703          634.7537                                                                   
  1782    92.6654    721(26)           782.9102          634.8237                                                                   
  1783    92.7154    858(29)           847.8198          634.8889                                                                   
  1784    92.7654    937(30)           963.0098          634.9490                                                                   
  1785    92.8154    1109(33)          1147.0525          635.0043                                                                  
  1786    92.8654    1297(35)          1409.9868          635.0543                                                                  
  1787    92.9154    1593(39)          1741.6958          635.0993                                                                  
  1788    92.9654    2026(44)          2103.1514          635.1395                                                                  
  1789    93.0154    2329(48)          2426.0803          635.1744                                                                  
  1790    93.0654    2509(49)          2627.8286          635.2044                                                                  
  1791    93.1154    2656(51)          2657.2053          635.2292                                                                  
  1792    93.1654    2491(49)          2538.3269          635.2487                                                                  
  1793    93.2154    2207(47)          2342.8223          635.2631                                                                  
  1794    93.2654    2003(44)          2130.7075          635.2725                                                                  
  1795    93.3154    1788(42)          1925.3992          635.2766                                                                  
  1796    93.3654    1622(40)          1722.4106          635.2757                                                                  
  1797    93.4154    1448(38)          1517.5381          635.2695                                                                  
  1798    93.4654    1272(36)          1320.9314          635.2581                                                                  
  1799    93.5154    1031(32)          1146.8303          635.2416                                                                  
  1800    93.5654    950(31)          1005.0168          635.2198                                                                   
  1801    93.6154    850(30)           899.0419          635.1928                                                                   
  1802    93.6654    774(28)           826.5910          635.1606                                                                   
  1803    93.7154    766(28)           781.3678          635.1232                                                                   
  1804    93.7654    727(27)           755.8602          635.0806                                                                   
  1805    93.8154    684(27)           743.7492          635.0329                                                                   
  1806    93.8654    762(28)           741.4578          634.9797                                                                   
  1807    93.9154    716(27)           748.8752          634.9216                                                                   
  1808    93.9654    788(29)           769.9334          634.8581                                                                   
  1809    94.0154    813(29)           812.8055          634.7895                                                                   
  1810    94.0654    905(31)           889.0258          634.7156                                                                   
  1811    94.1154    1157(35)          1009.8495          634.6366                                                                  
  1812    94.1654    1327(37)          1179.7974          634.5522                                                                  
  1813    94.2154    1451(39)          1388.7897          634.4630                                                                  
  1814    94.2654    1820(44)          1606.9786          634.3683                                                                  
  1815    94.3154    1831(44)          1784.7881          634.2686                                                                  
  1816    94.3654    1916(45)          1865.2064          634.1637                                                                  
  1817    94.4154    1832(44)          1817.2117          634.0536                                                                  
  1818    94.4654    1621(41)          1663.3234          633.9385                                                                  
  1819    94.5154    1344(38)          1459.5758          633.8181                                                                  
  1820    94.5654    1159(35)          1260.7900          633.6926                                                                  
  1821    94.6154    1015(33)          1105.7837          633.5622                                                                  
  1822    94.6654    1003(33)          1017.4138          633.4268                                                                  
  1823    94.7154    1058(33)          1009.2012          633.2862                                                                  
  1824    94.7654    1156(35)          1092.4146          633.1406                                                                  
  1825    94.8154    1292(37)          1277.6504          632.9899                                                                  
  1826    94.8654    1649(41)          1567.4235          632.8344                                                                  
  1827    94.9154    1931(44)          1943.0071          632.6736                                                                  
  1828    94.9654    2367(50)          2352.4119          632.5084                                                                  
  1829    95.0154    2742(53)          2708.2109          632.3378                                                                  
  1830    95.0654    3046(56)          2903.8943          632.1626                                                                  
  1831    95.1154    3056(56)          2869.4788          631.9824                                                                  
  1832    95.1654    2693(52)          2629.6597          631.7972                                                                  
  1833    95.2154    2390(49)          2280.5864          631.6077                                                                  
  1834    95.2654    1947(45)          1922.1899          631.4130                                                                  
  1835    95.3154    1673(41)          1621.1892          631.2137                                                                  
  1836    95.3654    1445(38)          1403.4254          631.0096                                                                  
  1837    95.4154    1362(37)          1263.9612          630.8008                                                                  
  1838    95.4654    1264(35)          1186.4287          630.5875                                                                  
  1839    95.5154    1093(33)          1156.3352          630.3694                                                                  
  1840    95.5654    1149(34)          1161.7203          630.1469                                                                  
  1841    95.6154    1198(34)          1190.5161          629.9197                                                                  
  1842    95.6654    1193(34)          1231.4187          629.6880                                                                  
  1843    95.7154    1278(35)          1280.8101          629.4517                                                                  
  1844    95.7654    1426(37)          1353.0383          629.2112                                                                  
  1845    95.8154    1474(38)          1476.0242          628.9662                                                                  
  1846    95.8654    1673(40)          1670.8083          628.7169                                                                  
  1847    95.9154    1983(44)          1933.5776          628.4632                                                                  
  1848    95.9654    2115(45)          2225.7537          628.2053                                                                  
  1849    96.0154    2381(48)          2476.0249          627.9431                                                                  
  1850    96.0654    2429(48)          2607.0237          627.6766                                                                  
  1851    96.1154    2441(48)          2580.9189          627.4061                                                                  
  1852    96.1654    2224(46)          2407.8220          627.1315                                                                  
  1853    96.2154    2022(44)          2127.9861          626.8530                                                                  
  1854    96.2654    1788(41)          1804.9543          626.5703                                                                  
  1855    96.3154    1536(38)          1502.9725          626.2836                                                                  
  1856    96.3654    1335(36)          1262.5472          625.9930                                                                  
  1857    96.4154    1151(33)          1097.0681          625.6987                                                                  
  1858    96.4654    1001(31)          1000.4937          625.4003                                                                  
  1859    96.5154    1088(32)           956.2383          625.0984                                                                  
  1860    96.5654    1013(31)           945.3917          624.7928                                                                  
  1861    96.6154    998(31)           953.3141          624.4833                                                                   
  1862    96.6654    986(31)           974.2734          624.1705                                                                   
  1863    96.7154    1043(32)          1009.6328          623.8540                                                                  
  1864    96.7654    1117(33)          1060.5507          623.5340                                                                  
  1865    96.8154    1181(34)          1122.3365          623.2104                                                                  
  1866    96.8654    1242(35)          1184.3519          622.8837                                                                  
  1867    96.9154    1250(35)          1233.4283          622.5535                                                                  
  1868    96.9654    1229(34)          1255.9424          622.2200                                                                  
  1869    97.0154    1169(34)          1243.6599          621.8834                                                                  
  1870    97.0654    1104(33)          1203.8269          621.5436                                                                  
  1871    97.1154    979(31)          1154.6925          621.2007                                                                   
  1872    97.1654    985(31)          1110.3435          620.8547                                                                   
  1873    97.2154    1003(31)          1073.2493          620.5060                                                                  
  1874    97.2654    1027(31)          1036.1526          620.1541                                                                  
  1875    97.3154    971(31)           991.5818          619.7994                                                                   
  1876    97.3654    921(30)           941.3878          619.4420                                                                   
  1877    97.4154    884(29)           894.0466          619.0818                                                                   
  1878    97.4654    834(28)           857.7576          618.7188                                                                   
  1879    97.5154    841(28)           836.6604          618.3533                                                                   
  1880    97.5654    819(28)           830.0722          617.9855                                                                   
  1881    97.6154    794(28)           832.7682          617.6149                                                                   
  1882    97.6654    830(28)           837.0004          617.2421                                                                   
  1883    97.7154    870(29)           836.3033          616.8667                                                                   
  1884    97.7654    839(28)           830.2359          616.4892                                                                   
  1885    97.8154    848(29)           824.9504          616.1093                                                                   
  1886    97.8654    782(27)           830.6462          615.7275                                                                   
  1887    97.9154    860(29)           860.9658          615.3436                                                                   
  1888    97.9654    970(31)           933.7512          614.9576                                                                   
  1889    98.0154    1023(31)          1069.8718          614.5696                                                                  
  1890    98.0654    1290(35)          1287.1433          614.1797                                                                  
  1891    98.1154    1503(38)          1589.2155          613.7881                                                                  
  1892    98.1654    1885(43)          1953.6641          613.3948                                                                  
  1893    98.2154    2290(47)          2324.7935          613.0001                                                                  
  1894    98.2654    2604(50)          2616.9919          612.6033                                                                  
  1895    98.3154    2759(51)          2742.2729          612.2052                                                                  
  1896    98.3654    2674(51)          2677.4338          611.8056                                                                  
  1897    98.4154    2478(49)          2500.5125          611.4047                                                                  
  1898    98.4654    2421(48)          2331.9294          611.0025                                                                  
  1899    98.5154    2267(46)          2264.3376          610.5989                                                                  
  1900    98.5654    2311(47)          2330.9680          610.1942                                                                  
  1901    98.6154    2428(48)          2497.0183          609.7885                                                                  
  1902    98.6654    2678(50)          2672.0488          609.3817                                                                  
  1903    98.7154    2817(52)          2748.0444          608.9741                                                                  
  1904    98.7654    2749(51)          2653.7932          608.5654                                                                  
  1905    98.8154    2581(50)          2392.2480          608.1558                                                                  
  1906    98.8654    2275(47)          2037.8816          607.7457                                                                  
  1907    98.9154    1883(42)          1682.0925          607.3350                                                                  
  1908    98.9654    1551(38)          1391.2300          606.9234                                                                  
  1909    99.0154    1319(36)          1195.7666          606.5115                                                                  
  1910    99.0654    1167(33)          1094.1987          606.0991                                                                  
  1911    99.1154    1238(34)          1062.2871          605.6865                                                                  
  1912    99.1654    1198(34)          1064.8242          605.2735                                                                  
  1913    99.2154    1082(32)          1065.3878          604.8602                                                                  
  1914    99.2654    1188(34)          1038.6843          604.4467                                                                  
  1915    99.3154    1064(32)           981.8051          604.0331                                                                  
  1916    99.3654    1044(32)           908.7653          603.6198                                                                  
  1917    99.4154    895(29)           835.9058          603.2063                                                                   
  1918    99.4654    796(28)           774.5118          602.7932                                                                   
  1919    99.5154    776(27)           729.4783          602.3801                                                                   
  1920    99.5654    753(27)           700.6359          601.9673                                                                   
  1921    99.6154    767(28)           685.2394          601.5552                                                                   
  1922    99.6654    794(28)           680.4153          601.1434                                                                   
  1923    99.7154    741(27)           684.4043          600.7319                                                                   
  1924    99.7654    707(26)           696.4363          600.3210                                                                   
  1925    99.8154    746(27)           715.6309          599.9111                                                                   
  1926    99.8654    735(27)           739.6541          599.5016                                                                   
  1927    99.9154    788(28)           763.8409          599.0931                                                                   
  1928    99.9654    772(28)           781.1417          598.6854                                                                   
  1929   100.0154    805(29)           784.4554          598.2787                                                                   
  1930   100.0654    789(28)           771.7037          597.8730                                                                   
  1931   100.1154    790(28)           747.8268          597.4686                                                                   
  1932   100.1654    727(27)           720.2860          597.0652                                                                   
  1933   100.2154    702(27)           694.9922          596.6631                                                                   
  1934   100.2654    685(26)           675.1765          596.2622                                                                   
  1935   100.3154    658(26)           661.6563          595.8629                                                                   
  1936   100.3654    717(27)           653.6248          595.4650                                                                   
  1937   100.4154    603(25)           649.6248          595.0686                                                                   
  1938   100.4654    697(27)           648.3015          594.6738                                                                   
  1939   100.5154    651(26)           648.8011          594.2806                                                                   
  1940   100.5654    655(26)           650.4022          593.8893                                                                   
  1941   100.6154    672(27)           653.0649          593.4999                                                                   
  1942   100.6654    679(27)           656.8408          593.1121                                                                   
  1943   100.7154    626(26)           661.9045          592.7266                                                                   
  1944   100.7654    687(27)           668.4202          592.3428                                                                   
  1945   100.8154    668(27)           676.6754          591.9613                                                                   
  1946   100.8654    706(27)           687.2159          591.5821                                                                   
  1947   100.9154    710(27)           701.5118          591.2048                                                                   
  1948   100.9654    664(26)           723.4356          590.8302                                                                   
  1949   101.0154    825(29)           761.9010          590.4575                                                                   
  1950   101.0654    856(30)           833.9901          590.0876                                                                   
  1951   101.1154    969(32)           966.9253          589.7200                                                                   
  1952   101.1654    1121(34)          1195.6936          589.3550                                                                  
  1953   101.2154    1321(37)          1551.6660          588.9928                                                                  
  1954   101.2654    1840(44)          2042.9705          588.6332                                                                  
  1955   101.3154    2167(47)          2631.4170          588.2762                                                                  
  1956   101.3654    2760(53)          3218.1680          587.9223                                                                  
  1957   101.4154    3219(57)          3648.0857          587.5712                                                                  
  1958   101.4654    3381(59)          3759.9336          587.2231                                                                  
  1959   101.5154    3171(57)          3503.6274          586.8781                                                                  
  1960   101.5654    2837(54)          2990.2437          586.5359                                                                  
  1961   101.6154    2283(48)          2389.8806          586.1972                                                                  
  1962   101.6654    1841(43)          1837.2880          585.8613                                                                  
  1963   101.7154    1414(38)          1406.0959          585.5291                                                                  
  1964   101.7654    1126(34)          1114.2107          585.2000                                                                  
  1965   101.8154    1001(31)           942.8997          584.8741                                                                  
  1966   101.8654    913(30)           859.1121          584.5518                                                                   
  1967   101.9154    859(29)           831.7615          584.2331                                                                   
  1968   101.9654    893(30)           838.3193          583.9181                                                                   
  1969   102.0154    850(29)           864.3214          583.6064                                                                   
  1970   102.0654    843(29)           900.3987          583.2984                                                                   
  1971   102.1154    894(29)           940.9418          582.9943                                                                   
  1972   102.1654    916(30)           985.4614          582.6940                                                                   
  1973   102.2154    935(30)          1036.5593          582.3972                                                                   
  1974   102.2654    1012(31)          1093.9333          582.1046                                                                  
  1975   102.3154    1102(33)          1151.7830          581.8156                                                                  
  1976   102.3654    1127(33)          1201.5815          581.5311                                                                  
  1977   102.4154    1138(33)          1233.4492          581.2504                                                                  
  1978   102.4654    1151(33)          1235.0579          580.9739                                                                  
  1979   102.5154    1096(32)          1199.1494          580.7014                                                                  
  1980   102.5654    1079(32)          1134.7302          580.4329                                                                  
  1981   102.6154    1037(32)          1063.3872          580.1690                                                                  
  1982   102.6654    982(31)          1008.4458          579.9091                                                                   
  1983   102.7154    931(30)           992.7435          579.6536                                                                   
  1984   102.7654    1044(32)          1041.6511          579.4027                                                                  
  1985   102.8154    1128(33)          1183.2786          579.1560                                                                  
  1986   102.8654    1444(37)          1441.7295          578.9138                                                                  
  1987   102.9154    1830(42)          1822.6062          578.6764                                                                  
  1988   102.9654    2196(46)          2295.2407          578.4433                                                                  
  1989   103.0154    2626(50)          2780.7493          578.2149                                                                  
  1990   103.0654    3164(55)          3152.6340          577.9910                                                                  
  1991   103.1154    3263(56)          3274.9912          577.7718                                                                  
  1992   103.1654    3179(55)          3096.3848          577.5574                                                                  
  1993   103.2154    2826(52)          2695.3101          577.3477                                                                  
  1994   103.2654    2350(47)          2203.6606          577.1429                                                                  
  1995   103.3154    1877(42)          1732.8260          576.9429                                                                  
  1996   103.3654    1440(37)          1349.5513          576.7477                                                                  
  1997   103.4154    1160(33)          1074.8569          576.5576                                                                  
  1998   103.4654    974(31)           897.3895          576.3721                                                                   
  1999   103.5154    871(29)           791.2839          576.1917                                                                   
  2000   103.5654    793(28)           730.6091          576.0163                                                                   
  2001   103.6154    728(26)           695.9456          575.8459                                                                   
  2002   103.6654    749(27)           675.1975          575.6808                                                                   
  2003   103.7154    729(27)           661.7984          575.5207                                                                   
  2004   103.7654    638(25)           652.4570          575.3657                                                                   
  2005   103.8154    648(25)           645.5734          575.2157                                                                   
  2006   103.8654    630(25)           640.4011          575.0710                                                                   
  2007   103.9154    692(26)           636.5375          574.9315                                                                   
  2008   103.9654    661(25)           633.7162          574.7972                                                                   
  2009   104.0154    651(25)           631.6941          574.6683                                                                   
  2010   104.0654    653(25)           630.2137          574.5446                                                                   
  2011   104.1154    664(25)           629.0168          574.4261                                                                   
  2012   104.1654    632(25)           627.9707          574.3129                                                                   
  2013   104.2154    679(26)           627.2318          574.2052                                                                   
  2014   104.2654    644(25)           626.8661          574.1027                                                                   
  2015   104.3154    633(25)           627.2340          574.0058                                                                   
  2016   104.3654    606(24)           628.6611          573.9142                                                                   
  2017   104.4154    684(26)           631.6721          573.8281                                                                   
  2018   104.4654    640(25)           637.3039          573.7471                                                                   
  2019   104.5154    655(25)           647.6855          573.6719                                                                   
  2020   104.5654    700(26)           666.7494          573.6020                                                                   
  2021   104.6154    749(27)           700.8290          573.5376                                                                   
  2022   104.6654    805(28)           758.3546          573.4787                                                                   
  2023   104.7154    789(28)           847.6382          573.4254                                                                   
  2024   104.7654    910(30)           972.5942          573.3773                                                                   
  2025   104.8154    1022(31)          1127.1538          573.3350                                                                  
  2026   104.8654    1163(34)          1290.7034          573.2981                                                                  
  2027   104.9154    1323(36)          1426.8574          573.2668                                                                  
  2028   104.9654    1370(36)          1492.0942          573.2409                                                                  
  2029   105.0154    1381(37)          1463.2529          573.2205                                                                  
  2030   105.0654    1271(35)          1357.2875          573.2059                                                                  
  2031   105.1154    1193(34)          1211.4832          573.1966                                                                  
  2032   105.1654    1059(32)          1059.3774          573.1929                                                                  
  2033   105.2154    876(29)           924.7825          573.1950                                                                   
  2034   105.2654    789(28)           819.8155          573.2025                                                                   
  2035   105.3154    797(28)           745.7571          573.2155                                                                   
  2036   105.3654    705(26)           697.3538          573.2341                                                                   
  2037   105.4154    693(26)           667.4370          573.2583                                                                   
  2038   105.4654    658(25)           649.6769          573.2878                                                                   
  2039   105.5154    643(25)           639.5070          573.3230                                                                   
  2040   105.5654    606(24)           634.0809          573.3636                                                                   
  2041   105.6154    698(26)           631.9473          573.4099                                                                   
  2042   105.6654    655(25)           632.7877          573.4615                                                                   
  2043   105.7154    642(25)           637.3363          573.5189                                                                   
  2044   105.7654    670(25)           647.3350          573.5817                                                                   
  2045   105.8154    669(25)           665.3254          573.6498                                                                   
  2046   105.8654    743(27)           693.8851          573.7235                                                                   
  2047   105.9154    771(27)           734.2665          573.8028                                                                   
  2048   105.9654    796(28)           784.6478          573.8873                                                                   
  2049   106.0154    897(30)           838.7159          573.9774                                                                   
  2050   106.0654    908(30)           885.1057          574.0730                                                                   
  2051   106.1154    953(31)           909.2834          574.1738                                                                   
  2052   106.1654    915(30)           901.7706          574.2801                                                                   
  2053   106.2154    864(29)           866.5817          574.3918                                                                   
  2054   106.2654    838(29)           817.2961          574.5086                                                                   
  2055   106.3154    701(27)           767.2526          574.6310                                                                   
  2056   106.3654    763(28)           725.0036          574.7587                                                                   
  2057   106.4154    703(27)           694.2037          574.8918                                                                   
  2058   106.4654    655(26)           675.0608          575.0299                                                                   
  2059   106.5154    668(26)           666.0337          575.1733                                                                   
  2060   106.5654    705(27)           665.6105          575.3221                                                                   
  2061   106.6154    704(27)           673.1273          575.4760                                                                   
  2062   106.6654    763(28)           689.7802          575.6350                                                                   
  2063   106.7154    785(28)           718.1819          575.7992                                                                   
  2064   106.7654    761(28)           761.6925          575.9684                                                                   
  2065   106.8154    826(29)           822.6336          576.1427                                                                   
  2066   106.8654    831(29)           899.8987          576.3221                                                                   
  2067   106.9154    928(31)           986.8647          576.5066                                                                   
  2068   106.9654    1016(33)          1071.0605          576.6961                                                                  
  2069   107.0154    1105(34)          1138.2416          576.8905                                                                  
  2070   107.0654    1141(34)          1183.2373          577.0898                                                                  
  2071   107.1154    1273(37)          1223.0969          577.2939                                                                  
  2072   107.1654    1365(38)          1294.2461          577.5031                                                                  
  2073   107.2154    1555(40)          1434.4600          577.7170                                                                  
  2074   107.2654    1741(43)          1666.0662          577.9358                                                                  
  2075   107.3154    2139(47)          1982.8787          578.1591                                                                  
  2076   107.3654    2476(51)          2342.3645          578.3873                                                                  
  2077   107.4154    2541(51)          2664.6785          578.6202                                                                  
  2078   107.4654    2689(53)          2843.7334          578.8577                                                                  
  2079   107.5154    2308(49)          2796.8960          579.0996                                                                  
  2080   107.5654    2061(46)          2538.2300          579.3462                                                                  
  2081   107.6154    1778(43)          2166.8206          579.5972                                                                  
  2082   107.6654    1457(39)          1788.0007          579.8530                                                                  
  2083   107.7154    1296(36)          1475.0681          580.1128                                                                  
  2084   107.7654    1125(34)          1266.6552          580.3772                                                                  
  2085   107.8154    1198(35)          1173.7954          580.6462                                                                  
  2086   107.8654    1189(35)          1188.8687          580.9190                                                                  
  2087   107.9154    1282(36)          1293.7722          581.1964                                                                  
  2088   107.9654    1411(38)          1461.9707          581.4777                                                                  
  2089   108.0154    1556(39)          1655.6874          581.7633                                                                  
  2090   108.0654    1732(42)          1827.5670          582.0531                                                                  
  2091   108.1154    1834(43)          1933.8170          582.3468                                                                  
  2092   108.1654    1799(42)          1941.9080          582.6445                                                                  
  2093   108.2154    1648(40)          1837.3113          582.9464                                                                  
  2094   108.2654    1533(39)          1644.2148          583.2519                                                                  
  2095   108.3154    1318(36)          1416.2281          583.5613                                                                  
  2096   108.3654    1175(34)          1202.0205          583.8747                                                                  
  2097   108.4154    976(31)          1030.3068          584.1916                                                                   
  2098   108.4654    969(31)           911.4438          584.5124                                                                   
  2099   108.5154    906(29)           844.4417          584.8368                                                                   
  2100   108.5654    865(29)           824.4674          585.1646                                                                   
  2101   108.6154    921(30)           849.1013          585.4960                                                                   
  2102   108.6654    945(30)           921.4163          585.8311                                                                   
  2103   108.7154    1135(33)          1048.7542          586.1693                                                                  
  2104   108.7654    1397(37)          1237.3877          586.5111                                                                  
  2105   108.8154    1617(39)          1483.4983          586.8561                                                                  
  2106   108.8654    1831(42)          1764.0950          587.2045                                                                  
  2107   108.9154    2223(46)          2036.2686          587.5558                                                                  
  2108   108.9654    2274(46)          2244.4670          587.9103                                                                  
  2109   109.0154    2261(46)          2325.5891          588.2681                                                                  
  2110   109.0654    2061(44)          2235.5186          588.6288                                                                  
  2111   109.1154    1899(42)          1997.7239          588.9922                                                                  
  2112   109.1654    1568(38)          1689.5638          589.3589                                                                  
  2113   109.2154    1310(35)          1385.9382          589.7283                                                                  
  2114   109.2654    1069(32)          1133.0903          590.1003                                                                  
  2115   109.3154    939(30)           948.4330          590.4753                                                                   
  2116   109.3654    838(28)           828.2191          590.8527                                                                   
  2117   109.4154    825(28)           757.9521          591.2327                                                                   
  2118   109.4654    761(27)           721.7637          591.6153                                                                   
  2119   109.5154    718(26)           707.3162          592.0002                                                                   
  2120   109.5654    754(27)           706.8337          592.3878                                                                   
  2121   109.6154    695(26)           715.4238          592.7773                                                                   
  2122   109.6654    817(28)           729.0194          593.1695                                                                   
  2123   109.7154    762(27)           742.8401          593.5637                                                                   
  2124   109.7654    769(27)           751.1245          593.9599                                                                   
  2125   109.8154    743(27)           749.2734          594.3585                                                                   
  2126   109.8654    773(27)           737.7430          594.7587                                                                   
  2127   109.9154    737(27)           721.8397          595.1612                                                                   
  2128   109.9654    727(26)           707.5977          595.5654                                                                   
  2129   110.0154    711(26)           699.1634          595.9714                                                                   
  2130   110.0654    726(26)           698.0428          596.3792                                                                   
  2131   110.1154    709(26)           703.0209          596.7887                                                                   
  2132   110.1654    740(27)           710.5944          597.1997                                                                   
  2133   110.2154    707(26)           715.9360          597.6122                                                                   
  2134   110.2654    709(26)           715.1462          598.0262                                                                   
  2135   110.3154    699(26)           708.2101          598.4416                                                                   
  2136   110.3654    672(25)           698.8238          598.8585                                                                   
  2137   110.4154    663(25)           691.7596          599.2766                                                                   
  2138   110.4654    710(26)           691.5967          599.6957                                                                   
  2139   110.5154    687(26)           702.6198          600.1161                                                                   
  2140   110.5654    776(27)           728.6842          600.5377                                                                   
  2141   110.6154    809(28)           772.4354          600.9600                                                                   
  2142   110.6654    842(28)           833.7397          601.3834                                                                   
  2143   110.7154    936(30)           907.5164          601.8076                                                                   
  2144   110.7654    1024(31)           982.0653          602.2326                                                                  
  2145   110.8154    1146(33)          1039.8734          602.6583                                                                  
  2146   110.8654    1096(32)          1064.1030          603.0847                                                                  
  2147   110.9154    1081(32)          1047.1305          603.5118                                                                  
  2148   110.9654    990(31)           995.3593          603.9391                                                                   
  2149   111.0154    973(31)           926.7311          604.3671                                                                   
  2150   111.0654    939(30)           860.5585          604.7955                                                                   
  2151   111.1154    869(29)           810.9445          605.2240                                                                   
  2152   111.1654    840(28)           786.8773          605.6529                                                                   
  2153   111.2154    838(28)           794.1664          606.0820                                                                   
  2154   111.2654    897(29)           837.2819          606.5110                                                                   
  2155   111.3154    959(31)           919.2897          606.9404                                                                   
  2156   111.3654    1073(32)          1039.5046          607.3693                                                                  
  2157   111.4154    1269(35)          1189.8391          607.7984                                                                  
  2158   111.4654    1377(37)          1351.1948          608.2272                                                                  
  2159   111.5154    1502(38)          1495.0005          608.6559                                                                  
  2160   111.5654    1556(39)          1595.6404          609.0842                                                                  
  2161   111.6154    1547(39)          1644.1174          609.5121                                                                  
  2162   111.6654    1485(38)          1647.6182          609.9396                                                                  
  2163   111.7154    1471(38)          1626.5935          610.3667                                                                  
  2164   111.7654    1513(38)          1601.4309          610.7931                                                                  
  2165   111.8154    1475(38)          1572.6749          611.2189                                                                  
  2166   111.8654    1365(36)          1519.1326          611.6439                                                                  
  2167   111.9154    1283(35)          1420.5435          612.0683                                                                  
  2168   111.9654    1219(34)          1283.9282          612.4918                                                                  
  2169   112.0154    1121(33)          1136.2064          612.9144                                                                  
  2170   112.0654    996(31)          1002.1355          613.3359                                                                   
  2171   112.1154    925(30)           895.6331          613.7563                                                                   
  2172   112.1654    822(28)           819.7079          614.1757                                                                   
  2173   112.2154    795(28)           769.3475          614.5939                                                                   
  2174   112.2654    760(27)           736.1795          615.0109                                                                   
  2175   112.3154    722(27)           713.1815          615.4269                                                                   
  2176   112.3654    650(25)           696.3109          615.8411                                                                   
  2177   112.4154    735(27)           683.5236          616.2540                                                                   
  2178   112.4654    659(25)           673.8760          616.6655                                                                   
  2179   112.5154    670(26)           666.8236          617.0754                                                                   
  2180   112.5654    595(24)           661.8820          617.4836                                                                   
  2181   112.6154    692(26)           658.5433          617.8903                                                                   
  2182   112.6654    622(25)           656.3396          618.2950                                                                   
  2183   112.7154    657(26)           654.9166          618.6982                                                                   
  2184   112.7654    649(25)           654.0541          619.0994                                                                   
  2185   112.8154    652(26)           653.6588          619.4988                                                                   
  2186   112.8654    668(26)           653.7377          619.8959                                                                   
  2187   112.9154    619(25)           654.3676          620.2913                                                                   
  2188   112.9654    698(27)           655.6021          620.6842                                                                   
  2189   113.0154    628(25)           657.5760          621.0754                                                                   
  2190   113.0654    696(27)           660.1552          621.4642                                                                   
  2191   113.1154    666(26)           663.0553          621.8506                                                                   
  2192   113.1654    722(27)           665.7748          622.2347                                                                   
  2193   113.2154    716(27)           667.7208          622.6163                                                                   
  2194   113.2654    738(28)           668.6459          622.9958                                                                   
  2195   113.3154    663(26)           669.0898          623.3726                                                                   
  2196   113.3654    685(27)           670.3027          623.7468                                                                   
  2197   113.4154    710(27)           673.7994          624.1185                                                                   
  2198   113.4654    675(26)           681.2061          624.4874                                                                   
  2199   113.5154    663(26)           693.9519          624.8536                                                                   
  2200   113.5654    680(27)           712.6803          625.2172                                                                   
  2201   113.6154    719(27)           736.5408          625.5779                                                                   
  2202   113.6654    745(28)           762.5209          625.9355                                                                   
  2203   113.7154    758(28)           785.1875          626.2902                                                                   
  2204   113.7654    756(28)           797.5967          626.6418                                                                   
  2205   113.8154    767(28)           795.0827          626.9909                                                                   
  2206   113.8654    760(28)           779.5680          627.3365                                                                   
  2207   113.9154    758(28)           757.6035          627.6792                                                                   
  2208   113.9654    775(28)           735.6228          628.0185                                                                   
  2209   114.0154    714(27)           717.6947          628.3547                                                                   
  2210   114.0654    689(27)           705.7222          628.6877                                                                   
  2211   114.1154    636(25)           699.9268          629.0171                                                                   
  2212   114.1654    663(26)           699.8943          629.3432                                                                   
  2213   114.2154    694(26)           705.5724          629.6660                                                                   
  2214   114.2654    707(27)           718.0379          629.9851                                                                   
  2215   114.3154    702(26)           739.7976          630.3011                                                                   
  2216   114.3654    816(29)           774.4357          630.6133                                                                   
  2217   114.4154    858(29)           825.3929          630.9220                                                                   
  2218   114.4654    934(31)           893.9415          631.2269                                                                   
  2219   114.5154    1053(32)           977.0160          631.5283                                                                  
  2220   114.5654    1050(32)          1065.3853          631.8260                                                                  
  2221   114.6154    1243(35)          1143.0992          632.1199                                                                  
  2222   114.6654    1291(36)          1190.8931          632.4100                                                                  
  2223   114.7154    1256(35)          1197.1663          632.6961                                                                  
  2224   114.7654    1249(35)          1167.6038          632.9786                                                                  
  2225   114.8154    1204(34)          1121.4208          633.2571                                                                  
  2226   114.8654    1124(33)          1081.1552          633.5315                                                                  
  2227   114.9154    1130(33)          1063.6571          633.8021                                                                  
  2228   114.9654    1037(32)          1075.3489          634.0685                                                                  
  2229   115.0154    1117(33)          1111.4598          634.3311                                                                  
  2230   115.0654    1209(34)          1157.5591          634.5895                                                                  
  2231   115.1154    1195(34)          1193.4951          634.8438                                                                  
  2232   115.1654    1160(33)          1204.2419          635.0939                                                                  
  2233   115.2154    1157(33)          1195.5330          635.3400                                                                  
  2234   115.2654    1157(33)          1194.4634          635.5816                                                                  
  2235   115.3154    1215(34)          1235.3140          635.8193                                                                  
  2236   115.3654    1360(36)          1348.7410          636.0525                                                                  
  2237   115.4154    1569(39)          1554.5420          636.2814                                                                  
  2238   115.4654    1808(41)          1852.6678          636.5061                                                                  
  2239   115.5154    2198(45)          2214.4785          636.7266                                                                  
  2240   115.5654    2587(49)          2580.3062          636.9424                                                                  
  2241   115.6154    2834(52)          2869.5996          637.1539                                                                  
  2242   115.6654    2889(52)          2995.5393          637.3611                                                                  
  2243   115.7154    2779(51)          2899.3726          637.5637                                                                  
  2244   115.7654    2599(50)          2605.0562          637.7618                                                                  
  2245   115.8154    2303(46)          2207.0757          637.9559                                                                  
  2246   115.8654    1901(42)          1802.4741          638.1448                                                                  
  2247   115.9154    1619(39)          1454.5234          638.3297                                                                  
  2248   115.9654    1264(34)          1190.8285          638.5098                                                                  
  2249   116.0154    1177(33)          1011.1354          638.6854                                                                  
  2250   116.0654    949(30)           899.2601          638.8563                                                                   
  2251   116.1154    863(28)           834.3842          639.0229                                                                   
  2252   116.1654    817(28)           798.3740          639.1845                                                                   
  2253   116.2154    729(26)           778.9673          639.3417                                                                   
  2254   116.2654    740(26)           769.3305          639.4942                                                                   
  2255   116.3154    743(26)           766.4316          639.6420                                                                   
  2256   116.3654    764(27)           769.3140          639.7854                                                                   
  2257   116.4154    735(26)           777.6990          639.9239                                                                   
  2258   116.4654    715(26)           790.9945          640.0576                                                                   
  2259   116.5154    774(27)           807.4687          640.1868                                                                   
  2260   116.5654    751(27)           824.0264          640.3113                                                                   
  2261   116.6154    789(27)           836.2159          640.4310                                                                   
  2262   116.6654    802(28)           840.1015          640.5458                                                                   
  2263   116.7154    793(27)           835.4163          640.6561                                                                   
  2264   116.7654    776(27)           825.9047          640.7615                                                                   
  2265   116.8154    773(27)           816.2720          640.8624                                                                   
  2266   116.8654    791(27)           810.1854          640.9584                                                                   
  2267   116.9154    774(27)           810.0273          641.0496                                                                   
  2268   116.9654    761(27)           817.4396          641.1361                                                                   
  2269   117.0154    780(27)           834.2661          641.2179                                                                   
  2270   117.0654    845(28)           863.8429          641.2947                                                                   
  2271   117.1154    883(29)           912.6198          641.3671                                                                   
  2272   117.1654    958(30)           991.8826          641.4345                                                                   
  2273   117.2154    1171(38)          1119.0288          641.4973                                                                  
  2274   117.2654    1296(35)          1317.5670          641.5554                                                                  
  2275   117.3154    1618(39)          1613.8538          641.6085                                                                  
  2276   117.3654    2118(52)          2030.0034          641.6569                                                                  
  2277   117.4154    2712(51)          2574.6099          641.7006                                                                  
  2278   117.4654    3360(57)          3230.7612          641.7397                                                                  
  2279   117.5154    3861(70)          3940.2146          641.7739                                                                  
  2280   117.5654    4471(65)          4595.9077          641.8035                                                                  
  2281   117.6154    5069(70)          5079.1938          641.8282                                                                  
  2282   117.6654    5039(80)          5309.0693          641.8483                                                                  
  2283   117.7154    4930(69)          5229.5947          641.8639                                                                  
  2284   117.7654    4769(68)          4817.0068          641.8745                                                                  
  2285   117.8154    4165(73)          4148.6250          641.8806                                                                  
  2286   117.8654    3581(59)          3382.6626          641.8820                                                                  
  2287   117.9154    2868(53)          2661.6589          641.8787                                                                  
  2288   117.9654    2292(54)          2069.8435          641.8708                                                                  
  2289   118.0154    1763(41)          1636.8621          641.8583                                                                  
  2290   118.0654    1514(38)          1354.3538          641.8411                                                                  
  2291   118.1154    1225(40)          1193.0100          641.8194                                                                  
  2292   118.1654    1140(33)          1117.6775          641.7932                                                                  
  2293   118.2154    1151(34)          1096.8824          641.7621                                                                  
  2294   118.2654    1126(38)          1106.1823          641.7266                                                                  
  2295   118.3154    1145(33)          1128.3488          641.6868                                                                  
  2296   118.3654    1189(34)          1154.7468          641.6424                                                                  
  2297   118.4154    1206(34)          1190.8191          641.5933                                                                  
  2298   118.4654    1336(36)          1258.7389          641.5399                                                                  
  2299   118.5154    1471(38)          1391.0439          641.4821                                                                  
  2300   118.5654    1751(41)          1620.1162          641.4197                                                                  
  2301   118.6154    2130(46)          1965.9695          641.3530                                                                  
  2302   118.6654    2522(50)          2422.3364          641.2819                                                                  
  2303   118.7154    2987(55)          2943.6870          641.2065                                                                  
  2304   118.7654    3304(57)          3438.8506          641.1267                                                                  
  2305   118.8154    3699(61)          3777.9656          641.0427                                                                  
  2306   118.8654    3389(58)          3843.2734          640.9542                                                                  
  2307   118.9154    3253(57)          3618.3457          640.8617                                                                  
  2308   118.9654    3016(55)          3204.0278          640.7650                                                                  
  2309   119.0154    2560(51)          2735.0845          640.6641                                                                  
  2310   119.0654    2206(47)          2318.3667          640.5588                                                                  
  2311   119.1154    1992(45)          2024.2592          640.4493                                                                  
  2312   119.1654    1881(44)          1898.6785          640.3358                                                                  
  2313   119.2154    2035(46)          1973.5942          640.2183                                                                  
  2314   119.2654    2367(49)          2269.9111          640.0967                                                                  
  2315   119.3154    2921(55)          2790.8281          639.9712                                                                  
  2316   119.3654    3584(61)          3506.5244          639.8417                                                                  
  2317   119.4154    4203(66)          4336.8135          639.7081                                                                  
  2318   119.4654    4929(71)          5138.0894          639.5706                                                                  
  2319   119.5154    5425(75)          5712.1333          639.4293                                                                  
  2320   119.5654    5682(77)          5875.3511          639.2841                                                                  
  2321   119.6154    5462(76)          5588.8691          639.1351                                                                  
  2322   119.6654    4965(72)          4986.9717          638.9822                                                                  
  2323   119.7154    4622(69)          4260.0659          638.8257                                                                  
  2324   119.7654    3934(64)          3554.0864          638.6655                                                                  
  2325   119.8154    3342(59)          2941.8989          638.5015                                                                  
  2326   119.8654    2762(54)          2436.3228          638.3342                                                                  
  2327   119.9154    2210(48)          2026.1178          638.1627                                                                  
  2328   119.9654    1866(44)          1700.6808          637.9882                                                                  
  2329   120.0154    1625(41)          1450.2449          637.8100                                                                  
  2330   120.0654    1427(39)          1264.4287          637.6284                                                                  
  2331   120.1154    1157(35)          1132.8414          637.4431                                                                  
  2332   120.1654    1048(33)          1045.0276          637.2546                                                                  
  2333   120.2154    1007(32)           990.4146          637.0627                                                                  
  2334   120.2654    942(31)           958.7900          636.8676                                                                   
  2335   120.3154    928(31)           941.4142          636.6689                                                                   
  2336   120.3654    932(31)           932.2533          636.4673                                                                   
  2337   120.4154    866(30)           929.2532          636.2624                                                                   
  2338   120.4654    945(31)           934.6611          636.0543                                                                   
  2339   120.5154    991(32)           954.6316          635.8433                                                                   
  2340   120.5654    1056(33)           999.4854          635.6290                                                                  
  2341   120.6154    1138(34)          1084.5447          635.4119                                                                  
  2342   120.6654    1384(38)          1230.3831          635.1917                                                                  
  2343   120.7154    1609(40)          1460.8755          634.9686                                                                  
  2344   120.7654    1937(44)          1798.3075          634.7426                                                                  
  2345   120.8154    2398(49)          2254.4802          634.5137                                                                  
  2346   120.8654    2785(53)          2817.6292          634.2820                                                                  
  2347   120.9154    3301(57)          3440.0703          634.0475                                                                  
  2348   120.9654    3930(62)          4037.6460          633.8106                                                                  
  2349   121.0154    4152(64)          4512.7656          633.5709                                                                  
  2350   121.0654    4305(65)          4769.0811          633.3286                                                                  
  2351   121.1154    4223(64)          4719.3569          633.0837                                                                  
  2352   121.1654    3976(62)          4344.6777          632.8363                                                                  
  2353   121.2154    3451(57)          3741.3196          632.5865                                                                  
  2354   121.2654    2988(54)          3057.5239          632.3344                                                                  
  2355   121.3154    2399(48)          2414.1162          632.0799                                                                  
  2356   121.3654    1999(44)          1880.6797          631.8229                                                                  
  2357   121.4154    1541(38)          1481.1074          631.5637                                                                  
  2358   121.4654    1278(35)          1206.9899          631.3022                                                                  
  2359   121.5154    1066(32)          1032.1260          631.0386                                                                  
  2360   121.5654    963(30)           926.2668          630.7731                                                                   
  2361   121.6154    847(29)           863.5392          630.5053                                                                   
  2362   121.6654    806(28)           825.6693          630.2355                                                                   
  2363   121.7154    760(27)           801.5315          629.9639                                                                   
  2364   121.7654    759(27)           785.0635          629.6902                                                                   
  2365   121.8154    732(26)           773.2761          629.4147                                                                   
  2366   121.8654    742(27)           764.8315          629.1375                                                                   
  2367   121.9154    674(25)           759.2839          628.8585                                                                   
  2368   121.9654    729(26)           756.7617          628.5776                                                                   
  2369   122.0154    720(26)           757.8954          628.2952                                                                   
  2370   122.0654    730(26)           763.8654          628.0112                                                                   
  2371   122.1154    742(27)           776.5082          627.7254                                                                   
  2372   122.1654    748(27)           798.4960          627.4384                                                                   
  2373   122.2154    776(27)           833.5258          627.1500                                                                   
  2374   122.2654    837(28)           886.3844          626.8599                                                                   
  2375   122.3154    902(29)           962.3121          626.5686                                                                   
  2376   122.3654    1015(31)          1065.4258          626.2758                                                                  
  2377   122.4154    1157(33)          1196.9041          625.9819                                                                  
  2378   122.4654    1246(34)          1353.0684          625.6870                                                                  
  2379   122.5154    1435(37)          1521.9806          625.3906                                                                  
  2380   122.5654    1602(39)          1678.6382          625.0933                                                                  
  2381   122.6154    1712(40)          1784.6605          624.7950                                                                  
  2382   122.6654    1644(40)          1801.3335          624.4955                                                                  
  2383   122.7154    1613(39)          1717.2739          624.1952                                                                  
  2384   122.7654    1580(39)          1559.6803          623.8940                                                                  
  2385   122.8154    1369(36)          1371.6263          623.5919                                                                  
  2386   122.8654    1303(35)          1189.0972          623.2889                                                                  
  2387   122.9154    1104(32)          1034.2825          622.9855                                                                  
  2388   122.9654    1023(31)           916.5861          622.6812                                                                  
  2389   123.0154    907(29)           835.5941          622.3763                                                                   
  2390   123.0654    882(29)           785.1815          622.0707                                                                   
  2391   123.1154    759(27)           757.3838          621.7647                                                                   
  2392   123.1654    730(26)           744.9550          621.4583                                                                   
  2393   123.2154    789(27)           742.3316          621.1512                                                                   
  2394   123.2654    719(26)           745.4190          620.8438                                                                   
  2395   123.3154    770(27)           750.9406          620.5361                                                                   
  2396   123.3654    764(27)           755.8629          620.2283                                                                   
  2397   123.4154    781(27)           757.4677          619.9200                                                                   
  2398   123.4654    776(27)           754.4585          619.6116                                                                   
  2399   123.5154    797(28)           747.8824          619.3032                                                                   
  2400   123.5654    766(27)           740.3202          618.9945                                                                   
  2401   123.6154    747(27)           734.6067          618.6859                                                                   
  2402   123.6654    774(27)           733.4035          618.3773                                                                   
  2403   123.7154    732(26)           739.2654          618.0686                                                                   
  2404   123.7654    800(28)           754.6487          617.7602                                                                   
  2405   123.8154    797(28)           781.6400          617.4519                                                                   
  2406   123.8654    894(29)           821.2410          617.1439                                                                   
  2407   123.9154    933(30)           872.4415          616.8360                                                                   
  2408   123.9654    935(30)           931.2134          616.5285                                                                   
  2409   124.0154    975(30)           989.9316          616.2212                                                                   
  2410   124.0654    940(30)          1037.4895          615.9144                                                                   
  2411   124.1154    974(31)          1062.3182          615.6082                                                                   
  2412   124.1654    1006(31)          1059.8889          615.3021                                                                  
  2413   124.2154    1002(31)          1037.9924          614.9970                                                                  
  2414   124.2654    975(31)          1012.6086          614.6922                                                                   
  2415   124.3154    946(30)          1001.6652          614.3880                                                                   
  2416   124.3654    1005(31)          1023.2721          614.0847                                                                  
  2417   124.4154    1085(32)          1096.3588          613.7819                                                                  
  2418   124.4654    1341(36)          1240.6641          613.4799                                                                  
  2419   124.5154    1599(39)          1474.5977          613.1788                                                                  
  2420   124.5654    1908(43)          1809.6355          612.8784                                                                  
  2421   124.6154    2440(48)          2242.1494          612.5790                                                                  
  2422   124.6654    2813(52)          2744.9939          612.2805                                                                  
  2423   124.7154    3292(56)          3260.9883          611.9829                                                                  
  2424   124.7654    3601(59)          3703.8669          611.6866                                                                  
  2425   124.8154    3764(60)          3968.3967          611.3911                                                                  
  2426   124.8654    3764(60)          3967.2397          611.0967                                                                  
  2427   124.9154    3495(58)          3692.5181          610.8035                                                                  
  2428   124.9654    3144(55)          3228.1841          610.5115                                                                  
  2429   125.0154    2752(52)          2688.9580          610.2208                                                                  
  2430   125.0654    2364(48)          2168.1631          609.9313                                                                  
  2431   125.1154    1869(43)          1723.3518          609.6431                                                                  
  2432   125.1654    1512(38)          1378.6602          609.3562                                                                  
  2433   125.2154    1222(35)          1133.1050          609.0709                                                                  
  2434   125.2654    1022(31)           969.9585          608.7866                                                                  
  2435   125.3154    928(30)           867.1627          608.5042                                                                   
  2436   125.3654    828(29)           804.1804          608.2230                                                                   
  2437   125.4154    740(27)           765.3590          607.9437                                                                   
  2438   125.4654    713(26)           740.4002          607.6656                                                                   
  2439   125.5154    709(27)           723.2103          607.3893                                                                   
  2440   125.5654    714(27)           710.4838          607.1145                                                                   
  2441   125.6154    689(26)           700.5056          606.8414                                                                   
  2442   125.6654    717(27)           692.3810          606.5703                                                                   
  2443   125.7154    696(27)           685.6204          606.3005                                                                   
  2444   125.7654    689(26)           679.9136          606.0327                                                                   
  2445   125.8154    674(26)           675.0817          605.7667                                                                   
  2446   125.8654    681(26)           670.9523          605.5027                                                                   
  2447   125.9154    656(26)           667.4493          605.2403                                                                   
  2448   125.9654    681(26)           664.4763          604.9799                                                                   
  2449   126.0154    660(26)           661.9813          604.7215                                                                   
  2450   126.0654    694(27)           659.9231          604.4650                                                                   
  2451   126.1154    653(26)           658.2935          604.2107                                                                   
  2452   126.1654    671(26)           657.1259          603.9581                                                                   
  2453   126.2154    638(26)           656.5271          603.7079                                                                   
  2454   126.2654    640(26)           656.7212          603.4597                                                                   
  2455   126.3154    569(24)           658.1114          603.2134                                                                   
  2456   126.3654    672(26)           661.3303          602.9694                                                                   
  2457   126.4154    685(26)           667.2421          602.7275                                                                   
  2458   126.4654    662(26)           676.8319          602.4879                                                                   
  2459   126.5154    669(26)           690.9568          602.2505                                                                   
  2460   126.5654    745(28)           709.9448          602.0154                                                                   
  2461   126.6154    741(28)           733.1461          601.7824                                                                   
  2462   126.6654    841(29)           758.6090          601.5519                                                                   
  2463   126.7154    775(28)           782.7855          601.3235                                                                   
  2464   126.7654    818(29)           800.7020          601.0976                                                                   
  2465   126.8154    824(29)           807.4038          600.8741                                                                   
  2466   126.8654    868(30)           800.6439          600.6529                                                                   
  2467   126.9154    866(30)           782.8092          600.4342                                                                   
  2468   126.9654    780(28)           758.9955          600.2177                                                                   
  2469   127.0154    742(27)           734.1064          600.0039                                                                   
  2470   127.0654    770(28)           711.6277          599.7924                                                                   
  2471   127.1154    706(26)           693.4954          599.5835                                                                   
  2472   127.1654    723(27)           680.3134          599.3771                                                                   
  2473   127.2154    672(26)           671.7484          599.1731                                                                   
  2474   127.2654    679(26)           666.9501          598.9718                                                                   
  2475   127.3154    641(25)           664.9725          598.7729                                                                   
  2476   127.3654    623(25)           664.9940          598.5767                                                                   
  2477   127.4154    628(25)           666.4434          598.3831                                                                   
  2478   127.4654    667(26)           669.0046          598.1920                                                                   
  2479   127.5154    645(25)           672.5775          598.0035                                                                   
  2480   127.5654    640(25)           677.2404          597.8178                                                                   
  2481   127.6154    612(24)           683.2683          597.6348                                                                   
  2482   127.6654    669(25)           691.1359          597.4542                                                                   
  2483   127.7154    660(25)           701.5942          597.2764                                                                   
  2484   127.7654    701(26)           715.7501          597.1013                                                                   
  2485   127.8154    759(27)           735.1185          596.9286                                                                   
  2486   127.8654    764(27)           761.6561          596.7593                                                                   
  2487   127.9154    857(29)           797.6818          596.5922                                                                   
  2488   127.9654    879(29)           845.6732          596.4278                                                                   
  2489   128.0154    955(30)           907.8926          596.2661                                                                   
  2490   128.0654    1088(32)           985.9618          596.1073                                                                  
  2491   128.1154    1096(32)          1079.8464          595.9513                                                                  
  2492   128.1654    1246(34)          1187.2889          595.7980                                                                  
  2493   128.2154    1284(35)          1302.5920          595.6474                                                                  
  2494   128.2654    1371(36)          1416.1870          595.4996                                                                  
  2495   128.3154    1419(37)          1514.9418          595.3546                                                                  
  2496   128.3654    1459(37)          1583.9965          595.2125                                                                  
  2497   128.4154    1593(39)          1613.2112          595.0729                                                                  
  2498   128.4654    1551(38)          1604.8276          594.9363                                                                  
  2499   128.5154    1461(37)          1576.9073          594.8022                                                                  
  2500   128.5654    1497(38)          1558.2433          594.6712                                                                  
  2501   128.6154    1575(38)          1579.7140          594.5428                                                                  
  2502   128.6654    1686(40)          1667.6055          594.4173                                                                  
  2503   128.7154    1917(42)          1838.8821          594.2946                                                                  
  2504   128.7654    2218(46)          2096.2686          594.1747                                                                  
  2505   128.8154    2298(46)          2424.1777          594.0574                                                                  
  2506   128.8654    2612(50)          2784.5354          593.9432                                                                  
  2507   128.9154    2817(51)          3117.3586          593.8316                                                                  
  2508   128.9654    3037(53)          3345.3545          593.7230                                                                  
  2509   129.0154    3005(53)          3398.3296          593.6167                                                                  
  2510   129.0654    2925(52)          3253.5151          593.5135                                                                  
  2511   129.1154    2715(51)          2951.6523          593.4132                                                                  
  2512   129.1654    2418(48)          2565.5776          593.3156                                                                  
  2513   129.2154    2092(44)          2163.7319          593.2208                                                                  
  2514   129.2654    1816(41)          1794.5371          593.1286                                                                  
  2515   129.3154    1544(38)          1484.4958          593.0393                                                                  
  2516   129.3654    1276(35)          1242.5844          592.9526                                                                  
  2517   129.4154    1108(32)          1064.4342          592.8687                                                                  
  2518   129.4654    938(30)           939.2609          592.7876                                                                   
  2519   129.5154    827(28)           854.0709          592.7093                                                                   
  2520   129.5654    791(27)           796.7726          592.6337                                                                   
  2521   129.6154    734(26)           758.0238          592.5608                                                                   
  2522   129.6654    770(27)           731.1702          592.4905                                                                   
  2523   129.7154    666(25)           711.9714          592.4229                                                                   
  2524   129.7654    691(25)           697.7984          592.3580                                                                   
  2525   129.8154    723(26)           687.0002          592.2959                                                                   
  2526   129.8654    673(25)           678.6157          592.2363                                                                   
  2527   129.9154    691(25)           671.9794          592.1795                                                                   
  2528   129.9654    701(26)           666.7087          592.1251                                                                   
  2529   130.0154    633(24)           662.6111          592.0735                                                                   
  2530   130.0654    615(24)           659.6493          592.0246                                                                   
  2531   130.1154    659(25)           657.9327          591.9783                                                                   
  2532   130.1654    643(24)           657.6781          591.9345                                                                   
  2533   130.2154    690(25)           659.1681          591.8933                                                                   
  2534   130.2654    656(25)           662.6614          591.8547                                                                   
  2535   130.3154    704(26)           668.2730          591.8184                                                                   
  2536   130.3654    655(25)           675.8260          591.7850                                                                   
  2537   130.4154    687(25)           684.7521          591.7539                                                                   
  2538   130.4654    671(25)           693.9910          591.7254                                                                   
  2539   130.5154    677(25)           701.9813          591.6991                                                                   
  2540   130.5654    694(25)           706.8517          591.6757                                                                   
  2541   130.6154    683(25)           707.0396          591.6542                                                                   
  2542   130.6654    681(25)           702.2369          591.6357                                                                   
  2543   130.7154    682(25)           693.5986          591.6193                                                                   
  2544   130.7654    656(25)           682.9778          591.6053                                                                   
  2545   130.8154    656(25)           672.0823          591.5938                                                                   
  2546   130.8654    650(25)           662.1826          591.5846                                                                   
  2547   130.9154    669(25)           654.0339          591.5776                                                                   
  2548   130.9654    636(24)           647.9746          591.5729                                                                   
  2549   131.0154    676(25)           644.0201          591.5707                                                                   
  2550   131.0654    652(25)           641.9828          591.5707                                                                   
  2551   131.1154    692(26)           641.6090          591.5728                                                                   
  2552   131.1654    686(25)           642.6549          591.5774                                                                   
  2553   131.2154    661(25)           644.9490          591.5840                                                                   
  2554   131.2654    678(25)           648.4223          591.5927                                                                   
  2555   131.3154    640(25)           653.1438          591.6038                                                                   
  2556   131.3654    704(26)           659.3318          591.6170                                                                   
  2557   131.4154    722(26)           667.4214          591.6323                                                                   
  2558   131.4654    667(25)           678.1206          591.6496                                                                   
  2559   131.5154    733(26)           692.4507          591.6690                                                                   
  2560   131.5654    673(25)           711.5946          591.6904                                                                   
  2561   131.6154    746(27)           736.4193          591.7140                                                                   
  2562   131.6654    799(28)           767.0850          591.7396                                                                   
  2563   131.7154    862(29)           802.5916          591.7670                                                                   
  2564   131.7654    835(28)           840.5272          591.7964                                                                   
  2565   131.8154    793(28)           876.9441          591.8276                                                                   
  2566   131.8654    881(29)           906.8883          591.8610                                                                   
  2567   131.9154    884(30)           925.8950          591.8961                                                                   
  2568   131.9654    900(30)           931.8906          591.9331                                                                   
  2569   132.0154    849(29)           925.3096          591.9718                                                                   
  2570   132.0654    853(29)           907.9180          592.0125                                                                   
  2571   132.1154    849(29)           882.2593          592.0547                                                                   
  2572   132.1654    759(27)           851.6527          592.0989                                                                   
  2573   132.2154    755(28)           819.5108          592.1446                                                                   
  2574   132.2654    809(28)           788.6002          592.1922                                                                   
  2575   132.3154    762(28)           760.8874          592.2415                                                                   
  2576   132.3654    650(26)           737.5812          592.2922                                                                   
  2577   132.4154    717(27)           719.2250          592.3445                                                                   
  2578   132.4654    724(27)           705.7748          592.3985                                                                   
  2579   132.5154    748(28)           696.8137          592.4541                                                                   
  2580   132.5654    654(26)           691.7635          592.5111                                                                   
  2581   132.6154    693(27)           690.0403          592.5697                                                                   
  2582   132.6654    663(26)           691.1773          592.6297                                                                   
  2583   132.7154    738(28)           694.8990          592.6912                                                                   
  2584   132.7654    691(27)           701.1919          592.7542                                                                   
  2585   132.8154    727(27)           710.3731          592.8184                                                                   
  2586   132.8654    740(28)           723.2023          592.8840                                                                   
  2587   132.9154    787(28)           741.0016          592.9510                                                                   
  2588   132.9654    802(29)           765.9220          593.0193                                                                   
  2589   133.0154    853(30)           801.1977          593.0889                                                                   
  2590   133.0654    906(31)           851.5544          593.1597                                                                   
  2591   133.1154    951(31)           923.6519          593.2316                                                                   
  2592   133.1654    1101(34)          1026.1709          593.3047                                                                  
  2593   133.2154    1250(36)          1169.5029          593.3791                                                                  
  2594   133.2654    1524(39)          1364.4542          593.4546                                                                  
  2595   133.3154    1818(43)          1619.8352          593.5312                                                                  
  2596   133.3654    2276(48)          1939.8553          593.6088                                                                  
  2597   133.4154    2579(51)          2320.7117          593.6873                                                                  
  2598   133.4654    3081(56)          2747.8325          593.7672                                                                  
  2599   133.5154    3395(58)          3192.4890          593.8478                                                                  
  2600   133.5654    3592(60)          3609.0642          593.9294                                                                  
  2601   133.6154    3831(61)          3936.8533          594.0120                                                                  
  2602   133.6654    3788(61)          4110.5972          594.0955                                                                  
  2603   133.7154    3785(61)          4087.2058          594.1797                                                                  
  2604   133.7654    3626(60)          3871.5234          594.2650                                                                  
  2605   133.8154    3532(59)          3514.1162          594.3510                                                                  
  2606   133.8654    3112(55)          3083.1052          594.4378                                                                  
  2607   133.9154    2834(52)          2640.4526          594.5252                                                                  
  2608   133.9654    2369(48)          2231.8032          594.6135                                                                  
  2609   134.0154    2078(45)          1885.0404          594.7024                                                                  
  2610   134.0654    1680(40)          1611.7466          594.7919                                                                  
  2611   134.1154    1482(38)          1409.9808          594.8824                                                                  
  2612   134.1654    1264(35)          1268.4037          594.9732                                                                  
  2613   134.2154    1191(34)          1170.6320          595.0646                                                                  
  2614   134.2654    1088(32)          1099.7144          595.1566                                                                  
  2615   134.3154    984(31)          1042.1108          595.2493                                                                   
  2616   134.3654    952(30)           989.9100          595.3423                                                                   
  2617   134.4154    905(29)           940.4504          595.4356                                                                   
  2618   134.4654    825(28)           894.0524          595.5297                                                                   
  2619   134.5154    802(28)           852.1027          595.6241                                                                   
  2620   134.5654    757(27)           816.0206          595.7188                                                                   
  2621   134.6154    782(27)           786.7305          595.8139                                                                   
  2622   134.6654    713(26)           764.5275          595.9093                                                                   
  2623   134.7154    748(27)           749.0295          596.0051                                                                   
  2624   134.7654    715(26)           739.3267          596.1013                                                                   
  2625   134.8154    707(26)           734.1870          596.1976                                                                   
  2626   134.8654    726(26)           732.2689          596.2941                                                                   
  2627   134.9154    687(26)           732.3527          596.3907                                                                   
  2628   134.9654    720(26)           733.5859          596.4879                                                                   
  2629   135.0154    755(27)           735.6829          596.5848                                                                   
  2630   135.0654    748(27)           738.9163          596.6823                                                                   
  2631   135.1154    747(27)           743.8965          596.7794                                                                   
  2632   135.1654    752(27)           751.2415          596.8768                                                                   
  2633   135.2154    812(28)           761.2520          596.9744                                                                   
  2634   135.2654    791(27)           773.6309          597.0718                                                                   
  2635   135.3154    775(27)           787.3512          597.1691                                                                   
  2636   135.3654    822(28)           800.6650          597.2666                                                                   
  2637   135.4154    787(27)           811.2675          597.3641                                                                   
  2638   135.4654    785(27)           816.8900          597.4613                                                                   
  2639   135.5154    834(28)           816.2877          597.5585                                                                   
  2640   135.5654    804(28)           810.0555          597.6556                                                                   
  2641   135.6154    798(27)           800.4885          597.7526                                                                   
  2642   135.6654    764(27)           790.6810          597.8494                                                                   
  2643   135.7154    837(28)           783.6206          597.9462                                                                   
  2644   135.7654    838(28)           781.6678          598.0425                                                                   
  2645   135.8154    831(28)           786.2905          598.1388                                                                   
  2646   135.8654    937(30)           797.9080          598.2346                                                                   
  2647   135.9154    874(29)           815.7981          598.3303                                                                   
  2648   135.9654    910(29)           838.0734          598.4257                                                                   
  2649   136.0154    882(29)           861.7444          598.5207                                                                   
  2650   136.0654    902(29)           882.8872          598.6155                                                                   
  2651   136.1154    911(29)           897.2015          598.7097                                                                   
  2652   136.1654    956(30)           901.0975          598.8040                                                                   
  2653   136.2154    942(30)           893.2059          598.8973                                                                   
  2654   136.2654    922(29)           874.9137          598.9907                                                                   
  2655   136.3154    874(29)           849.7149          599.0833                                                                   
  2656   136.3654    898(29)           821.3530          599.1755                                                                   
  2657   136.4154    823(28)           793.1836          599.2673                                                                   
  2658   136.4654    791(27)           767.7028          599.3587                                                                   
  2659   136.5154    857(28)           746.9689          599.4496                                                                   
  2660   136.5654    781(27)           732.2230          599.5397                                                                   
  2661   136.6154    756(27)           724.4749          599.6294                                                                   
  2662   136.6654    714(26)           724.7352          599.7185                                                                   
  2663   136.7154    779(27)           734.2683          599.8073                                                                   
  2664   136.7654    813(28)           754.7686          599.8952                                                                   
  2665   136.8154    855(28)           788.3982          599.9825                                                                   
  2666   136.8654    966(30)           837.5400          600.0692                                                                   
  2667   136.9154    1012(31)           904.2949          600.1553                                                                  
  2668   136.9654    1187(33)           989.8160          600.2407                                                                  
  2669   137.0154    1283(35)          1093.5095          600.3255                                                                  
  2670   137.0654    1432(37)          1212.2585          600.4096                                                                  
  2671   137.1154    1567(38)          1340.0129          600.4930                                                                  
  2672   137.1654    1572(38)          1467.2498          600.5756                                                                  
  2673   137.2154    1663(40)          1581.1367          600.6575                                                                  
  2674   137.2654    1672(39)          1666.4918          600.7386                                                                  
  2675   137.3154    1613(39)          1708.8182          600.8191                                                                  
  2676   137.3654    1637(39)          1699.6816          600.8987                                                                  
  2677   137.4154    1590(38)          1640.8821          600.9776                                                                  
  2678   137.4654    1430(37)          1543.5466          601.0557                                                                  
  2679   137.5154    1368(36)          1422.9468          601.1329                                                                  
  2680   137.5654    1256(34)          1293.7690          601.2094                                                                  
  2681   137.6154    1132(33)          1167.6760          601.2850                                                                  
  2682   137.6654    1045(32)          1052.9890          601.3599                                                                  
  2683   137.7154    894(29)           954.6422          601.4338                                                                   
  2684   137.7654    854(28)           874.6092          601.5069                                                                   
  2685   137.8154    814(28)           812.5370          601.5790                                                                   
  2686   137.8654    726(26)           766.6063          601.6503                                                                   
  2687   137.9154    759(27)           734.0406          601.7209                                                                   
  2688   137.9654    754(27)           711.9252          601.7903                                                                   
  2689   138.0154    645(25)           697.5934          601.8591                                                                   
  2690   138.0654    689(26)           688.8578          601.9268                                                                   
  2691   138.1154    682(26)           684.0869          601.9938                                                                   
  2692   138.1654    670(25)           682.1700          602.0595                                                                   
  2693   138.2154    636(25)           682.4533          602.1246                                                                   
  2694   138.2654    667(26)           684.6702          602.1888                                                                   
  2695   138.3154    663(26)           688.9042          602.2518                                                                   
  2696   138.3654    686(26)           695.5971          602.3139                                                                   
  2697   138.4154    670(26)           705.5717          602.3752                                                                   
  2698   138.4654    712(27)           720.0479          602.4354                                                                   
  2699   138.5154    732(27)           740.5591          602.4946                                                                   
  2700   138.5654    743(27)           768.7385          602.5530                                                                   
  2701   138.6154    772(28)           806.0327          602.6105                                                                   
  2702   138.6654    819(29)           853.2329          602.6670                                                                   
  2703   138.7154    915(31)           910.5376          602.7223                                                                   
  2704   138.7654    968(31)           976.5406          602.7767                                                                   
  2705   138.8154    1020(32)          1048.4246          602.8303                                                                  
  2706   138.8654    1065(33)          1121.7740          602.8828                                                                  
  2707   138.9154    1088(33)          1190.4308          602.9342                                                                  
  2708   138.9654    1065(33)          1246.8862          602.9848                                                                  
  2709   139.0154    1071(33)          1283.3096          603.0344                                                                  
  2710   139.0654    1097(33)          1293.7815          603.0829                                                                  
  2711   139.1154    1094(34)          1276.6472          603.1306                                                                  
  2712   139.1654    1079(34)          1235.3787          603.1770                                                                  
  2713   139.2154    1019(32)          1176.9761          603.2227                                                                  
  2714   139.2654    1027(33)          1109.4373          603.2675                                                                  
  2715   139.3154    962(32)          1040.0388          603.3110                                                                   
  2716   139.3654    954(31)           974.5439          603.3535                                                                   
  2717   139.4154    851(30)           917.1569          603.3951                                                                   
  2718   139.4654    886(30)           870.4448          603.4359                                                                   
  2719   139.5154    873(30)           835.4645          603.4758                                                                   
  2720   139.5654    847(29)           811.9738          603.5145                                                                   
  2721   139.6154    819(29)           798.6940          603.5521                                                                   
  2722   139.6654    793(28)           793.6625          603.5889                                                                   
  2723   139.7154    805(28)           794.4728          603.6246                                                                   
  2724   139.7654    786(28)           798.5217          603.6597                                                                   
  2725   139.8154    797(28)           803.2338          603.6936                                                                   
  2726   139.8654    806(29)           806.3646          603.7264                                                                   
  2727   139.9154    838(29)           806.3257          603.7585                                                                   
  2728   139.9654    815(28)           802.4283          603.7894                                                                   
  2729   140.0154    822(29)           794.8975          603.8198                                                                   
  2730   140.0654    794(28)           784.7037          603.8488                                                                   
  2731   140.1154    788(28)           773.2848          603.8770                                                                   
  2732   140.1654    744(27)           762.2788          603.9045                                                                   
  2733   140.2154    791(28)           753.2900          603.9307                                                                   
  2734   140.2654    782(28)           747.7787          603.9564                                                                   
  2735   140.3154    779(27)           747.0226          603.9809                                                                   
  2736   140.3654    711(26)           752.1226          604.0045                                                                   
  2737   140.4154    802(28)           763.9774          604.0275                                                                   
  2738   140.4654    778(27)           783.3941          604.0494                                                                   
  2739   140.5154    823(28)           810.8274          604.0704                                                                   
  2740   140.5654    855(29)           846.4019          604.0906                                                                   
  2741   140.6154    885(29)           889.6840          604.1102                                                                   
  2742   140.6654    989(31)           939.8860          604.1284                                                                   
  2743   140.7154    1021(31)           995.2578          604.1461                                                                  
  2744   140.7654    1048(31)          1053.5123          604.1630                                                                  
  2745   140.8154    1117(32)          1111.7655          604.1790                                                                  
  2746   140.8654    1140(33)          1166.5784          604.1942                                                                  
  2747   140.9154    1199(34)          1213.8030          604.2084                                                                  
  2748   140.9654    1170(33)          1248.7922          604.2220                                                                  
  2749   141.0154    1154(33)          1266.9492          604.2348                                                                  
  2750   141.0654    1178(33)          1264.8756          604.2469                                                                  
  2751   141.1154    1162(33)          1241.7405          604.2582                                                                  
  2752   141.1654    1081(32)          1199.9014          604.2687                                                                  
  2753   141.2154    1017(31)          1144.1609          604.2784                                                                  
  2754   141.2654    1025(31)          1080.2383          604.2875                                                                  
  2755   141.3154    965(30)          1013.5248          604.2958                                                                   
  2756   141.3654    909(29)           948.3680          604.3033                                                                   
  2757   141.4154    869(28)           888.0225          604.3102                                                                   
  2758   141.4654    790(27)           834.5900          604.3164                                                                   
  2759   141.5154    781(27)           789.1434          604.3219                                                                   
  2760   141.5654    766(27)           751.8995          604.3268                                                                   
  2761   141.6154    703(26)           722.3793          604.3311                                                                   
  2762   141.6654    665(25)           699.6987          604.3345                                                                   
  2763   141.7154    638(24)           682.7364          604.3376                                                                   
  2764   141.7654    645(25)           670.3230          604.3399                                                                   
  2765   141.8154    666(25)           661.3731          604.3417                                                                   
  2766   141.8654    676(25)           654.9485          604.3428                                                                   
  2767   141.9154    628(24)           650.3060          604.3434                                                                   
  2768   141.9654    631(24)           646.8829          604.3433                                                                   
  2769   142.0154    598(24)           644.2795          604.3427                                                                   
  2770   142.0654    639(24)           642.2275          604.3417                                                                   
  2771   142.1154    675(25)           640.5532          604.3401                                                                   
  2772   142.1654    626(24)           639.1506          604.3380                                                                   
  2773   142.2154    659(25)           637.9551          604.3353                                                                   
  2774   142.2654    659(25)           636.9235          604.3322                                                                   
  2775   142.3154    643(25)           636.0389          604.3286                                                                   
  2776   142.3654    621(24)           635.2804          604.3245                                                                   
  2777   142.4154    660(25)           634.6362          604.3200                                                                   
  2778   142.4654    645(25)           634.0965          604.3149                                                                   
  2779   142.5154    702(26)           633.6529          604.3096                                                                   
  2780   142.5654    636(24)           633.2979          604.3038                                                                   
  2781   142.6154    662(25)           632.9920          604.2976                                                                   
  2782   142.6654    659(25)           632.7975          604.2910                                                                   
  2783   142.7154    629(24)           632.6785          604.2841                                                                   
  2784   142.7654    618(24)           632.6351          604.2770                                                                   
  2785   142.8154    672(25)           632.6703          604.2693                                                                   
  2786   142.8654    637(24)           632.7914          604.2614                                                                   
  2787   142.9154    622(24)           633.0094          604.2531                                                                   
  2788   142.9654    584(23)           633.3126          604.2446                                                                   
  2789   143.0154    614(24)           633.7776          604.2357                                                                   
  2790   143.0654    642(24)           634.4012          604.2267                                                                   
  2791   143.1154    612(24)           635.2112          604.2172                                                                   
  2792   143.1654    583(23)           636.2367          604.2077                                                                   
  2793   143.2154    633(24)           637.5042          604.1978                                                                   
  2794   143.2654    619(24)           639.0362          604.1877                                                                   
  2795   143.3154    614(24)           640.8458          604.1774                                                                   
  2796   143.3654    653(25)           642.9373          604.1671                                                                   
  2797   143.4154    628(24)           645.2999          604.1563                                                                   
  2798   143.4654    659(25)           647.9103          604.1456                                                                   
  2799   143.5154    691(25)           650.7309          604.1348                                                                   
  2800   143.5654    689(25)           653.7098          604.1236                                                                   
  2801   143.6154    651(25)           656.7870          604.1124                                                                   
  2802   143.6654    694(25)           659.9025          604.1010                                                                   
  2803   143.7154    670(25)           663.0077          604.0897                                                                   
  2804   143.7654    644(25)           666.0939          604.0781                                                                   
  2805   143.8154    667(25)           669.2067          604.0666                                                                   
  2806   143.8654    684(25)           672.4407          604.0550                                                                   
  2807   143.9154    703(26)           675.9017          604.0432                                                                   
  2808   143.9654    662(25)           679.6722          604.0316                                                                   
  2809   144.0154    699(26)           683.7785          604.0198                                                                   
  2810   144.0654    741(27)           688.1763          604.0081                                                                   
  2811   144.1154    651(25)           692.7521          603.9963                                                                   
  2812   144.1654    647(25)           697.3220          603.9846                                                                   
  2813   144.2154    707(26)           701.6583          603.9727                                                                   
  2814   144.2654    679(26)           705.5338          603.9611                                                                   
  2815   144.3154    724(27)           708.7971          603.9495                                                                   
  2816   144.3654    675(26)           711.4685          603.9379                                                                   
  2817   144.4154    697(26)           713.8023          603.9264                                                                   
  2818   144.4654    703(26)           716.2971          603.9150                                                                   
  2819   144.5154    704(26)           719.6378          603.9036                                                                   
  2820   144.5654    698(26)           724.6727          603.8923                                                                   
  2821   144.6154    692(26)           732.3074          603.8812                                                                   
  2822   144.6654    755(27)           743.4991          603.8703                                                                   
  2823   144.7154    777(28)           759.2120          603.8594                                                                   
  2824   144.7654    778(28)           780.3635          603.8486                                                                   
  2825   144.8154    885(30)           807.7407          603.8380                                                                   
  2826   144.8654    914(30)           841.9464          603.8276                                                                   
  2827   144.9154    997(32)           883.2479          603.8175                                                                   
  2828   144.9654    1054(33)           931.5035          603.8073                                                                  
  2829   145.0154    1153(35)           986.0619          603.7977                                                                  
  2830   145.0654    1186(35)          1045.6625          603.7878                                                                  
  2831   145.1154    1190(35)          1108.4586          603.7784                                                                  
  2832   145.1654    1221(36)          1171.8755          603.7691                                                                  
  2833   145.2154    1336(37)          1232.6998          603.7603                                                                  
  2834   145.2654    1361(38)          1287.1425          603.7514                                                                  
  2835   145.3154    1327(37)          1331.0920          603.7429                                                                  
  2836   145.3654    1339(37)          1360.6798          603.7346                                                                  
  2837   145.4154    1313(37)          1373.0187          603.7266                                                                  
  2838   145.4654    1368(38)          1367.0093          603.7188                                                                  
  2839   145.5154    1410(38)          1343.6283          603.7112                                                                  
  2840   145.5654    1302(37)          1306.0229          603.7041                                                                  
  2841   145.6154    1233(36)          1258.1235          603.6972                                                                  
  2842   145.6654    1233(36)          1204.2999          603.6906                                                                  
  2843   145.7154    1179(35)          1148.6660          603.6841                                                                  
  2844   145.7654    1135(35)          1094.8026          603.6780                                                                  
  2845   145.8154    1112(34)          1045.6550          603.6724                                                                  
  2846   145.8654    1005(32)          1003.4364          603.6668                                                                  
  2847   145.9154    1022(32)           969.7230          603.6619                                                                  
  2848   145.9654    967(32)           945.4165          603.6570                                                                   
  2849   146.0154    890(30)           930.8120          603.6524                                                                   
  2850   146.0654    959(31)           925.6677          603.6481                                                                   
  2851   146.1154    974(31)           929.2938          603.6445                                                                   
  2852   146.1654    996(32)           940.6547          603.6409                                                                   
  2853   146.2154    927(30)           958.4601          603.6378                                                                   
  2854   146.2654    989(32)           981.2567          603.6351                                                                   
  2855   146.3154    983(31)          1007.5061          603.6323                                                                   
  2856   146.3654    973(31)          1035.7123          603.6302                                                                   
  2857   146.4154    1024(32)          1064.5081          603.6285                                                                  
  2858   146.4654    1066(33)          1092.8995          603.6271                                                                  
  2859   146.5154    1102(33)          1120.5344          603.6261                                                                  
  2860   146.5654    1136(34)          1147.9303          603.6253                                                                  
  2861   146.6154    1098(33)          1176.5574          603.6250                                                                  
  2862   146.6654    1238(35)          1208.5649          603.6248                                                                  
  2863   146.7154    1274(35)          1246.4016          603.6251                                                                  
  2864   146.7654    1314(36)          1292.3571          603.6259                                                                  
  2865   146.8154    1365(36)          1348.1672          603.6267                                                                  
  2866   146.8654    1532(39)          1414.8134          603.6281                                                                  
  2867   146.9154    1624(39)          1492.2240          603.6300                                                                  
  2868   146.9654    1690(40)          1579.2014          603.6320                                                                  
  2869   147.0154    1691(40)          1673.3337          603.6343                                                                  
  2870   147.0654    1847(42)          1770.9818          603.6371                                                                  
  2871   147.1154    1920(43)          1867.5382          603.6403                                                                  
  2872   147.1654    1911(43)          1957.5459          603.6437                                                                  
  2873   147.2154    1928(43)          2035.2461          603.6476                                                                  
  2874   147.2654    2063(44)          2095.0288          603.6515                                                                  
  2875   147.3154    2053(44)          2131.9209          603.6560                                                                  
  2876   147.3654    2048(44)          2142.1501          603.6608                                                                  
  2877   147.4154    2022(43)          2123.6824          603.6660                                                                  
  2878   147.4654    2037(44)          2076.8079          603.6714                                                                  
  2879   147.5154    1910(42)          2004.2610          603.6770                                                                  
  2880   147.5654    1941(43)          1910.8142          603.6832                                                                  
  2881   147.6154    1786(41)          1802.2939          603.6895                                                                  
  2882   147.6654    1738(40)          1684.8398          603.6960                                                                  
  2883   147.7154    1773(41)          1564.1318          603.7031                                                                  
  2884   147.7654    1561(38)          1445.0338          603.7101                                                                  
  2885   147.8154    1443(37)          1331.4807          603.7177                                                                  
  2886   147.8654    1323(35)          1226.3154          603.7255                                                                  
  2887   147.9154    1193(33)          1131.5400          603.7336                                                                  
  2888   147.9654    1092(32)          1048.2639          603.7419                                                                  
  2889   148.0154    1035(31)           976.8507          603.7504                                                                  
  2890   148.0654    958(30)           917.0776          603.7592                                                                   
  2891   148.1154    893(29)           868.2163          603.7682                                                                   
  2892   148.1654    861(28)           829.2946          603.7774                                                                   
  2893   148.2154    833(28)           799.1586          603.7870                                                                   
  2894   148.2654    809(28)           776.6040          603.7967                                                                   
  2895   148.3154    770(27)           760.4882          603.8064                                                                   
  2896   148.3654    769(27)           749.7394          603.8165                                                                   
  2897   148.4154    771(27)           743.4345          603.8270                                                                   
  2898   148.4654    764(27)           740.7789          603.8373                                                                   
  2899   148.5154    769(27)           741.1013          603.8478                                                                   
  2900   148.5654    764(27)           743.8315          603.8584                                                                   
  2901   148.6154    747(26)           748.4751          603.8695                                                                   
  2902   148.6654    779(27)           754.5801          603.8804                                                                   
  2903   148.7154    728(26)           761.7178          603.8916                                                                   
  2904   148.7654    773(27)           769.4595          603.9026                                                                   
  2905   148.8154    762(27)           777.3614          603.9138                                                                   
  2906   148.8654    782(27)           784.9688          603.9252                                                                   
  2907   148.9154    856(28)           791.8091          603.9366                                                                   
  2908   148.9654    810(27)           797.4293          603.9481                                                                   
  2909   149.0154    784(27)           801.4429          603.9594                                                                   
  2910   149.0654    813(28)           803.5960          603.9711                                                                   
  2911   149.1154    824(28)           803.8269          603.9827                                                                   
  2912   149.1654    761(27)           802.2893          603.9940                                                                   
  2913   149.2154    802(27)           799.3375          604.0057                                                                   
  2914   149.2654    819(28)           795.4685          604.0170                                                                   
  2915   149.3154    846(28)           791.2628          604.0284                                                                   
  2916   149.3654    754(26)           787.3295          604.0397                                                                   
  2917   149.4154    804(28)           784.2873          604.0513                                                                   
  2918   149.4654    780(27)           782.7463          604.0622                                                                   
  2919   149.5154    775(27)           783.3137          604.0734                                                                   
  2920   149.5654    833(28)           786.5917          604.0842                                                                   
  2921   149.6154    807(28)           793.1910          604.0950                                                                   
  2922   149.6654    776(27)           803.7273          604.1056                                                                   
  2923   149.7154    898(29)           818.8248          604.1160                                                                   
  2924   149.7654    839(28)           839.1111          604.1262                                                                   
  2925   149.8154    836(28)           865.1948          604.1364                                                                   
  2926   149.8654    912(29)           897.6761          604.1459                                                                   
  2927   149.9154    945(30)           937.0701          604.1555                                                                   
  2928   149.9654    998(30)           983.7947          604.1650                                                                   
  2929   150.0154    1044(31)          1038.1199          604.1738                                                                  
  2930   150.0654    1176(33)          1100.0991          604.1824                                                                  
  2931   150.1154    1232(34)          1169.5933          604.1908                                                                  
  2932   150.1654    1424(37)          1246.1002          604.1989                                                                  
  2933   150.2154    1505(38)          1328.7693          604.2065                                                                  
  2934   150.2654    1529(38)          1416.3300          604.2137                                                                  
  2935   150.3154    1541(38)          1507.0300          604.2208                                                                  
  2936   150.3654    1719(40)          1598.7317          604.2271                                                                  
  2937   150.4154    1767(41)          1688.7527          604.2331                                                                  
  2938   150.4654    1664(40)          1774.0054          604.2387                                                                  
  2939   150.5154    1826(42)          1851.0442          604.2439                                                                  
  2940   150.5654    1927(42)          1916.1899          604.2485                                                                  
  2941   150.6154    1750(41)          1965.8693          604.2526                                                                  
  2942   150.6654    1970(43)          1996.8865          604.2560                                                                  
  2943   150.7154    1719(42)          2007.0183          604.2590                                                                  
  2944   150.7654    1873(45)          1995.3625          604.2613                                                                  
  2945   150.8154    2006(44)          1962.5817          604.2632                                                                  
  2946   150.8654    1803(43)          1910.7174          604.2644                                                                  
  2947   150.9154    1718(42)          1842.8821          604.2649                                                                  
  2948   150.9654    1881(43)          1762.7439          604.2650                                                                  
  2949   151.0154    1571(39)          1674.1128          604.2639                                                                  
  2950   151.0654    1474(38)          1580.6638          604.2625                                                                  
  2951   151.1154    1581(40)          1485.6348          604.2602                                                                  
  2952   151.1654    1345(36)          1391.9021          604.2573                                                                  
  2953   151.2154    1298(36)          1301.8174          604.2536                                                                  
  2954   151.2654    1269(35)          1217.2188          604.2490                                                                  
  2955   151.3154    1073(32)          1139.4656          604.2435
[truncated: 77,905 more chars]
