# Supplementary material for: Structure and magnetic properties of W-type hexaferrites
Source: IUCrJ. 2019 Apr 30;6(Pt 3):492–9. doi: 10.1107/S2052252519003130 (PMC6503931; doi:10.1107/S2052252519003130)
Supplement: Supplementary file 2 [file m-06-00492-sup2.zip › lt5018sup_cif/SrCo2Fe16O27/SrCo2Fe16O27_SINQ_HRPT.cif]

##############################################################################
###      FullProf-generated CIF output file  (version: December 2016)      ###
###      Template of CIF submission form for structure report              ###
##############################################################################
 
# This file has been generated using FullProf.2k taking one example of 
# structure report provided by Acta Cryst. It is given as a 'template' with 
# filled structural items. Many other items are left unfilled and it is the  
# responsibility of the user to properly fill or suppress them. In principle 
# all question marks '?' should be replaced by the appropriate text or 
# numerical value depending on the kind of CIF item. 
# See the document: cif_core.dic (URL: http://www.iucr.org) for details. 
 
# Please notify any error or suggestion to: 
#           Juan Rodriguez-Carvajal (jrc@ill.eu)
# Improvements will be progressively added as needed.
 
#=============================================================================
data_global


#=============================================================================
 
# PROCESSING SUMMARY (IUCr Office Use Only)
 
_journal_data_validation_number      ?
 
_journal_date_recd_electronic        ?
_journal_date_to_coeditor            ?
_journal_date_from_coeditor          ?
_journal_date_accepted               ?
_journal_date_printers_first         ?
_journal_date_printers_final         ?
_journal_date_proofs_out             ?
_journal_date_proofs_in              ?
_journal_coeditor_name               ?
_journal_coeditor_code               ?
_journal_coeditor_notes
?
_journal_techeditor_code             ?
_journal_techeditor_notes
?
_journal_coden_ASTM                  ?
_journal_name_full                   ?
_journal_year                        ?
_journal_volume                      ?
_journal_issue                       ?
_journal_page_first                  ?
_journal_page_last                   ?
_journal_paper_category              ?
_journal_suppl_publ_number           ?
_journal_suppl_publ_pages            ?
 
#=============================================================================
 
# 1. SUBMISSION DETAILS
 
_publ_contact_author_name            'Mogens Christensen'  # Name of author for correspondence
_publ_contact_author_address            # Address of author for correspondence
?
_publ_contact_author_email           mch@chem.au.dk
_publ_contact_author_fax             ?
_publ_contact_author_phone           ?
 
_publ_contact_letter
?
 
_publ_requested_journal              ?
_publ_requested_coeditor_name        ?
_publ_requested_category             ?   # Acta C: one of CI/CM/CO/FI/FM/FO
 
 
# Definition of non standard CIF items (Reliability indices used in FULLPROF) 
 
loop_ 
_publ_manuscript_incl_extra_item
_publ_manuscript_incl_extra_info
_publ_manuscript_incl_extra_defn
#      Name                               Explanation                 Standard?
#     ------                              -----------                 ---------
 '_pd_proc_ls_prof_cR_factor'    'Prof. R-factor CORRECTED for background'   no
 '_pd_proc_ls_prof_cwR_factor'   'wProf.R-factor CORRECTED for background'   no
 '_pd_proc_ls_prof_cwR_expected' 'wProf.Expected CORRECTED for background'   no
 '_pd_proc_ls_prof_chi2'         'Chi-square for all considered points'      no
 '_pd_proc_ls_prof_echi2'        'Chi-2 for points with Bragg contribution'  no
#=============================================================================
 
# 3. TITLE AND AUTHOR LIST
 
_publ_section_title
;
'Structure and magnetic properties of W-type hexaferrites'
;
_publ_section_title_footnote
.
 
# The loop structure below should contain the names and addresses of all 
# authors, in the required order of publication. Repeat as necessary.
 
loop_
    _publ_author_name
    _publ_author_footnote
    _publ_author_address
'Moerch, Mathias Ibsen'                                   #<--'Last name, first name' 
?
?
'Ahlburg, Jakob Voldum'                                     #<--'Last name, first name' 
?
?
'Saura-Muzquiz, Matilde'                                      #<--'Last name, first name' 
?
?
'Eikeland, Anna Zink'                                     #<--'Last name, first name' 
?
?
'Christensen, Mogens'                                      #<--'Last name, first name' 
?
?
 
#=============================================================================
 
# 4. TEXT
 
_publ_section_synopsis
.
_publ_section_abstract
;

;
          
_publ_section_exptl_prep      # Details of the preparation of the sample(s)
                              # should be given here. 
;

;

_publ_section_exptl_refinement
;

;

_publ_section_references
;
?
;


_publ_section_figure_captions
;

;

_publ_section_acknowledgements
;
?
;


 
#=============================================================================
 
#=============================================================================
# If more than one structure is reported, the remaining sections should be 
# completed per structure. For each data set, replace the '?' in the
# data_? line below by a unique identifier.
 
data_SrCo2Fe16O27 
 
#=============================================================================
 
# 5. CHEMICAL DATA
 
_chemical_name_systematic
?
_chemical_name_common             ?
_chemical_formula_moiety          ?
_chemical_formula_structural      ?
_chemical_formula_analytical      ?
_chemical_formula_iupac           ?
_chemical_formula_sum             ?
_chemical_formula_weight          ?
_chemical_melting_point           ?
_chemical_compound_source         ?       # for minerals and 
                                          # natural products
 
loop_
    _atom_type_symbol               
    _atom_type_scat_length_neutron      
    _atom_type_scat_source          
SR+2   0.70200 V.F._Sears_Neutron_News_3_26_(1992)
FE+2   0.94500 V.F._Sears_Neutron_News_3_26_(1992)
FE+3   0.94500 V.F._Sears_Neutron_News_3_26_(1992)
CO+2   0.24900 V.F._Sears_Neutron_News_3_26_(1992)
O      0.58030 V.F._Sears_Neutron_News_3_26_(1992)
 
#=============================================================================
 
# 6. POWDER SPECIMEN AND CRYSTAL DATA
 
_symmetry_cell_setting                hexagonal
_symmetry_space_group_name_H-M       'P 63/m m c'
_symmetry_space_group_name_Hall      '-P 6c 2c'
 
loop_
    _symmetry_equiv_pos_as_xyz   #<--must include 'x,y,z'
'x,y,z'
'x-y,x,z+1/2'
'-y,x-y,z'
'-x,-y,z+1/2'
'-x+y,-x,z'
'y,-x+y,z+1/2'
'-y,-x,z'
'-x,-x+y,z+1/2'
'-x+y,y,z'
'y,x,z+1/2'
'x,x-y,z'
'x-y,-y,z+1/2'
'-x,-y,-z'
'-x+y,-x,-z+1/2'
'y,-x+y,-z'
'x,y,-z+1/2'
'x-y,x,-z'
'-y,x-y,-z+1/2'
'y,x,-z'
'x,x-y,-z+1/2'
'x-y,-y,-z'
'-y,-x,-z+1/2'
'-x,-x+y,-z'
'-x+y,y,-z+1/2'
 
_cell_length_a                       5.89464(13)
_cell_length_b                       5.89464(13)
_cell_length_c                       32.7411(7)
_cell_angle_alpha                    90.0000
_cell_angle_beta                     90.0000
_cell_angle_gamma                    120.000
_cell_volume                         985.19(4)
_cell_formula_units_Z                ?
_cell_measurement_temperature        ?
_cell_special_details
?
# The next three fields give the specimen dimensions in mm.  The equatorial
# plane contains the incident and diffracted beam.
 
_pd_spec_size_axial               ?       # perpendicular to 
                                          # equatorial plane
_pd_spec_size_equat               ?       # parallel to 
                                          # scattering vector
                                          # in transmission
_pd_spec_size_thick               ?       # parallel to 
                                          # scattering vector
                                          # in reflection
 
# The next five fields are character fields that describe the specimen.
 
_pd_spec_mounting                         # This field should be
                                          # used to give details of the 
                                          # container.
?
_pd_spec_mount_mode               ?       # options are 'reflection'
                                          # or 'transmission'
_pd_spec_shape                    ?       # options are 'cylinder' 
                                          # 'flat_sheet' or 'irregular'
_pd_char_particle_morphology      ?
_pd_char_colour                   ?       # use ICDD colour descriptions
 
# The following three fields describe the preparation of the specimen.
# The cooling rate is in K/min.  The pressure at which the sample was 
# prepared is in kPa.  The temperature of preparation is in K.        
 
_pd_prep_cool_rate                ?
_pd_prep_pressure                 ?
_pd_prep_temperature              ?
 
# The next four fields are normally only needed for transmission experiments.
 
_exptl_absorpt_coefficient_mu        ?
_exptl_absorpt_correction_type       ?
_exptl_absorpt_process_details       ?
_exptl_absorpt_correction_T_min      ?
_exptl_absorpt_correction_T_max      ?
 
#=============================================================================
 
# 7. EXPERIMENTAL DATA
 
_exptl_special_details
?
 
# The following item is used to identify the equipment used to record 
# the powder pattern when the diffractogram was measured at a laboratory 
# other than the authors' home institution, e.g. when neutron or synchrotron
# radiation is used.
 
_pd_instr_location
?
_pd_calibration_special_details           # description of the method used
                                          # to calibrate the instrument
?
 
_diffrn_ambient_temperature          ?
_diffrn_source           'nuclear reactor' 
_diffrn_radiation_type   'Constant Wavelength Neutron Diffraction' 
_diffrn_radiation_wavelength           1.88594
_diffrn_source_type      ?  # Put here the diffractometer and site
 
_diffrn_radiation_monochromator      ?
_diffrn_measurement_device_type      ?
_diffrn_measurement_method           ?
_diffrn_detector_area_resol_mean     ? 
_diffrn_detector                     ?
_diffrn_detector_type                ? # make or model of detector
_pd_meas_scan_method      ?   # options are 'step', 'cont',
                              # 'tof', 'fixed' or
                              # 'disp' (= dispersive)
_pd_meas_special_details
?
 
#  The following four items give details of the measured (not processed)
#  powder pattern.  Angles are in degrees.
 
_pd_meas_number_of_points         3220
_pd_meas_2theta_range_min         3.75000
_pd_meas_2theta_range_max         164.70000
_pd_meas_2theta_range_inc         0.050000
 
#=============================================================================
 
# 8. REFINEMENT DATA
 
_refine_special_details
?
 
# Use the next field to give any special details about the fitting of the
# powder pattern.
 
_pd_proc_ls_special_details
?
 
# The next three items are given as text.
 
_pd_proc_ls_profile_function      ?
_pd_proc_ls_background_function   ?
_pd_proc_ls_pref_orient_corr
?
 
#  The following profile R-factors are NOT CORRECTED for background
#  The sum is extended to all non-excluded points.
#  These are the current CIF standard
 
_pd_proc_ls_prof_R_factor                5.0377
_pd_proc_ls_prof_wR_factor               6.3317
_pd_proc_ls_prof_wR_expected             2.6333
 
#  The following profile R-factors are CORRECTED for background
#  The sum is extended to all non-excluded points.
#  These items are not in the current CIF standard, but are defined above
 
_pd_proc_ls_prof_cR_factor                9.0671
_pd_proc_ls_prof_cwR_factor              10.1076
_pd_proc_ls_prof_cwR_expected             4.2036
 
#  The following items are not in the CIF standard, but are defined above
 
_pd_proc_ls_prof_chi2                 5.7816
_pd_proc_ls_prof_echi2                5.7816
 
#  Items related to LS refinement
 
_refine_ls_R_I_factor                 4.2749
_refine_ls_number_reflns                   290
_refine_ls_number_parameters               147
_refine_ls_number_restraints                 0
 
# The following four items apply to angular dispersive measurements.
# 2theta minimum, maximum and increment (in degrees) are for the 
# intensities used in the refinement.
 
_pd_proc_2theta_range_min                3.6144
_pd_proc_2theta_range_max              164.5644
_pd_proc_2theta_range_inc              0.050000
_pd_proc_wavelength                    1.885944
 
_pd_block_diffractogram_id        ?  # The id used for the block containing
                                     # the powder pattern profile (section 11)
 
# Give appropriate details in the next two text fields.
 
_pd_proc_info_excluded_regions    ?
_pd_proc_info_data_reduction      ?
 
# The following items are used to identify the programs used.
 
_computing_data_collection           ?
_computing_structure_solution        ?
_computing_structure_refinement      FULLPROF
_computing_molecular_graphics        ?
_computing_publication_material      ?
 
#=============================================================================
 
# 9. ATOMIC COORDINATES AND DISPLACEMENT PARAMETERS
 
loop_
    _atom_site_label
    _atom_site_fract_x
    _atom_site_fract_y
    _atom_site_fract_z
    _atom_site_U_iso_or_equiv
    _atom_site_occupancy
    _atom_site_adp_type
    _atom_site_type_symbol
 Sr1  0.00000  0.00000  0.25000  0.01089(17)  1.00000 Uiso Sr+2  
 Fe7  0.33333  0.66667  0.74568(4)  0.00306(3)  0.50000 Uiso Fe+2  
 Fe4  0.33333  0.66667 -0.074222(19)  0.00306(3)  0.922(15) Uiso Fe+3  
 Co4  0.33333  0.66667 -0.074222(19)  0.00306(3)  0.078(15) Uiso Co+2  
 Fe3  0.50000  0.00000  0.00000  0.00306(3)  0.667(11) Uiso Fe+3  
 Co3  0.50000  0.00000  0.00000  0.00306(3)  0.333(11) Uiso Co+2  
 Fe1  0.00000  0.00000  0.056078(19)  0.00306(3)  0.861(14) Uiso Fe+3  
 Co1  0.00000  0.00000  0.056078(19)  0.00306(3)  0.140(14) Uiso Co+2  
 Fe2  0.33333  0.66667  0.093045(19)  0.00306(3)  0.889(16) Uiso Fe+3  
 Co2  0.33333  0.66667  0.093045(19)  0.00306(3)  0.111(16) Uiso Co+2  
 Fe6  0.33333  0.66667  0.208396(19)  0.00306(3)  0.983(15) Uiso Fe+3  
 Co6  0.33333  0.66667  0.208396(19)  0.00306(3)  0.017(15) Uiso Co+2  
 Fe5  0.83536(9)  0.67068(9)  0.151143(11)  0.00306(3)  0.921(10) Uiso Fe+3  
 Co5  0.83536(9)  0.67068(9)  0.151143(11)  0.00306(3)  0.079(10) Uiso Co+2  
 O1  0.8251(4)  0.6504(4)  0.03663(5)  0.00466(10)  1.000(10) Uiso O     
 O2  0.33333  0.66667  0.03495(9)  0.00466(10)  1.000(10) Uiso O     
 O3  0.5108(4)  0.0215(4)  0.11088(5)  0.00466(10)  1.000(10) Uiso O     
 O4  0.00000  0.00000  0.11353(8)  0.00466(10)  1.000(10) Uiso O     
 O5  0.1632(4)  0.3263(4)  0.18000(5)  0.00466(10)  1.000(10) Uiso O     
 O6  0.33333  0.66667 -0.18080(9)  0.00466(10)  1.000(10) Uiso O     
 O7  0.4832(5)  0.9665(5)  0.25000  0.00466(10)  1.000(10) Uiso O     
 
# Note: if the displacement parameters were refined anisotropically
# the U matrices should be given as for single-crystal studies.
 
#=============================================================================
 
# 10. DISTANCES AND ANGLES / MOLECULAR GEOMETRY 
 
_geom_special_details                ?
 
loop_
    _geom_bond_atom_site_label_1  
    _geom_bond_atom_site_label_2  
    _geom_bond_site_symmetry_1    
    _geom_bond_site_symmetry_2    
    _geom_bond_distance           
    _geom_bond_publ_flag          
    ?   ?   ?   ?   ?   ?
 
loop_
    _geom_contact_atom_site_label_1 
    _geom_contact_atom_site_label_2 
    _geom_contact_distance          
    _geom_contact_site_symmetry_1   
    _geom_contact_site_symmetry_2   
    _geom_contact_publ_flag         
    ?   ?   ?   ?   ?   ?
 
loop_
_geom_angle_atom_site_label_1 
_geom_angle_atom_site_label_2 
_geom_angle_atom_site_label_3 
_geom_angle_site_symmetry_1   
_geom_angle_site_symmetry_2   
_geom_angle_site_symmetry_3   
_geom_angle                   
_geom_angle_publ_flag         
?   ?   ?   ?   ?   ?   ?   ?
 
loop_
_geom_torsion_atom_site_label_1 
_geom_torsion_atom_site_label_2 
_geom_torsion_atom_site_label_3 
_geom_torsion_atom_site_label_4 
_geom_torsion_site_symmetry_1   
_geom_torsion_site_symmetry_2   
_geom_torsion_site_symmetry_3   
_geom_torsion_site_symmetry_4   
_geom_torsion                   
_geom_torsion_publ_flag         
?   ?   ?   ?   ?   ?   ?   ?   ?   ?
 
loop_
_geom_hbond_atom_site_label_D 
_geom_hbond_atom_site_label_H 
_geom_hbond_atom_site_label_A 
_geom_hbond_site_symmetry_D   
_geom_hbond_site_symmetry_H   
_geom_hbond_site_symmetry_A   
_geom_hbond_distance_DH       
_geom_hbond_distance_HA       
_geom_hbond_distance_DA       
_geom_hbond_angle_DHA         
_geom_hbond_publ_flag         
?   ?   ?   ?   ?   ?   ?   ?   ?   ?   ?
 
#=============================================================================

#=============================================================================
# Additional structures (last six sections and associated data_? identifiers) 
# may be added at this point.                                                 
#=============================================================================
data_CoFe2O4 
 
#=============================================================================
 
# 5. CHEMICAL DATA
 
_chemical_name_systematic
?
_chemical_name_common             ?
_chemical_formula_moiety          ?
_chemical_formula_structural      ?
_chemical_formula_analytical      ?
_chemical_formula_iupac           ?
_chemical_formula_sum             ?
_chemical_formula_weight          ?
_chemical_melting_point           ?
_chemical_compound_source         ?       # for minerals and 
                                          # natural products
 
loop_
    _atom_type_symbol               
    _atom_type_scat_length_neutron      
    _atom_type_scat_source          
 ? ? ?
#=============================================================================
 
# 6. POWDER SPECIMEN AND CRYSTAL DATA
 
_symmetry_cell_setting                cubic
_symmetry_space_group_name_H-M       'F d -3 m'
_symmetry_space_group_name_Hall      '-F 4vw 2vw 3'
 
loop_
    _symmetry_equiv_pos_as_xyz   #<--must include 'x,y,z'
'x,y,z'
'x,-y+1/4,-z+1/4'
'-x+1/4,y,-z+1/4'
'-x+1/4,-y+1/4,z'
'y,z,x'
'-y+1/4,-z+1/4,x'
'y,-z+1/4,-x+1/4'
'-y+1/4,z,-x+1/4'
'z,x,y'
'-z+1/4,x,-y+1/4'
'-z+1/4,-x+1/4,y'
'z,-x+1/4,-y+1/4'
'y,x,z'
'-y+1/4,x,-z+1/4'
'y,-x+1/4,-z+1/4'
'-y+1/4,-x+1/4,z'
'z,y,x'
'-z+1/4,-y+1/4,x'
'-z+1/4,y,-x+1/4'
'z,-y+1/4,-x+1/4'
'x,z,y'
'x,-z+1/4,-y+1/4'
'-x+1/4,-z+1/4,y'
'-x+1/4,z,-y+1/4'
'-x,-y,-z'
'-x,y+3/4,z+3/4'
'x+3/4,-y,z+3/4'
'x+3/4,y+3/4,-z'
'-y,-z,-x'
'y+3/4,z+3/4,-x'
'-y,z+3/4,x+3/4'
'y+3/4,-z,x+3/4'
'-z,-x,-y'
'z+3/4,-x,y+3/4'
'z+3/4,x+3/4,-y'
'-z,x+3/4,y+3/4'
'-y,-x,-z'
'y+3/4,-x,z+3/4'
'-y,x+3/4,z+3/4'
'y+3/4,x+3/4,-z'
'-z,-y,-x'
'z+3/4,y+3/4,-x'
'z+3/4,-y,x+3/4'
'-z,y+3/4,x+3/4'
'-x,-z,-y'
'-x,z+3/4,y+3/4'
'x+3/4,z+3/4,-y'
'x+3/4,-z,y+3/4'
'x+1/2,y+1/2,z'
'x+1/2,-y+3/4,-z+1/4'
'-x+3/4,y+1/2,-z+1/4'
'-x+3/4,-y+3/4,z'
'y+1/2,z+1/2,x'
'-y+3/4,-z+3/4,x'
'y+1/2,-z+3/4,-x+1/4'
'-y+3/4,z+1/2,-x+1/4'
'z+1/2,x+1/2,y'
'-z+3/4,x+1/2,-y+1/4'
'-z+3/4,-x+3/4,y'
'z+1/2,-x+3/4,-y+1/4'
'y+1/2,x+1/2,z'
'-y+3/4,x+1/2,-z+1/4'
'y+1/2,-x+3/4,-z+1/4'
'-y+3/4,-x+3/4,z'
'z+1/2,y+1/2,x'
'-z+3/4,-y+3/4,x'
'-z+3/4,y+1/2,-x+1/4'
'z+1/2,-y+3/4,-x+1/4'
'x+1/2,z+1/2,y'
'x+1/2,-z+3/4,-y+1/4'
'-x+3/4,-z+3/4,y'
'-x+3/4,z+1/2,-y+1/4'
'-x+1/2,-y+1/2,-z'
'-x+1/2,y+1/4,z+3/4'
'x+1/4,-y+1/2,z+3/4'
'x+1/4,y+1/4,-z'
'-y+1/2,-z+1/2,-x'
'y+1/4,z+1/4,-x'
'-y+1/2,z+1/4,x+3/4'
'y+1/4,-z+1/2,x+3/4'
'-z+1/2,-x+1/2,-y'
'z+1/4,-x+1/2,y+3/4'
'z+1/4,x+1/4,-y'
'-z+1/2,x+1/4,y+3/4'
'-y+1/2,-x+1/2,-z'
'y+1/4,-x+1/2,z+3/4'
'-y+1/2,x+1/4,z+3/4'
'y+1/4,x+1/4,-z'
'-z+1/2,-y+1/2,-x'
'z+1/4,y+1/4,-x'
'z+1/4,-y+1/2,x+3/4'
'-z+1/2,y+1/4,x+3/4'
'-x+1/2,-z+1/2,-y'
'-x+1/2,z+1/4,y+3/4'
'x+1/4,z+1/4,-y'
'x+1/4,-z+1/2,y+3/4'
'x+1/2,y,z+1/2'
'x+1/2,-y+1/4,-z+3/4'
'-x+3/4,y,-z+3/4'
'-x+3/4,-y+1/4,z+1/2'
'y+1/2,z,x+1/2'
'-y+3/4,-z+1/4,x+1/2'
'y+1/2,-z+1/4,-x+3/4'
'-y+3/4,z,-x+3/4'
'z+1/2,x,y+1/2'
'-z+3/4,x,-y+3/4'
'-z+3/4,-x+1/4,y+1/2'
'z+1/2,-x+1/4,-y+3/4'
'y+1/2,x,z+1/2'
'-y+3/4,x,-z+3/4'
'y+1/2,-x+1/4,-z+3/4'
'-y+3/4,-x+1/4,z+1/2'
'z+1/2,y,x+1/2'
'-z+3/4,-y+1/4,x+1/2'
'-z+3/4,y,-x+3/4'
'z+1/2,-y+1/4,-x+3/4'
'x+1/2,z,y+1/2'
'x+1/2,-z+1/4,-y+3/4'
'-x+3/4,-z+1/4,y+1/2'
'-x+3/4,z,-y+3/4'
'-x+1/2,-y,-z+1/2'
'-x+1/2,y+3/4,z+1/4'
'x+1/4,-y,z+1/4'
'x+1/4,y+3/4,-z+1/2'
'-y+1/2,-z,-x+1/2'
'y+1/4,z+3/4,-x+1/2'
'-y+1/2,z+3/4,x+1/4'
'y+1/4,-z,x+1/4'
'-z+1/2,-x,-y+1/2'
'z+1/4,-x,y+1/4'
'z+1/4,x+3/4,-y+1/2'
'-z+1/2,x+3/4,y+1/4'
'-y+1/2,-x,-z+1/2'
'y+1/4,-x,z+1/4'
'-y+1/2,x+3/4,z+1/4'
'y+1/4,x+3/4,-z+1/2'
'-z+1/2,-y,-x+1/2'
'z+1/4,y+3/4,-x+1/2'
'z+1/4,-y,x+1/4'
'-z+1/2,y+3/4,x+1/4'
'-x+1/2,-z,-y+1/2'
'-x+1/2,z+3/4,y+1/4'
'x+1/4,z+3/4,-y+1/2'
'x+1/4,-z,y+1/4'
'x,y+1/2,z+1/2'
'x,-y+3/4,-z+3/4'
'-x+1/4,y+1/2,-z+3/4'
'-x+1/4,-y+3/4,z+1/2'
'y,z+1/2,x+1/2'
'-y+1/4,-z+3/4,x+1/2'
'y,-z+3/4,-x+3/4'
'-y+1/4,z+1/2,-x+3/4'
'z,x+1/2,y+1/2'
'-z+1/4,x+1/2,-y+3/4'
'-z+1/4,-x+3/4,y+1/2'
'z,-x+3/4,-y+3/4'
'y,x+1/2,z+1/2'
'-y+1/4,x+1/2,-z+3/4'
'y,-x+3/4,-z+3/4'
'-y+1/4,-x+3/4,z+1/2'
'z,y+1/2,x+1/2'
'-z+1/4,-y+3/4,x+1/2'
'-z+1/4,y+1/2,-x+3/4'
'z,-y+3/4,-x+3/4'
'x,z+1/2,y+1/2'
'x,-z+3/4,-y+3/4'
'-x+1/4,-z+3/4,y+1/2'
'-x+1/4,z+1/2,-y+3/4'
'-x,-y+1/2,-z+1/2'
'-x,y+1/4,z+1/4'
'x+3/4,-y+1/2,z+1/4'
'x+3/4,y+1/4,-z+1/2'
'-y,-z+1/2,-x+1/2'
'y+3/4,z+1/4,-x+1/2'
'-y,z+1/4,x+1/4'
'y+3/4,-z+1/2,x+1/4'
'-z,-x+1/2,-y+1/2'
'z+3/4,-x+1/2,y+1/4'
'z+3/4,x+1/4,-y+1/2'
'-z,x+1/4,y+1/4'
'-y,-x+1/2,-z+1/2'
'y+3/4,-x+1/2,z+1/4'
'-y,x+1/4,z+1/4'
'y+3/4,x+1/4,-z+1/2'
'-z,-y+1/2,-x+1/2'
'z+3/4,y+1/4,-x+1/2'
'z+3/4,-y+1/2,x+1/4'
'-z,y+1/4,x+1/4'
'-x,-z+1/2,-y+1/2'
'-x,z+1/4,y+1/4'
'x+3/4,z+1/4,-y+1/2'
'x+3/4,-z+1/2,y+1/4'
 
_cell_length_a                       8.37957(18)
_cell_length_b                       8.37957(18)
_cell_length_c                       8.37957(18)
_cell_angle_alpha                    90.0000
_cell_angle_beta                     90.0000
_cell_angle_gamma                    90.0000
_cell_volume                         588.39(2)
_cell_formula_units_Z                ?
_cell_measurement_temperature        ?
_cell_special_details
?
# The next three fields give the specimen dimensions in mm.  The equatorial
# plane contains the incident and diffracted beam.
 
_pd_spec_size_axial               ?       # perpendicular to 
                                          # equatorial plane
_pd_spec_size_equat               ?       # parallel to 
                                          # scattering vector
                                          # in transmission
_pd_spec_size_thick               ?       # parallel to 
                                          # scattering vector
                                          # in reflection
 
# The next five fields are character fields that describe the specimen.
 
_pd_spec_mounting                         # This field should be
                                          # used to give details of the 
                                          # container.
?
_pd_spec_mount_mode               ?       # options are 'reflection'
                                          # or 'transmission'
_pd_spec_shape                    ?       # options are 'cylinder' 
                                          # 'flat_sheet' or 'irregular'
_pd_char_particle_morphology      ?
_pd_char_colour                   ?       # use ICDD colour descriptions
 
# The following three fields describe the preparation of the specimen.
# The cooling rate is in K/min.  The pressure at which the sample was 
# prepared is in kPa.  The temperature of preparation is in K.        
 
_pd_prep_cool_rate                ?
_pd_prep_pressure                 ?
_pd_prep_temperature              ?
 
# The next four fields are normally only needed for transmission experiments.
 
_exptl_absorpt_coefficient_mu        ?
_exptl_absorpt_correction_type       ?
_exptl_absorpt_process_details       ?
_exptl_absorpt_correction_T_min      ?
_exptl_absorpt_correction_T_max      ?
 
#=============================================================================
 
# 7. EXPERIMENTAL DATA
 
_exptl_special_details
?
 
# The following item is used to identify the equipment used to record 
# the powder pattern when the diffractogram was measured at a laboratory 
# other than the authors' home institution, e.g. when neutron or synchrotron
# radiation is used.
 
_pd_instr_location
?
_pd_calibration_special_details           # description of the method used
                                          # to calibrate the instrument
?
 
_diffrn_ambient_temperature          ?
_diffrn_source           'nuclear reactor' 
_diffrn_radiation_type   'Constant Wavelength Neutron Diffraction' 
_diffrn_radiation_wavelength           1.88594
_diffrn_source_type      ?  # Put here the diffractometer and site
 
_diffrn_radiation_monochromator      ?
_diffrn_measurement_device_type      ?
_diffrn_measurement_method           ?
_diffrn_detector_area_resol_mean     ? 
_diffrn_detector                     ?
_diffrn_detector_type                ? # make or model of detector
_pd_meas_scan_method      ?   # options are 'step', 'cont',
                              # 'tof', 'fixed' or
                              # 'disp' (= dispersive)
_pd_meas_special_details
?
 
#  The following four items give details of the measured (not processed)
#  powder pattern.  Angles are in degrees.
 
_pd_meas_number_of_points         4737
_pd_meas_2theta_range_min         3.75000
_pd_meas_2theta_range_max         164.70000
_pd_meas_2theta_range_inc         0.050000
 
#=============================================================================
 
# 8. REFINEMENT DATA
 
_refine_special_details
?
 
# Use the next field to give any special details about the fitting of the
# powder pattern.
 
_pd_proc_ls_special_details
?
 
# The next three items are given as text.
 
_pd_proc_ls_profile_function      ?
_pd_proc_ls_background_function   ?
_pd_proc_ls_pref_orient_corr
?
 
#  The following profile R-factors are NOT CORRECTED for background
#  The sum is extended to all non-excluded points.
#  These are the current CIF standard
 
_pd_proc_ls_prof_R_factor                5.0377
_pd_proc_ls_prof_wR_factor               6.3317
_pd_proc_ls_prof_wR_expected             2.6333
 
#  The following profile R-factors are CORRECTED for background
#  The sum is extended to all non-excluded points.
#  These items are not in the current CIF standard, but are defined above
 
_pd_proc_ls_prof_cR_factor                9.0671
_pd_proc_ls_prof_cwR_factor              10.1076
_pd_proc_ls_prof_cwR_expected             4.2036
 
#  The following items are not in the CIF standard, but are defined above
 
_pd_proc_ls_prof_chi2                 5.7816
_pd_proc_ls_prof_echi2                5.7816
 
#  Items related to LS refinement
 
_refine_ls_R_I_factor                 3.8006
_refine_ls_number_reflns                    29
_refine_ls_number_parameters               147
_refine_ls_number_restraints                 0
 
# The following four items apply to angular dispersive measurements.
# 2theta minimum, maximum and increment (in degrees) are for the 
# intensities used in the refinement.
 
_pd_proc_2theta_range_min                3.6144
_pd_proc_2theta_range_max              164.5644
_pd_proc_2theta_range_inc              0.050000
_pd_proc_wavelength                    1.885944
 
_pd_block_diffractogram_id        ?  # The id used for the block containing
                                     # the powder pattern profile (section 11)
 
# Give appropriate details in the next two text fields.
 
_pd_proc_info_excluded_regions    ?
_pd_proc_info_data_reduction      ?
 
# The following items are used to identify the programs used.
 
_computing_data_collection           ?
_computing_structure_solution        ?
_computing_structure_refinement      FULLPROF
_computing_molecular_graphics        ?
_computing_publication_material      ?
 
#=============================================================================
 
# 9. ATOMIC COORDINATES AND DISPLACEMENT PARAMETERS
 
loop_
    _atom_site_label
    _atom_site_fract_x
    _atom_site_fract_y
    _atom_site_fract_z
    _atom_site_U_iso_or_equiv
    _atom_site_occupancy
    _atom_site_adp_type
    _atom_site_type_symbol
 Fe1T  0.12500  0.12500  0.12500  0.00167(13)  0.69(5) Uiso Fe+3  
 Co1T  0.12500  0.12500  0.12500  0.00167(13)  0.31(5) Uiso Co+2  
 Co2O  0.50000  0.50000  0.50000  0.00167(13)  0.41(4) Uiso Co+2  
 Fe2O  0.50000  0.50000  0.50000  0.00167(13)  0.59(4) Uiso Fe+3  
 O1  0.25690  0.25690  0.25690  0.0038(6)  1.00(4) Uiso O     
 
# Note: if the displacement parameters were refined anisotropically
# the U matrices should be given as for single-crystal studies.
 
#=============================================================================
 
# 10. DISTANCES AND ANGLES / MOLECULAR GEOMETRY 
 
_geom_special_details                ?
 
loop_
    _geom_bond_atom_site_label_1  
    _geom_bond_atom_site_label_2  
    _geom_bond_site_symmetry_1    
    _geom_bond_site_symmetry_2    
    _geom_bond_distance           
    _geom_bond_publ_flag          
    ?   ?   ?   ?   ?   ?
 
loop_
    _geom_contact_atom_site_label_1 
    _geom_contact_atom_site_label_2 
    _geom_contact_distance          
    _geom_contact_site_symmetry_1   
    _geom_contact_site_symmetry_2   
    _geom_contact_publ_flag         
    ?   ?   ?   ?   ?   ?
 
loop_
_geom_angle_atom_site_label_1 
_geom_angle_atom_site_label_2 
_geom_angle_atom_site_label_3 
_geom_angle_site_symmetry_1   
_geom_angle_site_symmetry_2   
_geom_angle_site_symmetry_3   
_geom_angle                   
_geom_angle_publ_flag         
?   ?   ?   ?   ?   ?   ?   ?
 
loop_
_geom_torsion_atom_site_label_1 
_geom_torsion_atom_site_label_2 
_geom_torsion_atom_site_label_3 
_geom_torsion_atom_site_label_4 
_geom_torsion_site_symmetry_1   
_geom_torsion_site_symmetry_2   
_geom_torsion_site_symmetry_3   
_geom_torsion_site_symmetry_4   
_geom_torsion                   
_geom_torsion_publ_flag         
?   ?   ?   ?   ?   ?   ?   ?   ?   ?
 
loop_
_geom_hbond_atom_site_label_D 
_geom_hbond_atom_site_label_H 
_geom_hbond_atom_site_label_A 
_geom_hbond_site_symmetry_D   
_geom_hbond_site_symmetry_H   
_geom_hbond_site_symmetry_A   
_geom_hbond_distance_DH       
_geom_hbond_distance_HA       
_geom_hbond_distance_DA       
_geom_hbond_angle_DHA         
_geom_hbond_publ_flag         
?   ?   ?   ?   ?   ?   ?   ?   ?   ?   ?
 
#=============================================================================
 
#=============================================================================
# Additional structures (last six sections and associated data_? identifiers) 
# may be added at this point.                                                 
#=============================================================================
 
# The following lines are used to test the character set of files sent by     
# network email or other means. They are not part of the CIF data set.        
# abcdefghijklmnopqrstuvwxyzABCDEFGHIJKLMNOPQRSTUVWXYZ0123456789              
# !@#$%^&*()_+{}:"~<>?|\-=[];'`,./ 
loop_
_publcif_info_cif.paper_type
 ?


_publcif_funding_html
;
;
