# Supplementary material for: Structure and magnetic properties of W-type hexaferrites
Source: IUCrJ. 2019 Apr 30;6(Pt 3):492–9. doi: 10.1107/S2052252519003130 (PMC6503931; doi:10.1107/S2052252519003130)
Supplement: Supplementary file 2 [file m-06-00492-sup2.zip › lt5018sup_cif/SrCo2Fe16O27/SrCo2Fe16O27_Magnetic.cif]

#  ---------------------------------------------
#  Magnetic CIF file generated by FullProf in P1
#  ---------------------------------------------
# This is a simple mCIF in P1 in the magnetic unit cell
# This is valid only for simple commensurate structures
# (waiting for a more appropriate tool in the future...)
# MagCIF file for: SrCo2Fe16O27
#   Date: 20/12/2018  Time: 17:25:54.590
 
data_SrCo2Fe16O27
_citation_journal_abbrev ?
_citation_journal_volume ?
_citation_page_first     ?
_citation_page_last      ?
_citation_article_id     ?
_citation_year           ?
loop_
_citation_author_name
?

_atomic_positions_source_database_code_ICSD  ?
_atomic_positions_source_other    .  

_Neel_temperature  ?
_magn_diffrn_temperature  300 #K
_exptl_crystal_magnetic_properties_details
;
;
 
_magnetic_space_group_standard_setting  'no'
_parent_space_group.name_H-M  "P 63/m m c"

_space_group.magn_number_BNS  ?
_space_group.magn_name_BNS    ?
_space_group.magn_number_OG   ?
_space_group.magn_name_OG     ?


_cell_length_a     5.89464(13)
_cell_length_b     5.89464(13)
_cell_length_c     32.7411(7)
_cell_angle_alpha  90.0000
_cell_angle_beta   90.0000
_cell_angle_gamma  120.000

loop_
_magnetic_propagation_vector_seq_id
_magnetic_propagation_vector_kxkykz
GM  '0,0,0'

loop_
_space_group_symop_magn_operation.id
_space_group_symop_magn_operation.xyz
1   x,y,z,+1

loop_
_atom_site_label
_atom_site_type_symbol
_atom_site_fract_x
_atom_site_fract_y
_atom_site_fract_z
_atom_site_occupancy
1T_S_1           Fe         0.00000       0.00000       0.05608  1.0000
1T_S_2           Fe         0.00000       0.00000      -0.05608  1.0000
1T_S_3           Fe         0.00000       0.00000       0.55608  1.0000
1T_S_4           Fe         0.00000       0.00000      -0.55608  1.0000
2T_S_1           Fe         0.33333       0.66667       0.09305  1.0000
2T_S_2           Fe        -0.33333      -0.66667      -0.09305  1.0000
2T_S_3           Fe        -0.33334       0.33333       0.59305  1.0000
2T_S_4           Fe         0.33334      -0.33333      -0.59305  1.0000
2T_S_5           Fe        -0.66667      -0.33334       0.09305  1.0000
2T_S_6           Fe         0.66667       0.33334      -0.09305  1.0000
2T_S_7           Fe        -0.33333      -0.66667       0.59305  1.0000
2T_S_8           Fe         0.33333       0.66667      -0.59305  1.0000
2T_S_9           Fe         0.33334      -0.33333       0.09305  1.0000
2T_S_10          Fe        -0.33334       0.33333      -0.09305  1.0000
2T_S_11          Fe         0.66667       0.33334       0.59305  1.0000
2T_S_12          Fe        -0.66667      -0.33334      -0.59305  1.0000
3O_SS_1          Fe         0.50000       0.00000       0.00000  1.0000
3O_SS_2          Fe        -0.50000       0.00000       0.00000  1.0000
3O_SS_3          Fe         0.50000       0.50000       0.50000  1.0000
3O_SS_4          Fe        -0.50000      -0.50000      -0.50000  1.0000
3O_SS_5          Fe         0.00000       0.50000       0.00000  1.0000
3O_SS_6          Fe         0.00000      -0.50000       0.00000  1.0000
3O_SS_7          Fe        -0.50000       0.00000       0.50000  1.0000
3O_SS_8          Fe         0.50000       0.00000      -0.50000  1.0000
3O_SS_9          Fe        -0.50000      -0.50000       0.00000  1.0000
3O_SS_10         Fe         0.50000       0.50000       0.00000  1.0000
3O_SS_11         Fe         0.00000      -0.50000       0.50000  1.0000
3O_SS_12         Fe         0.00000       0.50000      -0.50000  1.0000
3O_SS_13         Fe        -0.50000      -0.50000       0.50000  1.0000
3O_SS_14         Fe         0.50000       0.50000      -0.50000  1.0000
3O_SS_15         Fe         0.00000       0.50000       0.50000  1.0000
3O_SS_16         Fe         0.00000      -0.50000      -0.50000  1.0000
3O_SS_17         Fe         0.50000       0.00000       0.50000  1.0000
3O_SS_18         Fe        -0.50000       0.00000      -0.50000  1.0000
4O_S_1           Fe         0.33333       0.66667      -0.07425  1.0000
4O_S_2           Fe        -0.33333      -0.66667       0.07425  1.0000
4O_S_3           Fe        -0.33334       0.33333       0.42575  1.0000
4O_S_4           Fe         0.33334      -0.33333      -0.42575  1.0000
4O_S_5           Fe        -0.66667      -0.33334      -0.07425  1.0000
4O_S_6           Fe         0.66667       0.33334       0.07425  1.0000
4O_S_7           Fe        -0.33333      -0.66667       0.42575  1.0000
4O_S_8           Fe         0.33333       0.66667      -0.42575  1.0000
4O_S_9           Fe         0.33334      -0.33333      -0.07425  1.0000
4O_S_10          Fe        -0.33334       0.33333       0.07425  1.0000
4O_S_11          Fe         0.66667       0.33334       0.42575  1.0000
4O_S_12          Fe        -0.66667      -0.33334      -0.42575  1.0000
5O_RS_1          Fe         0.83537       0.67071       0.15113  1.0000
5O_RS_2          Fe        -0.83537      -0.67071      -0.15113  1.0000
5O_RS_3          Fe         0.16466       0.83537       0.65113  1.0000
5O_RS_4          Fe        -0.16466      -0.83537      -0.65113  1.0000
5O_RS_5          Fe        -0.67071       0.16466       0.15113  1.0000
5O_RS_6          Fe         0.67071      -0.16466      -0.15113  1.0000
5O_RS_7          Fe        -0.83537      -0.67071       0.65113  1.0000
5O_RS_8          Fe         0.83537       0.67071      -0.65113  1.0000
5O_RS_9          Fe        -0.16466      -0.83537       0.15113  1.0000
5O_RS_10         Fe         0.16466       0.83537      -0.15113  1.0000
5O_RS_11         Fe         0.67071      -0.16466       0.65113  1.0000
5O_RS_12         Fe        -0.67071       0.16466      -0.65113  1.0000
5O_RS_13         Fe        -0.67071      -0.83537       0.15113  1.0000
5O_RS_14         Fe         0.67071       0.83537      -0.15113  1.0000
5O_RS_15         Fe        -0.83537      -0.16466       0.65113  1.0000
5O_RS_16         Fe         0.83537       0.16466      -0.65113  1.0000
5O_RS_17         Fe        -0.16466       0.67071       0.15113  1.0000
5O_RS_18         Fe         0.16466      -0.67071      -0.15113  1.0000
5O_RS_19         Fe         0.67071       0.83537       0.65113  1.0000
5O_RS_20         Fe        -0.67071      -0.83537      -0.65113  1.0000
5O_RS_21         Fe         0.83537       0.16466       0.15113  1.0000
5O_RS_22         Fe        -0.83537      -0.16466      -0.15113  1.0000
5O_RS_23         Fe         0.16466      -0.67071       0.65113  1.0000
5O_RS_24         Fe        -0.16466       0.67071      -0.65113  1.0000
6O_R_1           Fe         0.33333       0.66667       0.20841  1.0000
6O_R_2           Fe        -0.33333      -0.66667      -0.20841  1.0000
6O_R_3           Fe        -0.33334       0.33333       0.70841  1.0000
6O_R_4           Fe         0.33334      -0.33333      -0.70841  1.0000
6O_R_5           Fe        -0.66667      -0.33334       0.20841  1.0000
6O_R_6           Fe         0.66667       0.33334      -0.20841  1.0000
6O_R_7           Fe        -0.33333      -0.66667       0.70841  1.0000
6O_R_8           Fe         0.33333       0.66667      -0.70841  1.0000
6O_R_9           Fe         0.33334      -0.33333       0.20841  1.0000
6O_R_10          Fe        -0.33334       0.33333      -0.20841  1.0000
6O_R_11          Fe         0.66667       0.33334       0.70841  1.0000
6O_R_12          Fe        -0.66667      -0.33334      -0.70841  1.0000
7P_R_1           Fe         0.33333       0.66667       0.74570  1.0000
7P_R_2           Fe        -0.33333      -0.66667      -0.74570  1.0000
7P_R_3           Fe        -0.33334       0.33333       1.24570  1.0000
7P_R_4           Fe         0.33334      -0.33333      -1.24570  1.0000
7P_R_5           Fe        -0.66667      -0.33334       0.74570  1.0000
7P_R_6           Fe         0.66667       0.33334      -0.74570  1.0000
7P_R_7           Fe        -0.33333      -0.66667       1.24570  1.0000
7P_R_8           Fe         0.33333       0.66667      -1.24570  1.0000
7P_R_9           Fe         0.33334      -0.33333       0.74570  1.0000
7P_R_10          Fe        -0.33334       0.33333      -0.74570  1.0000
7P_R_11          Fe         0.66667       0.33334       1.24570  1.0000
7P_R_12          Fe        -0.66667      -0.33334      -1.24570  1.0000

loop_
_atom_site_moment.label
_atom_site_moment.crystalaxis_x
_atom_site_moment.crystalaxis_y
_atom_site_moment.crystalaxis_z
1T_S_1                2.55019      -2.55019      -0.00000
1T_S_2                2.55019      -2.55019      -0.00000
1T_S_3                2.55019      -2.55019      -0.00000
1T_S_4                2.55019      -2.55019      -0.00000
2T_S_1                1.97841      -1.97841      -0.00000
2T_S_2                1.97841      -1.97841      -0.00000
2T_S_3                1.97841      -1.97841      -0.00000
2T_S_4                1.97841      -1.97841      -0.00000
2T_S_5                1.97841      -1.97841      -0.00000
2T_S_6                1.97841      -1.97841      -0.00000
2T_S_7                1.97841      -1.97841      -0.00000
2T_S_8                1.97841      -1.97841      -0.00000
2T_S_9                1.97841      -1.97841      -0.00000
2T_S_10               1.97841      -1.97841      -0.00000
2T_S_11               1.97841      -1.97841      -0.00000
2T_S_12               1.97841      -1.97841      -0.00000
3O_SS_1              -1.95146       1.95147       0.00000
3O_SS_2              -1.95146       1.95147       0.00000
3O_SS_3              -1.95146       1.95147       0.00000
3O_SS_4              -1.95146       1.95147       0.00000
3O_SS_5              -1.95146       1.95147       0.00000
3O_SS_6              -1.95146       1.95147       0.00000
3O_SS_7              -1.95146       1.95147       0.00000
3O_SS_8              -1.95146       1.95147       0.00000
3O_SS_9              -1.95146       1.95147       0.00000
3O_SS_10             -1.95146       1.95147       0.00000
3O_SS_11             -1.95146       1.95147       0.00000
3O_SS_12             -1.95146       1.95147       0.00000
3O_SS_13             -1.95146       1.95147       0.00000
3O_SS_14             -1.95146       1.95147       0.00000
3O_SS_15             -1.95146       1.95147       0.00000
3O_SS_16             -1.95146       1.95147       0.00000
3O_SS_17             -1.95146       1.95147       0.00000
3O_SS_18             -1.95146       1.95147       0.00000
4O_S_1               -1.91459       1.91459       0.00000
4O_S_2               -1.91459       1.91459       0.00000
4O_S_3               -1.91459       1.91459       0.00000
4O_S_4               -1.91459       1.91459       0.00000
4O_S_5               -1.91459       1.91459       0.00000
4O_S_6               -1.91459       1.91459       0.00000
4O_S_7               -1.91459       1.91459       0.00000
4O_S_8               -1.91459       1.91459       0.00000
4O_S_9               -1.91459       1.91459       0.00000
4O_S_10              -1.91459       1.91459       0.00000
4O_S_11              -1.91459       1.91459       0.00000
4O_S_12              -1.91459       1.91459       0.00000
5O_RS_1              -2.07551       2.07551       0.00000
5O_RS_2              -2.07551       2.07551       0.00000
5O_RS_3              -2.07551       2.07551       0.00000
5O_RS_4              -2.07551       2.07551       0.00000
5O_RS_5              -2.07551       2.07551       0.00000
5O_RS_6              -2.07551       2.07551       0.00000
5O_RS_7              -2.07551       2.07551       0.00000
5O_RS_8              -2.07551       2.07551       0.00000
5O_RS_9              -2.07551       2.07551       0.00000
5O_RS_10             -2.07551       2.07551       0.00000
5O_RS_11             -2.07551       2.07551       0.00000
5O_RS_12             -2.07551       2.07551       0.00000
5O_RS_13             -2.07551       2.07551       0.00000
5O_RS_14             -2.07551       2.07551       0.00000
5O_RS_15             -2.07551       2.07551       0.00000
5O_RS_16             -2.07551       2.07551       0.00000
5O_RS_17             -2.07551       2.07551       0.00000
5O_RS_18             -2.07551       2.07551       0.00000
5O_RS_19             -2.07551       2.07551       0.00000
5O_RS_20             -2.07551       2.07551       0.00000
5O_RS_21             -2.07551       2.07551       0.00000
5O_RS_22             -2.07551       2.07551       0.00000
5O_RS_23             -2.07551       2.07551       0.00000
5O_RS_24             -2.07551       2.07551       0.00000
6O_R_1                2.17733      -2.17733      -0.00000
6O_R_2                2.17733      -2.17733      -0.00000
6O_R_3                2.17733      -2.17733      -0.00000
6O_R_4                2.17733      -2.17733      -0.00000
6O_R_5                2.17733      -2.17733      -0.00000
6O_R_6                2.17733      -2.17733      -0.00000
6O_R_7                2.17733      -2.17733      -0.00000
6O_R_8                2.17733      -2.17733      -0.00000
6O_R_9                2.17733      -2.17733      -0.00000
6O_R_10               2.17733      -2.17733      -0.00000
6O_R_11               2.17733      -2.17733      -0.00000
6O_R_12               2.17733      -2.17733      -0.00000
7P_R_1               -1.36883       1.36883       0.00000
7P_R_2               -1.36883       1.36883       0.00000
7P_R_3               -1.36883       1.36883       0.00000
7P_R_4               -1.36883       1.36883       0.00000
7P_R_5               -1.36883       1.36883       0.00000
7P_R_6               -1.36883       1.36883       0.00000
7P_R_7               -1.36883       1.36883       0.00000
7P_R_8               -1.36883       1.36883       0.00000
7P_R_9               -1.36883       1.36883       0.00000
7P_R_10              -1.36883       1.36883       0.00000
7P_R_11              -1.36883       1.36883       0.00000
7P_R_12              -1.36883       1.36883       0.00000
