# Supplementary material for: Structure and magnetic properties of W-type hexaferrites
Source: IUCrJ. 2019 Apr 30;6(Pt 3):492–9. doi: 10.1107/S2052252519003130 (PMC6503931; doi:10.1107/S2052252519003130)
Supplement: Supplementary file 2 [file m-06-00492-sup2.zip › lt5018sup_cif/SrCo2Fe16O27/SrCo2Fe16O27_SLS_MS_StructureFactors.cif]

#==============================================
# Powder diffraction pattern number   4
#==============================================
 
data_WSCo_0p3mm_G50_E15p95keV_T12000eV_M_WAXS


_pd_block_id    WSCo_0p3mm_G50_E15p95keV_T12000eV_M_WAXS
#==============================================================================             
# 9. INSTRUMENT CHARACTERIZATION                                                            
                                                                                            
_exptl_special_details                                                                      
?                                                                                           
                                                                                            
# if regions of the data are excluded, the reason(s) are supplied here:                     
_pd_proc_info_excluded_regions                                                              
?                                                                                           
                                                                                            
# The following item is used to identify the equipment used to record                       
# the powder pattern when the diffractogram was measured at a laboratory                    
# other than the authors' home institution, e.g. when neutron or synchrotron                
# radiation is used.                                                                        
                                                                                            
_pd_instr_location                                                                          
?                                                                                           
_pd_calibration_special_details           # description of the method used                  
                                          # to calibrate the instrument                     
?                                                                                           
                                                                                            
_diffrn_ambient_temperature    ?                                                            
_diffrn_source                 ?                                                            
_diffrn_source_target          ?                                                            
_diffrn_source_type            ?                                                            
_diffrn_measurement_device_type ?                                                            
_diffrn_detector               ?                                                            
_diffrn_detector_type          ?  # make or model of detector                               
                                                                                            
_pd_meas_scan_method           ?  # options are 'step', 'cont',                             
                                  # 'tof', 'fixed' or                                       
                                  # 'disp' (= dispersive)                                   
_pd_meas_special_details                                                                    
?                                                                                           
                                                                                            
# The following two items identify the program(s) used (if appropriate).                    
_computing_data_collection        ?                                                         
_computing_data_reduction         ?                                                         
                                                                                            
# Describe any processing performed on the data, prior to refinement.                       
# For example: a manual Lp correction or a precomputed absorption correction                
_pd_proc_info_data_reduction      ?                                                         
                                                                                            
# The following item is used for angular dispersive measurements only.                      
                                                                                            
_diffrn_radiation_monochromator   ?                                                         
                                                                                            
# The following items are used to define the size of the instrument.                        
# Not all distances are appropriate for all instrument types.                               
                                                                                            
_pd_instr_dist_src/mono           ?                                                         
_pd_instr_dist_mono/spec          ?                                                         
_pd_instr_dist_src/spec           ?                                                         
_pd_instr_dist_spec/anal          ?                                                         
_pd_instr_dist_anal/detc          ?                                                         
_pd_instr_dist_spec/detc          ?                                                         
                                                                                            
# 10. Specimen size and mounting information                                                
                                                                                            
# The next three fields give the specimen dimensions in mm.  The equatorial                 
# plane contains the incident and diffracted beam.                                          
                                                                                            
_pd_spec_size_axial               ?       # perpendicular to                                
                                          # equatorial plane                                
                                                                                            
_pd_spec_size_equat               ?       # parallel to                                     
                                          # scattering vector                               
                                          # in transmission                                 
                                                                                            
_pd_spec_size_thick               ?       # parallel to                                     
                                          # scattering vector                               
                                          # in reflection                                   
                                                                                            
_pd_spec_mounting                         # This field should be                            
                                          # used to give details of the                     
                                          # container.                                      
?                                                                                           
                                                                                            
_pd_spec_mount_mode               ?       # options are 'reflection'                        
                                          # or 'transmission'                               
                                                                                            
_pd_spec_shape                    ?       # options are 'cylinder'                          
                                          # 'flat_sheet' or 'irregular'                     
                                                                                            
     
_diffrn_radiation_probe                x-rays 
_diffrn_radiation_wavelength            0.7783
     
#  The following profile R-factors are NOT CORRECTED for background
#  The sum is extended to all non-excluded points.
#  These are the current CIF standard
 
_pd_proc_ls_prof_R_factor                3.8884
_pd_proc_ls_prof_wR_factor               3.5169
_pd_proc_ls_prof_wR_expected             0.3919
 
#  The following profile R-factors are CORRECTED for background
#  The sum is extended to all non-excluded points.
#  These items are not in the current CIF standard, but are defined above
 
_pd_proc_ls_prof_cR_factor                9.8620
_pd_proc_ls_prof_cwR_factor              11.1654
_pd_proc_ls_prof_cwR_expected             1.2442
 
#  The following items are not in the CIF standard, but are defined above
 
_pd_proc_ls_prof_chi2                80.5389
_pd_proc_ls_prof_echi2               81.5297
  
_pd_proc_ls_background_function   
;   FullProf Background function number  
;                                                                              
                                                                               
_exptl_absorpt_process_details                                                 
;   FullProf Absorption/surface roughness correction    
 No correction is applied ?.                                                   
;                                                                              
                                                                               
_pd_proc_ls_profile_function                                                   
;                                                                              
;                                                                              
_pd_proc_ls_peak_cutoff 0.00500                                                
_pd_calc_method  "   Rietveld Refinement" 
                                                                               
#---- raw/calc data loop -----   
_pd_meas_2theta_range_min       0.298800
_pd_meas_2theta_range_max     120.963600
_pd_meas_2theta_range_inc       0.003602
_pd_proc_2theta_range_min       0.298800
_pd_proc_2theta_range_max     120.963600
_pd_proc_2theta_range_inc       0.003602
 
loop_
_pd_proc_point_id
_pd_proc_2theta_corrected   
_pd_proc_intensity_total
_pd_calc_intensity_total
_pd_proc_intensity_bkg_calc
 
   474     2.0016    479.6(10)           474.9423          474.8858                                                                 
   475     2.0052    479.0(11)           474.7420          474.6850                                                                 
   476     2.0088    478.4(10)           474.5433          474.4857                                                                 
   477     2.0124    478.1(10)           474.3458          474.2876                                                                 
   478     2.0160    479.2(10)           474.1495          474.0907                                                                 
   479     2.0196    479.1(11)           473.9543          473.8950                                                                 
   480     2.0232    479.0(10)           473.7603          473.7003                                                                 
   481     2.0268    477.9(11)           473.5677          473.5071                                                                 
   482     2.0304    478.0(10)           473.3761          473.3149                                                                 
   483     2.0340    476.1(10)           473.1853          473.1234                                                                 
   484     2.0376    478.0(10)           472.9961          472.9336                                                                 
   485     2.0412    478.6(10)           472.8082          472.7450                                                                 
   486     2.0448    476.8(10)           472.6208          472.5570                                                                 
   487     2.0484    476.9(10)           472.4350          472.3705                                                                 
   488     2.0520    476.1(10)           472.2504          472.1852                                                                 
   489     2.0556    474.8(10)           472.0665          472.0005                                                                 
   490     2.0592    475.8(10)           471.8839          471.8172                                                                 
   491     2.0628    476.6(10)           471.7021          471.6346                                                                 
   492     2.0664    476.4(10)           471.5219          471.4538                                                                 
   493     2.0700    476.1(10)           471.3426          471.2737                                                                 
   494     2.0736    474.4(10)           471.1642          471.0945                                                                 
   495     2.0772    476.7(10)           470.9870          470.9166                                                                 
   496     2.0808    473.5(10)           470.8108          470.7396                                                                 
   497     2.0844    474.7(10)           470.6355          470.5635                                                                 
   498     2.0880    473.7(10)           470.4612          470.3884                                                                 
   499     2.0916    474.3(10)           470.2883          470.2146                                                                 
   500     2.0952    473.3(10)           470.1162          470.0417                                                                 
   501     2.0988    474.2(10)           469.9451          469.8697                                                                 
   502     2.1024    473.9(10)           469.7749          469.6986                                                                 
   503     2.1060    472.7(10)           469.6060          469.5289                                                                 
   504     2.1096    472.7(10)           469.4379          469.3599                                                                 
   505     2.1132    473.4(10)           469.2706          469.1916                                                                 
   506     2.1168    472.9(10)           469.1048          469.0249                                                                 
   507     2.1204    473.9(10)           468.9396          468.8588                                                                 
   508     2.1240    472.2(10)           468.7753          468.6935                                                                 
   509     2.1276    471.2(10)           468.6121          468.5292                                                                 
   510     2.1312    473.8(10)           468.4497          468.3659                                                                 
   511     2.1348    472.6(10)           468.2885          468.2036                                                                 
   512     2.1384    473.7(10)           468.1280          468.0421                                                                 
   513     2.1420    471.2(10)           467.9684          467.8814                                                                 
   514     2.1456    471.9(10)           467.8099          467.7218                                                                 
   515     2.1492    470.8(10)           467.6523          467.5632                                                                 
   516     2.1528    471.4(10)           467.4954          467.4051                                                                 
   517     2.1564    471.9(10)           467.3397          467.2482                                                                 
   518     2.1600    471.1(10)           467.1845          467.0919                                                                 
   519     2.1636    470.5(10)           467.0305          466.9366                                                                 
   520     2.1672    472.8(10)           466.8774          466.7823                                                                 
   521     2.1708    471.6(10)           466.7251          466.6288                                                                 
   522     2.1744    470.4(10)           466.5737          466.4761                                                                 
   523     2.1780    469.8(10)           466.4231          466.3243                                                                 
   524     2.1816    470.2(10)           466.2734          466.1732                                                                 
   525     2.1852    469.6(10)           466.1244          466.0229                                                                 
   526     2.1888    469.9(10)           465.9761          465.8732                                                                 
   527     2.1924    469.6(10)           465.8290          465.7247                                                                 
   528     2.1960    469.4(10)           465.6828          465.5771                                                                 
   529     2.1996    468.5(10)           465.5370          465.4299                                                                 
   530     2.2032    468.1(10)           465.3924          465.2837                                                                 
   531     2.2068    469.4(10)           465.2486          465.1384                                                                 
   532     2.2104    468.6(10)           465.1053          464.9937                                                                 
   533     2.2140    468.0(10)           464.9630          464.8497                                                                 
   534     2.2176    467.0(10)           464.8216          464.7067                                                                 
   535     2.2212    466.1(10)           464.6808          464.5642                                                                 
   536     2.2248    467.2(10)           464.5409          464.4226                                                                 
   537     2.2284    468.0(11)           464.4016          464.2816                                                                 
   538     2.2320    467.1(10)           464.2632          464.1415                                                                 
   539     2.2356    468.1(10)           464.1257          464.0022                                                                 
   540     2.2392    467.5(10)           463.9886          463.8633                                                                 
   541     2.2428    467.5(10)           463.8525          463.7253                                                                 
   542     2.2464    465.5(10)           463.7173          463.5882                                                                 
   543     2.2500    469.5(10)           463.5828          463.4516                                                                 
   544     2.2536    467.1(10)           463.4489          463.3157                                                                 
   545     2.2572    465.1(10)           463.3158          463.1805                                                                 
   546     2.2608    465.9(10)           463.1833          463.0460                                                                 
   547     2.2644    466.3(10)           463.0518          462.9123                                                                 
   548     2.2680    465.7(10)           462.9207          462.7790                                                                 
   549     2.2716    466.1(10)           462.7906          462.6467                                                                 
   550     2.2752    466.8(10)           462.6610          462.5147                                                                 
   551     2.2788    467.2(10)           462.5322          462.3835                                                                 
   552     2.2824    465.7(10)           462.4042          462.2531                                                                 
   553     2.2860    465.6(10)           462.2768          462.1232                                                                 
   554     2.2896    464.3(10)           462.1501          461.9939                                                                 
   555     2.2932    464.5(10)           462.0241          461.8653                                                                 
   556     2.2968    463.9(10)           461.8988          461.7373                                                                 
   557     2.3004    464.8(10)           461.7742          461.6100                                                                 
   558     2.3040    465.4(10)           461.6504          461.4833                                                                 
   559     2.3076    463.0(10)           461.5273          461.3573                                                                 
   560     2.3112    463.3(10)           461.4046          461.2317                                                                 
   561     2.3148    461.9(10)           461.2828          461.1069                                                                 
   562     2.3184    465.1(10)           461.1615          460.9824                                                                 
   563     2.3220    464.2(10)           461.0412          460.8588                                                                 
   564     2.3256    464.0(10)           460.9212          460.7356                                                                 
   565     2.3292    462.0(10)           460.8021          460.6130                                                                 
   566     2.3328    463.6(10)           460.6837          460.4911                                                                 
   567     2.3364    463.3(10)           460.5658          460.3696                                                                 
   568     2.3400    464.0(10)           460.4486          460.2488                                                                 
   569     2.3436    461.8(10)           460.3320          460.1284                                                                 
   570     2.3472    462.0(10)           460.2161          460.0086                                                                 
   571     2.3508    461.9(10)           460.1010          459.8894                                                                 
   572     2.3544    461.9(10)           459.9865          459.7708                                                                 
   573     2.3580    461.0(10)           459.8724          459.6525                                                                 
   574     2.3616    463.3(10)           459.7592          459.5349                                                                 
   575     2.3652    461.6(10)           459.6466          459.4177                                                                 
   576     2.3688    461.3(10)           459.5347          459.3011                                                                 
   577     2.3724    462.2(10)           459.4235          459.1852                                                                 
   578     2.3760    459.9(10)           459.3128          459.0695                                                                 
   579     2.3796    459.4(10)           459.2029          458.9545                                                                 
   580     2.3832    461.3(10)           459.0937          458.8400                                                                 
   581     2.3868    461.1(10)           458.9851          458.7260                                                                 
   582     2.3904    460.2(10)           458.8770          458.6123                                                                 
   583     2.3940    461.1(10)           458.7696          458.4991                                                                 
   584     2.3976    460.7(10)           458.6632          458.3866                                                                 
   585     2.4012    461.1(10)           458.5573          458.2745                                                                 
   586     2.4048    460.2(10)           458.4518          458.1627                                                                 
   587     2.4084    460.8(10)           458.3474          458.0516                                                                 
   588     2.4120    460.1(10)           458.2436          457.9409                                                                 
   589     2.4156    459.3(10)           458.1402          457.8304                                                                 
   590     2.4192    458.7(10)           458.0378          457.7206                                                                 
   591     2.4228    458.9(10)           457.9360          457.6113                                                                 
   592     2.4264    456.9(10)           457.8350          457.5023                                                                 
   593     2.4300    459.5(10)           457.7346          457.3937                                                                 
   594     2.4336    459.0(10)           457.6349          457.2856                                                                 
   595     2.4372    459.5(10)           457.5361          457.1780                                                                 
   596     2.4408    458.2(10)           457.4381          457.0708                                                                 
   597     2.4444    458.3(10)           457.3406          456.9638                                                                 
   598     2.4480    458.4(10)           457.2441          456.8574                                                                 
   599     2.4516    458.5(10)           457.1485          456.7515                                                                 
   600     2.4552    457.0(10)           457.0535          456.6458                                                                 
   601     2.4588    457.2(10)           456.9595          456.5406                                                                 
   602     2.4624    458.8(10)           456.8663          456.4359                                                                 
   603     2.4660    458.2(10)           456.7739          456.3314                                                                 
   604     2.4696    457.5(10)           456.6825          456.2274                                                                 
   605     2.4732    457.0(10)           456.5919          456.1236                                                                 
   606     2.4768    456.0(10)           456.5024          456.0204                                                                 
   607     2.4804    457.0(10)           456.4140          455.9177                                                                 
   608     2.4840    457.7(10)           456.3263          455.8149                                                                 
   609     2.4876    457.0(10)           456.2399          455.7129                                                                 
   610     2.4912    457.9(10)           456.1545          455.6111                                                                 
   611     2.4948    456.2(10)           456.0701          455.5095                                                                 
   612     2.4984    456.3(10)           455.9871          455.4085                                                                 
   613     2.5020    455.4(10)           455.9053          455.3078                                                                 
   614     2.5056    456.9(10)           455.8246          455.2073                                                                 
   615     2.5092    455.4(10)           455.7454          455.1072                                                                 
   616     2.5128    456.8(10)           455.6676          455.0075                                                                 
   617     2.5164    456.0(10)           455.5912          454.9081                                                                 
   618     2.5200    456.3(10)           455.5165          454.8091                                                                 
   619     2.5236    455.5(10)           455.4434          454.7103                                                                 
   620     2.5272    457.3(10)           455.3720          454.6119                                                                 
   621     2.5308    455.7(10)           455.3024          454.5138                                                                 
   622     2.5344    455.8(10)           455.2349          454.4161                                                                 
   623     2.5380    455.2(10)           455.1694          454.3186                                                                 
   624     2.5416    456.1(10)           455.1059          454.2213                                                                 
   625     2.5452    454.1(10)           455.0450          454.1245                                                                 
   626     2.5488    455.0(10)           454.9866          454.0279                                                                 
   627     2.5524    454.9(10)           454.9308          453.9315                                                                 
   628     2.5560    454.1(10)           454.8781          453.8357                                                                 
   629     2.5596    455.6(10)           454.8283          453.7399                                                                 
   630     2.5632    453.0(10)           454.7822          453.6446                                                                 
   631     2.5668    454.6(10)           454.7397          453.5494                                                                 
   632     2.5704    453.3(10)           454.7010          453.4545                                                                 
   633     2.5740    454.7(10)           454.6668          453.3599                                                                 
   634     2.5776    453.5(10)           454.6375          453.2657                                                                 
   635     2.5812    453.7(10)           454.6132          453.1716                                                                 
   636     2.5848    454.3(10)           454.5946          453.0777                                                                 
   637     2.5884    454.4(10)           454.5825          452.9843                                                                 
   638     2.5920    453.7(10)           454.5772          452.8910                                                                 
   639     2.5956    456.3(10)           454.5796          452.7979                                                                 
   640     2.5992    455.9(10)           454.5906          452.7051                                                                 
   641     2.6028    456.1(10)           454.6113          452.6126                                                                 
   642     2.6064    456.1(10)           454.6426          452.5203                                                                 
   643     2.6100    456.1(10)           454.6859          452.4282                                                                 
   644     2.6136    453.8(10)           454.7429          452.3365                                                                 
   645     2.6172    454.9(10)           454.8154          452.2450                                                                 
   646     2.6208    454.5(10)           454.9052          452.1535                                                                 
   647     2.6244    454.5(10)           455.0150          452.0623                                                                 
   648     2.6280    454.6(10)           455.1481          451.9715                                                                 
   649     2.6316    455.1(10)           455.3075          451.8807                                                                 
   650     2.6352    455.5(10)           455.4979          451.7903                                                                 
   651     2.6388    455.8(10)           455.7243          451.6999                                                                 
   652     2.6424    456.6(10)           455.9933          451.6100                                                                 
   653     2.6460    455.5(10)           456.3123          451.5201                                                                 
   654     2.6496    457.1(10)           456.6912          451.4303                                                                 
   655     2.6532    456.4(11)           457.1422          451.3410                                                                 
   656     2.6568    456.8(10)           457.6805          451.2517                                                                 
   657     2.6604    456.4(10)           458.3257          451.1626                                                                 
   658     2.6640    461.3(10)           459.1034          451.0737                                                                 
   659     2.6676    463.8(10)           460.0471          450.9850                                                                 
   660     2.6712    467.8(10)           461.2015          450.8966                                                                 
   661     2.6748    473.7(11)           462.6267          450.8083                                                                 
   662     2.6784    489.0(13)           464.4065          450.7201                                                                 
   663     2.6820    505.7(15)           466.6591          450.6322                                                                 
   664     2.6856    537.0(19)           469.5620          450.5444                                                                 
   665     2.6892    574(2)           473.4200          450.4567                                                                    
   666     2.6928    644(3)           478.9385          450.3694                                                                    
   667     2.6964    729(3)           488.2218          450.2820                                                                    
   668     2.7000    863(5)           507.6955          450.1949                                                                    
   669     2.7036    1051(5)           553.9583          450.1079                                                                   
   670     2.7072    1359(8)           659.4340          450.0211                                                                   
   671     2.7108    1839(9)           865.7817          449.9344                                                                   
   672     2.7144    2090(6)          1191.7017          449.8479                                                                   
   673     2.7180    1898(4)          1584.3008          449.7615                                                                   
   674     2.7216    1813(3)          1894.4441          449.6754                                                                   
   675     2.7252    1780(3)          1935.3087          449.5894                                                                   
   676     2.7288    1693(4)          1676.6915          449.5033                                                                   
   677     2.7324    1423(9)          1286.9624          449.4177                                                                   
   678     2.7360    809(6)           935.6268          449.3319                                                                    
   679     2.7396    568(3)           699.1310          449.2463                                                                    
   680     2.7432    509.3(17)           572.1396          449.1610                                                                 
   681     2.7468    487.8(15)           514.6409          449.0757                                                                 
   682     2.7504    476.2(12)           490.4315          448.9907                                                                 
   683     2.7540    467.1(10)           479.3139          448.9056                                                                 
   684     2.7576    462.5(10)           472.9797          448.8207                                                                 
   685     2.7612    458.6(10)           468.6295          448.7359                                                                 
   686     2.7648    455.8(10)           465.3529          448.6512                                                                 
   687     2.7684    453.9(10)           462.7858          448.5667                                                                 
   688     2.7720    453.3(10)           460.7286          448.4823                                                                 
   689     2.7756    454.2(10)           459.0514          448.3978                                                                 
   690     2.7792    452.1(10)           457.6634          448.3136                                                                 
   691     2.7828    451.8(10)           456.4993          448.2296                                                                 
   692     2.7864    449.4(10)           455.5108          448.1454                                                                 
   693     2.7900    449.1(10)           454.6622          448.0615                                                                 
   694     2.7936    449.1(10)           453.9263          447.9777                                                                 
   695     2.7972    448.4(10)           453.2821          447.8940                                                                 
   696     2.8008    449.0(10)           452.7131          447.8103                                                                 
   697     2.8044    448.8(11)           452.2068          447.7266                                                                 
   698     2.8080    449.1(10)           451.7528          447.6433                                                                 
   699     2.8116    447.3(10)           451.3429          447.5599                                                                 
   700     2.8152    448.2(10)           450.9702          447.4766                                                                 
   701     2.8188    445.9(10)           450.6296          447.3934                                                                 
   702     2.8224    446.3(10)           450.3165          447.3103                                                                 
   703     2.8260    444.6(10)           450.0269          447.2272                                                                 
   704     2.8296    446.9(10)           449.7580          447.1441                                                                 
   705     2.8332    445.8(10)           449.5071          447.0613                                                                 
   706     2.8368    445.1(10)           449.2718          446.9783                                                                 
   707     2.8404    444.1(10)           449.0504          446.8956                                                                 
   708     2.8440    444.6(10)           448.8412          446.8128                                                                 
   709     2.8476    446.2(10)           448.6430          446.7303                                                                 
   710     2.8512    445.6(10)           448.4543          446.6476                                                                 
   711     2.8548    443.0(10)           448.2743          446.5651                                                                 
   712     2.8584    444.2(10)           448.1021          446.4827                                                                 
   713     2.8620    443.0(10)           447.9368          446.4003                                                                 
   714     2.8656    443.7(10)           447.7776          446.3179                                                                 
   715     2.8692    444.4(10)           447.6242          446.2355                                                                 
   716     2.8728    445.2(10)           447.4758          446.1532                                                                 
   717     2.8764    443.7(10)           447.3322          446.0711                                                                 
   718     2.8800    443.5(10)           447.1928          445.9890                                                                 
   719     2.8836    443.4(10)           447.0572          445.9068                                                                 
   720     2.8872    442.3(10)           446.9251          445.8247                                                                 
   721     2.8908    442.4(10)           446.7963          445.7427                                                                 
   722     2.8944    443.0(10)           446.6703          445.6606                                                                 
   723     2.8980    441.7(10)           446.5473          445.5788                                                                 
   724     2.9016    442.2(10)           446.4266          445.4968                                                                 
   725     2.9052    442.9(10)           446.3082          445.4148                                                                 
   726     2.9088    440.6(10)           446.1921          445.3331                                                                 
   727     2.9124    443.1(10)           446.0778          445.2512                                                                 
   728     2.9160    440.6(10)           445.9654          445.1694                                                                 
   729     2.9196    442.2(10)           445.8547          445.0876                                                                 
   730     2.9232    441.8(10)           445.7456          445.0059                                                                 
   731     2.9268    442.0(10)           445.6380          444.9243                                                                 
   732     2.9304    439.5(10)           445.5316          444.8425                                                                 
   733     2.9340    441.9(10)           445.4264          444.7607                                                                 
   734     2.9376    440.4(10)           445.3227          444.6792                                                                 
   735     2.9412    442.1(10)           445.2198          444.5974                                                                 
   736     2.9448    442.1(10)           445.1182          444.5159                                                                 
   737     2.9484    440.9(10)           445.0175          444.4343                                                                 
   738     2.9520    440.2(10)           444.9177          444.3527                                                                 
   739     2.9556    440.4(10)           444.8187          444.2711                                                                 
   740     2.9592    439.9(10)           444.7205          444.1895                                                                 
   741     2.9628    439.7(10)           444.6231          444.1079                                                                 
   742     2.9664    438.4(10)           444.5264          444.0264                                                                 
   743     2.9700    437.8(10)           444.4304          443.9449                                                                 
   744     2.9736    441.4(10)           444.3350          443.8633                                                                 
   745     2.9772    440.6(10)           444.2401          443.7818                                                                 
   746     2.9808    440.3(10)           444.1457          443.7001                                                                 
   747     2.9844    439.4(10)           444.0520          443.6186                                                                 
   748     2.9880    438.0(10)           443.9588          443.5372                                                                 
   749     2.9916    438.4(10)           443.8659          443.4555                                                                 
   750     2.9952    439.2(10)           443.7737          443.3740                                                                 
   751     2.9988    438.2(10)           443.6817          443.2925                                                                 
   752     3.0024    437.4(10)           443.5902          443.2109                                                                 
   753     3.0060    436.6(10)           443.4990          443.1293                                                                 
   754     3.0096    439.2(10)           443.4080          443.0476                                                                 
   755     3.0132    438.5(10)           443.3176          442.9661                                                                 
   756     3.0168    439.0(10)           443.2274          442.8845                                                                 
   757     3.0204    438.6(10)           443.1374          442.8028                                                                 
   758     3.0240    438.2(10)           443.0480          442.7213                                                                 
   759     3.0276    437.2(10)           442.9586          442.6396                                                                 
   760     3.0312    438.0(10)           442.8694          442.5579                                                                 
   761     3.0348    438.3(10)           442.7805          442.4761                                                                 
   762     3.0384    439.9(10)           442.6920          442.3946                                                                 
   763     3.0420    438.0(10)           442.6035          442.3127                                                                 
   764     3.0456    438.4(10)           442.5153          442.2310                                                                 
   765     3.0492    437.4(10)           442.4273          442.1492                                                                 
   766     3.0528    437.3(10)           442.3395          442.0674                                                                 
   767     3.0564    438.5(10)           442.2517          441.9856                                                                 
   768     3.0600    435.9(10)           442.1642          441.9037                                                                 
   769     3.0636    436.6(10)           442.0769          441.8219                                                                 
   770     3.0672    435.9(10)           441.9897          441.7400                                                                 
   771     3.0708    435.4(10)           441.9025          441.6580                                                                 
   772     3.0744    436.3(10)           441.8157          441.5761                                                                 
   773     3.0780    437.0(10)           441.7287          441.4940                                                                 
   774     3.0816    436.1(10)           441.6419          441.4119                                                                 
   775     3.0852    437.0(10)           441.5554          441.3299                                                                 
   776     3.0888    436.7(10)           441.4688          441.2478                                                                 
   777     3.0924    437.0(10)           441.3824          441.1656                                                                 
   778     3.0960    436.3(10)           441.2961          441.0835                                                                 
   779     3.0996    436.0(10)           441.2097          441.0012                                                                 
   780     3.1032    435.1(10)           441.1235          440.9189                                                                 
   781     3.1068    436.0(10)           441.0375          440.8367                                                                 
   782     3.1104    434.9(10)           440.9513          440.7543                                                                 
   783     3.1140    435.1(10)           440.8654          440.6719                                                                 
   784     3.1176    434.9(10)           440.7794          440.5895                                                                 
   785     3.1212    435.6(10)           440.6935          440.5070                                                                 
   786     3.1248    435.7(10)           440.6076          440.4245                                                                 
   787     3.1284    435.8(10)           440.5219          440.3420                                                                 
   788     3.1320    434.6(10)           440.4361          440.2593                                                                 
   789     3.1356    435.1(10)           440.3503          440.1766                                                                 
   790     3.1392    436.2(10)           440.2647          440.0940                                                                 
   791     3.1428    436.0(10)           440.1790          440.0113                                                                 
   792     3.1464    436.3(10)           440.0933          439.9283                                                                 
   793     3.1500    434.7(10)           440.0077          439.8455                                                                 
   794     3.1536    435.5(10)           439.9221          439.7627                                                                 
   795     3.1572    436.1(10)           439.8365          439.6797                                                                 
   796     3.1608    434.1(10)           439.7509          439.5966                                                                 
   797     3.1644    434.2(10)           439.6653          439.5135                                                                 
   798     3.1680    435.3(10)           439.5798          439.4305                                                                 
   799     3.1716    434.0(10)           439.4943          439.3474                                                                 
   800     3.1752    433.7(10)           439.4084          439.2639                                                                 
   801     3.1788    433.4(10)           439.3231          439.1808                                                                 
   802     3.1824    434.6(10)           439.2375          439.0974                                                                 
   803     3.1860    432.5(10)           439.1519          439.0140                                                                 
   804     3.1896    434.8(10)           439.0662          438.9305                                                                 
   805     3.1932    435.6(10)           438.9808          438.8471                                                                 
   806     3.1968    434.7(10)           438.8951          438.7634                                                                 
   807     3.2004    432.7(10)           438.8095          438.6798                                                                 
   808     3.2040    431.9(10)           438.7239          438.5961                                                                 
   809     3.2076    432.8(10)           438.6381          438.5123                                                                 
   810     3.2112    433.8(10)           438.5525          438.4285                                                                 
   811     3.2148    434.1(10)           438.4667          438.3445                                                                 
   812     3.2184    433.8(10)           438.3810          438.2606                                                                 
   813     3.2220    433.8(10)           438.2953          438.1766                                                                 
   814     3.2256    433.0(10)           438.2094          438.0924                                                                 
   815     3.2292    432.9(10)           438.1236          438.0083                                                                 
   816     3.2328    433.4(10)           438.0378          437.9242                                                                 
   817     3.2364    432.6(10)           437.9518          437.8398                                                                 
   818     3.2400    431.7(10)           437.8659          437.7553                                                                 
   819     3.2436    434.2(10)           437.7801          437.6711                                                                 
   820     3.2472    433.2(10)           437.6939          437.5864                                                                 
   821     3.2508    432.3(10)           437.6079          437.5019                                                                 
   822     3.2544    430.3(10)           437.5218          437.4172                                                                 
   823     3.2580    432.2(10)           437.4357          437.3325                                                                 
   824     3.2616    431.2(10)           437.3496          437.2477                                                                 
   825     3.2652    431.3(10)           437.2633          437.1628                                                                 
   826     3.2688    430.8(10)           437.1771          437.0779                                                                 
   827     3.2724    432.1(10)           437.0909          436.9930                                                                 
   828     3.2760    431.5(10)           437.0044          436.9078                                                                 
   829     3.2796    432.3(10)           436.9182          436.8228                                                                 
   830     3.2832    432.3(10)           436.8316          436.7375                                                                 
   831     3.2868    432.3(10)           436.7452          436.6523                                                                 
   832     3.2904    432.2(10)           436.6586          436.5668                                                                 
   833     3.2940    431.4(10)           436.5720          436.4814                                                                 
   834     3.2976    431.4(10)           436.4854          436.3959                                                                 
   835     3.3012    429.9(10)           436.3987          436.3104                                                                 
   836     3.3048    429.0(10)           436.3119          436.2247                                                                 
   837     3.3084    428.1(10)           436.2250          436.1389                                                                 
   838     3.3120    430.0(10)           436.1382          436.0531                                                                 
   839     3.3156    431.2(10)           436.0512          435.9671                                                                 
   840     3.3192    431.9(10)           435.9643          435.8812                                                                 
   841     3.3228    429.2(10)           435.8771          435.7950                                                                 
   842     3.3264    432.3(10)           435.7900          435.7089                                                                 
   843     3.3300    429.7(10)           435.7030          435.6229                                                                 
   844     3.3336    429.3(10)           435.6156          435.5364                                                                 
   845     3.3372    430.1(10)           435.5284          435.4501                                                                 
   846     3.3408    430.5(10)           435.4410          435.3636                                                                 
   847     3.3444    429.0(10)           435.3536          435.2771                                                                 
   848     3.3480    430.3(10)           435.2661          435.1906                                                                 
   849     3.3516    428.7(10)           435.1784          435.1037                                                                 
   850     3.3552    430.1(10)           435.0908          435.0169                                                                 
   851     3.3588    428.2(10)           435.0033          434.9302                                                                 
   852     3.3624    431.0(10)           434.9154          434.8432                                                                 
   853     3.3660    430.3(10)           434.8275          434.7561                                                                 
   854     3.3696    430.3(10)           434.7396          434.6690                                                                 
   855     3.3732    429.5(10)           434.6516          434.5818                                                                 
   856     3.3768    428.7(10)           434.5636          434.4945                                                                 
   857     3.3804    427.5(10)           434.4754          434.4071                                                                 
   858     3.3840    428.4(10)           434.3874          434.3198                                                                 
   859     3.3876    429.0(10)           434.2992          434.2324                                                                 
   860     3.3912    429.1(10)           434.2108          434.1447                                                                 
   861     3.3948    429.3(10)           434.1224          434.0570                                                                 
   862     3.3984    427.7(10)           434.0340          433.9693                                                                 
   863     3.4020    429.3(10)           433.9454          433.8813                                                                 
   864     3.4056    428.6(10)           433.8568          433.7934                                                                 
   865     3.4092    429.1(10)           433.7682          433.7055                                                                 
   866     3.4128    427.9(10)           433.6794          433.6173                                                                 
   867     3.4164    428.2(10)           433.5905          433.5291                                                                 
   868     3.4200    427.7(10)           433.5016          433.4408                                                                 
   869     3.4236    429.3(10)           433.4126          433.3524                                                                 
   870     3.4272    427.4(10)           433.3236          433.2640                                                                 
   871     3.4308    427.6(10)           433.2344          433.1755                                                                 
   872     3.4344    427.4(10)           433.1453          433.0869                                                                 
   873     3.4380    429.6(10)           433.0560          432.9983                                                                 
   874     3.4416    429.2(10)           432.9665          432.9094                                                                 
   875     3.4452    429.0(10)           432.8771          432.8205                                                                 
   876     3.4488    427.5(10)           432.7878          432.7318                                                                 
   877     3.4524    426.6(10)           432.6981          432.6426                                                                 
   878     3.4560    425.0(10)           432.6084          432.5535                                                                 
   879     3.4596    427.2(10)           432.5187          432.4643                                                                 
   880     3.4632    426.8(10)           432.4288          432.3749                                                                 
   881     3.4668    428.3(10)           432.3390          432.2856                                                                 
   882     3.4704    428.7(10)           432.2488          432.1960                                                                 
   883     3.4740    426.3(10)           432.1589          432.1066                                                                 
   884     3.4776    426.7(10)           432.0688          432.0170                                                                 
   885     3.4812    425.2(10)           431.9785          431.9272                                                                 
   886     3.4848    426.7(10)           431.8883          431.8374                                                                 
   887     3.4884    425.9(10)           431.7978          431.7474                                                                 
   888     3.4920    425.5(10)           431.7074          431.6575                                                                 
   889     3.4956    425.6(10)           431.6169          431.5674                                                                 
   890     3.4992    427.5(10)           431.5263          431.4773                                                                 
   891     3.5028    425.6(10)           431.4357          431.3871                                                                 
   892     3.5064    426.3(10)           431.3449          431.2968                                                                 
   893     3.5100    427.3(10)           431.2540          431.2064                                                                 
   894     3.5136    426.6(10)           431.1631          431.1159                                                                 
   895     3.5172    425.2(10)           431.0721          431.0254                                                                 
   896     3.5208    426.7(10)           430.9810          430.9346                                                                 
   897     3.5244    425.2(10)           430.8900          430.8440                                                                 
   898     3.5280    425.7(10)           430.7986          430.7530                                                                 
   899     3.5316    425.1(10)           430.7073          430.6621                                                                 
   900     3.5352    424.9(10)           430.6159          430.5712                                                                 
   901     3.5388    424.8(10)           430.5244          430.4800                                                                 
   902     3.5424    424.8(10)           430.4329          430.3889                                                                 
   903     3.5460    424.3(10)           430.3412          430.2976                                                                 
   904     3.5496    424.3(10)           430.2495          430.2063                                                                 
   905     3.5532    425.4(10)           430.1577          430.1148                                                                 
   906     3.5568    425.5(10)           430.0659          430.0234                                                                 
   907     3.5604    423.9(10)           429.9740          429.9319                                                                 
   908     3.5640    422.9(10)           429.8819          429.8402                                                                 
   909     3.5676    426.9(10)           429.7897          429.7483                                                                 
   910     3.5712    424.3(10)           429.6975          429.6565                                                                 
   911     3.5748    425.6(10)           429.6054          429.5648                                                                 
   912     3.5784    424.7(10)           429.5129          429.4725                                                                 
   913     3.5820    425.1(10)           429.4205          429.3805                                                                 
   914     3.5856    424.3(10)           429.3281          429.2885                                                                 
   915     3.5892    425.1(10)           429.2354          429.1960                                                                 
   916     3.5928    425.0(10)           429.1427          429.1037                                                                 
   917     3.5964    424.2(10)           429.0499          429.0112                                                                 
   918     3.6000    423.5(10)           428.9571          428.9187                                                                 
   919     3.6036    424.7(10)           428.8643          428.8263                                                                 
   920     3.6072    422.2(10)           428.7711          428.7334                                                                 
   921     3.6108    424.0(10)           428.6781          428.6407                                                                 
   922     3.6144    422.3(10)           428.5852          428.5480                                                                 
   923     3.6180    422.9(10)           428.4919          428.4550                                                                 
   924     3.6216    423.3(10)           428.3986          428.3620                                                                 
   925     3.6252    425.1(10)           428.3051          428.2689                                                                 
   926     3.6288    424.2(10)           428.2117          428.1758                                                                 
   927     3.6324    422.9(10)           428.1183          428.0826                                                                 
   928     3.6360    422.4(10)           428.0246          427.9892                                                                 
   929     3.6396    422.9(10)           427.9310          427.8959                                                                 
   930     3.6432    423.6(10)           427.8372          427.8024                                                                 
   931     3.6468    422.9(10)           427.7433          427.7087                                                                 
   932     3.6504    423.8(10)           427.6496          427.6153                                                                 
   933     3.6540    423.2(10)           427.5555          427.5214                                                                 
   934     3.6576    422.2(10)           427.4276          427.4276                                                                 
   935     3.6612    422.4(10)           427.3337          427.3337                                                                 
   936     3.6648    422.8(10)           427.2397          427.2397                                                                 
   937     3.6684    421.8(10)           427.1458          427.1458                                                                 
   938     3.6720    423.5(10)           427.0516          427.0516                                                                 
   939     3.6756    421.5(10)           426.9574          426.9574                                                                 
   940     3.6792    423.2(10)           426.8633          426.8633                                                                 
   941     3.6828    423.4(10)           426.7690          426.7690                                                                 
   942     3.6864    424.0(10)           426.6745          426.6745                                                                 
   943     3.6900    421.8(10)           426.5800          426.5800                                                                 
   944     3.6936    420.6(10)           426.4854          426.4854                                                                 
   945     3.6972    421.2(10)           426.3907          426.3907                                                                 
   946     3.7008    422.8(10)           426.2961          426.2961                                                                 
   947     3.7044    421.6(10)           426.2012          426.2012                                                                 
   948     3.7080    421.8(10)           426.1064          426.1064                                                                 
   949     3.7116    420.8(10)           426.0115          426.0115                                                                 
   950     3.7152    421.7(10)           425.9164          425.9164                                                                 
   951     3.7188    420.8(10)           425.8214          425.8214                                                                 
   952     3.7224    420.7(10)           425.7261          425.7261                                                                 
   953     3.7260    420.8(10)           425.6309          425.6309                                                                 
   954     3.7296    422.1(10)           425.5357          425.5357                                                                 
   955     3.7332    420.4(10)           425.4401          425.4401                                                                 
   956     3.7368    419.3(10)           425.3447          425.3447                                                                 
   957     3.7404    421.6(10)           425.2493          425.2493                                                                 
   958     3.7440    421.5(10)           425.1536          425.1536                                                                 
   959     3.7476    421.8(10)           425.0581          425.0581                                                                 
   960     3.7512    418.5(10)           424.9623          424.9623                                                                 
   961     3.7548    421.7(10)           424.8665          424.8665                                                                 
   962     3.7584    419.8(10)           424.7707          424.7707                                                                 
   963     3.7620    422.2(10)           424.6746          424.6746                                                                 
   964     3.7656    421.4(10)           424.5787          424.5787                                                                 
   965     3.7692    421.3(10)           424.4826          424.4826                                                                 
   966     3.7728    420.0(10)           424.3864          424.3864                                                                 
   967     3.7764    421.6(10)           424.2902          424.2902                                                                 
   968     3.7800    420.4(10)           424.1940          424.1940                                                                 
   969     3.7836    420.9(10)           424.0976          424.0976                                                                 
   970     3.7872    419.5(10)           424.0012          424.0012                                                                 
   971     3.7908    420.1(10)           423.9047          423.9047                                                                 
   972     3.7944    419.6(10)           423.8081          423.8081                                                                 
   973     3.7980    419.5(10)           423.7115          423.7115                                                                 
   974     3.8016    420.7(10)           423.6147          423.6147                                                                 
   975     3.8052    420.1(10)           423.5181          423.5181                                                                 
   976     3.8088    419.2(10)           423.4213          423.4213                                                                 
   977     3.8124    419.5(10)           423.3243          423.3243                                                                 
   978     3.8160    419.4(10)           423.2274          423.2274                                                                 
   979     3.8196    417.6(10)           423.1306          423.1306                                                                 
   980     3.8232    419.0(10)           423.0333          423.0333                                                                 
   981     3.8268    420.9(10)           422.9362          422.9362                                                                 
   982     3.8304    420.5(10)           422.8390          422.8390                                                                 
   983     3.8340    418.8(10)           422.7418          422.7418                                                                 
   984     3.8376    420.8(10)           422.6444          422.6444                                                                 
   985     3.8412    420.7(10)           422.5470          422.5470                                                                 
   986     3.8448    420.2(10)           422.4497          422.4497                                                                 
   987     3.8484    419.9(10)           422.3522          422.3522                                                                 
   988     3.8520    422.0(10)           422.2546          422.2546                                                                 
   989     3.8556    420.9(10)           422.1572          422.1572                                                                 
   990     3.8592    421.7(10)           422.0594          422.0594                                                                 
   991     3.8628    421.6(10)           421.9616          421.9616                                                                 
   992     3.8664    421.9(10)           421.8638          421.8638                                                                 
   993     3.8700    421.2(10)           421.7660          421.7660                                                                 
   994     3.8736    419.5(10)           421.6682          421.6682                                                                 
   995     3.8772    418.7(10)           421.5703          421.5703                                                                 
   996     3.8808    418.1(10)           421.4724          421.4724                                                                 
   997     3.8844    419.5(10)           421.3743          421.3743                                                                 
   998     3.8880    420.4(10)           421.2762          421.2762                                                                 
   999     3.8916    418.4(10)           421.1780          421.1780                                                                 
  1000     3.8952    416.0(10)           421.0797          421.0797                                                                 
  1001     3.8988    417.1(10)           420.9814          420.9814                                                                 
  1002     3.9024    415.2(10)           420.8831          420.8831                                                                 
  1003     3.9060    418.0(10)           420.7849          420.7849                                                                 
  1004     3.9096    417.3(10)           420.6863          420.6863                                                                 
  1005     3.9132    417.3(10)           420.5879          420.5879                                                                 
  1006     3.9168    416.3(10)           420.4894          420.4894                                                                 
  1007     3.9204    417.5(10)           420.3909          420.3909                                                                 
  1008     3.9240    415.8(10)           420.2923          420.2923                                                                 
  1009     3.9276    416.1(10)           420.1935          420.1935                                                                 
  1010     3.9312    417.1(10)           420.0948          420.0948                                                                 
  1011     3.9348    418.4(10)           419.9961          419.9961                                                                 
  1012     3.9384    417.4(10)           419.8972          419.8972                                                                 
  1013     3.9420    418.5(10)           419.7983          419.7983                                                                 
  1014     3.9456    416.6(10)           419.6996          419.6996                                                                 
  1015     3.9492    418.5(10)           419.6006          419.6006                                                                 
  1016     3.9528    417.0(10)           419.5016          419.5016                                                                 
  1017     3.9564    416.8(10)           419.4026          419.4026                                                                 
  1018     3.9600    415.5(10)           419.3035          419.3035                                                                 
  1019     3.9636    416.6(10)           419.2043          419.2043                                                                 
  1020     3.9672    416.9(10)           419.1053          419.1053                                                                 
  1021     3.9708    418.2(10)           419.0061          419.0061                                                                 
  1022     3.9744    416.2(10)           418.9068          418.9068                                                                 
  1023     3.9780    417.2(10)           418.8075          418.8075                                                                 
  1024     3.9816    415.8(10)           418.7081          418.7081                                                                 
  1025     3.9852    414.8(10)           418.6089          418.6089                                                                 
  1026     3.9888    416.9(10)           418.5094          418.5094                                                                 
  1027     3.9924    418.1(10)           418.4100          418.4100                                                                 
  1028     3.9960    418.4(10)           418.3106          418.3106                                                                 
  1029     3.9996    415.1(10)           418.2109          418.2109                                                                 
  1030     4.0032    415.6(10)           418.1114          418.1114                                                                 
  1031     4.0068    414.1(10)           418.0117          418.0117                                                                 
  1032     4.0104    417.3(10)           417.9122          417.9122                                                                 
  1033     4.0140    414.9(10)           417.8125          417.8125                                                                 
  1034     4.0176    417.1(10)           417.7129          417.7129                                                                 
  1035     4.0212    414.2(10)           417.6131          417.6131                                                                 
  1036     4.0248    415.7(10)           417.5134          417.5134                                                                 
  1037     4.0284    415.9(10)           417.4136          417.4136                                                                 
  1038     4.0320    416.7(10)           417.3137          417.3137                                                                 
  1039     4.0356    415.8(10)           417.2139          417.2139                                                                 
  1040     4.0392    416.0(10)           417.1140          417.1140                                                                 
  1041     4.0428    414.2(10)           417.0141          417.0141                                                                 
  1042     4.0464    415.3(10)           416.9141          416.9141                                                                 
  1043     4.0500    415.3(10)           416.8141          416.8141                                                                 
  1044     4.0536    413.5(10)           416.7142          416.7142                                                                 
  1045     4.0572    415.4(10)           416.6140          416.6140                                                                 
  1046     4.0608    415.3(10)           416.5140          416.5140                                                                 
  1047     4.0644    414.9(10)           416.4138          416.4138                                                                 
  1048     4.0680    415.4(10)           416.3138          416.3138                                                                 
  1049     4.0716    415.6(10)           416.2138          416.2138                                                                 
  1050     4.0752    416.0(10)           416.1135          416.1135                                                                 
  1051     4.0788    415.8(10)           416.0133          416.0133                                                                 
  1052     4.0824    414.1(10)           415.9131          415.9131                                                                 
  1053     4.0860    415.8(10)           415.8129          415.8129                                                                 
  1054     4.0896    414.8(10)           415.7125          415.7125                                                                 
  1055     4.0932    416.1(10)           415.6123          415.6123                                                                 
  1056     4.0968    414.2(10)           415.5120          415.5120                                                                 
  1057     4.1004    415.5(10)           415.4117          415.4117                                                                 
  1058     4.1040    415.1(10)           415.3113          415.3113                                                                 
  1059     4.1076    415.1(10)           415.2108          415.2108                                                                 
  1060     4.1112    411.9(10)           415.1105          415.1105                                                                 
  1061     4.1148    412.4(10)           415.0101          415.0101                                                                 
  1062     4.1184    413.7(10)           414.9097          414.9097                                                                 
  1063     4.1220    414.3(10)           414.8092          414.8092                                                                 
  1064     4.1256    413.4(10)           414.7088          414.7088                                                                 
  1065     4.1292    414.7(10)           414.6083          414.6083                                                                 
  1066     4.1328    414.0(10)           414.5077          414.5077                                                                 
  1067     4.1364    414.3(10)           414.4073          414.4073                                                                 
  1068     4.1400    414.7(10)           414.3068          414.3068                                                                 
  1069     4.1436    414.0(10)           414.2061          414.2061                                                                 
  1070     4.1472    413.8(10)           414.1057          414.1057                                                                 
  1071     4.1508    412.5(10)           414.0053          414.0053                                                                 
  1072     4.1544    413.6(10)           413.9045          413.9045                                                                 
  1073     4.1580    412.9(10)           413.8040          413.8040                                                                 
  1074     4.1616    412.6(10)           413.7034          413.7034                                                                 
  1075     4.1652    413.0(10)           413.6028          413.6028                                                                 
  1076     4.1688    412.9(10)           413.5022          413.5022                                                                 
  1077     4.1724    412.0(10)           413.4016          413.4016                                                                 
  1078     4.1760    412.7(10)           413.3010          413.3010                                                                 
  1079     4.1796    410.0(10)           413.2003          413.2003                                                                 
  1080     4.1832    412.1(10)           413.0995          413.0995                                                                 
  1081     4.1868    413.4(10)           412.9989          412.9989                                                                 
  1082     4.1904    413.2(10)           412.8984          412.8984                                                                 
  1083     4.1940    411.5(10)           412.7976          412.7976                                                                 
  1084     4.1976    412.6(10)           412.6968          412.6968                                                                 
  1085     4.2012    411.6(10)           412.5965          412.5965                                                                 
  1086     4.2048    412.5(10)           412.4956          412.4956                                                                 
  1087     4.2084    412.0(10)           412.3950          412.3950                                                                 
  1088     4.2120    412.4(10)           412.2942          412.2942                                                                 
  1089     4.2156    410.9(10)           412.1936          412.1936                                                                 
  1090     4.2192    410.5(10)           412.0928          412.0928                                                                 
  1091     4.2228    411.4(10)           411.9921          411.9921                                                                 
  1092     4.2264    410.9(10)           411.8915          411.8915                                                                 
  1093     4.2300    412.1(10)           411.7910          411.7910                                                                 
  1094     4.2336    412.4(10)           411.6901          411.6901                                                                 
  1095     4.2372    412.8(10)           411.5894          411.5894                                                                 
  1096     4.2408    411.1(10)           411.4888          411.4888                                                                 
  1097     4.2444    410.5(10)           411.3881          411.3881                                                                 
  1098     4.2480    411.1(10)           411.2875          411.2875                                                                 
  1099     4.2516    411.4(10)           411.1868          411.1868                                                                 
  1100     4.2552    409.5(10)           411.0862          411.0862                                                                 
  1101     4.2588    409.6(10)           410.9855          410.9855                                                                 
  1102     4.2624    410.0(10)           410.8848          410.8848                                                                 
  1103     4.2660    410.7(10)           410.7842          410.7842                                                                 
  1104     4.2696    408.1(10)           410.6835          410.6835                                                                 
  1105     4.2732    409.8(10)           410.5829          410.5829                                                                 
  1106     4.2768    409.3(10)           410.4825          410.4825                                                                 
  1107     4.2804    412.1(10)           410.3817          410.3817                                                                 
  1108     4.2840    411.4(10)           410.2812          410.2812                                                                 
  1109     4.2876    410.6(10)           410.1805          410.1805                                                                 
  1110     4.2912    409.3(10)           410.0800          410.0800                                                                 
  1111     4.2948    409.2(10)           409.9795          409.9795                                                                 
  1112     4.2984    409.8(10)           409.8789          409.8789                                                                 
  1113     4.3020    409.7(10)           409.7784          409.7784                                                                 
  1114     4.3056    408.5(10)           409.6780          409.6780                                                                 
  1115     4.3092    408.2(10)           409.5773          409.5773                                                                 
  1116     4.3128    409.0(10)           409.4769          409.4769                                                                 
  1117     4.3164    408.7(10)           409.3765          409.3765                                                                 
  1118     4.3200    409.4(10)           409.2760          409.2760                                                                 
  1119     4.3236    409.9(10)           409.1755          409.1755                                                                 
  1120     4.3272    409.3(10)           409.0752          409.0752                                                                 
  1121     4.3308    408.2(10)           408.9747          408.9747                                                                 
  1122     4.3344    410.7(10)           408.8744          408.8744                                                                 
  1123     4.3380    411.1(10)           408.7739          408.7739                                                                 
  1124     4.3416    408.9(10)           408.6736          408.6736                                                                 
  1125     4.3452    409.2(10)           408.5733          408.5733                                                                 
  1126     4.3488    410.0(10)           408.4731          408.4731                                                                 
  1127     4.3524    409.9(10)           408.3729          408.3729                                                                 
  1128     4.3560    406.9(10)           408.2726          408.2726                                                                 
  1129     4.3596    408.5(10)           408.1722          408.1722                                                                 
  1130     4.3632    408.3(10)           408.0721          408.0721                                                                 
  1131     4.3668    407.5(10)           407.9720          407.9720                                                                 
  1132     4.3704    409.3(10)           407.8718          407.8718                                                                 
  1133     4.3740    409.2(10)           407.7717          407.7717                                                                 
  1134     4.3776    409.6(10)           407.6715          407.6715                                                                 
  1135     4.3812    407.6(10)           407.5715          407.5715                                                                 
  1136     4.3848    407.7(10)           407.4715          407.4715                                                                 
  1137     4.3884    408.0(10)           407.3715          407.3715                                                                 
  1138     4.3920    408.6(10)           407.2715          407.2715                                                                 
  1139     4.3956    408.4(10)           407.1716          407.1716                                                                 
  1140     4.3992    407.9(10)           407.0717          407.0717                                                                 
  1141     4.4028    407.3(10)           406.9717          406.9717                                                                 
  1142     4.4064    407.1(10)           406.8720          406.8720                                                                 
  1143     4.4100    409.3(10)           406.7721          406.7721                                                                 
  1144     4.4136    408.6(10)           406.6724          406.6724                                                                 
  1145     4.4172    407.7(10)           406.5724          406.5724                                                                 
  1146     4.4208    406.7(10)           406.4728          406.4728                                                                 
  1147     4.4244    408.4(10)           406.3732          406.3732                                                                 
  1148     4.4280    406.4(10)           406.2735          406.2735                                                                 
  1149     4.4316    407.9(10)           406.1740          406.1740                                                                 
  1150     4.4352    408.0(10)           406.0743          406.0743                                                                 
  1151     4.4388    408.7(10)           405.9747          405.9747                                                                 
  1152     4.4424    407.9(10)           405.8753          405.8753                                                                 
  1153     4.4460    408.1(10)           405.7758          405.7758                                                                 
  1154     4.4496    406.8(10)           405.6765          405.6765                                                                 
  1155     4.4532    407.2(10)           405.5771          405.5771                                                                 
  1156     4.4568    406.4(10)           405.4777          405.4777                                                                 
  1157     4.4604    408.3(10)           405.3785          405.3785                                                                 
  1158     4.4640    407.4(10)           405.2791          405.2791                                                                 
  1159     4.4676    407.4(10)           405.1798          405.1798                                                                 
  1160     4.4712    406.6(10)           405.0807          405.0807                                                                 
  1161     4.4748    407.2(10)           404.9817          404.9817                                                                 
  1162     4.4784    407.7(10)           404.8824          404.8824                                                                 
  1163     4.4820    408.1(10)           404.7837          404.7837                                                                 
  1164     4.4856    407.4(10)           404.6868          404.6845                                                                 
  1165     4.4892    407.8(10)           404.5879          404.5856                                                                 
  1166     4.4928    409.3(10)           404.4890          404.4867                                                                 
  1167     4.4964    405.4(10)           404.3901          404.3878                                                                 
  1168     4.5000    405.4(10)           404.2915          404.2892                                                                 
  1169     4.5036    405.8(10)           404.1926          404.1903                                                                 
  1170     4.5072    408.1(10)           404.0941          404.0917                                                                 
  1171     4.5108    406.3(10)           403.9954          403.9930                                                                 
  1172     4.5144    407.0(10)           403.8968          403.8943                                                                 
  1173     4.5180    405.1(10)           403.7982          403.7958                                                                 
  1174     4.5216    404.8(10)           403.6998          403.6974                                                                 
  1175     4.5252    404.1(10)           403.6014          403.5989                                                                 
  1176     4.5288    406.7(10)           403.5030          403.5005                                                                 
  1177     4.5324    404.6(10)           403.4048          403.4023                                                                 
  1178     4.5360    405.7(10)           403.3064          403.3039                                                                 
  1179     4.5396    405.2(10)           403.2083          403.2058                                                                 
  1180     4.5432    405.7(10)           403.1100          403.1075                                                                 
  1181     4.5468    404.3(10)           403.0120          403.0094                                                                 
  1182     4.5504    405.4(10)           402.9141          402.9115                                                                 
  1183     4.5540    404.6(10)           402.8159          402.8132                                                                 
  1184     4.5576    404.7(10)           402.7181          402.7155                                                                 
  1185     4.5612    404.4(10)           402.6203          402.6176                                                                 
  1186     4.5648    404.3(10)           402.5225          402.5198                                                                 
  1187     4.5684    405.4(10)           402.4247          402.4220                                                                 
  1188     4.5720    404.2(10)           402.3271          402.3244                                                                 
  1189     4.5756    402.9(10)           402.2294          402.2267                                                                 
  1190     4.5792    405.0(10)           402.1320          402.1292                                                                 
  1191     4.5828    406.2(10)           402.0344          402.0316                                                                 
  1192     4.5864    404.7(10)           401.9370          401.9341                                                                 
  1193     4.5900    405.5(10)           401.8396          401.8368                                                                 
  1194     4.5936    404.1(10)           401.7423          401.7394                                                                 
  1195     4.5972    404.6(10)           401.6452          401.6423                                                                 
  1196     4.6008    402.8(10)           401.5480          401.5451                                                                 
  1197     4.6044    404.0(10)           401.4508          401.4479                                                                 
  1198     4.6080    403.1(10)           401.3539          401.3510                                                                 
  1199     4.6116    405.6(10)           401.2569          401.2539                                                                 
  1200     4.6152    403.9(10)           401.1599          401.1569                                                                 
  1201     4.6188    403.8(10)           401.0631          401.0601                                                                 
  1202     4.6224    403.7(10)           400.9664          400.9633                                                                 
  1203     4.6260    404.4(10)           400.8698          400.8667                                                                 
  1204     4.6296    403.2(10)           400.7731          400.7700                                                                 
  1205     4.6332    403.3(10)           400.6764          400.6733                                                                 
  1206     4.6368    402.9(10)           400.5802          400.5770                                                                 
  1207     4.6404    403.9(10)           400.4838          400.4806                                                                 
  1208     4.6440    403.7(10)           400.3872          400.3840                                                                 
  1209     4.6476    404.3(10)           400.2911          400.2878                                                                 
  1210     4.6512    403.3(10)           400.1951          400.1918                                                                 
  1211     4.6548    403.9(10)           400.0989          400.0956                                                                 
  1212     4.6584    402.7(10)           400.0028          399.9995                                                                 
  1213     4.6620    405.3(10)           399.9069          399.9035                                                                 
  1214     4.6656    404.3(10)           399.8111          399.8077                                                                 
  1215     4.6692    402.4(10)           399.7152          399.7118                                                                 
  1216     4.6728    404.8(10)           399.6193          399.6158                                                                 
  1217     4.6764    402.9(10)           399.5239          399.5204                                                                 
  1218     4.6800    402.2(10)           399.4282          399.4247                                                                 
  1219     4.6836    404.2(10)           399.3327          399.3291                                                                 
  1220     4.6872    404.1(10)           399.2374          399.2338                                                                 
  1221     4.6908    402.3(10)           399.1422          399.1385                                                                 
  1222     4.6944    404.1(10)           399.0468          399.0431                                                                 
  1223     4.6980    402.7(10)           398.9517          398.9479                                                                 
  1224     4.7016    404.2(10)           398.8566          398.8528                                                                 
  1225     4.7052    402.6(10)           398.7616          398.7578                                                                 
  1226     4.7088    402.6(10)           398.6667          398.6629                                                                 
  1227     4.7124    402.0(10)           398.5720          398.5681                                                                 
  1228     4.7160    403.4(10)           398.4772          398.4733                                                                 
  1229     4.7196    402.6(10)           398.3824          398.3785                                                                 
  1230     4.7232    403.0(10)           398.2878          398.2839                                                                 
  1231     4.7268    402.5(10)           398.1935          398.1894                                                                 
  1232     4.7304    403.1(10)           398.0990          398.0949                                                                 
  1233     4.7340    401.3(10)           398.0047          398.0006                                                                 
  1234     4.7376    403.1(10)           397.9106          397.9064                                                                 
  1235     4.7412    401.9(10)           397.8164          397.8122                                                                 
  1236     4.7448    402.4(10)           397.7224          397.7182                                                                 
  1237     4.7484    404.4(10)           397.6283          397.6240                                                                 
  1238     4.7520    404.4(10)           397.5346          397.5303                                                                 
  1239     4.7556    407.7(10)           397.4408          397.4364                                                                 
  1240     4.7592    407.3(10)           397.3470          397.3426                                                                 
  1241     4.7628    406.6(10)           397.2535          397.2491                                                                 
  1242     4.7664    403.2(10)           397.1601          397.1556                                                                 
  1243     4.7700    405.7(10)           397.0667          397.0621                                                                 
  1244     4.7736    402.5(10)           396.9734          396.9688                                                                 
  1245     4.7772    405.0(10)           396.8801          396.8755                                                                 
  1246     4.7808    407.7(10)           396.7870          396.7823                                                                 
  1247     4.7844    406.4(10)           396.6940          396.6892                                                                 
  1248     4.7880    403.6(10)           396.6012          396.5964                                                                 
  1249     4.7916    403.4(10)           396.5082          396.5034                                                                 
  1250     4.7952    402.1(10)           396.4155          396.4106                                                                 
  1251     4.7988    401.8(10)           396.3228          396.3178                                                                 
  1252     4.8024    400.2(10)           396.2303          396.2253                                                                 
  1253     4.8060    401.7(10)           396.1380          396.1330                                                                 
  1254     4.8096    400.4(10)           396.0455          396.0404                                                                 
  1255     4.8132    401.5(10)           395.9533          395.9481                                                                 
  1256     4.8168    401.8(10)           395.8611          395.8558                                                                 
  1257     4.8204    400.5(10)           395.7691          395.7638                                                                 
  1258     4.8240    400.8(10)           395.6772          395.6719                                                                 
  1259     4.8276    401.1(10)           395.5854          395.5800                                                                 
  1260     4.8312    397.7(10)           395.4937          395.4882                                                                 
  1261     4.8348    399.2(10)           395.4020          395.3965                                                                 
  1262     4.8384    400.0(10)           395.3106          395.3050                                                                 
  1263     4.8420    399.2(10)           395.2191          395.2134                                                                 
  1264     4.8456    399.8(10)           395.1279          395.1221                                                                 
  1265     4.8492    401.4(10)           395.0366          395.0308                                                                 
  1266     4.8528    399.7(10)           394.9456          394.9397                                                                 
  1267     4.8564    398.9(10)           394.8545          394.8485                                                                 
  1268     4.8600    400.0(10)           394.7636          394.7576                                                                 
  1269     4.8636    399.5(10)           394.6728          394.6667                                                                 
  1270     4.8672    399.6(10)           394.5822          394.5760                                                                 
  1271     4.8708    398.3(10)           394.4917          394.4854                                                                 
  1272     4.8744    400.5(10)           394.4012          394.3948                                                                 
  1273     4.8780    399.5(10)           394.3108          394.3044                                                                 
  1274     4.8816    398.2(10)           394.2207          394.2142                                                                 
  1275     4.8852    396.7(10)           394.1306          394.1240                                                                 
  1276     4.8888    400.3(10)           394.0404          394.0337                                                                 
  1277     4.8924    399.8(10)           393.9506          393.9438                                                                 
  1278     4.8960    398.9(10)           393.8608          393.8540                                                                 
  1279     4.8996    398.9(10)           393.7710          393.7641                                                                 
  1280     4.9032    399.1(10)           393.6815          393.6745                                                                 
  1281     4.9068    397.9(10)           393.5921          393.5850                                                                 
  1282     4.9104    398.7(10)           393.5028          393.4955                                                                 
  1283     4.9140    397.6(10)           393.4135          393.4061                                                                 
  1284     4.9176    397.8(10)           393.3244          393.3170                                                                 
  1285     4.9212    400.2(10)           393.2355          393.2280                                                                 
  1286     4.9248    398.3(10)           393.1467          393.1390                                                                 
  1287     4.9284    399.7(10)           393.0577          393.0500                                                                 
  1288     4.9320    399.0(10)           392.9694          392.9615                                                                 
  1289     4.9356    399.1(10)           392.8806          392.8727                                                                 
  1290     4.9392    400.5(10)           392.7923          392.7842                                                                 
  1291     4.9428    400.6(10)           392.7041          392.6959                                                                 
  1292     4.9464    397.6(10)           392.6158          392.6075                                                                 
  1293     4.9500    397.7(10)           392.5278          392.5194                                                                 
  1294     4.9536    397.5(10)           392.4400          392.4315                                                                 
  1295     4.9572    397.6(10)           392.3522          392.3435                                                                 
  1296     4.9608    398.0(10)           392.2645          392.2557                                                                 
  1297     4.9644    398.8(10)           392.1769          392.1680                                                                 
  1298     4.9680    397.4(10)           392.0896          392.0805                                                                 
  1299     4.9716    399.3(10)           392.0023          391.9931                                                                 
  1300     4.9752    398.3(10)           391.9150          391.9057                                                                 
  1301     4.9788    398.5(10)           391.8280          391.8186                                                                 
  1302     4.9824    399.5(10)           391.7411          391.7315                                                                 
  1303     4.9860    398.9(10)           391.6543          391.6445                                                                 
  1304     4.9896    398.2(10)           391.5678          391.5579                                                                 
  1305     4.9932    396.6(10)           391.4811          391.4710                                                                 
  1306     4.9968    396.3(10)           391.3947          391.3844                                                                 
  1307     5.0004    396.2(10)           391.3085          391.2981                                                                 
  1308     5.0040    395.7(10)           391.2221          391.2115                                                                 
  1309     5.0076    396.1(10)           391.1363          391.1255                                                                 
  1310     5.0112    397.0(10)           391.0504          391.0395                                                                 
  1311     5.0148    396.9(10)           390.9645          390.9534                                                                 
  1312     5.0184    396.1(10)           390.8790          390.8677                                                                 
  1313     5.0220    395.9(10)           390.7935          390.7820                                                                 
  1314     5.0256    396.6(10)           390.7081          390.6964                                                                 
  1315     5.0292    395.0(10)           390.6228          390.6110                                                                 
  1316     5.0328    396.5(10)           390.5377          390.5256                                                                 
  1317     5.0364    395.5(10)           390.4527          390.4404                                                                 
  1318     5.0400    398.8(10)           390.3680          390.3555                                                                 
  1319     5.0436    395.5(10)           390.2832          390.2705                                                                 
  1320     5.0472    396.5(10)           390.1986          390.1857                                                                 
  1321     5.0508    395.3(10)           390.1143          390.1011                                                                 
  1322     5.0544    396.0(10)           390.0299          390.0165                                                                 
  1323     5.0580    395.2(10)           389.9458          389.9321                                                                 
  1324     5.0616    395.9(10)           389.8618          389.8478                                                                 
  1325     5.0652    395.7(10)           389.7778          389.7636                                                                 
  1326     5.0688    397.0(10)           389.6942          389.6797                                                                 
  1327     5.0724    395.0(10)           389.6105          389.5957                                                                 
  1328     5.0760    397.1(10)           389.5271          389.5120                                                                 
  1329     5.0796    397.1(10)           389.4438          389.4285                                                                 
  1330     5.0832    396.5(9)           389.3608          389.3451                                                                  
  1331     5.0868    395.8(9)           389.2776          389.2617                                                                  
  1332     5.0904    395.5(10)           389.1947          389.1784                                                                 
  1333     5.0940    393.5(11)           389.1120          389.0954                                                                 
  1334     5.0976    394.1(11)           389.0295          389.0126                                                                 
  1335     5.1012    394.1(11)           388.9470          388.9297                                                                 
  1336     5.1048    393.0(11)           388.8647          388.8470                                                                 
  1337     5.1084    396.7(11)           388.7827          388.7646                                                                 
  1338     5.1120    395.3(11)           388.7006          388.6822                                                                 
  1339     5.1156    395.8(11)           388.6187          388.5998                                                                 
  1340     5.1192    394.8(11)           388.5370          388.5178                                                                 
  1341     5.1228    395.0(11)           388.4554          388.4357                                                                 
  1342     5.1264    395.6(11)           388.3741          388.3540                                                                 
  1343     5.1300    395.9(11)           388.2928          388.2723                                                                 
  1344     5.1336    393.7(11)           388.2118          388.1907                                                                 
  1345     5.1372    394.9(11)           388.1310          388.1094                                                                 
  1346     5.1408    395.1(11)           388.0500          388.0280                                                                 
  1347     5.1444    394.9(11)           387.9696          387.9471                                                                 
  1348     5.1480    392.4(11)           387.8891          387.8660                                                                 
  1349     5.1516    392.8(11)           387.8089          387.7852                                                                 
  1350     5.1552    393.2(11)           387.7286          387.7044                                                                 
  1351     5.1588    393.8(11)           387.6487          387.6239                                                                 
  1352     5.1624    394.8(11)           387.5690          387.5436                                                                 
  1353     5.1660    395.1(11)           387.4893          387.4632                                                                 
  1354     5.1696    393.9(11)           387.4098          387.3830                                                                 
  1355     5.1732    394.5(11)           387.3306          387.3031                                                                 
  1356     5.1768    394.0(11)           387.2516          387.2233                                                                 
  1357     5.1804    393.0(11)           387.1726          387.1436                                                                 
  1358     5.1840    393.4(11)           387.0938          387.0641                                                                 
  1359     5.1876    395.2(11)           387.0153          386.9847                                                                 
  1360     5.1912    392.9(11)           386.9369          386.9054                                                                 
  1361     5.1948    392.0(11)           386.8586          386.8263                                                                 
  1362     5.1984    393.2(11)           386.7806          386.7473                                                                 
  1363     5.2020    393.4(11)           386.7028          386.6685                                                                 
  1364     5.2056    394.7(11)           386.6251          386.5898                                                                 
  1365     5.2092    393.4(11)           386.5476          386.5113                                                                 
  1366     5.2128    394.4(11)           386.4704          386.4330                                                                 
  1367     5.2164    393.6(11)           386.3934          386.3548                                                                 
  1368     5.2200    394.4(11)           386.3164          386.2766                                                                 
  1369     5.2236    393.0(11)           386.2399          386.1988                                                                 
  1370     5.2272    392.0(11)           386.1634          386.1210                                                                 
  1371     5.2308    391.9(11)           386.0873          386.0434                                                                 
  1372     5.2344    394.2(11)           386.0113          385.9659                                                                 
  1373     5.2380    393.7(11)           385.9355          385.8886                                                                 
  1374     5.2416    394.1(11)           385.8599          385.8113                                                                 
  1375     5.2452    393.3(11)           385.7845          385.7343                                                                 
  1376     5.2488    393.8(11)           385.7095          385.6575                                                                 
  1377     5.2524    392.7(11)           385.6347          385.5807                                                                 
  1378     5.2560    393.1(11)           385.5602          385.5042                                                                 
  1379     5.2596    393.3(11)           385.4858          385.4277                                                                 
  1380     5.2632    391.4(11)           385.4120          385.3515                                                                 
  1381     5.2668    392.9(11)           385.3381          385.2753                                                                 
  1382     5.2704    392.1(11)           385.2648          385.1995                                                                 
  1383     5.2740    391.5(11)           385.1918          385.1237                                                                 
  1384     5.2776    390.7(11)           385.1189          385.0480                                                                 
  1385     5.2812    391.1(10)           385.0465          384.9725                                                                 
  1386     5.2848    391.5(9)           384.9744          384.8972                                                                  
  1387     5.2884    392.1(9)           384.9027          384.8220                                                                  
  1388     5.2920    391.0(9)           384.8313          384.7469                                                                  
  1389     5.2956    392.0(9)           384.7605          384.6720                                                                  
  1390     5.2992    392.3(9)           384.6900          384.5972                                                                  
  1391     5.3028    391.7(9)           384.6201          384.5228                                                                  
  1392     5.3064    391.5(9)           384.5506          384.4483                                                                  
  1393     5.3100    393.2(9)           384.4815          384.3739                                                                  
  1394     5.3136    390.9(9)           384.4134          384.3000                                                                  
  1395     5.3172    392.2(10)           384.3455          384.2259                                                                 
  1396     5.3208    391.2(9)           384.2786          384.1523                                                                  
  1397     5.3244    391.0(9)           384.2125          384.0787                                                                  
  1398     5.3280    391.0(10)           384.1469          384.0051                                                                 
  1399     5.3316    391.8(9)           384.0823          383.9319                                                                  
  1400     5.3352    392.8(10)           384.0187          383.8587                                                                 
  1401     5.3388    391.0(10)           383.9563          383.7857                                                                 
  1402     5.3424    391.9(10)           383.8951          383.7129                                                                 
  1403     5.3460    391.2(10)           383.8351          383.6401                                                                 
  1404     5.3496    391.2(9)           383.7769          383.5677                                                                  
  1405     5.3532    391.5(9)           383.7203          383.4953                                                                  
  1406     5.3568    391.9(9)           383.6658          383.4232                                                                  
  1407     5.3604    392.0(10)           383.6136          383.3511                                                                 
  1408     5.3640    391.1(9)           383.5640          383.2792                                                                  
  1409     5.3676    388.8(9)           383.5177          383.2076                                                                  
  1410     5.3712    390.9(9)           383.4749          383.1360                                                                  
  1411     5.3748    390.4(9)           383.4365          383.0645                                                                  
  1412     5.3784    390.3(9)           383.4033          382.9933                                                                  
  1413     5.3820    391.2(10)           383.3764          382.9223                                                                 
  1414     5.3856    391.6(9)           383.3572          382.8514                                                                  
  1415     5.3892    391.8(10)           383.3472          382.7806                                                                 
  1416     5.3928    391.6(10)           383.3491          382.7101                                                                 
  1417     5.3964    390.9(10)           383.3658          382.6397                                                                 
  1418     5.4000    391.0(9)           383.4015          382.5694                                                                  
  1419     5.4036    390.6(10)           383.4619          382.4993                                                                 
  1420     5.4072    392.4(10)           383.5553          382.4294                                                                 
  1421     5.4108    393.2(10)           383.6938          382.3596                                                                 
  1422     5.4144    394.5(10)           383.8992          382.2900                                                                 
  1423     5.4180    397.6(10)           384.2205          382.2206                                                                 
  1424     5.4216    404.5(11)           384.7951          382.1514                                                                 
  1425     5.4252    415.7(12)           386.0077          382.0822                                                                 
  1426     5.4288    435.2(17)           388.7725          382.0133                                                                 
  1427     5.4324    479(2)           394.7488          381.9445                                                                    
  1428     5.4360    542(3)           405.9406          381.8759                                                                    
  1429     5.4396    572.9(14)           423.1501          381.8075                                                                 
  1430     5.4432    561.7(16)           443.8057          381.7392                                                                 
  1431     5.4468    553.0(13)           460.5667          381.6711                                                                 
  1432     5.4504    554.6(13)           463.7087          381.6032                                                                 
  1433     5.4540    558.7(13)           450.8840          381.5354                                                                 
  1434     5.4576    528(3)           430.4442          381.4678                                                                    
  1435     5.4612    455(3)           411.2635          381.4003                                                                    
  1436     5.4648    412.8(15)           397.6467          381.3330                                                                 
  1437     5.4684    399.6(12)           389.7986          381.2661                                                                 
  1438     5.4720    394.6(11)           385.9303          381.1991                                                                 
  1439     5.4756    391.7(11)           384.1467          381.1323                                                                 
  1440     5.4792    389.5(11)           383.2639          381.0658                                                                 
  1441     5.4828    389.7(11)           382.7365          380.9992                                                                 
  1442     5.4864    390.1(11)           382.3606          380.9330                                                                 
  1443     5.4900    390.0(11)           382.0647          380.8670                                                                 
  1444     5.4936    390.8(11)           381.8202          380.8010                                                                 
  1445     5.4972    389.7(11)           381.6129          380.7353                                                                 
  1446     5.5008    388.8(11)           381.4329          380.6697                                                                 
  1447     5.5044    387.4(11)           381.2741          380.6044                                                                 
  1448     5.5080    389.3(11)           381.1313          380.5391                                                                 
  1449     5.5116    387.5(11)           381.0013          380.4740                                                                 
  1450     5.5152    387.9(11)           380.8814          380.4090                                                                 
  1451     5.5188    386.6(11)           380.7701          380.3444                                                                 
  1452     5.5224    387.1(11)           380.6653          380.2797                                                                 
  1453     5.5260    387.6(11)           380.5663          380.2155                                                                 
  1454     5.5296    388.2(11)           380.4718          380.1513                                                                 
  1455     5.5332    387.3(11)           380.3811          380.0872                                                                 
  1456     5.5368    388.0(11)           380.2938          380.0233                                                                 
  1457     5.5404    387.8(11)           380.2093          379.9595                                                                 
  1458     5.5440    388.4(11)           380.1274          379.8960                                                                 
  1459     5.5476    388.9(11)           380.0475          379.8326                                                                 
  1460     5.5512    387.6(11)           379.9695          379.7694                                                                 
  1461     5.5548    387.1(11)           379.8933          379.7065                                                                 
  1462     5.5584    388.2(11)           379.8184          379.6436                                                                 
  1463     5.5620    388.8(11)           379.7448          379.5809                                                                 
  1464     5.5656    387.0(11)           379.6723          379.5184                                                                 
  1465     5.5692    387.0(11)           379.6009          379.4560                                                                 
  1466     5.5728    387.5(11)           379.5307          379.3940                                                                 
  1467     5.5764    387.1(11)           379.4610          379.3320                                                                 
  1468     5.5800    386.8(11)           379.3922          379.2701                                                                 
  1469     5.5836    386.7(11)           379.3243          379.2086                                                                 
  1470     5.5872    386.5(11)           379.2568          379.1471                                                                 
  1471     5.5908    386.3(11)           379.1899          379.0857                                                                 
  1472     5.5944    387.4(11)           379.1239          379.0247                                                                 
  1473     5.5980    387.3(11)           379.0581          378.9637                                                                 
  1474     5.6016    384.4(11)           378.9930          378.9030                                                                 
  1475     5.6052    384.9(11)           378.9284          378.8424                                                                 
  1476     5.6088    384.9(11)           378.8641          378.7820                                                                 
  1477     5.6124    385.2(11)           378.8003          378.7217                                                                 
  1478     5.6160    386.1(11)           378.7369          378.6617                                                                 
  1479     5.6196    386.6(11)           378.6739          378.6018                                                                 
  1480     5.6232    385.4(11)           378.6112          378.5421                                                                 
  1481     5.6268    385.7(11)           378.5489          378.4825                                                                 
  1482     5.6304    386.2(9)           378.4869          378.4232                                                                  
  1483     5.6340    386.0(9)           378.4253          378.3640                                                                  
  1484     5.6376    387.3(9)           378.3640          378.3050                                                                  
  1485     5.6412    385.5(10)           378.3030          378.2462                                                                 
  1486     5.6448    384.2(11)           378.2423          378.1876                                                                 
  1487     5.6484    384.4(11)           378.1819          378.1291                                                                 
  1488     5.6520    383.3(11)           378.1217          378.0708                                                                 
  1489     5.6556    384.3(11)           378.0617          378.0126                                                                 
  1490     5.6592    384.9(11)           378.0021          377.9547                                                                 
  1491     5.6628    384.4(11)           377.9427          377.8969                                                                 
  1492     5.6664    385.7(11)           377.8836          377.8392                                                                 
  1493     5.6700    386.5(11)           377.8248          377.7818                                                                 
  1494     5.6736    385.5(11)           377.7662          377.7246                                                                 
  1495     5.6772    384.5(11)           377.7077          377.6674                                                                 
  1496     5.6808    385.2(11)           377.6497          377.6106                                                                 
  1497     5.6844    386.6(11)           377.5918          377.5539                                                                 
  1498     5.6880    385.2(11)           377.5341          377.4973                                                                 
  1499     5.6916    385.4(11)           377.4765          377.4409                                                                 
  1500     5.6952    384.0(11)           377.4194          377.3848                                                                 
  1501     5.6988    385.9(11)           377.3624          377.3288                                                                 
  1502     5.7024    385.2(11)           377.3057          377.2730                                                                 
  1503     5.7060    384.8(11)           377.2490          377.2172                                                                 
  1504     5.7096    384.5(11)           377.1927          377.1618                                                                 
  1505     5.7132    385.0(11)           377.1367          377.1066                                                                 
  1506     5.7168    384.1(11)           377.0806          377.0514                                                                 
  1507     5.7204    384.0(11)           377.0249          376.9964                                                                 
  1508     5.7240    384.2(11)           376.9695          376.9417                                                                 
  1509     5.7276    385.1(11)           376.9142          376.8871                                                                 
  1510     5.7312    381.8(11)           376.8590          376.8326                                                                 
  1511     5.7348    383.5(11)           376.8043          376.7786                                                                 
  1512     5.7384    382.5(11)           376.7494          376.7244                                                                 
  1513     5.7420    385.2(11)           376.6950          376.6706                                                                 
  1514     5.7456    384.8(11)           376.6406          376.6168                                                                 
  1515     5.7492    384.2(11)           376.5866          376.5633                                                                 
  1516     5.7528    384.0(11)           376.5328          376.5101                                                                 
  1517     5.7564    383.4(11)           376.4790          376.4568                                                                 
  1518     5.7600    383.2(11)           376.4256          376.4039                                                                 
  1519     5.7636    382.0(11)           376.3723          376.3511                                                                 
  1520     5.7672    383.4(11)           376.3192          376.2985                                                                 
  1521     5.7708    382.7(11)           376.2662          376.2460                                                                 
  1522     5.7744    383.1(11)           376.2136          376.1937                                                                 
  1523     5.7780    383.7(11)           376.1611          376.1417                                                                 
  1524     5.7816    384.3(11)           376.1087          376.0897                                                                 
  1525     5.7852    383.0(11)           376.0566          376.0380                                                                 
  1526     5.7888    383.4(11)           376.0047          375.9865                                                                 
  1527     5.7924    381.7(11)           375.9529          375.9351                                                                 
  1528     5.7960    383.7(11)           375.9013          375.8839                                                                 
  1529     5.7996    383.1(11)           375.8500          375.8329                                                                 
  1530     5.8032    381.8(11)           375.7989          375.7822                                                                 
  1531     5.8068    380.9(11)           375.7478          375.7314                                                                 
  1532     5.8104    382.6(11)           375.6971          375.6810                                                                 
  1533     5.8140    382.5(11)           375.6464          375.6306                                                                 
  1534     5.8176    381.4(11)           375.5960          375.5806                                                                 
  1535     5.8212    380.0(11)           375.5459          375.5307                                                                 
  1536     5.8248    382.5(11)           375.4957          375.4808                                                                 
  1537     5.8284    381.7(11)           375.4460          375.4314                                                                 
  1538     5.8320    381.8(10)           375.3963          375.3820                                                                 
  1539     5.8356    383.5(9)           375.3467          375.3327                                                                  
  1540     5.8392    383.4(9)           375.2975          375.2838                                                                  
  1541     5.8428    383.2(9)           375.2484          375.2348                                                                  
  1542     5.8464    382.8(9)           375.1995          375.1862                                                                  
  1543     5.8500    383.4(9)           375.1509          375.1378                                                                  
  1544     5.8536    382.1(9)           375.1022          375.0894                                                                  
  1545     5.8572    382.6(9)           375.0539          375.0413                                                                  
  1546     5.8608    381.0(9)           375.0057          374.9933                                                                  
  1547     5.8644    380.9(9)           374.9577          374.9456                                                                  
  1548     5.8680    380.8(9)           374.9099          374.8979                                                                  
  1549     5.8716    382.3(9)           374.8622          374.8504                                                                  
  1550     5.8752    380.0(9)           374.8149          374.8033                                                                  
  1551     5.8788    382.9(9)           374.7676          374.7562                                                                  
  1552     5.8824    381.7(9)           374.7205          374.7094                                                                  
  1553     5.8860    381.7(9)           374.6736          374.6627                                                                  
  1554     5.8896    380.0(9)           374.6270          374.6162                                                                  
  1555     5.8932    381.1(9)           374.5805          374.5698                                                                  
  1556     5.8968    380.2(9)           374.5341          374.5237                                                                  
  1557     5.9004    381.5(9)           374.4880          374.4777                                                                  
  1558     5.9040    379.9(9)           374.4420          374.4318                                                                  
  1559     5.9076    381.3(9)           374.3963          374.3863                                                                  
  1560     5.9112    379.6(9)           374.3507          374.3409                                                                  
  1561     5.9148    381.4(9)           374.3053          374.2956                                                                  
  1562     5.9184    381.1(9)           374.2601          374.2505                                                                  
  1563     5.9220    380.0(9)           374.2149          374.2056                                                                  
  1564     5.9256    379.5(9)           374.1702          374.1609                                                                  
  1565     5.9292    380.2(9)           374.1255          374.1164                                                                  
  1566     5.9328    382.0(9)           374.0810          374.0720                                                                  
  1567     5.9364    380.7(9)           374.0366          374.0278                                                                  
  1568     5.9400    382.9(9)           373.9925          373.9838                                                                  
  1569     5.9436    381.2(9)           373.9487          373.9401                                                                  
  1570     5.9472    380.2(9)           373.9048          373.8964                                                                  
  1571     5.9508    379.2(9)           373.8613          373.8530                                                                  
  1572     5.9544    380.0(9)           373.8179          373.8097                                                                  
  1573     5.9580    379.0(9)           373.7747          373.7666                                                                  
  1574     5.9616    379.7(9)           373.7316          373.7236                                                                  
  1575     5.9652    378.2(9)           373.6888          373.6810                                                                  
  1576     5.9688    381.1(9)           373.6461          373.6384                                                                  
  1577     5.9724    380.5(9)           373.6036          373.5959                                                                  
  1578     5.9760    380.0(9)           373.5614          373.5538                                                                  
  1579     5.9796    381.0(9)           373.5192          373.5118                                                                  
  1580     5.9832    380.3(10)           373.4773          373.4699                                                                 
  1581     5.9868    378.6(11)           373.4355          373.4283                                                                 
  1582     5.9904    381.1(11)           373.3940          373.3868                                                                 
  1583     5.9940    378.5(11)           373.3525          373.3455                                                                 
  1584     5.9976    377.4(11)           373.3113          373.3043                                                                 
  1585     6.0012    377.1(11)           373.2704          373.2635                                                                 
  1586     6.0048    380.9(11)           373.2295          373.2227                                                                 
  1587     6.0084    379.2(11)           373.1888          373.1821                                                                 
  1588     6.0120    378.6(11)           373.1483          373.1417                                                                 
  1589     6.0156    378.5(11)           373.1080          373.1015                                                                 
  1590     6.0192    378.3(11)           373.0679          373.0614                                                                 
  1591     6.0228    377.6(11)           373.0279          373.0215                                                                 
  1592     6.0264    378.7(11)           372.9882          372.9819                                                                 
  1593     6.0300    377.9(11)           372.9486          372.9424                                                                 
  1594     6.0336    378.4(11)           372.9092          372.9031                                                                 
  1595     6.0372    379.2(11)           372.8700          372.8640                                                                 
  1596     6.0408    376.9(11)           372.8308          372.8249                                                                 
  1597     6.0444    377.9(11)           372.7921          372.7861                                                                 
  1598     6.0480    378.5(11)           372.7533          372.7474                                                                 
  1599     6.0516    379.6(11)           372.7148          372.7090                                                                 
  1600     6.0552    375.6(11)           372.6765          372.6708                                                                 
  1601     6.0588    378.8(11)           372.6383          372.6327                                                                 
  1602     6.0624    379.1(11)           372.6004          372.5948                                                                 
  1603     6.0660    377.2(11)           372.5626          372.5571                                                                 
  1604     6.0696    377.4(11)           372.5250          372.5195                                                                 
  1605     6.0732    379.2(11)           372.4876          372.4822                                                                 
  1606     6.0768    377.0(11)           372.4502          372.4449                                                                 
  1607     6.0804    379.2(11)           372.4132          372.4080                                                                 
  1608     6.0840    375.5(11)           372.3764          372.3712                                                                 
  1609     6.0876    378.4(11)           372.3396          372.3344                                                                 
  1610     6.0912    377.2(11)           372.3032          372.2981                                                                 
  1611     6.0948    377.7(11)           372.2668          372.2617                                                                 
  1612     6.0984    378.4(11)           372.2305          372.2255                                                                 
  1613     6.1020    378.5(11)           372.1946          372.1897                                                                 
  1614     6.1056    377.2(11)           372.1588          372.1539                                                                 
  1615     6.1092    377.0(11)           372.1230          372.1182                                                                 
  1616     6.1128    378.6(11)           372.0876          372.0828                                                                 
  1617     6.1164    378.3(11)           372.0523          372.0476                                                                 
  1618     6.1200    377.8(11)           372.0172          372.0125                                                                 
  1619     6.1236    376.8(11)           371.9823          371.9777                                                                 
  1620     6.1272    375.6(11)           371.9475          371.9429                                                                 
  1621     6.1308    375.9(11)           371.9129          371.9084                                                                 
  1622     6.1344    378.4(11)           371.8785          371.8740                                                                 
  1623     6.1380    376.5(11)           371.8443          371.8398                                                                 
  1624     6.1416    377.2(11)           371.8102          371.8058                                                                 
  1625     6.1452    377.1(11)           371.7763          371.7720                                                                 
  1626     6.1488    379.4(11)           371.7427          371.7384                                                                 
  1627     6.1524    375.9(11)           371.7091          371.7049                                                                 
  1628     6.1560    377.1(11)           371.6758          371.6716                                                                 
  1629     6.1596    375.5(11)           371.6425          371.6384                                                                 
  1630     6.1632    376.5(11)           371.6096          371.6055                                                                 
  1631     6.1668    373.9(11)           371.5768          371.5727                                                                 
  1632     6.1704    376.7(11)           371.5441          371.5401                                                                 
  1633     6.1740    376.3(10)           371.5116          371.5076                                                                 
  1634     6.1776    376.1(9)           371.4794          371.4754                                                                  
  1635     6.1812    375.9(9)           371.4472          371.4433                                                                  
  1636     6.1848    376.4(9)           371.4153          371.4114                                                                  
  1637     6.1884    376.0(9)           371.3835          371.3797                                                                  
  1638     6.1920    376.4(9)           371.3520          371.3481                                                                  
  1639     6.1956    376.2(9)           371.3205          371.3168                                                                  
  1640     6.1992    376.2(9)           371.2892          371.2855                                                                  
  1641     6.2028    375.8(9)           371.2583          371.2546                                                                  
  1642     6.2064    375.5(9)           371.2273          371.2236                                                                  
  1643     6.2100    375.9(9)           371.1966          371.1930                                                                  
  1644     6.2136    376.3(9)           371.1660          371.1624                                                                  
  1645     6.2172    375.9(9)           371.1357          371.1321                                                                  
  1646     6.2208    375.3(9)           371.1054          371.1019                                                                  
  1647     6.2244    376.1(9)           371.0754          371.0720                                                                  
  1648     6.2280    376.0(9)           371.0456          371.0421                                                                  
  1649     6.2316    377.5(9)           371.0159          371.0125                                                                  
  1650     6.2352    376.1(9)           370.9864          370.9830                                                                  
  1651     6.2388    376.9(9)           370.9571          370.9537                                                                  
  1652     6.2424    375.8(9)           370.9279          370.9246                                                                  
  1653     6.2460    377.0(9)           370.8989          370.8956                                                                  
  1654     6.2496    375.5(9)           370.8701          370.8669                                                                  
  1655     6.2532    376.5(9)           370.8415          370.8382                                                                  
  1656     6.2568    375.8(9)           370.8130          370.8098                                                                  
  1657     6.2604    375.8(9)           370.7847          370.7815                                                                  
  1658     6.2640    374.9(9)           370.7566          370.7534                                                                  
  1659     6.2676    376.0(9)           370.7287          370.7255                                                                  
  1660     6.2712    375.3(9)           370.7009          370.6978                                                                  
  1661     6.2748    375.4(9)           370.6732          370.6701                                                                  
  1662     6.2784    374.0(9)           370.6458          370.6427                                                                  
  1663     6.2820    375.2(9)           370.6185          370.6154                                                                  
  1664     6.2856    375.2(9)           370.5914          370.5884                                                                  
  1665     6.2892    376.1(9)           370.5645          370.5615                                                                  
  1666     6.2928    374.9(9)           370.5377          370.5348                                                                  
  1667     6.2964    375.0(9)           370.5111          370.5081                                                                  
  1668     6.3000    375.1(9)           370.4848          370.4819                                                                  
  1669     6.3036    374.2(9)           370.4584          370.4555                                                                  
  1670     6.3072    375.0(9)           370.4324          370.4296                                                                  
  1671     6.3108    375.1(9)           370.4066          370.4037                                                                  
  1672     6.3144    376.2(9)           370.3808          370.3780                                                                  
  1673     6.3180    375.1(9)           370.3552          370.3524                                                                  
  1674     6.3216    375.1(9)           370.3298          370.3271                                                                  
  1675     6.3252    374.7(9)           370.3046          370.3018                                                                  
  1676     6.3288    375.7(9)           370.2795          370.2768                                                                  
  1677     6.3324    374.8(9)           370.2546          370.2520                                                                  
  1678     6.3360    375.6(9)           370.2299          370.2273                                                                  
  1679     6.3396    372.9(9)           370.2053          370.2026                                                                  
  1680     6.3432    374.5(9)           370.1808          370.1782                                                                  
  1681     6.3468    373.8(9)           370.1567          370.1541                                                                  
  1682     6.3504    374.2(9)           370.1327          370.1301                                                                  
  1683     6.3540    373.0(9)           370.1087          370.1061                                                                  
  1684     6.3576    373.6(9)           370.0850          370.0825                                                                  
  1685     6.3612    375.1(9)           370.0615          370.0590                                                                  
  1686     6.3648    374.5(9)           370.0382          370.0357                                                                  
  1687     6.3684    372.8(9)           370.0149          370.0125                                                                  
  1688     6.3720    373.1(9)           369.9918          369.9893                                                                  
  1689     6.3756    372.9(9)           369.9689          369.9665                                                                  
  1690     6.3792    373.7(9)           369.9461          369.9437                                                                  
  1691     6.3828    374.3(9)           369.9237          369.9213                                                                  
  1692     6.3864    374.0(9)           369.9012          369.8988                                                                  
  1693     6.3900    374.2(9)           369.8791          369.8767                                                                  
  1694     6.3936    373.9(9)           369.8570          369.8546                                                                  
  1695     6.3972    374.1(9)           369.8351          369.8328                                                                  
  1696     6.4008    373.2(9)           369.8134          369.8111                                                                  
  1697     6.4044    374.1(9)           369.7917          369.7894                                                                  
  1698     6.4080    372.7(9)           369.7704          369.7681                                                                  
  1699     6.4116    374.1(9)           369.7492          369.7469                                                                  
  1700     6.4152    373.5(9)           369.7258          369.7258                                                                  
  1701     6.4188    373.4(9)           369.7050          369.7050                                                                  
  1702     6.4224    373.0(9)           369.6842          369.6842                                                                  
  1703     6.4260    375.4(9)           369.6637          369.6637                                                                  
  1704     6.4296    372.2(9)           369.6432          369.6432                                                                  
  1705     6.4332    373.4(9)           369.6230          369.6230                                                                  
  1706     6.4368    373.8(9)           369.6029          369.6029                                                                  
  1707     6.4404    373.0(9)           369.5830          369.5830                                                                  
  1708     6.4440    372.3(9)           369.5633          369.5633                                                                  
  1709     6.4476    373.6(9)           369.5436          369.5436                                                                  
  1710     6.4512    372.1(9)           369.5242          369.5242                                                                  
  1711     6.4548    372.8(9)           369.5049          369.5049                                                                  
  1712     6.4584    373.5(9)           369.4857          369.4857                                                                  
  1713     6.4620    372.7(9)           369.4669          369.4669                                                                  
  1714     6.4656    370.9(9)           369.4481          369.4481                                                                  
  1715     6.4692    372.2(9)           369.4294          369.4294                                                                  
  1716     6.4728    373.7(9)           369.4110          369.4110                                                                  
  1717     6.4764    371.8(9)           369.3927          369.3927                                                                  
  1718     6.4800    371.3(9)           369.3745          369.3745                                                                  
  1719     6.4836    373.9(9)           369.3565          369.3565                                                                  
  1720     6.4872    373.6(9)           369.3387          369.3387                                                                  
  1721     6.4908    372.9(9)           369.3210          369.3210                                                                  
  1722     6.4944    374.1(9)           369.3034          369.3034                                                                  
  1723     6.4980    371.3(9)           369.2861          369.2861                                                                  
  1724     6.5016    372.4(9)           369.2690          369.2690                                                                  
  1725     6.5052    371.2(9)           369.2520          369.2520                                                                  
  1726     6.5088    371.2(9)           369.2350          369.2350                                                                  
  1727     6.5124    370.9(9)           369.2183          369.2183                                                                  
  1728     6.5160    372.3(9)           369.2018          369.2018                                                                  
  1729     6.5196    371.6(9)           369.1854          369.1854                                                                  
  1730     6.5232    371.5(9)           369.1691          369.1691                                                                  
  1731     6.5268    370.3(9)           369.1530          369.1530                                                                  
  1732     6.5304    371.3(9)           369.1371          369.1371                                                                  
  1733     6.5340    372.0(9)           369.1213          369.1213                                                                  
  1734     6.5376    372.2(9)           369.1056          369.1056                                                                  
  1735     6.5412    371.6(9)           369.0902          369.0902                                                                  
  1736     6.5448    370.9(9)           369.0748          369.0748                                                                  
  1737     6.5484    372.1(9)           369.0596          369.0596                                                                  
  1738     6.5520    372.0(9)           369.0446          369.0446                                                                  
  1739     6.5556    371.8(9)           369.0297          369.0297                                                                  
  1740     6.5592    371.9(9)           369.0151          369.0151                                                                  
  1741     6.5628    371.7(9)           369.0005          369.0005                                                                  
  1742     6.5664    370.7(9)           368.9861          368.9861                                                                  
  1743     6.5700    371.9(9)           368.9719          368.9719                                                                  
  1744     6.5736    371.3(9)           368.9578          368.9578                                                                  
  1745     6.5772    371.4(9)           368.9438          368.9438                                                                  
  1746     6.5808    371.2(9)           368.9301          368.9301                                                                  
  1747     6.5844    371.6(9)           368.9165          368.9165                                                                  
  1748     6.5880    372.0(9)           368.9029          368.9029                                                                  
  1749     6.5916    371.4(9)           368.8896          368.8896                                                                  
  1750     6.5952    370.9(9)           368.8764          368.8764                                                                  
  1751     6.5988    372.1(9)           368.8634          368.8634                                                                  
  1752     6.6024    372.2(9)           368.8505          368.8505                                                                  
  1753     6.6060    371.7(9)           368.8378          368.8378                                                                  
  1754     6.6096    368.4(9)           368.8252          368.8252                                                                  
  1755     6.6132    369.4(9)           368.8128          368.8128                                                                  
  1756     6.6168    369.3(9)           368.8006          368.8006                                                                  
  1757     6.6204    370.2(9)           368.7885          368.7885                                                                  
  1758     6.6240    370.3(9)           368.7764          368.7764                                                                  
  1759     6.6276    370.0(9)           368.7646          368.7646                                                                  
  1760     6.6312    370.0(9)           368.7529          368.7529                                                                  
  1761     6.6348    369.8(9)           368.7414          368.7414                                                                  
  1762     6.6384    369.6(9)           368.7301          368.7301                                                                  
  1763     6.6420    369.9(9)           368.7188          368.7188                                                                  
  1764     6.6456    371.0(9)           368.7078          368.7078                                                                  
  1765     6.6492    372.2(9)           368.6968          368.6968                                                                  
  1766     6.6528    371.6(9)           368.6860          368.6860                                                                  
  1767     6.6564    370.8(9)           368.6753          368.6753                                                                  
  1768     6.6600    372.7(9)           368.6648          368.6648                                                                  
  1769     6.6636    369.7(9)           368.6545          368.6545                                                                  
  1770     6.6672    371.0(9)           368.6443          368.6443                                                                  
  1771     6.6708    369.5(9)           368.6343          368.6343                                                                  
  1772     6.6744    370.5(9)           368.6243          368.6243                                                                  
  1773     6.6780    369.9(9)           368.6145          368.6145                                                                  
  1774     6.6816    369.7(9)           368.6049          368.6049                                                                  
  1775     6.6852    370.3(9)           368.5954          368.5954                                                                  
  1776     6.6888    370.3(9)           368.5861          368.5861                                                                  
  1777     6.6924    369.9(9)           368.5768          368.5768                                                                  
  1778     6.6960    369.6(9)           368.5678          368.5678                                                                  
  1779     6.6996    368.9(9)           368.5590          368.5590                                                                  
  1780     6.7032    369.5(9)           368.5501          368.5501                                                                  
  1781     6.7068    369.4(9)           368.5415          368.5415                                                                  
  1782     6.7104    370.6(9)           368.5330          368.5330                                                                  
  1783     6.7140    369.2(9)           368.5248          368.5248                                                                  
  1784     6.7176    369.3(9)           368.5165          368.5165                                                                  
  1785     6.7212    369.6(9)           368.5085          368.5085                                                                  
  1786     6.7248    368.5(9)           368.5005          368.5005                                                                  
  1787     6.7284    371.0(9)           368.4928          368.4928                                                                  
  1788     6.7320    369.3(9)           368.4851          368.4851                                                                  
  1789     6.7356    369.8(9)           368.4777          368.4777                                                                  
  1790     6.7392    368.0(9)           368.4703          368.4703                                                                  
  1791     6.7428    369.6(9)           368.4630          368.4630                                                                  
  1792     6.7464    369.1(9)           368.4560          368.4560                                                                  
  1793     6.7500    368.6(9)           368.4490          368.4490                                                                  
  1794     6.7536    369.0(9)           368.4423          368.4423                                                                  
  1795     6.7572    369.6(9)           368.4355          368.4355                                                                  
  1796     6.7608    367.8(9)           368.4291          368.4291                                                                  
  1797     6.7644    369.9(9)           368.4226          368.4226                                                                  
  1798     6.7680    367.8(9)           368.4164          368.4164                                                                  
  1799     6.7716    368.8(9)           368.4103          368.4103                                                                  
  1800     6.7752    369.1(9)           368.4044          368.4044                                                                  
  1801     6.7788    367.8(9)           368.3986          368.3986                                                                  
  1802     6.7824    367.1(9)           368.3928          368.3928                                                                  
  1803     6.7860    369.1(9)           368.3873          368.3873                                                                  
  1804     6.7896    368.9(9)           368.3819          368.3819                                                                  
  1805     6.7932    368.8(9)           368.3765          368.3765                                                                  
  1806     6.7968    367.9(9)           368.3714          368.3714                                                                  
  1807     6.8004    368.9(9)           368.3664          368.3664                                                                  
  1808     6.8040    368.5(9)           368.3614          368.3614                                                                  
  1809     6.8076    368.9(10)           368.3567          368.3567                                                                 
  1810     6.8112    369.3(9)           368.3521          368.3521                                                                  
  1811     6.8148    368.3(9)           368.3476          368.3476                                                                  
  1812     6.8184    368.3(9)           368.3432          368.3432                                                                  
  1813     6.8220    367.3(9)           368.3389          368.3389                                                                  
  1814     6.8256    368.4(9)           368.3348          368.3348                                                                  
  1815     6.8292    368.2(9)           368.3309          368.3309                                                                  
  1816     6.8328    368.7(9)           368.3271          368.3271                                                                  
  1817     6.8364    367.8(9)           368.3234          368.3234                                                                  
  1818     6.8400    369.4(9)           368.3198          368.3198                                                                  
  1819     6.8436    366.5(9)           368.3165          368.3165                                                                  
  1820     6.8472    367.2(9)           368.3132          368.3132                                                                  
  1821     6.8508    367.0(9)           368.3099          368.3099                                                                  
  1822     6.8544    368.5(9)           368.3069          368.3069                                                                  
  1823     6.8580    367.3(9)           368.3040          368.3040                                                                  
  1824     6.8616    368.2(9)           368.3012          368.3012                                                                  
  1825     6.8652    366.9(9)           368.2986          368.2986                                                                  
  1826     6.8688    368.1(9)           368.2960          368.2960                                                                  
  1827     6.8724    365.7(9)           368.2936          368.2936                                                                  
  1828     6.8760    366.5(9)           368.2913          368.2913                                                                  
  1829     6.8796    366.0(9)           368.2891          368.2891                                                                  
  1830     6.8832    367.2(9)           368.2870          368.2870                                                                  
  1831     6.8868    367.0(9)           368.2852          368.2852                                                                  
  1832     6.8904    366.7(9)           368.2834          368.2834                                                                  
  1833     6.8940    366.4(9)           368.2818          368.2818                                                                  
  1834     6.8976    368.3(9)           368.2803          368.2803                                                                  
  1835     6.9012    368.8(9)           368.2788          368.2788                                                                  
  1836     6.9048    366.9(9)           368.2776          368.2776                                                                  
  1837     6.9084    366.9(9)           368.2764          368.2764                                                                  
  1838     6.9120    365.3(9)           368.2755          368.2755                                                                  
  1839     6.9156    365.9(9)           368.2745          368.2745                                                                  
  1840     6.9192    367.1(9)           368.2737          368.2737                                                                  
  1841     6.9228    367.7(9)           368.2731          368.2731                                                                  
  1842     6.9264    365.5(9)           368.2726          368.2726                                                                  
  1843     6.9300    364.6(9)           368.2721          368.2721                                                                  
  1844     6.9336    365.4(9)           368.2719          368.2719                                                                  
  1845     6.9372    366.7(9)           368.2717          368.2717                                                                  
  1846     6.9408    366.1(9)           368.2716          368.2716                                                                  
  1847     6.9444    367.8(9)           368.2717          368.2717                                                                  
  1848     6.9480    367.0(9)           368.2719          368.2719                                                                  
  1849     6.9516    366.8(9)           368.2723          368.2723                                                                  
  1850     6.9552    365.5(9)           368.2726          368.2726                                                                  
  1851     6.9588    365.9(9)           368.2733          368.2733                                                                  
  1852     6.9624    366.0(9)           368.2739          368.2739                                                                  
  1853     6.9660    365.7(9)           368.2748          368.2748                                                                  
  1854     6.9696    364.8(9)           368.2756          368.2756                                                                  
  1855     6.9732    365.4(9)           368.2766          368.2766                                                                  
  1856     6.9768    363.8(9)           368.2778          368.2778                                                                  
  1857     6.9804    364.1(9)           368.2790          368.2790                                                                  
  1858     6.9840    365.5(9)           368.2805          368.2805                                                                  
  1859     6.9876    366.7(9)           368.2819          368.2819                                                                  
  1860     6.9912    367.2(9)           368.2835          368.2835                                                                  
  1861     6.9948    366.5(9)           368.2853          368.2853                                                                  
  1862     6.9984    366.0(9)           368.2871          368.2871                                                                  
  1863     7.0020    365.1(9)           368.2891          368.2891                                                                  
  1864     7.0056    366.3(9)           368.2911          368.2911                                                                  
  1865     7.0092    364.5(9)           368.2933          368.2933                                                                  
  1866     7.0128    366.4(9)           368.2956          368.2956                                                                  
  1867     7.0164    364.5(9)           368.2980          368.2980                                                                  
  1868     7.0200    364.8(9)           368.3006          368.3006                                                                  
  1869     7.0236    364.7(9)           368.3033          368.3033                                                                  
  1870     7.0272    365.5(9)           368.3059          368.3059                                                                  
  1871     7.0308    365.9(9)           368.3088          368.3088                                                                  
  1872     7.0344    366.4(9)           368.3118          368.3118                                                                  
  1873     7.0380    366.1(9)           368.3149          368.3149                                                                  
  1874     7.0416    365.9(9)           368.3181          368.3181                                                                  
  1875     7.0452    365.1(9)           368.3214          368.3214                                                                  
  1876     7.0488    365.7(9)           368.3249          368.3249                                                                  
  1877     7.0524    364.2(9)           368.3284          368.3284                                                                  
  1878     7.0560    365.4(9)           368.3321          368.3321                                                                  
  1879     7.0596    365.6(9)           368.3358          368.3358                                                                  
  1880     7.0632    365.6(9)           368.3397          368.3397                                                                  
  1881     7.0668    365.0(9)           368.3437          368.3437                                                                  
  1882     7.0704    363.9(9)           368.3477          368.3477                                                                  
  1883     7.0740    365.1(9)           368.3519          368.3519                                                                  
  1884     7.0776    364.2(9)           368.3562          368.3562                                                                  
  1885     7.0812    365.6(9)           368.3606          368.3606                                                                  
  1886     7.0848    365.6(9)           368.3651          368.3651                                                                  
  1887     7.0884    365.6(9)           368.3697          368.3697                                                                  
  1888     7.0920    365.1(9)           368.3744          368.3744                                                                  
  1889     7.0956    364.0(9)           368.3792          368.3792                                                                  
  1890     7.0992    365.2(9)           368.3842          368.3842                                                                  
  1891     7.1028    365.8(9)           368.3892          368.3892                                                                  
  1892     7.1064    364.8(9)           368.3943          368.3943                                                                  
  1893     7.1100    364.7(9)           368.3995          368.3995                                                                  
  1894     7.1136    363.7(9)           368.4048          368.4048                                                                  
  1895     7.1172    365.3(9)           368.4103          368.4103                                                                  
  1896     7.1208    365.2(9)           368.4159          368.4159                                                                  
  1897     7.1244    365.3(9)           368.4216          368.4216                                                                  
  1898     7.1280    364.2(9)           368.4272          368.4272                                                                  
  1899     7.1316    364.0(9)           368.4332          368.4332                                                                  
  1900     7.1352    364.9(9)           368.4391          368.4391                                                                  
  1901     7.1388    365.6(9)           368.4451          368.4451                                                                  
  1902     7.1424    364.4(9)           368.4514          368.4514                                                                  
  1903     7.1460    364.9(9)           368.4576          368.4576                                                                  
  1904     7.1496    365.1(9)           368.4639          368.4639                                                                  
  1905     7.1532    363.9(9)           368.4704          368.4704                                                                  
  1906     7.1568    363.4(9)           368.4769          368.4769                                                                  
  1907     7.1604    364.8(9)           368.4836          368.4836                                                                  
  1908     7.1640    365.9(9)           368.4904          368.4904                                                                  
  1909     7.1676    364.3(9)           368.4972          368.4972                                                                  
  1910     7.1712    364.7(9)           368.5041          368.5041                                                                  
  1911     7.1748    363.5(9)           368.5112          368.5112                                                                  
  1912     7.1784    364.4(9)           368.5183          368.5183                                                                  
  1913     7.1820    362.9(9)           368.5481          368.5256                                                                  
  1914     7.1856    364.7(9)           368.5555          368.5328                                                                  
  1915     7.1892    363.4(9)           368.5632          368.5403                                                                  
  1916     7.1928    365.1(9)           368.5709          368.5479                                                                  
  1917     7.1964    363.1(9)           368.5786          368.5554                                                                  
  1918     7.2000    364.5(9)           368.5865          368.5632                                                                  
  1919     7.2036    362.8(9)           368.5944          368.5709                                                                  
  1920     7.2072    365.0(9)           368.6025          368.5789                                                                  
  1921     7.2108    363.9(9)           368.6108          368.5869                                                                  
  1922     7.2144    364.3(9)           368.6190          368.5950                                                                  
  1923     7.2180    363.9(9)           368.6273          368.6031                                                                  
  1924     7.2216    362.9(9)           368.6358          368.6114                                                                  
  1925     7.2252    363.6(9)           368.6443          368.6198                                                                  
  1926     7.2288    365.1(9)           368.6530          368.6282                                                                  
  1927     7.2324    364.9(9)           368.6617          368.6368                                                                  
  1928     7.2360    364.9(9)           368.6705          368.6454                                                                  
  1929     7.2396    364.5(9)           368.6794          368.6541                                                                  
  1930     7.2432    362.3(9)           368.6884          368.6629                                                                  
  1931     7.2468    363.6(9)           368.6975          368.6718                                                                  
  1932     7.2504    362.5(9)           368.7067          368.6808                                                                  
  1933     7.2540    364.2(9)           368.7160          368.6899                                                                  
  1934     7.2576    361.3(9)           368.7254          368.6990                                                                  
  1935     7.2612    362.5(9)           368.7349          368.7083                                                                  
  1936     7.2648    362.8(9)           368.7444          368.7177                                                                  
  1937     7.2684    362.2(9)           368.7540          368.7271                                                                  
  1938     7.2720    362.1(9)           368.7638          368.7366                                                                  
  1939     7.2756    364.5(9)           368.7736          368.7462                                                                  
  1940     7.2792    362.4(9)           368.7835          368.7559                                                                  
  1941     7.2828    362.1(9)           368.7935          368.7656                                                                  
  1942     7.2864    361.8(9)           368.8036          368.7755                                                                  
  1943     7.2900    363.8(9)           368.8138          368.7855                                                                  
  1944     7.2936    362.8(9)           368.8240          368.7954                                                                  
  1945     7.2972    363.6(9)           368.8343          368.8055                                                                  
  1946     7.3008    363.8(9)           368.8447          368.8157                                                                  
  1947     7.3044    362.7(9)           368.8552          368.8260                                                                  
  1948     7.3080    362.1(9)           368.8658          368.8363                                                                  
  1949     7.3116    362.5(9)           368.8765          368.8468                                                                  
  1950     7.3152    362.9(9)           368.8874          368.8574                                                                  
  1951     7.3188    361.7(9)           368.8981          368.8679                                                                  
  1952     7.3224    363.5(9)           368.9091          368.8786                                                                  
  1953     7.3260    361.8(9)           368.9201          368.8893                                                                  
  1954     7.3296    363.9(9)           368.9312          368.9001                                                                  
  1955     7.3332    362.5(9)           368.9424          368.9111                                                                  
  1956     7.3368    363.7(9)           368.9537          368.9221                                                                  
  1957     7.3404    362.4(9)           368.9650          368.9332                                                                  
  1958     7.3440    361.5(9)           368.9764          368.9443                                                                  
  1959     7.3476    361.7(9)           368.9879          368.9556                                                                  
  1960     7.3512    362.8(9)           368.9995          368.9669                                                                  
  1961     7.3548    361.6(9)           369.0111          368.9782                                                                  
  1962     7.3584    363.2(9)           369.0229          368.9897                                                                  
  1963     7.3620    362.0(9)           369.0347          369.0012                                                                  
  1964     7.3656    361.8(9)           369.0467          369.0128                                                                  
  1965     7.3692    361.9(9)           369.0587          369.0245                                                                  
  1966     7.3728    363.5(9)           369.0707          369.0363                                                                  
  1967     7.3764    361.7(9)           369.0830          369.0482                                                                  
  1968     7.3800    361.9(9)           369.0951          369.0600                                                                  
  1969     7.3836    363.4(9)           369.1075          369.0721                                                                  
  1970     7.3872    363.6(9)           369.1198          369.0841                                                                  
  1971     7.3908    362.1(9)           369.1323          369.0963                                                                  
  1972     7.3944    360.7(9)           369.1449          369.1085                                                                  
  1973     7.3980    362.6(9)           369.1575          369.1208                                                                  
  1974     7.4016    362.4(9)           369.1701          369.1331                                                                  
  1975     7.4052    361.8(9)           369.1829          369.1455                                                                  
  1976     7.4088    361.6(9)           369.1957          369.1580                                                                  
  1977     7.4124    361.7(9)           369.2086          369.1705                                                                  
  1978     7.4160    362.0(9)           369.2216          369.1831                                                                  
  1979     7.4196    362.8(9)           369.2347          369.1959                                                                  
  1980     7.4232    362.3(9)           369.2478          369.2086                                                                  
  1981     7.4268    362.3(9)           369.2610          369.2215                                                                  
  1982     7.4304    361.8(9)           369.2743          369.2344                                                                  
  1983     7.4340    363.2(9)           369.2877          369.2474                                                                  
  1984     7.4376    361.3(9)           369.3010          369.2603                                                                  
  1985     7.4412    362.6(9)           369.3146          369.2735                                                                  
  1986     7.4448    362.4(9)           369.3282          369.2867                                                                  
  1987     7.4484    362.0(9)           369.3418          369.2999                                                                  
  1988     7.4520    360.9(9)           369.3556          369.3132                                                                  
  1989     7.4556    361.6(9)           369.3694          369.3266                                                                  
  1990     7.4592    361.0(9)           369.3833          369.3401                                                                  
  1991     7.4628    361.6(9)           369.3972          369.3536                                                                  
  1992     7.4664    361.4(9)           369.4111          369.3670                                                                  
  1993     7.4700    361.1(9)           369.4252          369.3807                                                                  
  1994     7.4736    361.2(9)           369.4394          369.3944                                                                  
  1995     7.4772    361.2(9)           369.4536          369.4082                                                                  
  1996     7.4808    361.5(9)           369.4679          369.4220                                                                  
  1997     7.4844    360.9(9)           369.4822          369.4359                                                                  
  1998     7.4880    362.0(9)           369.4968          369.4499                                                                  
  1999     7.4916    360.9(9)           369.5113          369.4639                                                                  
  2000     7.4952    362.0(9)           369.5258          369.4779                                                                  
  2001     7.4988    362.3(9)           369.5404          369.4920                                                                  
  2002     7.5024    362.1(9)           369.5551          369.5062                                                                  
  2003     7.5060    362.5(9)           369.5698          369.5204                                                                  
  2004     7.5096    362.3(9)           369.5846          369.5347                                                                  
  2005     7.5132    361.5(9)           369.5996          369.5491                                                                  
  2006     7.5168    361.2(9)           369.6146          369.5635                                                                  
  2007     7.5204    361.4(9)           369.6296          369.5780                                                                  
  2008     7.5240    362.0(9)           369.6448          369.5926                                                                  
  2009     7.5276    361.2(9)           369.6599          369.6072                                                                  
  2010     7.5312    362.7(9)           369.6751          369.6218                                                                  
  2011     7.5348    363.3(9)           369.6904          369.6365                                                                  
  2012     7.5384    363.6(9)           369.7058          369.6512                                                                  
  2013     7.5420    362.8(9)           369.7212          369.6660                                                                  
  2014     7.5456    362.6(9)           369.7368          369.6809                                                                  
  2015     7.5492    361.4(9)           369.7523          369.6959                                                                  
  2016     7.5528    361.5(9)           369.7680          369.7109                                                                  
  2017     7.5564    360.1(9)           369.7837          369.7259                                                                  
  2018     7.5600    360.4(9)           369.7994          369.7410                                                                  
  2019     7.5636    361.8(9)           369.8152          369.7560                                                                  
  2020     7.5672    360.8(9)           369.8312          369.7714                                                                  
  2021     7.5708    361.5(9)           369.8471          369.7866                                                                  
  2022     7.5744    360.8(9)           369.8632          369.8019                                                                  
  2023     7.5780    362.0(9)           369.8792          369.8172                                                                  
  2024     7.5816    360.9(9)           369.8954          369.8326                                                                  
  2025     7.5852    361.9(9)           369.9116          369.8481                                                                  
  2026     7.5888    360.5(9)           369.9278          369.8635                                                                  
  2027     7.5924    361.5(9)           369.9442          369.8792                                                                  
  2028     7.5960    360.3(9)           369.9606          369.8947                                                                  
  2029     7.5996    360.8(9)           369.9771          369.9104                                                                  
  2030     7.6032    360.1(9)           369.9937          369.9261                                                                  
  2031     7.6068    360.9(9)           370.0102          369.9417                                                                  
  2032     7.6104    361.4(9)           370.0269          369.9576                                                                  
  2033     7.6140    360.2(9)           370.0435          369.9734                                                                  
  2034     7.6176    360.6(9)           370.0604          369.9893                                                                  
  2035     7.6212    361.4(9)           370.0773          370.0053                                                                  
  2036     7.6248    362.0(9)           370.0942          370.0213                                                                  
  2037     7.6284    361.4(9)           370.1111          370.0372                                                                  
  2038     7.6320    360.8(9)           370.1283          370.0534                                                                  
  2039     7.6356    361.5(9)           370.1453          370.0694                                                                  
  2040     7.6392    360.8(9)           370.1625          370.0856                                                                  
  2041     7.6428    361.9(9)           370.1797          370.1017                                                                  
  2042     7.6464    361.7(9)           370.1970          370.1180                                                                  
  2043     7.6500    361.2(9)           370.2144          370.1343                                                                  
  2044     7.6536    360.7(9)           370.2318          370.1506                                                                  
  2045     7.6572    359.7(9)           370.2494          370.1671                                                                  
  2046     7.6608    359.4(9)           370.2668          370.1833                                                                  
  2047     7.6644    361.1(9)           370.2845          370.1999                                                                  
  2048     7.6680    360.1(9)           370.3022          370.2164                                                                  
  2049     7.6716    360.9(9)           370.3199          370.2328                                                                  
  2050     7.6752    361.6(9)           370.3378          370.2495                                                                  
  2051     7.6788    359.3(9)           370.3557          370.2661                                                                  
  2052     7.6824    361.1(9)           370.3737          370.2828                                                                  
  2053     7.6860    360.4(9)           370.3917          370.2994                                                                  
  2054     7.6896    361.1(9)           370.4098          370.3162                                                                  
  2055     7.6932    359.8(9)           370.4279          370.3329                                                                  
  2056     7.6968    361.9(9)           370.4462          370.3498                                                                  
  2057     7.7004    359.6(9)           370.4644          370.3665                                                                  
  2058     7.7040    361.6(9)           370.4828          370.3835                                                                  
  2059     7.7076    360.4(9)           370.5013          370.4004                                                                  
  2060     7.7112    361.3(9)           370.5198          370.4174                                                                  
  2061     7.7148    361.0(9)           370.5384          370.4344                                                                  
  2062     7.7184    361.8(9)           370.5572          370.4515                                                                  
  2063     7.7220    361.3(9)           370.5758          370.4684                                                                  
  2064     7.7256    362.3(9)           370.5946          370.4855                                                                  
  2065     7.7292    361.8(9)           370.6134          370.5026                                                                  
  2066     7.7328    362.8(9)           370.6323          370.5197                                                                  
  2067     7.7364    363.0(9)           370.6515          370.5370                                                                  
  2068     7.7400    361.0(9)           370.6772          370.5542                                                                  
  2069     7.7436    362.0(9)           370.6964          370.5714                                                                  
  2070     7.7472    361.4(9)           370.7158          370.5887                                                                  
  2071     7.7508    361.8(9)           370.7351          370.6060                                                                  
  2072     7.7544    363.1(9)           370.7547          370.6234                                                                  
  2073     7.7580    363.2(9)           370.7743          370.6408                                                                  
  2074     7.7616    360.6(9)           370.7939          370.6581                                                                  
  2075     7.7652    361.4(9)           370.8136          370.6756                                                                  
  2076     7.7688    360.4(9)           370.8335          370.6931                                                                  
  2077     7.7724    361.0(9)           370.8534          370.7106                                                                  
  2078     7.7760    360.5(9)           370.8734          370.7281                                                                  
  2079     7.7796    362.7(9)           370.8935          370.7457                                                                  
  2080     7.7832    360.5(9)           370.9137          370.7632                                                                  
  2081     7.7868    360.9(9)           370.9341          370.7809                                                                  
  2082     7.7904    360.9(9)           370.9545          370.7985                                                                  
  2083     7.7940    360.7(9)           370.9750          370.8162                                                                  
  2084     7.7976    360.8(9)           370.9956          370.8339                                                                  
  2085     7.8012    360.7(9)           371.0163          370.8516                                                                  
  2086     7.8048    359.9(9)           371.0371          370.8692                                                                  
  2087     7.8084    360.0(9)           371.0581          370.8870                                                                  
  2088     7.8120    359.9(9)           371.0793          370.9049                                                                  
  2089     7.8156    360.2(9)           371.1004          370.9227                                                                  
  2090     7.8192    360.6(9)           371.1216          370.9404                                                                  
  2091     7.8228    361.6(9)           371.1432          370.9583                                                                  
  2092     7.8264    361.0(9)           371.1648          370.9763                                                                  
  2093     7.8300    358.9(9)           371.1864          370.9940                                                                  
  2094     7.8336    359.4(9)           371.2084          371.0121                                                                  
  2095     7.8372    359.5(9)           371.2303          371.0300                                                                  
  2096     7.8408    360.9(9)           371.2524          371.0479                                                                  
  2097     7.8444    360.6(9)           371.2853          371.0659                                                                  
  2098     7.8480    360.5(9)           371.3079          371.0839                                                                  
  2099     7.8516    359.3(9)           371.3306          371.1019                                                                  
  2100     7.8552    359.8(9)           371.3534          371.1199                                                                  
  2101     7.8588    360.2(9)           371.3764          371.1379                                                                  
  2102     7.8624    359.3(9)           371.3997          371.1560                                                                  
  2103     7.8660    359.2(9)           371.4232          371.1741                                                                  
  2104     7.8696    361.4(9)           371.4469          371.1923                                                                  
  2105     7.8732    359.8(9)           371.4706          371.2103                                                                  
  2106     7.8768    359.3(9)           371.4948          371.2286                                                                  
  2107     7.8804    359.1(9)           371.5191          371.2467                                                                  
  2108     7.8840    360.5(9)           371.5436          371.2649                                                                  
  2109     7.8876    359.5(9)           371.5683          371.2830                                                                  
  2110     7.8912    359.3(9)           371.5935          371.3013                                                                  
  2111     7.8948    358.9(9)           371.6189          371.3195                                                                  
  2112     7.8984    358.5(9)           371.6444          371.3377                                                                  
  2113     7.9020    358.0(9)           371.6703          371.3560                                                                  
  2114     7.9056    359.3(9)           371.6965          371.3741                                                                  
  2115     7.9092    360.1(9)           371.7231          371.3925                                                                  
  2116     7.9128    360.7(9)           371.7501          371.4108                                                                  
  2117     7.9164    361.2(9)           371.7773          371.4291                                                                  
  2118     7.9200    360.6(9)           371.8049          371.4474                                                                  
  2119     7.9236    359.3(9)           371.8330          371.4657                                                                  
  2120     7.9272    360.3(9)           371.8615          371.4841                                                                  
  2121     7.9308    361.8(9)           371.8904          371.5024                                                                  
  2122     7.9344    359.4(9)           371.9198          371.5208                                                                  
  2123     7.9380    360.4(9)           371.9498          371.5392                                                                  
  2124     7.9416    359.9(9)           371.9802          371.5575                                                                  
  2125     7.9452    361.9(9)           372.0112          371.5759                                                                  
  2126     7.9488    359.8(9)           372.0428          371.5942                                                                  
  2127     7.9524    360.2(9)           372.0750          371.6126                                                                  
  2128     7.9560    359.9(9)           372.1080          371.6311                                                                  
  2129     7.9596    360.5(9)           372.1417          371.6495                                                                  
  2130     7.9632    359.7(9)           372.1761          371.6679                                                                  
  2131     7.9668    359.7(9)           372.2112          371.6862                                                                  
  2132     7.9704    359.8(9)           372.2474          371.7047                                                                  
  2133     7.9740    360.3(9)           372.2845          371.7232                                                                  
  2134     7.9776    360.1(9)           372.3225          371.7416                                                                  
  2135     7.9812    358.9(9)           372.3617          371.7600                                                                  
  2136     7.9848    359.6(9)           372.4019          371.7784                                                                  
  2137     7.9884    359.1(9)           372.4435          371.7969                                                                  
  2138     7.9920    359.5(9)           372.4864          371.8154                                                                  
  2139     7.9956    360.4(9)           372.5308          371.8338                                                                  
  2140     7.9992    361.4(9)           372.5767          371.8523                                                                  
  2141     8.0028    360.4(9)           372.6243          371.8708                                                                  
  2142     8.0064    359.6(9)           372.6738          371.8893                                                                  
  2143     8.0100    359.8(9)           372.7252          371.9077                                                                  
  2144     8.0136    360.2(9)           372.7788          371.9261                                                                  
  2145     8.0172    359.2(9)           372.8348          371.9446                                                                  
  2146     8.0208    361.0(9)           372.8934          371.9631                                                                  
  2147     8.0244    358.2(9)           372.9547          371.9815                                                                  
  2148     8.0280    360.4(9)           373.0191          371.9999                                                                  
  2149     8.0316    360.3(9)           373.0870          372.0184                                                                  
  2150     8.0352    360.9(9)           373.1588          372.0370                                                                  
  2151     8.0388    363.1(9)           373.2346          372.0555                                                                  
  2152     8.0424    361.5(9)           373.3149          372.0739                                                                  
  2153     8.0460    360.8(9)           373.4003          372.0923                                                                  
  2154     8.0496    361.2(9)           373.4913          372.1107                                                                  
  2155     8.0532    359.8(9)           373.5888          372.1292                                                                  
  2156     8.0568    361.7(9)           373.6932          372.1476                                                                  
  2157     8.0604    361.2(9)           373.8057          372.1661                                                                  
  2158     8.0640    361.1(9)           373.9270          372.1845                                                                  
  2159     8.0676    359.0(9)           374.0584          372.2029                                                                  
  2160     8.0712    359.6(9)           374.2015          372.2215                                                                  
  2161     8.0748    360.3(9)           374.3574          372.2398                                                                  
  2162     8.0784    360.0(9)           374.5284          372.2582                                                                  
  2163     8.0820    362.0(9)           374.7167          372.2767                                                                  
  2164     8.0856    360.7(9)           374.9248          372.2950                                                                  
  2165     8.0892    361.8(9)           375.1562          372.3133                                                                  
  2166     8.0928    362.3(9)           375.4149          372.3319                                                                  
  2167     8.0964    363.4(9)           375.7050          372.3502                                                                  
  2168     8.1000    363.3(9)           376.0332          372.3685                                                                  
  2169     8.1036    362.9(9)           376.4064          372.3869                                                                  
  2170     8.1072    363.9(9)           376.8479          372.4052                                                                  
  2171     8.1108    364.3(9)           377.3415          372.4236                                                                  
  2172     8.1144    362.1(9)           377.9153          372.4418                                                                  
  2173     8.1180    365.0(9)           378.5887          372.4602                                                                  
  2174     8.1216    366.0(9)           379.3867          372.4785                                                                  
  2175     8.1252    367.0(9)           380.3433          372.4968                                                                  
  2176     8.1288    366.5(9)           381.5033          372.5150                                                                  
  2177     8.1324    369.5(9)           382.9276          372.5333                                                                  
  2178     8.1360    371.9(9)           384.7083          372.5516                                                                  
  2179     8.1396    375.3(9)           386.9821          372.5699                                                                  
  2180     8.1432    380.1(9)           390.0007          372.5881                                                                  
  2181     8.1468    391.8(11)           394.3569          372.6063                                                                 
  2182     8.1504    407.6(14)           401.6322          372.6244                                                                 
  2183     8.1540    442(2)           415.8549          372.6426                                                                    
  2184     8.1576    511(3)           445.4941          372.6608                                                                    
  2185     8.1612    680(5)           504.3400          372.6790                                                                    
  2186     8.1648    976(5)           606.8237          372.6971                                                                    
  2187     8.1684    1112(3)           755.4404          372.7152                                                                   
  2188     8.1720    1047(2)           925.5950          372.7333                                                                   
  2189     8.1756    1031(2)          1056.0731          372.7515                                                                   
  2190     8.1792    1074(2)          1070.1428          372.7694                                                                   
  2191     8.1828    1117(2)           957.7073          372.7875                                                                   
  2192     8.1864    1003(5)           789.4886          372.8056                                                                   
  2193     8.1900    649(5)           633.4027          372.8236                                                                    
  2194     8.1936    474(3)           521.2712          372.8416                                                                    
  2195     8.1972    416.5(16)           454.6887          372.8596                                                                 
  2196     8.2008    395.5(12)           420.4362          372.8776                                                                 
  2197     8.2044    385.3(9)           404.0303          372.8954                                                                  
  2198     8.2080    378.3(9)           395.8407          372.9133                                                                  
  2199     8.2116    372.5(9)           391.1133          372.9313                                                                  
  2200     8.2152    370.7(9)           387.9272          372.9491                                                                  
  2201     8.2188    368.3(9)           385.5687          372.9670                                                                  
  2202     8.2224    367.5(9)           383.7405          372.9849                                                                  
  2203     8.2260    364.9(9)           382.2890          373.0026                                                                  
  2204     8.2296    365.1(9)           381.1188          373.0204                                                                  
  2205     8.2332    364.5(9)           380.1635          373.0381                                                                  
  2206     8.2368    363.6(9)           379.3742          373.0559                                                                  
  2207     8.2404    362.4(9)           378.7152          373.0736                                                                  
  2208     8.2440    362.4(9)           378.1604          373.0912                                                                  
  2209     8.2476    361.2(9)           377.6902          373.1089                                                                  
  2210     8.2512    361.6(9)           377.2878          373.1266                                                                  
  2211     8.2548    361.1(9)           376.9418          373.1442                                                                  
  2212     8.2584    360.0(9)           376.6427          373.1618                                                                  
  2213     8.2620    360.4(9)           376.3828          373.1794                                                                  
  2214     8.2656    359.8(9)           376.1556          373.1969                                                                  
  2215     8.2692    362.0(9)           375.9565          373.2144                                                                  
  2216     8.2728    360.4(9)           375.7813          373.2319                                                                  
  2217     8.2764    362.0(9)           375.6268          373.2493                                                                  
  2218     8.2800    360.5(9)           375.4898          373.2667                                                                  
  2219     8.2836    361.9(9)           375.3683          373.2841                                                                  
  2220     8.2872    359.0(9)           375.2603          373.3015                                                                  
  2221     8.2908    360.5(9)           375.1641          373.3188                                                                  
  2222     8.2944    360.3(9)           375.0781          373.3360                                                                  
  2223     8.2980    361.1(9)           375.0014          373.3533                                                                  
  2224     8.3016    361.1(9)           374.9328          373.3706                                                                  
  2225     8.3052    361.5(9)           374.8715          373.3878                                                                  
  2226     8.3088    359.2(9)           374.8166          373.4050                                                                  
  2227     8.3124    359.4(9)           374.7673          373.4221                                                                  
  2228     8.3160    360.3(9)           374.7234          373.4393                                                                  
  2229     8.3196    359.7(9)           374.6839          373.4562                                                                  
  2230     8.3232    359.7(9)           374.6490          373.4734                                                                  
  2231     8.3268    359.3(9)           374.6177          373.4904                                                                  
  2232     8.3304    360.4(9)           374.5899          373.5074                                                                  
  2233     8.3340    361.9(9)           374.5652          373.5243                                                                  
  2234     8.3376    360.3(9)           374.5435          373.5413                                                                  
  2235     8.3412    361.8(9)           374.5244          373.5581                                                                  
  2236     8.3448    359.0(9)           374.5076          373.5749                                                                  
  2237     8.3484    359.5(9)           374.4931          373.5917                                                                  
  2238     8.3520    360.7(9)           374.4806          373.6085                                                                  
  2239     8.3556    360.3(9)           374.4699          373.6252                                                                  
  2240     8.3592    360.8(9)           374.4610          373.6419                                                                  
  2241     8.3628    358.5(9)           374.4537          373.6586                                                                  
  2242     8.3664    360.8(9)           374.4478          373.6751                                                                  
  2243     8.3700    360.1(9)           374.4434          373.6918                                                                  
  2244     8.3736    360.9(9)           374.4402          373.7083                                                                  
  2245     8.3772    359.2(9)           374.4381          373.7248                                                                  
  2246     8.3808    359.1(9)           374.4373          373.7413                                                                  
  2247     8.3844    359.4(9)           374.4373          373.7577                                                                  
  2248     8.3880    360.5(9)           374.4384          373.7742                                                                  
  2249     8.3916    360.2(9)           374.4403          373.7904                                                                  
  2250     8.3952    359.9(9)           374.4432          373.8069                                                                  
  2251     8.3988    360.3(9)           374.4467          373.8230                                                                  
  2252     8.4024    359.7(9)           374.4511          373.8393                                                                  
  2253     8.4060    360.0(9)           374.4562          373.8555                                                                  
  2254     8.4096    359.6(9)           374.4619          373.8717                                                                  
  2255     8.4132    360.7(9)           374.4682          373.8877                                                                  
  2256     8.4168    361.3(9)           374.4751          373.9037                                                                  
  2257     8.4204    360.7(9)           374.4826          373.9197                                                                  
  2258     8.4240    360.2(9)           374.4905          373.9357                                                                  
  2259     8.4276    359.7(9)           374.4991          373.9516                                                                  
  2260     8.4312    360.3(9)           374.5081          373.9675                                                                  
  2261     8.4348    361.6(9)           374.5176          373.9834                                                                  
  2262     8.4384    359.6(9)           374.5275          373.9991                                                                  
  2263     8.4420    360.8(9)           374.5378          374.0149                                                                  
  2264     8.4456    360.3(9)           374.5487          374.0307                                                                  
  2265     8.4492    359.3(9)           374.5597          374.0462                                                                  
  2266     8.4528    358.0(9)           374.5713          374.0619                                                                  
  2267     8.4564    361.7(9)           374.5832          374.0775                                                                  
  2268     8.4600    359.5(9)           374.5954          374.0929                                                                  
  2269     8.4636    360.6(9)           374.6081          374.1084                                                                  
  2270     8.4672    361.0(9)           374.6211          374.1239                                                                  
  2271     8.4708    361.4(9)           374.6343          374.1392                                                                  
  2272     8.4744    360.8(9)           374.6479          374.1544                                                                  
  2273     8.4780    361.1(9)           374.6619          374.1698                                                                  
  2274     8.4816    360.7(9)           374.6761          374.1851                                                                  
  2275     8.4852    360.8(9)           374.6907          374.2002                                                                  
  2276     8.4888    360.4(9)           374.7055          374.2153                                                                  
  2277     8.4924    361.9(9)           374.7207          374.2303                                                                  
  2278     8.4960    361.6(9)           374.7363          374.2454                                                                  
  2279     8.4996    360.0(9)           374.7521          374.2604                                                                  
  2280     8.5032    360.5(9)           374.7683          374.2753                                                                  
  2281     8.5068    358.9(9)           374.7849          374.2902                                                                  
  2282     8.5104    361.7(9)           374.8016          374.3050                                                                  
  2283     8.5140    359.2(9)           374.8187          374.3196                                                                  
  2284     8.5176    359.9(9)           374.8361          374.3343                                                                  
  2285     8.5212    360.9(9)           374.8540          374.3490                                                                  
  2286     8.5248    362.8(9)           374.8724          374.3638                                                                  
  2287     8.5284    361.1(9)           374.8909          374.3783                                                                  
  2288     8.5320    362.3(9)           374.9099          374.3928                                                                  
  2289     8.5356    360.3(9)           374.9293          374.4072                                                                  
  2290     8.5392    362.5(9)           374.9491          374.4216                                                                  
  2291     8.5428    359.5(9)           374.9693          374.4359                                                                  
  2292     8.5464    360.6(9)           374.9900          374.4502                                                                  
  2293     8.5500    361.0(9)           375.0112          374.4644                                                                  
  2294     8.5536    361.0(9)           375.0329          374.4786                                                                  
  2295     8.5572    360.7(9)           375.0552          374.4927                                                                  
  2296     8.5608    362.1(9)           375.0779          374.5067                                                                  
  2297     8.5644    361.4(9)           375.1013          374.5207                                                                  
  2298     8.5680    361.6(9)           375.1254          374.5346                                                                  
  2299     8.5716    361.7(9)           375.1502          374.5485                                                                  
  2300     8.5752    363.0(9)           375.1758          374.5624                                                                  
  2301     8.5788    363.1(9)           375.2021          374.5762                                                                  
  2302     8.5824    361.3(9)           375.2292          374.5898                                                                  
  2303     8.5860    361.2(9)           375.2573          374.6034                                                                  
  2304     8.5896    362.8(9)           375.2864          374.6170                                                                  
  2305     8.5932    362.9(9)           375.3165          374.6305                                                                  
  2306     8.5968    360.8(9)           375.3479          374.6440                                                                  
  2307     8.6004    362.1(9)           375.3806          374.6574                                                                  
  2308     8.6040    360.3(9)           375.4147          374.6708                                                                  
  2309     8.6076    362.8(9)           375.4502          374.6840                                                                  
  2310     8.6112    361.1(9)           375.4875          374.6972                                                                  
  2311     8.6148    362.9(9)           375.5269          374.7105                                                                  
  2312     8.6184    360.6(9)           375.5680          374.7235                                                                  
  2313     8.6220    361.6(9)           375.6115          374.7365                                                                  
  2314     8.6256    360.9(9)           375.6575          374.7495                                                                  
  2315     8.6292    362.7(9)           375.7065          374.7625                                                                  
  2316     8.6328    363.3(9)           375.7586          374.7752                                                                  
  2317     8.6364    363.2(9)           375.8143          374.7879                                                                  
  2318     8.6400    362.8(9)           375.9332          374.8008                                                                  
  2319     8.6436    363.0(9)           375.9979          374.8133                                                                  
  2320     8.6472    361.6(9)           376.0679          374.8259                                                                  
  2321     8.6508    362.7(9)           376.1440          374.8384                                                                  
  2322     8.6544    362.9(9)           376.2270          374.8509                                                                  
  2323     8.6580    362.5(9)           376.3180          374.8632                                                                  
  2324     8.6616    361.6(9)           376.4185          374.8755                                                                  
  2325     8.6652    363.6(9)           376.5298          374.8878                                                                  
  2326     8.6688    363.8(9)           376.6543          374.9000                                                                  
  2327     8.6724    363.7(9)           376.7941          374.9121                                                                  
  2328     8.6760    362.5(9)           376.9525          374.9242                                                                  
  2329     8.6796    363.4(9)           377.1333          374.9361                                                                  
  2330     8.6832    363.2(9)           377.3417          374.9480                                                                  
  2331     8.6868    364.7(9)           377.5842          374.9599                                                                  
  2332     8.6904    366.3(9)           377.8693          374.9716                                                                  
  2333     8.6940    363.8(9)           378.2085          374.9833                                                                  
  2334     8.6976    367.1(9)           378.6179          374.9950                                                                  
  2335     8.7012    364.2(9)           379.1188          375.0065                                                                  
  2336     8.7048    365.9(9)           379.7437          375.0181                                                                  
  2337     8.7084    367.2(9)           380.5456          375.0294                                                                  
  2338     8.7120    370.9(9)           381.6327          375.0408                                                                  
  2339     8.7156    372.6(9)           383.2755          375.0519                                                                  
  2340     8.7192    379.4(9)           386.1856          375.0632                                                                  
  2341     8.7228    389.3(11)           392.0311          375.0744                                                                 
  2342     8.7264    412.8(17)           403.9467          375.0853                                                                 
  2343     8.7300    460(2)           426.1659          375.0964                                                                    
  2344     8.7336    529(3)           461.8332          375.1073                                                                    
  2345     8.7372    574.8(15)           508.7648          375.1182                                                                 
  2346     8.7408    594.9(14)           555.5283          375.1289                                                                 
  2347     8.7444    605.9(12)           580.9956          375.1396                                                                 
  2348     8.7480    604.8(14)           568.2324          375.1501                                                                 
  2349     8.7516    567(3)           526.3351          375.1608                                                                    
  2350     8.7552    481(3)           477.7851          375.1713                                                                    
  2351     8.7588    414.6(17)           437.7065          375.1815                                                                 
  2352     8.7624    390.8(10)           411.1123          375.1920                                                                 
  2353     8.7660    382.3(9)           396.2680          375.2022                                                                  
  2354     8.7696    376.2(9)           388.9312          375.2125                                                                  
  2355     8.7732    372.5(9)           385.4579          375.2224                                                                  
  2356     8.7768    371.9(9)           383.7157          375.2324                                                                  
  2357     8.7804    371.2(9)           382.7323          375.2424                                                                  
  2358     8.7840    367.7(9)           382.1305          375.2523                                                                  
  2359     8.7876    367.7(9)           381.7705          375.2621                                                                  
  2360     8.7912    368.1(9)           381.5966          375.2717                                                                  
  2361     8.7948    367.7(9)           381.5830          375.2812                                                                  
  2362     8.7984    369.2(9)           381.7211          375.2909                                                                  
  2363     8.8020    368.4(9)           382.0154          375.3003                                                                  
  2364     8.8056    369.9(9)           382.4841          375.3097                                                                  
  2365     8.8092    370.3(9)           383.1607          375.3190                                                                  
  2366     8.8128    371.6(9)           384.1053          375.3284                                                                  
  2367     8.8164    373.6(9)           385.4390          375.3374                                                                  
  2368     8.8200    377.1(9)           387.4556          375.3465                                                                  
  2369     8.8236    382.9(9)           390.9292          375.3555                                                                  
  2370     8.8272    390.7(10)           397.7886          375.3644                                                                 
  2371     8.8308    411.5(17)           412.0284          375.3732                                                                 
  2372     8.8344    456(2)           439.8952          375.3819                                                                    
  2373     8.8380    537(3)           487.5916          375.3906                                                                    
  2374     8.8416    615.8(20)           555.7708          375.3992                                                                 
  2375     8.8452    647.1(14)           632.7863          375.4077                                                                 
  2376     8.8488    667.8(14)           690.4671          375.4161                                                                 
  2377     8.8524    680.8(13)           694.7149          375.4244                                                                 
  2378     8.8560    653(2)           642.4075          375.4327                                                                    
  2379     8.8596    557(3)           565.9427          375.4408                                                                    
  2380     8.8632    453(2)           495.5038          375.4488                                                                    
  2381     8.8668    407.0(14)           444.8246          375.4568                                                                 
  2382     8.8704    390.2(10)           414.5325          375.4647                                                                 
  2383     8.8740    381.7(9)           398.7971          375.4726                                                                  
  2384     8.8776    377.7(9)           391.1505          375.4802                                                                  
  2385     8.8812    374.4(9)           387.2773          375.4879                                                                  
  2386     8.8848    373.7(9)           385.0232          375.4955                                                                  
  2387     8.8884    370.4(9)           383.5009          375.5030                                                                  
  2388     8.8920    370.2(9)           382.3719          375.5104                                                                  
  2389     8.8956    369.2(9)           381.4958          375.5176                                                                  
  2390     8.8992    368.0(9)           380.8005          375.5247                                                                  
  2391     8.9028    366.4(9)           380.2408          375.5320                                                                  
  2392     8.9064    366.6(9)           379.7837          375.5391                                                                  
  2393     8.9100    366.9(9)           379.4068          375.5460                                                                  
  2394     8.9136    367.5(9)           379.0935          375.5528                                                                  
  2395     8.9172    367.8(9)           378.8310          375.5596                                                                  
  2396     8.9208    366.4(9)           378.6095          375.5663                                                                  
  2397     8.9244    366.9(9)           378.4216          375.5729                                                                  
  2398     8.9280    366.1(9)           378.2618          375.5793                                                                  
  2399     8.9316    365.6(9)           378.1256          375.5858                                                                  
  2400     8.9352    366.1(9)           378.0090          375.5922                                                                  
  2401     8.9388    366.8(9)           377.9091          375.5983                                                                  
  2402     8.9424    366.2(9)           377.8240          375.6046                                                                  
  2403     8.9460    365.8(9)           377.7513          375.6106                                                                  
  2404     8.9496    366.0(9)           377.6895          375.6165                                                                  
  2405     8.9532    365.6(9)           377.6376          375.6224                                                                  
  2406     8.9568    366.1(9)           377.5942          375.6282                                                                  
  2407     8.9604    366.4(9)           377.5586          375.6339                                                                  
  2408     8.9640    365.7(9)           377.5300          375.6395                                                                  
  2409     8.9676    367.5(9)           377.5078          375.6450                                                                  
  2410     8.9712    364.5(9)           377.4915          375.6505                                                                  
  2411     8.9748    366.1(9)           377.4807          375.6558                                                                  
  2412     8.9784    365.7(9)           377.4750          375.6610                                                                  
  2413     8.9820    365.9(9)           377.4742          375.6660                                                                  
  2414     8.9856    365.3(9)           377.4783          375.6712                                                                  
  2415     8.9892    366.1(9)           377.4867          375.6760                                                                  
  2416     8.9928    366.1(9)           377.4997          375.6809                                                                  
  2417     8.9964    366.0(9)           377.5171          375.6856                                                                  
  2418     9.0000    365.6(9)           377.5390          375.6904                                                                  
  2419     9.0036    365.7(9)           377.5652          375.6949                                                                  
  2420     9.0072    365.9(9)           377.5960          375.6993                                                                  
  2421     9.0108    366.9(9)           377.6314          375.7037                                                                  
  2422     9.0144    367.4(9)           377.6718          375.7080                                                                  
  2423     9.0180    365.2(9)           377.7171          375.7120                                                                  
  2424     9.0216    368.0(9)           377.7679          375.7162                                                                  
  2425     9.0252    366.8(9)           377.8244          375.7202                                                                  
  2426     9.0288    366.8(9)           377.8869          375.7241                                                                  
  2427     9.0324    368.7(9)           377.9560          375.7278                                                                  
  2428     9.0360    369.0(9)           378.0323          375.7316                                                                  
  2429     9.0396    366.3(9)           378.1164          375.7352                                                                  
  2430     9.0432    367.3(9)           378.2090          375.7386                                                                  
  2431     9.0468    367.8(9)           378.3111          375.7420                                                                  
  2432     9.0504    367.7(9)           378.4238          375.7453                                                                  
  2433     9.0540    366.5(9)           378.5481          375.7485                                                                  
  2434     9.0576    367.7(9)           378.6858          375.7516                                                                  
  2435     9.0612    367.6(9)           378.8383          375.7545                                                                  
  2436     9.0648    367.7(9)           379.0078          375.7575                                                                  
  2437     9.0684    367.8(9)           379.1967          375.7603                                                                  
  2438     9.0720    369.3(9)           379.4079          375.7630                                                                  
  2439     9.0756    369.4(9)           379.6447          375.7656                                                                  
  2440     9.0792    368.7(9)           379.9118          375.7681                                                                  
  2441     9.0828    368.1(9)           380.2142          375.7704                                                                  
  2442     9.0864    370.4(9)           380.5586          375.7729                                                                  
  2443     9.0900    370.2(9)           380.9522          375.7749                                                                  
  2444     9.0936    370.5(9)           381.4060          375.7770                                                                  
  2445     9.0972    371.4(9)           381.9327          375.7791                                                                  
  2446     9.1008    370.7(9)           382.5484          375.7809                                                                  
  2447     9.1044    374.1(9)           383.2751          375.7827                                                                  
  2448     9.1080    372.7(9)           384.1415          375.7844                                                                  
  2449     9.1116    374.0(9)           385.1861          375.7860                                                                  
  2450     9.1152    375.4(9)           386.4609          375.7874                                                                  
  2451     9.1188    378.5(9)           388.0415          375.7888                                                                  
  2452     9.1224    379.2(9)           390.0437          375.7900                                                                  
  2453     9.1260    384.6(9)           392.6739          375.7912                                                                  
  2454     9.1296    387.5(9)           396.3972          375.7923                                                                  
  2455     9.1332    396.7(10)           402.4377          375.7932                                                                 
  2456     9.1368    409.7(12)           413.8349          375.7941                                                                 
  2457     9.1404    440.6(19)           437.0111          375.7948                                                                 
  2458     9.1440    506(3)           482.4557          375.7954                                                                    
  2459     9.1476    630(4)           561.5806          375.7959                                                                    
  2460     9.1512    756(3)           677.6707          375.7964                                                                    
  2461     9.1548    821(2)           814.0445          375.7967                                                                    
  2462     9.1584    853(2)           925.7888          375.7969                                                                    
  2463     9.1620    873.7(14)           950.9681          375.7970                                                                 
  2464     9.1656    842(3)           871.8610          375.7971                                                                    
  2465     9.1692    703(5)           740.0548          375.7969                                                                    
  2466     9.1728    533(3)           612.1646          375.7967                                                                    
  2467     9.1764    447.1(19)           517.0109          375.7963                                                                 
  2468     9.1800    416.2(12)           458.8919          375.7959                                                                 
  2469     9.1836    403.2(10)           428.6236          375.7953                                                                 
  2470     9.1872    396.6(10)           414.6779          375.7947                                                                 
  2471     9.1908    394.0(10)           408.9147          375.7940                                                                 
  2472     9.1944    393.2(10)           407.2815          375.7932                                                                 
  2473     9.1980    394.6(10)           408.6245          375.7921                                                                 
  2474     9.2016    404.0(10)           413.7181          375.7911                                                                 
  2475     9.2052    421.1(13)           425.0048          375.7897                                                                 
  2476     9.2088    457.1(18)           446.3860          375.7885                                                                 
  2477     9.2124    512(2)           482.0930          375.7872                                                                    
  2478     9.2160    591(3)           534.1505          375.7855                                                                    
  2479     9.2196    644.4(19)           598.6915          375.7839                                                                 
  2480     9.2232    656.6(12)           661.5923          375.7822                                                                 
  2481     9.2268    656.4(12)           696.8407          375.7803                                                                 
  2482     9.2304    645.5(15)           682.4144          375.7784                                                                 
  2483     9.2340    613(2)           627.6057          375.7762                                                                    
  2484     9.2376    542(3)           560.3364          375.7740                                                                    
  2485     9.2412    462(2)           500.4651          375.7719                                                                    
  2486     9.2448    416.0(14)           455.9682          375.7693                                                                 
  2487     9.2484    395.9(12)           427.0543          375.7668                                                                 
  2488     9.2520    386.8(9)           409.9932          375.7642                                                                  
  2489     9.2556    381.5(9)           400.3794          375.7614                                                                  
  2490     9.2592    379.1(9)           394.8445          375.7586                                                                  
  2491     9.2628    377.0(9)           391.3786          375.7556                                                                  
  2492     9.2664    375.4(9)           388.9712          375.7524                                                                  
  2493     9.2700    375.1(9)           387.1611          375.7492                                                                  
  2494     9.2736    373.9(9)           385.7368          375.7459                                                                  
  2495     9.2772    374.6(9)           384.5858          375.7425                                                                  
  2496     9.2808    373.3(9)           383.6394          375.7388                                                                  
  2497     9.2844    373.8(9)           382.8704          375.7353                                                                  
  2498     9.2880    373.3(9)           382.2079          375.7314                                                                  
  2499     9.2916    373.9(9)           381.6451          375.7276                                                                  
  2500     9.2952    373.3(9)           381.1626          375.7236                                                                  
  2501     9.2988    373.3(9)           380.7460          375.7195                                                                  
  2502     9.3024    371.9(9)           380.3838          375.7152                                                                  
  2503     9.3060    373.0(9)           380.0667          375.7108                                                                  
  2504     9.3096    371.8(9)           379.7877          375.7063                                                                  
  2505     9.3132    372.4(9)           379.5411          375.7018                                                                  
  2506     9.3168    371.6(9)           379.3221          375.6971                                                                  
  2507     9.3204    372.3(9)           379.1265          375.6922                                                                  
  2508     9.3240    371.5(9)           378.9515          375.6873                                                                  
  2509     9.3276    371.6(9)           378.7946          375.6823                                                                  
  2510     9.3312    372.2(9)           378.6529          375.6770                                                                  
  2511     9.3348    373.4(9)           378.5251          375.6718                                                                  
  2512     9.3384    372.4(9)           378.4093          375.6663                                                                  
  2513     9.3420    373.0(9)           378.3044          375.6607                                                                  
  2514     9.3456    372.2(9)           378.2093          375.6551                                                                  
  2515     9.3492    370.6(9)           378.1227          375.6494                                                                  
  2516     9.3528    372.3(9)           378.0440          375.6436                                                                  
  2517     9.3564    372.6(9)           377.9723          375.6375                                                                  
  2518     9.3600    371.1(9)           377.9070          375.6313                                                                  
  2519     9.3636    373.6(9)           377.8477          375.6252                                                                  
  2520     9.3672    372.6(9)           377.7937          375.6187                                                                  
  2521     9.3708    371.0(9)           377.7448          375.6122                                                                  
  2522     9.3744    372.5(9)           377.7005          375.6057                                                                  
  2523     9.3780    373.3(9)           377.6603          375.5989                                                                  
  2524     9.3816    372.5(9)           377.6244          375.5921                                                                  
  2525     9.3852    372.0(9)           377.5922          375.5852                                                                  
  2526     9.3888    372.5(9)           377.5635          375.5780                                                                  
  2527     9.3924    372.2(9)           377.5382          375.5707                                                                  
  2528     9.3960    374.0(9)           377.5163          375.5635                                                                  
  2529     9.3996    373.1(9)           377.4974          375.5560                                                                  
  2530     9.4032    372.2(9)           377.4815          375.5484                                                                  
  2531     9.4068    371.4(9)           377.4686          375.5407                                                                  
  2532     9.4104    372.1(9)           377.4586          375.5330                                                                  
  2533     9.4140    372.4(9)           377.4513          375.5250                                                                  
  2534     9.4176    374.6(9)           377.4468          375.5170                                                                  
  2535     9.4212    375.3(9)           377.4451          375.5089                                                                  
  2536     9.4248    373.8(9)           377.4460          375.5004                                                                  
  2537     9.4284    372.6(9)           377.4497          375.4919                                                                  
  2538     9.4320    373.3(9)           377.4563          375.4835                                                                  
  2539     9.4356    374.1(9)           377.4656          375.4748                                                                  
  2540     9.4392    373.0(9)           377.4778          375.4659                                                                  
  2541     9.4428    374.6(9)           377.4931          375.4571                                                                  
  2542     9.4464    374.2(9)           377.5114          375.4481                                                                  
  2543     9.4500    374.2(9)           377.5327          375.4388                                                                  
  2544     9.4536    373.2(9)           377.5573          375.4296                                                                  
  2545     9.4572    374.5(9)           377.5854          375.4201                                                                  
  2546     9.4608    373.8(9)           377.6170          375.4105                                                                  
  2547     9.4644    375.1(9)           377.6525          375.4009                                                                  
  2548     9.4680    374.0(9)           377.6919          375.3911                                                                  
  2549     9.4716    375.2(9)           377.7356          375.3812                                                                  
  2550     9.4752    375.0(9)           377.7837          375.3711                                                                  
  2551     9.4788    375.3(9)           377.8366          375.3610                                                                  
  2552     9.4824    373.1(9)           377.8946          375.3506                                                                  
  2553     9.4860    373.6(9)           377.9583          375.3403                                                                  
  2554     9.4896    373.3(9)           378.0278          375.3297                                                                  
  2555     9.4932    375.5(9)           378.1038          375.3191                                                                  
  2556     9.4968    375.5(9)           378.1866          375.3082                                                                  
  2557     9.5004    375.7(9)           378.2771          375.2973                                                                  
  2558     9.5040    374.5(9)           378.3757          375.2863                                                                  
  2559     9.5076    374.8(9)           378.4833          375.2751                                                                  
  2560     9.5112    376.5(9)           378.6008          375.2639                                                                  
  2561     9.5148    375.7(9)           378.7291          375.2524                                                                  
  2562     9.5184    376.6(9)           378.8691          375.2407                                                                  
  2563     9.5220    375.1(9)           379.0224          375.2291                                                                  
  2564     9.5256    377.8(9)           379.1904          375.2173                                                                  
  2565     9.5292    379.5(9)           379.3744          375.2053                                                                  
  2566     9.5328    377.7(9)           379.5767          375.1933                                                                  
  2567     9.5364    377.1(9)           379.7992          375.1812                                                                  
  2568     9.5400    379.2(9)           380.0444          375.1688                                                                  
  2569     9.5436    378.8(9)           380.3152          375.1563                                                                  
  2570     9.5472    379.7(9)           380.6149          375.1437                                                                  
  2571     9.5508    378.9(9)           380.9478          375.1310                                                                  
  2572     9.5544    379.4(9)           381.3184          375.1181                                                                  
  2573     9.5580    382.2(9)           381.7317          375.1052                                                                  
  2574     9.5616    383.0(9)           382.1951          375.0920                                                                  
  2575     9.5652    381.7(9)           382.7160          375.0787                                                                  
  2576     9.5688    385.0(9)           383.3039          375.0655                                                                  
  2577     9.5724    385.7(9)           383.9701          375.0519                                                                  
  2578     9.5760    386.1(9)           384.7296          375.0384                                                                  
  2579     9.5796    386.5(9)           385.5988          375.0245                                                                  
  2580     9.5832    389.3(9)           386.5994          375.0108                                                                  
  2581     9.5868    390.4(9)           387.7583          374.9966                                                                  
  2582     9.5904    393.3(9)           389.1112          374.9825                                                                  
  2583     9.5940    392.9(9)           390.7009          374.9683                                                                  
  2584     9.5976    394.6(9)           392.5849          374.9538                                                                  
  2585     9.6012    396.1(10)           394.8409          374.9392                                                                 
  2586     9.6048    399.4(10)           397.5692          374.9247                                                                 
  2587     9.6084    404.4(10)           400.9061          374.9099                                                                 
  2588     9.6120    410.5(10)           405.0459          374.8949                                                                 
  2589     9.6156    418.8(10)           410.2752          374.8798                                                                 
  2590     9.6192    429.7(11)           417.0576          374.8646                                                                 
  2591     9.6228    445.1(12)           426.3504          374.8493                                                                 
  2592     9.6264    466.1(16)           440.5215          374.8338                                                                 
  2593     9.6300    507(2)           465.6303          374.8183                                                                    
  2594     9.6336    580(3)           515.5464          374.8024                                                                    
  2595     9.6372    744(5)           615.9823          374.7866                                                                    
  2596     9.6408    1069(7)           801.6643          374.7707                                                                   
  2597     9.6444    1584(9)          1097.7004          374.7543                                                                   
  2598     9.6480    1935(6)          1487.7085          374.7382                                                                   
  2599     9.6516    2098(5)          1881.3098          374.7218                                                                   
  2600     9.6552    2202(4)          2105.5122          374.7053                                                                   
  2601     9.6588    2191(5)          2013.4576          374.6885                                                                   
  2602     9.6624    1881(9)          1670.5818          374.6718                                                                   
  2603     9.6660    1231(9)          1262.3572          374.6549                                                                   
  2604     9.6696    778(6)           918.8078          374.6379                                                                    
  2605     9.6732    590(3)           685.6555          374.6207                                                                    
  2606     9.6768    510(2)           551.6736          374.6033                                                                    
  2607     9.6804    470.8(15)           483.1938          374.5859                                                                 
  2608     9.6840    447.7(13)           449.4173          374.5682                                                                 
  2609     9.6876    429.8(11)           431.4663          374.5505                                                                 
  2610     9.6912    420.0(10)           420.4045          374.5326                                                                 
  2611     9.6948    411.0(10)           412.6355          374.5146                                                                 
  2612     9.6984    405.9(10)           406.7594          374.4965                                                                 
  2613     9.7020    400.2(10)           402.1389          374.4782                                                                 
  2614     9.7056    397.1(10)           398.4335          374.4598                                                                 
  2615     9.7092    394.4(10)           395.4174          374.4413                                                                 
  2616     9.7128    391.8(9)           392.9289          374.4225                                                                  
  2617     9.7164    389.6(9)           390.8511          374.4038                                                                  
  2618     9.7200    388.0(9)           389.0991          374.3848                                                                  
  2619     9.7236    386.5(9)           387.6089          374.3657                                                                  
  2620     9.7272    386.2(9)           386.3298          374.3464                                                                  
  2621     9.7308    385.4(9)           385.2230          374.3270                                                                  
  2622     9.7344    384.5(9)           384.2596          374.3076                                                                  
  2623     9.7380    382.8(9)           383.4149          374.2880                                                                  
  2624     9.7416    384.3(9)           382.6696          374.2682                                                                  
  2625     9.7452    381.9(9)           382.0085          374.2482                                                                  
  2626     9.7488    381.4(9)           381.4196          374.2282                                                                  
  2627     9.7524    380.8(9)           380.8854          374.2079                                                                  
  2628     9.7560    381.2(9)           380.4106          374.1876                                                                  
  2629     9.7596    380.5(9)           379.9817          374.1672                                                                  
  2630     9.7632    381.8(9)           379.5927          374.1466                                                                  
  2631     9.7668    381.3(9)           379.2382          374.1259                                                                  
  2632     9.7704    380.9(9)           378.9142          374.1049                                                                  
  2633     9.7740    381.2(9)           378.6173          374.0840                                                                  
  2634     9.7776    380.5(9)           378.3441          374.0627                                                                  
  2635     9.7812    380.2(9)           378.0919          374.0415                                                                  
  2636     9.7848    379.6(9)           377.8586          374.0200                                                                  
  2637     9.7884    379.1(9)           377.6421          373.9985                                                                  
  2638     9.7920    379.2(9)           377.4406          373.9768                                                                  
  2639     9.7956    378.6(9)           377.2525          373.9550                                                                  
  2640     9.7992    380.1(9)           377.0768          373.9330                                                                  
  2641     9.8028    380.9(9)           376.9119          373.9108                                                                  
  2642     9.8064    378.8(9)           376.7570          373.8885                                                                  
  2643     9.8100    380.9(9)           376.6111          373.8661                                                                  
  2644     9.8136    380.5(9)           376.4736          373.8436                                                                  
  2645     9.8172    379.9(9)           376.3434          373.8209                                                                  
  2646     9.8208    380.2(9)           376.2200          373.7981                                                                  
  2647     9.8244    380.1(9)           376.1030          373.7752                                                                  
  2648     9.8280    380.1(9)           375.9916          373.7521                                                                  
  2649     9.8316    380.4(9)           375.8855          373.7288                                                                  
  2650     9.8352    379.1(9)           375.7843          373.7054                                                                  
  2651     9.8388    380.9(9)           375.6875          373.6819                                                                  
  2652     9.8424    381.1(9)           375.5948          373.6582                                                                  
  2653     9.8460    380.8(9)           375.5059          373.6345                                                                  
  2654     9.8496    380.0(9)           375.4205          373.6105                                                                  
  2655     9.8532    381.2(9)           375.3384          373.5864                                                                  
  2656     9.8568    382.0(9)           375.2593          373.5622                                                                  
  2657     9.8604    380.9(9)           375.1724          373.5378                                                                  
  2658     9.8640    381.7(9)           375.0988          373.5133                                                                  
  2659     9.8676    382.6(9)           375.0276          373.4886                                                                  
  2660     9.8712    381.4(9)           374.9586          373.4639                                                                  
  2661     9.8748    380.7(9)           374.8918          373.4389                                                                  
  2662     9.8784    383.1(9)           374.8562          373.4138                                                                  
  2663     9.8820    381.2(9)           374.7935          373.3887                                                                  
  2664     9.8856    381.9(9)           374.7324          373.3634                                                                  
  2665     9.8892    379.9(9)           374.6729          373.3379                                                                  
  2666     9.8928    381.6(9)           374.6149          373.3123                                                                  
  2667     9.8964    380.5(9)           374.5583          373.2864                                                                  
  2668     9.9000    381.8(9)           374.5031          373.2605                                                                  
  2669     9.9036    381.5(9)           374.4492          373.2345                                                                  
  2670     9.9072    382.0(9)           374.3963          373.2083                                                                  
  2671     9.9108    381.3(9)           374.3445          373.1819                                                                  
  2672     9.9144    381.6(9)           374.2939          373.1553                                                                  
  2673     9.9180    382.2(9)           374.2444          373.1288                                                                  
  2674     9.9216    382.3(9)           374.1957          373.1021                                                                  
  2675     9.9252    382.0(9)           374.1478          373.0751                                                                  
  2676     9.9288    384.0(9)           374.1008          373.0480                                                                  
  2677     9.9324    383.0(9)           374.0547          373.0209                                                                  
  2678     9.9360    382.9(9)           374.0092          372.9935                                                                  
  2679     9.9396    383.7(9)           373.9644          372.9660                                                                  
  2680     9.9432    382.9(9)           373.9204          372.9384                                                                  
  2681     9.9468    382.4(9)           373.8770          372.9106                                                                  
  2682     9.9504    380.4(9)           373.8342          372.8827                                                                  
  2683     9.9540    381.1(9)           373.7920          372.8546                                                                  
  2684     9.9576    383.4(9)           373.7504          372.8264                                                                  
  2685     9.9612    381.9(9)           373.7093          372.7981                                                                  
  2686     9.9648    378.9(9)           373.6686          372.7695                                                                  
  2687     9.9684    382.2(9)           373.6287          372.7410                                                                  
  2688     9.9720    382.4(9)           373.5890          372.7122                                                                  
  2689     9.9756    382.4(9)           373.5498          372.6833                                                                  
  2690     9.9792    382.2(9)           373.5111          372.6542                                                                  
  2691     9.9828    381.6(9)           373.4729          372.6251                                                                  
  2692     9.9864    382.7(9)           373.4349          372.5956                                                                  
  2693     9.9900    383.7(9)           373.3974          372.5661                                                                  
  2694     9.9936    382.5(9)           373.3603          372.5364                                                                  
  2695     9.9972    383.2(9)           373.3235          372.5066                                                                  
  2696    10.0008    382.5(9)           373.2872          372.4767                                                                  
  2697    10.0044    383.4(9)           373.2513          372.4466                                                                  
  2698    10.0080    383.8(9)           373.2157          372.4164                                                                  
  2699    10.0116    382.8(9)           373.1803          372.3860                                                                  
  2700    10.0152    383.7(9)           373.1456          372.3557                                                                  
  2701    10.0188    382.6(9)           373.1110          372.3250                                                                  
  2702    10.0224    382.1(9)           373.0768          372.2941                                                                  
  2703    10.0260    384.1(9)           373.0428          372.2631                                                                  
  2704    10.0296    384.3(9)           373.0094          372.2321                                                                  
  2705    10.0332    383.4(9)           372.9762          372.2009                                                                  
  2706    10.0368    383.8(9)           372.9433          372.1694                                                                  
  2707    10.0404    384.5(9)           372.9110          372.1380                                                                  
  2708    10.0440    383.2(9)           372.8789          372.1063                                                                  
  2709    10.0476    383.4(9)           372.8473          372.0745                                                                  
  2710    10.0512    383.8(9)           372.8159          372.0425                                                                  
  2711    10.0548    382.0(9)           372.7850          372.0104                                                                  
  2712    10.0584    383.6(9)           372.7545          371.9782                                                                  
  2713    10.0620    383.9(9)           372.7328          371.9457                                                                  
  2714    10.0656    383.3(9)           372.7032          371.9131                                                                  
  2715    10.0692    383.0(9)           372.6742          371.8805                                                                  
  2716    10.0728    383.2(9)           372.6454          371.8475                                                                  
  2717    10.0764    384.6(9)           372.6172          371.8146                                                                  
  2718    10.0800    385.5(9)           372.5897          371.7816                                                                  
  2719    10.0836    384.1(9)           372.5626          371.7482                                                                  
  2720    10.0872    385.0(9)           372.5362          371.7149                                                                  
  2721    10.0908    383.8(9)           372.5103          371.6813                                                                  
  2722    10.0944    383.9(11)           372.4849          371.6475                                                                 
  2723    10.0980    383.8(11)           372.4605          371.6137                                                                 
  2724    10.1016    385.4(11)           372.4366          371.5797                                                                 
  2725    10.1052    385.7(11)           372.4138          371.5457                                                                 
  2726    10.1088    384.7(11)           372.3915          371.5113                                                                 
  2727    10.1124    384.0(11)           372.3701          371.4767                                                                 
  2728    10.1160    385.1(11)           372.3499          371.4423                                                                 
  2729    10.1196    384.3(11)           372.3307          371.4075                                                                 
  2730    10.1232    382.7(11)           372.3126          371.3727                                                                 
  2731    10.1268    385.5(11)           372.2955          371.3376                                                                 
  2732    10.1304    383.6(11)           372.2798          371.3023                                                                 
  2733    10.1340    384.6(11)           372.2657          371.2671                                                                 
  2734    10.1376    384.6(11)           372.2530          371.2316                                                                 
  2735    10.1412    385.4(11)           372.2419          371.1960                                                                 
  2736    10.1448    384.5(11)           372.2326          371.1602                                                                 
  2737    10.1484    384.9(11)           372.2254          371.1243                                                                 
  2738    10.1520    383.5(11)           372.2202          371.0882                                                                 
  2739    10.1556    384.0(11)           372.2175          371.0520                                                                 
  2740    10.1592    384.3(11)           372.2175          371.0157                                                                 
  2741    10.1628    385.2(11)           372.2201          370.9792                                                                 
  2742    10.1664    384.9(11)           372.2259          370.9425                                                                 
  2743    10.1700    384.7(11)           372.2353          370.9057                                                                 
  2744    10.1736    386.7(11)           372.2296          370.8689                                                                 
  2745    10.1772    387.1(11)           372.2472          370.8318                                                                 
  2746    10.1808    385.1(11)           372.2695          370.7946                                                                 
  2747    10.1844    387.0(11)           372.2971          370.7571                                                                 
  2748    10.1880    386.5(11)           372.3309          370.7196                                                                 
  2749    10.1916    386.9(11)           372.3711          370.6818                                                                 
  2750    10.1952    384.4(11)           372.4190          370.6440                                                                 
  2751    10.1988    385.2(11)           372.4756          370.6061                                                                 
  2752    10.2024    387.7(11)           372.5416          370.5679                                                                 
  2753    10.2060    386.7(11)           372.6189          370.5297                                                                 
  2754    10.2096    386.5(11)           372.7089          370.4914                                                                 
  2755    10.2132    386.7(11)           372.8132          370.4527                                                                 
  2756    10.2168    386.9(11)           372.9346          370.4141                                                                 
  2757    10.2204    385.5(11)           373.0755          370.3752                                                                 
  2758    10.2240    389.1(11)           373.2393          370.3361                                                                 
  2759    10.2276    387.5(11)           373.4300          370.2969                                                                 
  2760    10.2312    389.4(11)           373.6525          370.2575                                                                 
  2761    10.2348    387.2(11)           373.9134          370.2183                                                                 
  2762    10.2384    388.3(11)           374.2196          370.1786                                                                 
  2763    10.2420    387.8(11)           374.5807          370.1387                                                                 
  2764    10.2456    391.2(11)           375.0100          370.0989                                                                 
  2765    10.2492    389.4(11)           375.5227          370.0588                                                                 
  2766    10.2528    391.0(11)           376.1394          370.0187                                                                 
  2767    10.2564    390.8(11)           376.8879          369.9784                                                                 
  2768    10.2600    393.3(11)           377.8059          369.9379                                                                 
  2769    10.2636    397.0(11)           378.9444          369.8972                                                                 
  2770    10.2672    398.2(11)           380.3755          369.8564                                                                 
  2771    10.2708    401.0(11)           382.2125          369.8155                                                                 
  2772    10.2744    404.9(11)           384.6622          369.7745                                                                 
  2773    10.2780    410.6(12)           388.1852          369.7331                                                                 
  2774    10.2816    420.9(12)           393.9596          369.6918                                                                 
  2775    10.2852    435.1(14)           404.8443          369.6502                                                                 
  2776    10.2888    470(2)           426.7043          369.6085                                                                    
  2777    10.2924    545(3)           468.8284          369.5668                                                                    
  2778    10.2960    677(4)           541.0677          369.5247                                                                    
  2779    10.2996    822(4)           646.1726          369.4827                                                                    
  2780    10.3032    893(2)           769.4670          369.4405                                                                    
  2781    10.3068    925.2(18)           871.4327          369.3979                                                                 
  2782    10.3104    942.6(16)           896.4465          369.3553                                                                 
  2783    10.3140    910(3)           826.6899          369.3127                                                                    
  2784    10.3176    769(4)           707.4131          369.2698                                                                    
  2785    10.3212    584(4)           589.8521          369.2267                                                                    
  2786    10.3248    480(2)           500.4973          369.1835                                                                    
  2787    10.3284    440.3(14)           444.1867          369.1403                                                                 
  2788    10.3320    421.7(11)           413.3965          369.0969                                                                 
  2789    10.3356    412.4(10)           397.8796          369.0532                                                                 
  2790    10.3392    405.1(10)           389.9666          369.0095                                                                 
  2791    10.3428    401.3(10)           385.4498          368.9655                                                                 
  2792    10.3464    398.6(10)           382.4626          368.9214                                                                 
  2793    10.3500    397.6(10)           380.2529          368.8772                                                                 
  2794    10.3536    394.9(10)           378.5499          368.8329                                                                 
  2795    10.3572    394.2(10)           377.1898          368.7885                                                                 
  2796    10.3608    390.9(9)           376.0823          368.7438                                                                  
  2797    10.3644    390.3(9)           375.1678          368.6990                                                                  
  2798    10.3680    391.3(10)           374.4027          368.6540                                                                 
  2799    10.3716    391.2(9)           373.7548          368.6089                                                                  
  2800    10.3752    391.5(10)           373.1996          368.5635                                                                 
  2801    10.3788    389.5(9)           372.7196          368.5182                                                                  
  2802    10.3824    389.1(9)           372.3011          368.4726                                                                  
  2803    10.3860    387.5(10)           371.9324          368.4269                                                                 
  2804    10.3896    390.1(10)           371.6053          368.3811                                                                 
  2805    10.3932    389.7(9)           371.3132          368.3352                                                                  
  2806    10.3968    388.5(9)           371.0502          368.2890                                                                  
  2807    10.4004    387.7(9)           370.8119          368.2426                                                                  
  2808    10.4040    389.5(9)           370.5948          368.1962                                                                  
  2809    10.4076    386.5(9)           370.3960          368.1496                                                                  
  2810    10.4112    388.5(9)           370.2130          368.1030                                                                  
  2811    10.4148    387.8(9)           370.0432          368.0560                                                                  
  2812    10.4184    387.9(9)           369.8856          368.0091                                                                  
  2813    10.4220    388.4(9)           369.7380          367.9618                                                                  
  2814    10.4256    389.1(9)           369.5996          367.9144                                                                  
  2815    10.4292    387.2(9)           369.4694          367.8669                                                                  
  2816    10.4328    388.8(9)           369.3463          367.8194                                                                  
  2817    10.4364    386.9(9)           369.2292          367.7715                                                                  
  2818    10.4400    387.6(10)           369.1180          367.7236                                                                 
  2819    10.4436    387.4(11)           369.0117          367.6755                                                                 
  2820    10.4472    388.8(11)           368.9099          367.6272                                                                 
  2821    10.4508    386.5(11)           368.8123          367.5789                                                                 
  2822    10.4544    387.1(11)           368.7182          367.5303                                                                 
  2823    10.4580    386.8(11)           368.6275          367.4817                                                                 
  2824    10.4616    387.2(11)           368.5397          367.4329                                                                 
  2825    10.4652    388.6(11)           368.4547          367.3839                                                                 
  2826    10.4688    388.2(11)           368.3722          367.3349                                                                 
  2827    10.4724    389.2(11)           368.2918          367.2856                                                                 
  2828    10.4760    386.2(11)           368.2133          367.2359                                                                 
  2829    10.4796    385.6(11)           368.1371          367.1866                                                                 
  2830    10.4832    385.7(11)           368.0623          367.1368                                                                 
  2831    10.4868    387.5(11)           367.9891          367.0869                                                                 
  2832    10.4904    387.4(11)           367.9174          367.0369                                                                 
  2833    10.4940    389.1(11)           367.8471          366.9868                                                                 
  2834    10.4976    387.1(11)           367.7781          366.9365                                                                 
  2835    10.5012    388.4(11)           367.7100          366.8859                                                                 
  2836    10.5048    387.9(11)           367.6431          366.8353                                                                 
  2837    10.5084    390.6(11)           367.5773          366.7846                                                                 
  2838    10.5120    390.3(11)           367.5121          366.7336                                                                 
  2839    10.5156    390.2(11)           367.4481          366.6826                                                                 
  2840    10.5192    391.1(11)           367.3848          366.6314                                                                 
  2841    10.5228    391.0(11)           367.3221          366.5800                                                                 
  2842    10.5264    389.3(11)           367.2602          366.5285                                                                 
  2843    10.5300    388.6(11)           367.1990          366.4769                                                                 
  2844    10.5336    387.4(11)           367.1382          366.4249                                                                 
  2845    10.5372    389.6(11)           367.0783          366.3732                                                                 
  2846    10.5408    389.0(11)           367.0190          366.3212                                                                 
  2847    10.5444    387.4(11)           366.9597          366.2687                                                                 
  2848    10.5480    386.7(11)           366.9012          366.2162                                                                 
  2849    10.5516    386.5(11)           366.8431          366.1636                                                                 
  2850    10.5552    386.3(11)           366.7856          366.1110                                                                 
  2851    10.5588    384.8(11)           366.7286          366.0583                                                                 
  2852    10.5624    387.1(11)           366.6717          366.0052                                                                 
  2853    10.5660    386.5(11)           366.6154          365.9521                                                                 
  2854    10.5696    386.3(11)           366.5596          365.8989                                                                 
  2855    10.5732    387.5(11)           366.5039          365.8453                                                                 
  2856    10.5768    387.7(11)           366.4488          365.7918                                                                 
  2857    10.5804    386.6(11)           366.3939          365.7380                                                                 
  2858    10.5840    386.6(11)           366.3394          365.6841                                                                 
  2859    10.5876    386.5(11)           366.2852          365.6301                                                                 
  2860    10.5912    387.3(11)           366.2314          365.5759                                                                 
  2861    10.5948    385.9(11)           366.1779          365.5216                                                                 
  2862    10.5984    387.4(11)           366.1249          365.4672                                                                 
  2863    10.6020    386.3(11)           366.0720          365.4125                                                                 
  2864    10.6056    387.7(11)           366.0196          365.3578                                                                 
  2865    10.6092    386.5(11)           365.9675          365.3028                                                                 
  2866    10.6128    385.9(11)           365.9156          365.2477                                                                 
  2867    10.6164    384.0(11)           365.8643          365.1925                                                                 
  2868    10.6200    386.8(11)           365.8134          365.1373                                                                 
  2869    10.6236    385.3(11)           365.7627          365.0817                                                                 
  2870    10.6272    388.0(10)           365.7122          365.0259                                                                 
  2871    10.6308    386.0(9)           365.6623          364.9700                                                                  
  2872    10.6344    386.6(9)           365.6130          364.9143                                                                  
  2873    10.6380    387.2(9)           365.5639          364.8581                                                                  
  2874    10.6416    387.2(9)           365.5153          364.8019                                                                  
  2875    10.6452    386.1(11)           365.4671          364.7455                                                                 
  2876    10.6488    385.6(11)           365.4193          364.6888                                                                 
  2877    10.6524    385.8(11)           365.3722          364.6321                                                                 
  2878    10.6560    385.2(11)           365.3256          364.5753                                                                 
  2879    10.6596    386.2(11)           365.2794          364.5183                                                                 
  2880    10.6632    386.9(11)           365.2339          364.4612                                                                 
  2881    10.6668    386.2(11)           365.1891          364.4039                                                                 
  2882    10.6704    385.6(11)           365.1449          364.3465                                                                 
  2883    10.6740    386.5(11)           365.0425          364.2889                                                                 
  2884    10.6776    386.0(11)           365.0000          364.2311                                                                 
  2885    10.6812    387.6(11)           364.9583          364.1732                                                                 
  2886    10.6848    385.8(11)           364.9176          364.1153                                                                 
  2887    10.6884    386.7(11)           364.8777          364.0571                                                                 
  2888    10.6920    384.6(11)           364.8386          363.9987                                                                 
  2889    10.6956    386.5(11)           364.8006          363.9402                                                                 
  2890    10.6992    387.1(11)           364.7637          363.8817                                                                 
  2891    10.7028    386.4(11)           364.7278          363.8228                                                                 
  2892    10.7064    387.4(11)           364.6934          363.7640                                                                 
  2893    10.7100    387.0(11)           364.6602          363.7050                                                                 
  2894    10.7136    384.0(11)           364.6283          363.6456                                                                 
  2895    10.7172    385.5(11)           364.5980          363.5863                                                                 
  2896    10.7208    385.8(11)           364.5695          363.5269                                                                 
  2897    10.7244    385.8(11)           364.5427          363.4672                                                                 
  2898    10.7280    386.0(11)           364.5178          363.4074                                                                 
  2899    10.7316    386.4(11)           364.4950          363.3475                                                                 
  2900    10.7352    387.1(11)           364.4744          363.2874                                                                 
  2901    10.7388    386.4(11)           364.4564          363.2272                                                                 
  2902    10.7424    385.6(11)           364.4410          363.1668                                                                 
  2903    10.7460    384.9(11)           364.4286          363.1062                                                                 
  2904    10.7496    386.8(11)           364.4193          363.0455                                                                 
  2905    10.7532    384.9(11)           364.4136          362.9849                                                                 
  2906    10.7568    384.7(11)           364.4116          362.9238                                                                 
  2907    10.7604    385.0(11)           364.4138          362.8626                                                                 
  2908    10.7640    385.8(11)           364.4207          362.8014                                                                 
  2909    10.7676    384.8(11)           364.4326          362.7399                                                                 
  2910    10.7712    387.0(11)           364.4502          362.6784                                                                 
  2911    10.7748    385.9(11)           364.4740          362.6167                                                                 
  2912    10.7784    386.1(11)           364.5048          362.5549                                                                 
  2913    10.7820    385.1(11)           364.5432          362.4929                                                                 
  2914    10.7856    385.4(11)           364.5903          362.4308                                                                 
  2915    10.7892    386.3(11)           364.6469          362.3685                                                                 
  2916    10.7928    387.3(11)           364.7143          362.3061                                                                 
  2917    10.7964    384.6(11)           364.7940          362.2436                                                                 
  2918    10.8000    385.4(11)           364.8875          362.1808                                                                 
  2919    10.8036    385.5(11)           364.9963          362.1179                                                                 
  2920    10.8072    387.3(11)           365.1231          362.0549                                                                 
  2921    10.8108    387.0(11)           365.2704          361.9918                                                                 
  2922    10.8144    385.7(11)           365.4410          361.9286                                                                 
  2923    10.8180    386.3(11)           365.6384          361.8650                                                                 
  2924    10.8216    387.4(11)           365.8676          361.8015                                                                 
  2925    10.8252    386.8(11)           366.1333          361.7376                                                                 
  2926    10.8288    387.3(11)           366.4420          361.6736                                                                 
  2927    10.8324    387.0(9)           366.8018          361.6097                                                                  
  2928    10.8360    388.7(9)           367.2222          361.5453                                                                  
  2929    10.8396    389.4(9)           367.7158          361.4814                                                                  
  2930    10.8432    389.0(9)           368.2970          361.4168                                                                  
  2931    10.8468    392.2(10)           368.9864          361.3522                                                                 
  2932    10.8504    390.7(10)           369.8088          361.2875                                                                 
  2933    10.8540    392.8(10)           370.7963          361.2224                                                                 
  2934    10.8576    393.3(10)           371.9934          361.1573                                                                 
  2935    10.8612    395.3(10)           373.4595          361.0923                                                                 
  2936    10.8648    396.4(10)           375.2749          361.0269                                                                 
  2937    10.8684    401.2(10)           377.5518          360.9614                                                                 
  2938    10.8720    402.3(10)           380.4728          360.8958                                                                 
  2939    10.8756    409.2(10)           384.3566          360.8300                                                                 
  2940    10.8792    420.7(11)           389.9179          360.7642                                                                 
  2941    10.8828    435.7(14)           398.9529          360.6980                                                                 
  2942    10.8864    465.6(17)           415.7775          360.6319                                                                 
  2943    10.8900    527(3)           449.1826          360.5655                                                                    
  2944    10.8936    661(4)           513.0828          360.4990                                                                    
  2945    10.8972    905(6)           622.3979          360.4325                                                                    
  2946    10.9008    1092(3)           781.8805          360.3656                                                                   
  2947    10.9044    1077(3)           970.7717          360.2986                                                                   
  2948    10.9080    1055.2(16)          1131.0665          360.2316                                                                
  2949    10.9116    1088(3)          1177.7849          360.1643                                                                   
  2950    10.9152    1138(2)          1078.0063          360.0970                                                                   
  2951    10.9188    1079(5)           897.1423          360.0295                                                                   
  2952    10.9224    788(6)           714.8442          359.9620                                                                    
  2953    10.9260    553(4)           573.7913          359.8942                                                                    
  2954    10.9296    465(2)           483.2667          359.8261                                                                    
  2955    10.9332    431.9(14)           432.8766          359.7582                                                                 
  2956    10.9368    417.3(10)           407.1276          359.6898                                                                 
  2957    10.9404    407.8(10)           393.9413          359.6215                                                                 
  2958    10.9440    401.6(10)           386.4630          359.5531                                                                 
  2959    10.9476    396.9(10)           381.5692          359.4846                                                                 
  2960    10.9512    396.1(10)           378.0015          359.4157                                                                 
  2961    10.9548    391.7(10)           375.2485          359.3466                                                                 
  2962    10.9584    389.9(9)           373.0600          359.2778                                                                  
  2963    10.9620    388.0(10)           371.2864          359.2083                                                                 
  2964    10.9656    387.4(9)           369.8302          359.1392                                                                  
  2965    10.9692    385.9(9)           368.6203          359.0696                                                                  
  2966    10.9728    387.2(9)           367.6042          359.0000                                                                  
  2967    10.9764    385.3(9)           366.7427          358.9303                                                                  
  2968    10.9800    384.6(9)           366.0074          358.8603                                                                  
  2969    10.9836    384.0(9)           365.3754          358.7901                                                                  
  2970    10.9872    384.4(11)           364.8296          358.7200                                                                 
  2971    10.9908    385.6(11)           364.3569          358.6497                                                                 
  2972    10.9944    385.0(11)           363.9467          358.5790                                                                 
  2973    10.9980    384.5(11)           363.5912          358.5085                                                                 
  2974    11.0016    383.6(11)           363.2838          358.4377                                                                 
  2975    11.0052    383.6(11)           363.0203          358.3669                                                                 
  2976    11.0088    383.3(11)           362.7973          358.2957                                                                 
  2977    11.0124    384.0(11)           362.6124          358.2246                                                                 
  2978    11.0160    382.9(11)           362.4645          358.1532                                                                 
  2979    11.0196    382.9(11)           362.3543          358.0818                                                                 
  2980    11.0232    384.6(11)           362.2825          358.0101                                                                 
  2981    11.0268    383.6(11)           362.2517          357.9384                                                                 
  2982    11.0304    382.2(11)           362.2662          357.8665                                                                 
  2983    11.0340    383.5(11)           362.3321          357.7944                                                                 
  2984    11.0376    382.9(11)           362.4581          357.7223                                                                 
  2985    11.0412    384.9(11)           362.6561          357.6500                                                                 
  2986    11.0448    385.3(11)           362.9435          357.5775                                                                 
  2987    11.0484    387.1(11)           363.3438          357.5049                                                                 
  2988    11.0520    386.8(11)           363.8919          357.4323                                                                 
  2989    11.0556    387.9(11)           364.6430          357.3594                                                                 
  2990    11.0592    387.4(11)           365.7029          357.2862                                                                 
  2991    11.0628    390.5(11)           367.3142          357.2129                                                                 
  2992    11.0664    394.0(11)           370.0817          357.1398                                                                 
  2993    11.0700    402.8(13)           375.4310          357.0662                                                                 
  2994    11.0736    417.0(16)           386.1387          356.9926                                                                 
  2995    11.0772    448(2)           406.3413          356.9190                                                                    
  2996    11.0808    503(3)           440.0189          356.8451                                                                    
  2997    11.0844    560(2)           487.5359          356.7711                                                                    
  2998    11.0880    592.8(14)           541.3311          356.6968                                                                 
  2999    11.0916    602.8(14)           582.8944          356.6226                                                                 
  3000    11.0952    612.2(14)           588.5565          356.5484                                                                 
  3001    11.0988    602(2)           554.1917          356.4736                                                                    
  3002    11.1024    547(3)           501.1667          356.3990                                                                    
  3003    11.1060    466(3)           450.6425          356.3242                                                                    
  3004    11.1096    420.2(16)           412.8470          356.2493                                                                 
  3005    11.1132    401.5(11)           389.1574          356.1741                                                                 
  3006    11.1168    396.1(11)           376.1580          356.0987                                                                 
  3007    11.1204    390.9(11)           369.4987          356.0234                                                                 
  3008    11.1240    388.8(11)           365.9978          355.9481                                                                 
  3009    11.1276    384.1(11)           363.9269          355.8723                                                                 
  3010    11.1312    384.6(11)           362.5143          355.7965                                                                 
  3011    11.1348    382.5(11)           361.4496          355.7205                                                                 
  3012    11.1384    383.4(11)           360.6045          355.6443                                                                 
  3013    11.1420    381.2(11)           359.9141          355.5682                                                                 
  3014    11.1456    379.2(11)           359.3382          355.4919                                                                 
  3015    11.1492    378.9(11)           358.8492          355.4154                                                                 
  3016    11.1528    379.3(11)           358.4286          355.3389                                                                 
  3017    11.1564    378.8(11)           358.0613          355.2621                                                                 
  3018    11.1600    377.3(11)           357.7366          355.1851                                                                 
  3019    11.1636    378.2(11)           357.4466          355.1081                                                                 
  3020    11.1672    378.2(11)           357.1846          355.0306                                                                 
  3021    11.1708    378.5(11)           356.9464          354.9536                                                                 
  3022    11.1744    378.4(10)           356.7272          354.8762                                                                 
  3023    11.1780    378.0(9)           356.5240          354.7983                                                                  
  3024    11.1816    376.5(9)           356.3351          354.7208                                                                  
  3025    11.1852    377.3(9)           356.1575          354.6429                                                                  
  3026    11.1888    377.1(9)           355.9901          354.5649                                                                  
  3027    11.1924    376.9(9)           355.8310          354.4866                                                                  
  3028    11.1960    376.6(9)           355.6798          354.4086                                                                  
  3029    11.1996    376.1(9)           355.5346          354.3300                                                                  
  3030    11.2032    374.9(9)           355.3955          354.2516                                                                  
  3031    11.2068    376.1(9)           355.2611          354.1728                                                                  
  3032    11.2104    375.7(9)           355.1313          354.0941                                                                  
  3033    11.2140    375.9(9)           355.0054          354.0152                                                                  
  3034    11.2176    375.9(9)           354.8828          353.9360                                                                  
  3035    11.2212    377.1(9)           354.7634          353.8569                                                                  
  3036    11.2248    378.0(9)           354.6465          353.7775                                                                  
  3037    11.2284    376.9(9)           354.5323          353.6980                                                                  
  3038    11.2320    373.9(9)           354.4203          353.6184                                                                  
  3039    11.2356    375.2(9)           354.3101          353.5385                                                                  
  3040    11.2392    374.4(9)           354.2018          353.4586                                                                  
  3041    11.2428    375.8(9)           354.0954          353.3788                                                                  
  3042    11.2464    375.8(9)           353.9900          353.2984                                                                  
  3043    11.2500    375.3(9)           353.8862          353.2182                                                                  
  3044    11.2536    375.2(9)           353.7837          353.1378                                                                  
  3045    11.2572    374.6(9)           353.6820          353.0571                                                                  
  3046    11.2608    374.9(9)           353.5817          352.9766                                                                  
  3047    11.2644    373.4(9)           353.4820          352.8956                                                                  
  3048    11.2680    374.2(9)           353.3834          352.8147                                                                  
  3049    11.2716    374.5(9)           353.2855          352.7336                                                                  
  3050    11.2752    374.5(10)           353.1882          352.6524                                                                 
  3051    11.2788    373.3(9)           353.0916          352.5709                                                                  
  3052    11.2824    373.8(9)           352.9958          352.4897                                                                  
  3053    11.2860    373.9(9)           352.9002          352.4078                                                                  
  3054    11.2896    373.5(9)           352.8055          352.3263                                                                  
  3055    11.2932    372.9(9)           352.7107          352.2441                                                                  
  3056    11.2968    374.7(9)           352.6169          352.1623                                                                  
  3057    11.3004    371.8(9)           352.5231          352.0800                                                                  
  3058    11.3040    372.8(9)           352.4298          351.9977                                                                  
  3059    11.3076    372.3(9)           352.3369          351.9154                                                                  
  3060    11.3112    373.8(9)           352.2444          351.8329                                                                  
  3061    11.3148    373.4(9)           352.1520          351.7502                                                                  
  3062    11.3184    371.6(9)           352.0598          351.6673                                                                  
  3063    11.3220    371.5(9)           351.9678          351.5843                                                                  
  3064    11.3256    373.6(9)           351.8764          351.5014                                                                  
  3065    11.3292    371.1(9)           351.7847          351.4180                                                                  
  3066    11.3328    371.6(9)           351.6934          351.3347                                                                  
  3067    11.3364    371.1(9)           351.5838          351.2512                                                                  
  3068    11.3400    371.1(9)           351.4930          351.1676                                                                  
  3069    11.3436    371.3(9)           351.4023          351.0839                                                                  
  3070    11.3472    370.5(9)           351.3116          351.0000                                                                  
  3071    11.3508    371.1(9)           351.2213          350.9161                                                                  
  3072    11.3544    368.9(9)           351.1306          350.8317                                                                  
  3073    11.3580    369.8(9)           351.0404          350.7476                                                                  
  3074    11.3616    370.5(9)           350.9503          350.6634                                                                  
  3075    11.3652    371.8(9)           350.8601          350.5788                                                                  
  3076    11.3688    369.0(9)           350.7699          350.4940                                                                  
  3077    11.3724    369.2(9)           350.6797          350.4092                                                                  
  3078    11.3760    368.5(9)           350.5897          350.3242                                                                  
  3079    11.3796    370.5(9)           350.4999          350.2394                                                                  
  3080    11.3832    370.5(9)           350.4100          350.1543                                                                  
  3081    11.3868    369.6(9)           350.3200          350.0690                                                                  
  3082    11.3904    368.0(9)           350.2298          349.9833                                                                  
  3083    11.3940    370.3(9)           350.1400          349.8979                                                                  
  3084    11.3976    369.2(9)           350.0500          349.8121                                                                  
  3085    11.4012    370.3(9)           349.9601          349.7263                                                                  
  3086    11.4048    367.4(9)           349.8702          349.6404                                                                  
  3087    11.4084    369.1(9)           349.7804          349.5545                                                                  
  3088    11.4120    367.4(9)           349.6904          349.4682                                                                  
  3089    11.4156    368.1(9)           349.6003          349.3818                                                                  
  3090    11.4192    368.8(9)           349.5103          349.2953                                                                  
  3091    11.4228    369.4(9)           349.4202          349.2086                                                                  
  3092    11.4264    369.8(9)           349.3303          349.1221                                                                  
  3093    11.4300    369.3(9)           349.2403          349.0353                                                                  
  3094    11.4336    368.5(9)           349.1501          348.9482                                                                  
  3095    11.4372    369.0(9)           349.0600          348.8612                                                                  
  3096    11.4408    369.3(9)           348.9697          348.7739                                                                  
  3097    11.4444    368.8(9)           348.8794          348.6865                                                                  
  3098    11.4480    367.9(9)           348.7892          348.5991                                                                  
  3099    11.4516    367.4(9)           348.6989          348.5115                                                                  
  3100    11.4552    367.1(9)           348.6085          348.4238                                                                  
  3101    11.4588    367.5(9)           348.5180          348.3359                                                                  
  3102    11.4624    369.0(9)           348.4274          348.2479                                                                  
  3103    11.4660    367.8(9)           348.3370          348.1600                                                                  
  3104    11.4696    365.9(9)           348.2462          348.0715                                                                  
  3105    11.4732    367.1(9)           348.1556          347.9833                                                                  
  3106    11.4768    367.5(9)           348.0649          347.8949                                                                  
  3107    11.4804    366.5(9)           347.9740          347.8062                                                                  
  3108    11.4840    367.1(9)           347.8831          347.7174                                                                  
  3109    11.4876    367.3(9)           347.7921          347.6286                                                                  
  3110    11.4912    367.0(9)           347.7010          347.5395                                                                  
  3111    11.4948    364.0(9)           347.6100          347.4504                                                                  
  3112    11.4984    364.6(9)           347.5187          347.3611                                                                  
  3113    11.5020    364.7(9)           347.4276          347.2720                                                                  
  3114    11.5056    365.1(9)           347.3362          347.1823                                                                  
  3115    11.5092    365.9(9)           347.2447          347.0927                                                                  
  3116    11.5128    364.8(9)           347.1533          347.0030                                                                  
  3117    11.5164    363.0(9)           347.0618          346.9132                                                                  
  3118    11.5200    363.4(9)           346.9700          346.8231                                                                  
  3119    11.5236    365.8(9)           346.8782          346.7329                                                                  
  3120    11.5272    365.1(9)           346.7867          346.6430                                                                  
  3121    11.5308    364.8(9)           346.6948          346.5526                                                                  
  3122    11.5344    364.5(9)           346.6026          346.4619                                                                  
  3123    11.5380    364.6(9)           346.5108          346.3715                                                                  
  3124    11.5416    363.4(9)           346.4185          346.2807                                                                  
  3125    11.5452    363.9(9)           346.3264          346.1899                                                                  
  3126    11.5488    362.0(9)           346.2340          346.0988                                                                  
  3127    11.5524    362.5(9)           346.1417          346.0078                                                                  
  3128    11.5560    361.7(9)           346.0493          345.9167                                                                  
  3129    11.5596    362.2(9)           345.9565          345.8251                                                                  
  3130    11.5632    361.5(9)           345.8642          345.7340                                                                  
  3131    11.5668    363.1(9)           345.7714          345.6423                                                                  
  3132    11.5704    362.3(9)           345.6784          345.5505                                                                  
  3133    11.5740    362.2(9)           345.5855          345.4587                                                                  
  3134    11.5776    361.5(9)           345.4925          345.3668                                                                  
  3135    11.5812    362.0(9)           345.3995          345.2748                                                                  
  3136    11.5848    362.6(9)           345.3064          345.1827                                                                  
  3137    11.5884    362.3(9)           345.2130          345.0902                                                                  
  3138    11.5920    363.6(9)           345.1197          344.9978                                                                  
  3139    11.5956    362.2(9)           345.0264          344.9054                                                                  
  3140    11.5992    362.9(9)           344.9327          344.8126                                                                  
  3141    11.6028    360.8(9)           344.8391          344.7198                                                                  
  3142    11.6064    360.8(9)           344.7453          344.6268                                                                  
  3143    11.6100    361.4(9)           344.6516          344.5338                                                                  
  3144    11.6136    363.3(9)           344.5579          344.4409                                                                  
  3145    11.6172    363.4(9)           344.4636          344.3473                                                                  
  3146    11.6208    364.2(9)           344.3697          344.2541                                                                  
  3147    11.6244    362.6(9)           344.2755          344.1605                                                                  
  3148    11.6280    364.9(9)           344.1813          344.0670                                                                  
  3149    11.6316    362.8(9)           344.0870          343.9732                                                                  
  3150    11.6352    362.9(9)           343.9927          343.8794                                                                  
  3151    11.6388    361.4(9)           343.8981          343.7854                                                                  
  3152    11.6424    363.2(9)           343.8036          343.6914                                                                  
  3153    11.6460    361.6(9)           343.7087          343.5969                                                                  
  3154    11.6496    360.2(9)           343.6141          343.5027                                                                  
  3155    11.6532    358.9(9)           343.5193          343.4083                                                                  
  3156    11.6568    359.8(9)           343.4243          343.3137                                                                  
  3157    11.6604    358.6(9)           343.3293          343.2189                                                                  
  3158    11.6640    359.6(9)           343.2343          343.1243                                                                  
  3159    11.6676    360.6(9)           343.1389          343.0292                                                                  
  3160    11.6712    359.1(9)           343.0438          342.9343                                                                  
  3161    11.6748    359.0(9)           342.9485          342.8391                                                                  
  3162    11.6784    357.8(9)           342.8529          342.7437                                                                  
  3163    11.6820    358.0(9)           342.7577          342.6486                                                                  
  3164    11.6856    358.7(9)           342.6619          342.5528                                                                  
  3165    11.6892    358.1(9)           342.5663          342.4572                                                                  
  3166    11.6928    357.0(9)           342.4707          342.3616                                                                  
  3167    11.6964    357.9(9)           342.3746          342.2655                                                                  
  3168    11.7000    357.4(9)           342.2791          342.1699                                                                  
  3169    11.7036    357.4(9)           342.1830          342.0737                                                                  
  3170    11.7072    356.9(9)           342.0869          341.9774                                                                  
  3171    11.7108    357.0(9)           341.9910          341.8812                                                                  
  3172    11.7144    357.8(9)           341.8948          341.7847                                                                  
  3173    11.7180    356.2(9)           341.7987          341.6883                                                                  
  3174    11.7216    353.8(9)           341.7022          341.5914                                                                  
  3175    11.7252    355.6(9)           341.6059          341.4946                                                                  
  3176    11.7288    355.5(9)           341.5095          341.3978                                                                  
  3177    11.7324    356.8(9)           341.4131          341.3008                                                                  
  3178    11.7360    354.2(9)           341.3167          341.2038                                                                  
  3179    11.7396    354.0(9)           341.2200          341.1064                                                                  
  3180    11.7432    354.5(9)           341.1234          341.0090                                                                  
  3181    11.7468    356.3(9)           341.0267          340.9115                                                                  
  3182    11.7504    354.6(9)           340.9302          340.8140                                                                  
  3183    11.7540    355.0(9)           340.8334          340.7162                                                                  
  3184    11.7576    354.5(9)           340.7369          340.6187                                                                  
  3185    11.7612    355.9(9)           340.6401          340.5208                                                                  
  3186    11.7648    354.0(9)           340.5433          340.4226                                                                  
  3187    11.7684    354.6(9)           340.4464          340.3243                                                                  
  3188    11.7720    354.1(9)           340.3499          340.2263                                                                  
  3189    11.7756    353.1(9)           340.2530          340.1279                                                                  
  3190    11.7792    353.6(9)           340.1560          340.0292                                                                  
  3191    11.7828    353.6(9)           340.0594          339.9308                                                                  
  3192    11.7864    354.0(9)           339.9628          339.8322                                                                  
  3193    11.7900    353.3(9)           339.8659          339.7332                                                                  
  3194    11.7936    353.5(9)           339.7694          339.6344                                                                  
  3195    11.7972    352.6(9)           339.6728          339.5353                                                                  
  3196    11.8008    353.8(9)           339.5764          339.4363                                                                  
  3197    11.8044    351.7(9)           339.4797          339.3368                                                                  
  3198    11.8080    353.0(9)           339.3837          339.2377                                                                  
  3199    11.8116    350.9(9)           339.2873          339.1380                                                                  
  3200    11.8152    351.0(9)           339.1913          339.0386                                                                  
  3201    11.8188    350.8(9)           339.0954          338.9388                                                                  
  3202    11.8224    351.0(9)           338.9997          338.8390                                                                  
  3203    11.8260    350.0(9)           338.9041          338.7390                                                                  
  3204    11.8296    350.6(9)           338.8090          338.6392                                                                  
  3205    11.8332    350.7(9)           338.7139          338.5389                                                                  
  3206    11.8368    352.5(9)           338.6190          338.4385                                                                  
  3207    11.8404    350.4(9)           338.5248          338.3383                                                                  
  3208    11.8440    349.6(9)           338.4310          338.2379                                                                  
  3209    11.8476    348.7(9)           338.3374          338.1373                                                                  
  3210    11.8512    348.9(9)           338.2444          338.0366                                                                  
  3211    11.8548    349.4(9)           338.1519          337.9357                                                                  
  3212    11.8584    349.1(9)           338.0602          337.8348                                                                  
  3213    11.8620    348.3(9)           337.9693          337.7339                                                                  
  3214    11.8656    349.0(9)           337.8792          337.6328                                                                  
  3215    11.8692    349.8(9)           337.7899          337.5315                                                                  
  3216    11.8728    349.8(9)           337.7020          337.4303                                                                  
  3217    11.8764    349.3(9)           337.6151          337.3288                                                                  
  3218    11.8800    349.3(9)           337.5298          337.2272                                                                  
  3219    11.8836    348.6(9)           337.4461          337.1255                                                                  
  3220    11.8872    349.6(9)           337.3646          337.0239                                                                  
  3221    11.8908    349.5(9)           337.2852          336.9220                                                                  
  3222    11.8944    345.7(9)           337.2086          336.8201                                                                  
  3223    11.8980    348.1(9)           337.1351          336.7180                                                                  
  3224    11.9016    348.7(9)           337.0723          336.6156                                                                  
  3225    11.9052    349.0(9)           337.0071          336.5135                                                                  
  3226    11.9088    348.1(9)           336.9466          336.4109                                                                  
  3227    11.9124    348.0(9)           336.8927          336.3084                                                                  
  3228    11.9160    346.4(9)           336.8466          336.2059                                                                  
  3229    11.9196    347.4(9)           336.8098          336.1033                                                                  
  3230    11.9232    347.4(9)           336.7844          336.0005                                                                  
  3231    11.9268    348.3(9)           336.7735          335.8976                                                                  
  3232    11.9304    347.7(9)           336.7807          335.7944                                                                  
  3233    11.9340    347.5(9)           336.8115          335.6913                                                                  
  3234    11.9376    348.0(9)           336.8728          335.5882                                                                  
  3235    11.9412    347.9(9)           336.9743          335.4848                                                                  
  3236    11.9448    348.1(9)           337.1028          335.3813                                                                  
  3237    11.9484    348.6(9)           337.3448          335.2777                                                                  
  3238    11.9520    350.9(9)           337.7341          335.1743                                                                  
  3239    11.9556    350.5(9)           338.4241          335.0705                                                                  
  3240    11.9592    354.0(9)           339.7739          334.9665                                                                  
  3241    11.9628    359.0(10)           342.4969          334.8627                                                                 
  3242    11.9664    371.8(11)           347.7022          334.7587                                                                 
  3243    11.9700    392.1(14)           356.5637          334.6544                                                                 
  3244    11.9736    418.0(12)           369.4399          334.5502                                                                 
  3245    11.9772    428.3(10)           384.7086          334.4457                                                                 
  3246    11.9808    436.0(10)           397.8328          334.3413                                                                 
  3247    11.9844    437.7(10)           401.9455          334.2368                                                                 
  3248    11.9880    436.0(10)           394.1292          334.1322                                                                 
  3249    11.9916    415.8(15)           379.4402          334.0273                                                                 
  3250    11.9952    383.9(15)           364.3629          333.9225                                                                 
  3251    11.9988    363.9(11)           352.4771          333.8175                                                                 
  3252    12.0024    355.6(9)           344.6522          333.7124                                                                  
  3253    12.0060    349.1(9)           340.1492          333.6074                                                                  
  3254    12.0096    347.3(9)           337.7480          333.5018                                                                  
  3255    12.0132    346.2(9)           336.4535          333.3967                                                                  
  3256    12.0168    345.0(9)           335.6742          333.2910                                                                  
  3257    12.0204    344.0(9)           335.1324          333.1857                                                                  
  3258    12.0240    344.0(9)           334.7117          333.0801                                                                  
  3259    12.0276    342.8(9)           334.3642          332.9741                                                                  
  3260    12.0312    343.0(9)           334.0670          332.8682                                                                  
  3261    12.0348    343.5(9)           333.8069          332.7623                                                                  
  3262    12.0384    342.2(9)           333.5748          332.6563                                                                  
  3263    12.0420    343.8(9)           333.3643          332.5501                                                                  
  3264    12.0456    342.8(9)           333.1704          332.4437                                                                  
  3265    12.0492    340.3(9)           332.9904          332.3376                                                                  
  3266    12.0528    338.8(9)           332.8213          332.2313                                                                  
  3267    12.0564    340.8(9)           332.6603          332.1243                                                                  
  3268    12.0600    339.0(9)           332.5069          332.0177                                                                  
  3269    12.0636    340.0(9)           332.3596          331.9111                                                                  
  3270    12.0672    339.0(9)           332.2172          331.8043                                                                  
  3271    12.0708    338.9(9)           332.0787          331.6972                                                                  
  3272    12.0744    338.3(9)           331.9441          331.5904                                                                  
  3273    12.0780    340.1(9)           331.8122          331.4832                                                                  
  3274    12.0816    340.2(9)           331.6826          331.3757                                                                  
  3275    12.0852    339.1(9)           331.5554          331.2683                                                                  
  3276    12.0888    340.1(9)           331.4303          331.1610                                                                  
  3277    12.0924    340.1(9)           331.3068          331.0536                                                                  
  3278    12.0960    338.4(9)           331.1845          330.9459                                                                  
  3279    12.0996    339.6(9)           331.0636          330.8382                                                                  
  3280    12.1032    339.4(9)           330.9437          330.7304                                                                  
  3281    12.1068    339.3(9)           330.8246          330.6223                                                                  
  3282    12.1104    338.5(9)           330.7065          330.5143                                                                  
  3283    12.1140    339.2(9)           330.5891          330.4062                                                                  
  3284    12.1176    338.2(9)           330.4724          330.2981                                                                  
  3285    12.1212    337.5(9)           330.3563          330.1898                                                                  
  3286    12.1248    338.1(9)           330.2406          330.0814                                                                  
  3287    12.1284    337.8(9)           330.1255          329.9731                                                                  
  3288    12.1320    338.5(9)           330.0023          329.8645                                                                  
  3289    12.1356    338.2(9)           329.8879          329.7559                                                                  
  3290    12.1392    337.0(9)           329.7736          329.6469                                                                  
  3291    12.1428    336.5(9)           329.6600          329.5383                                                                  
  3292    12.1464    338.7(9)           329.5462          329.4292                                                                  
  3293    12.1500    337.6(9)           329.4330          329.3203                                                                  
  3294    12.1536    335.7(9)           329.3196          329.2111                                                                  
  3295    12.1572    334.8(9)           329.2067          329.1020                                                                  
  3296    12.1608    336.1(9)           329.0940          328.9928                                                                  
  3297    12.1644    334.5(9)           328.9811          328.8832                                                                  
  3298    12.1680    334.5(9)           328.8684          328.7737                                                                  
  3299    12.1716    334.7(9)           328.7560          328.6642                                                                  
  3300    12.1752    335.3(9)           328.6435          328.5545                                                                  
  3301    12.1788    334.9(9)           328.5311          328.4448                                                                  
  3302    12.1824    336.6(9)           328.4187          328.3349                                                                  
  3303    12.1860    334.5(9)           328.3065          328.2250                                                                  
  3304    12.1896    333.2(9)           328.1942          328.1149                                                                  
  3305    12.1932    333.8(9)           328.0820          328.0048                                                                  
  3306    12.1968    333.0(9)           327.9696          327.8944                                                                  
  3307    12.2004    333.4(9)           327.8576          327.7843                                                                  
  3308    12.2040    332.0(9)           327.7455          327.6739                                                                  
  3309    12.2076    332.3(9)           327.6331          327.5632                                                                  
  3310    12.2112    333.2(9)           327.5210          327.4528                                                                  
  3311    12.2148    331.4(9)           327.4088          327.3420                                                                  
  3312    12.2184    330.8(9)           327.2967          327.2314                                                                  
  3313    12.2220    330.6(9)           327.1843          327.1203                                                                  
  3314    12.2256    331.2(9)           327.0723          327.0096                                                                  
  3315    12.2292    332.7(9)           326.9600          326.8986                                                                  
  3316    12.2328    330.7(9)           326.8478          326.7875                                                                  
  3317    12.2364    330.6(9)           326.7356          326.6764                                                                  
  3318    12.2400    331.8(9)           326.6232          326.5651                                                                  
  3319    12.2436    333.5(9)           326.5108          326.4537                                                                  
  3320    12.2472    329.8(9)           326.3984          326.3422                                                                  
  3321    12.2508    330.6(9)           326.2857          326.2304                                                                  
  3322    12.2544    330.2(9)           326.1735          326.1190                                                                  
  3323    12.2580    330.7(9)           326.0609          326.0073                                                                  
  3324    12.2616    330.0(9)           325.9482          325.8954                                                                  
  3325    12.2652    329.8(9)           325.8355          325.7834                                                                  
  3326    12.2688    329.4(9)           325.7230          325.6716                                                                  
  3327    12.2724    329.7(9)           325.6102          325.5594                                                                  
  3328    12.2760    329.6(9)           325.4976          325.4474                                                                  
  3329    12.2796    330.1(9)           325.3848          325.3353                                                                  
  3330    12.2832    329.1(9)           325.2718          325.2228                                                                  
  3331    12.2868    329.1(9)           325.1589          325.1105                                                                  
  3332    12.2904    329.0(9)           325.0457          324.9978                                                                  
  3333    12.2940    328.4(9)           324.9327          324.8853                                                                  
  3334    12.2976    328.2(9)           324.8197          324.7727                                                                  
  3335    12.3012    328.0(9)           324.7064          324.6598                                                                  
  3336    12.3048    328.7(9)           324.5933          324.5472                                                                  
  3337    12.3084    327.5(9)           324.4801          324.4343                                                                  
  3338    12.3120    327.5(9)           324.3664          324.3210                                                                  
  3339    12.3156    327.7(9)           324.2534          324.2083                                                                  
  3340    12.3192    329.5(9)           324.1398          324.0950                                                                  
  3341    12.3228    327.2(9)           324.0262          323.9817                                                                  
  3342    12.3264    327.4(9)           323.9126          323.8683                                                                  
  3343    12.3300    328.5(9)           323.7991          323.7551                                                                  
  3344    12.3336    328.2(9)           323.6853          323.6416                                                                  
  3345    12.3372    327.0(9)           323.5714          323.5279                                                                  
  3346    12.3408    327.3(9)           323.4577          323.4144                                                                  
  3347    12.3444    326.8(9)           323.3436          323.3005                                                                  
  3348    12.3480    326.7(9)           323.2297          323.1867                                                                  
  3349    12.3516    326.4(9)           323.1155          323.0727                                                                  
  3350    12.3552    325.1(9)           323.0017          322.9590                                                                  
  3351    12.3588    323.7(9)           322.8874          322.8448                                                                  
  3352    12.3624    325.5(9)           322.7732          322.7307                                                                  
  3353    12.3660    325.6(9)           322.6589          322.6165                                                                  
  3354    12.3696    324.4(9)           322.5443          322.5020                                                                  
  3355    12.3732    324.3(9)           322.4302          322.3879                                                                  
  3356    12.3768    325.1(9)           322.3158          322.2735                                                                  
  3357    12.3804    325.1(9)           322.2011          322.1589                                                                  
  3358    12.3840    324.2(9)           322.0864          322.0441                                                                  
  3359    12.3876    325.1(9)           321.9718          321.9295                                                                  
  3360    12.3912    322.4(9)           321.8569          321.8146                                                                  
  3361    12.3948    325.5(9)           321.7420          321.6997                                                                  
  3362    12.3984    323.4(9)           321.6273          321.5849                                                                  
  3363    12.4020    324.4(9)           321.5122          321.4698                                                                  
  3364    12.4056    322.6(9)           321.3973          321.3548                                                                  
  3365    12.4092    323.1(9)           321.2820          321.2394                                                                  
  3366    12.4128    322.3(9)           321.1670          321.1243                                                                  
  3367    12.4164    323.4(9)           321.0519          321.0091                                                                  
  3368    12.4200    321.7(9)           320.9366          320.8936                                                                  
  3369    12.4236    322.8(9)           320.8213          320.7782                                                                  
  3370    12.4272    321.9(9)           320.7060          320.6628                                                                  
  3371    12.4308    323.0(9)           320.5902          320.5468                                                                  
  3372    12.4344    322.3(9)           320.4751          320.4315                                                                  
  3373    12.4380    322.7(9)           320.3591          320.3153                                                                  
  3374    12.4416    321.7(9)           320.2435          320.1995                                                                  
  3375    12.4452    322.3(9)           320.1281          320.0839                                                                  
  3376    12.4488    321.6(9)           320.0123          319.9678                                                                  
  3377    12.4524    319.6(9)           319.8965          319.8517                                                                  
  3378    12.4560    320.5(9)           319.7805          319.7354                                                                  
  3379    12.4596    318.7(9)           319.6646          319.6193                                                                  
  3380    12.4632    319.2(9)           319.5485          319.5029                                                                  
  3381    12.4668    319.6(9)           319.4323          319.3864                                                                  
  3382    12.4704    320.3(9)           319.3160          319.2698                                                                  
  3383    12.4740    320.6(9)           319.2000          319.1534                                                                  
  3384    12.4776    321.5(9)           319.0840          319.0370                                                                  
  3385    12.4812    319.0(9)           318.9675          318.9201                                                                  
  3386    12.4848    319.8(9)           318.8512          318.8035                                                                  
  3387    12.4884    319.1(9)           318.7349          318.6868                                                                  
  3388    12.4920    318.6(9)           318.6183          318.5698                                                                  
  3389    12.4956    318.3(9)           318.5016          318.4526                                                                  
  3390    12.4992    320.3(9)           318.3851          318.3356                                                                  
  3391    12.5028    317.0(9)           318.2685          318.2186                                                                  
  3392    12.5064    317.4(9)           318.1518          318.1013                                                                  
  3393    12.5100    317.0(9)           318.0352          317.9843                                                                  
  3394    12.5136    318.5(9)           317.9184          317.8669                                                                  
  3395    12.5172    316.6(9)           317.8012          317.7492                                                                  
  3396    12.5208    317.3(9)           317.6845          317.6319                                                                  
  3397    12.5244    316.9(9)           317.5675          317.5143                                                                  
  3398    12.5280    316.5(9)           317.4505          317.3967                                                                  
  3399    12.5316    317.1(9)           317.3335          317.2791                                                                  
  3400    12.5352    317.8(9)           317.2163          317.1612                                                                  
  3401    12.5388    317.5(9)           317.0993          317.0436
[truncated: 4,180,374 more chars]
