# Supplementary material for: Structure and magnetic properties of W-type hexaferrites
Source: IUCrJ. 2019 Apr 30;6(Pt 3):492–9. doi: 10.1107/S2052252519003130 (PMC6503931; doi:10.1107/S2052252519003130)
Supplement: Supplementary file 2 [file m-06-00492-sup2.zip › lt5018sup_cif/SrNi2Fe16O27/SrNi2Fe16O27_SINQ_HRPT_StructureFactors.cif]

 
#==============================================
# Powder diffraction pattern number   1
#==============================================
 
data_hrpt_wsni1i_V6_1p89_HI
 
_pd_block_id    hrpt_wsni1i_V6_1p89_HI
#==============================================================================             
# 9. INSTRUMENT CHARACTERIZATION                                                            
                                                                                            
_exptl_special_details                                                                      
; ?                                                                                         
;                                                                                           
                                                                                            
# if regions of the data are excluded, the reason(s) are supplied here:                     
_pd_proc_info_excluded_regions                                                              
; ?                                                                                         
;                                                                                           
                                                                                            
# The following item is used to identify the equipment used to record                       
# the powder pattern when the diffractogram was measured at a laboratory                    
# other than the authors' home institution, e.g. when neutron or synchrotron                
# radiation is used.                                                                        
                                                                                            
_pd_instr_location                                                                          
; ?                                                                                         
;                                                                                           
_pd_calibration_special_details           # description of the method used                  
                                          # to calibrate the instrument                     
; ?                                                                                         
;                                                                                           
                                                                                            
_diffrn_ambient_temperature    ?                                                            
_diffrn_source                 ?                                                            
_diffrn_source_target          ?                                                            
_diffrn_source_type            ?                                                            
_diffrn_measurement_device_type ?                                                            
_diffrn_detector               ?                                                            
_diffrn_detector_type          ?  # make or model of detector                               
                                                                                            
_pd_meas_scan_method           ?  # options are 'step', 'cont',                             
                                  # 'tof', 'fixed' or                                       
                                  # 'disp' (= dispersive)                                   
_pd_meas_special_details                                                                    
;  ?                                                                                        
;                                                                                           
                                                                                            
# The following two items identify the program(s) used (if appropriate).                    
_computing_data_collection        ?                                                         
_computing_data_reduction         ?                                                         
                                                                                            
# Describe any processing performed on the data, prior to refinement.                       
# For example: a manual Lp correction or a precomputed absorption correction                
_pd_proc_info_data_reduction      ?                                                         
                                                                                            
# The following item is used for angular dispersive measurements only.                      
                                                                                            
_diffrn_radiation_monochromator   ?                                                         
                                                                                            
# The following items are used to define the size of the instrument.                        
# Not all distances are appropriate for all instrument types.                               
                                                                                            
_pd_instr_dist_src/mono           ?                                                         
_pd_instr_dist_mono/spec          ?                                                         
_pd_instr_dist_src/spec           ?                                                         
_pd_instr_dist_spec/anal          ?                                                         
_pd_instr_dist_anal/detc          ?                                                         
_pd_instr_dist_spec/detc          ?                                                         
                                                                                            
# 10. Specimen size and mounting information                                                
                                                                                            
# The next three fields give the specimen dimensions in mm.  The equatorial                 
# plane contains the incident and diffracted beam.                                          
                                                                                            
_pd_spec_size_axial               ?       # perpendicular to                                
                                          # equatorial plane                                
                                                                                            
_pd_spec_size_equat               ?       # parallel to                                     
                                          # scattering vector                               
                                          # in transmission                                 
                                                                                            
_pd_spec_size_thick               ?       # parallel to                                     
                                          # scattering vector                               
                                          # in reflection                                   
                                                                                            
_pd_spec_mounting                         # This field should be                            
                                          # used to give details of the                     
                                          # container.                                      
; ?                                                                                         
;                                                                                           
                                                                                            
_pd_spec_mount_mode               ?       # options are 'reflection'                        
                                          # or 'transmission'                               
                                                                                            
_pd_spec_shape                    ?       # options are 'cylinder'                          
                                          # 'flat_sheet' or 'irregular'                     
                                                                                            
     
_diffrn_radiation_probe                neutrons 
_diffrn_radiation_wavelength            1.8861
     
#  The following profile R-factors are NOT CORRECTED for background
#  The sum is extended to all non-excluded points.
#  These are the current CIF standard
 
_pd_proc_ls_prof_R_factor                4.2969
_pd_proc_ls_prof_wR_factor               5.4627
_pd_proc_ls_prof_wR_expected             2.5710
 
#  The following profile R-factors are CORRECTED for background
#  The sum is extended to all non-excluded points.
#  These items are not in the current CIF standard, but are defined above
 
_pd_proc_ls_prof_cR_factor                7.1216
_pd_proc_ls_prof_cwR_factor               8.2075
_pd_proc_ls_prof_cwR_expected             3.8628
 
#  The following items are not in the CIF standard, but are defined above
 
_pd_proc_ls_prof_chi2                 4.5146
_pd_proc_ls_prof_echi2                4.5146
  
_pd_proc_ls_background_function   
;   FullProf Background function number  
;                                                                              
                                                                               
_exptl_absorpt_process_details                                                 
;   FullProf Absorption/surface roughness correction    
 No correction is applied ?.                                                   
;                                                                              
                                                                               
_pd_proc_ls_profile_function                                                   
;                                                                              
;                                                                              
_pd_proc_ls_peak_cutoff 0.00500                                                
_pd_calc_method  "   Rietveld Refinement" 
                                                                               
#---- raw/calc data loop -----   
_pd_meas_2theta_range_min       3.550000
_pd_meas_2theta_range_max     164.500000
_pd_meas_2theta_range_inc       0.050000
_pd_proc_2theta_range_min       3.401175
_pd_proc_2theta_range_max     164.351181
_pd_proc_2theta_range_inc       0.050000
 
loop_
_pd_proc_point_id
_pd_proc_2theta_corrected   
_pd_proc_intensity_total
_pd_calc_intensity_total
_pd_proc_intensity_bkg_calc
 
    31     4.9012    558(24)           639.5374          636.5551                                                                   
    32     4.9512    573(24)           639.2759          636.1367                                                                   
    33     5.0012    578(24)           639.0328          635.7167                                                                   
    34     5.0512    645(26)           638.8156          635.2953                                                                   
    35     5.1012    646(25)           638.6359          634.8726                                                                   
    36     5.1512    662(26)           638.5150          634.4489                                                                   
    37     5.2012    699(26)           638.4868          634.0239                                                                   
    38     5.2512    651(26)           638.6102          633.5980                                                                   
    39     5.3012    694(26)           638.9673          633.1711                                                                   
    40     5.3512    727(27)           639.6913          632.7431                                                                   
    41     5.4012    691(26)           640.9676          632.3144                                                                   
    42     5.4512    707(27)           643.0464          631.8852                                                                   
    43     5.5012    762(27)           646.2487          631.4551                                                                   
    44     5.5512    717(27)           650.9656          631.0243                                                                   
    45     5.6012    742(27)           657.6521          630.5930                                                                   
    46     5.6512    719(27)           666.8116          630.1611                                                                   
    47     5.7012    775(27)           678.9811          629.7291                                                                   
    48     5.7512    774(28)           694.7184          629.2966                                                                   
    49     5.8012    816(28)           714.5975          628.8637                                                                   
    50     5.8512    835(29)           739.2263          628.4307                                                                   
    51     5.9012    818(28)           769.2705          627.9976                                                                   
    52     5.9512    857(29)           805.4824          627.5644                                                                   
    53     6.0012    938(30)           848.7108          627.1313                                                                   
    54     6.0512    898(30)           899.8370          626.6983                                                                   
    55     6.1012    1010(31)           959.6413          626.2651                                                                  
    56     6.1512    1027(32)          1028.5203          625.8325                                                                  
    57     6.2012    1000(31)          1106.1178          625.4001                                                                  
    58     6.2512    1019(32)          1190.8746          624.9681                                                                  
    59     6.3012    1200(34)          1279.6027          624.5365                                                                  
    60     6.3512    1226(35)          1367.2954          624.1052                                                                  
    61     6.4012    1304(36)          1447.2484          623.6746                                                                  
    62     6.4512    1404(37)          1511.6653          623.2445                                                                  
    63     6.5012    1312(36)          1552.7185          622.8155                                                                  
    64     6.5512    1370(36)          1563.9187          622.3870                                                                  
    65     6.6012    1422(37)          1541.5789          621.9594                                                                  
    66     6.6512    1359(37)          1485.9961          621.5327                                                                  
    67     6.7012    1337(36)          1401.8889          621.1068                                                                  
    68     6.7512    1247(35)          1297.6431          620.6821                                                                  
    69     6.8012    1185(34)          1183.5359          620.2585                                                                  
    70     6.8512    1096(33)          1069.6470          619.8359                                                                  
    71     6.9012    1030(32)           964.2880          619.4149                                                                  
    72     6.9512    919(30)           873.0998          618.9951                                                                   
    73     7.0012    791(28)           798.8313          618.5765                                                                   
    74     7.0512    796(28)           741.6905          618.1594                                                                   
    75     7.1012    683(26)           700.0138          617.7438                                                                   
    76     7.1512    719(26)           671.0961          617.3298                                                                   
    77     7.2012    667(25)           651.9194          616.9175                                                                   
    78     7.2512    604(24)           639.6794          616.5067                                                                   
    79     7.3012    614(24)           632.0776          616.0980                                                                   
    80     7.3512    615(24)           627.4008          615.6909                                                                   
    81     7.4012    636(25)           624.4755          615.2857                                                                   
    82     7.4512    622(25)           622.5538          614.8824                                                                   
    83     7.5012    618(25)           621.1895          614.4811                                                                   
    84     7.5512    599(24)           620.1310          614.0822                                                                   
    85     7.6012    641(25)           619.2435          613.6851                                                                   
    86     7.6512    605(24)           618.4575          613.2902                                                                   
    87     7.7012    616(25)           617.7376          612.8977                                                                   
    88     7.7512    594(24)           617.0650          612.5073                                                                   
    89     7.8012    569(23)           616.4299          612.1196                                                                   
    90     7.8512    614(24)           615.8254          611.7341                                                                   
    91     7.9012    583(24)           615.2476          611.3513                                                                   
    92     7.9512    588(24)           614.6933          610.9707                                                                   
    93     8.0012    614(24)           614.1591          610.5928                                                                   
    94     8.0512    575(24)           613.6433          610.2177                                                                   
    95     8.1012    611(24)           613.1441          609.8453                                                                   
    96     8.1512    639(25)           612.6600          609.4759                                                                   
    97     8.2012    568(24)           612.1891          609.1089                                                                   
    98     8.2512    598(24)           611.7309          608.7450                                                                   
    99     8.3012    609(24)           611.2842          608.3840                                                                   
   100     8.3512    617(25)           610.8481          608.0259                                                                   
   101     8.4012    611(24)           610.4219          607.6708                                                                   
   102     8.4512    524(23)           610.0053          607.3191                                                                   
   103     8.5012    574(24)           609.5974          606.9703                                                                   
   104     8.5512    642(25)           609.1976          606.6248                                                                   
   105     8.6012    599(24)           608.8060          606.2825                                                                   
   106     8.6512    629(25)           608.4216          605.9434                                                                   
   107     8.7012    542(23)           608.0446          605.6078                                                                   
   108     8.7512    577(24)           607.6745          605.2755                                                                   
   109     8.8012    602(24)           607.3110          604.9465                                                                   
   110     8.8512    607(24)           606.9542          604.6213                                                                   
   111     8.9012    575(24)           606.6034          604.2993                                                                   
   112     8.9512    594(24)           606.2587          603.9808                                                                   
   113     9.0012    605(24)           605.9222          603.6661                                                                   
   114     9.0512    602(24)           605.5897          603.3552                                                                   
   115     9.1012    605(24)           605.2628          603.0479                                                                   
   116     9.1512    603(24)           604.9417          602.7444                                                                   
   117     9.2012    592(24)           604.6259          602.4445                                                                   
   118     9.2512    596(24)           604.3157          602.1484                                                                   
   119     9.3012    614(24)           604.0109          601.8563                                                                   
   120     9.3512    581(24)           603.7118          601.5682                                                                   
   121     9.4012    566(24)           603.4177          601.2838                                                                   
   122     9.4512    628(25)           603.1291          601.0036                                                                   
   123     9.5012    583(24)           602.8456          600.7272                                                                   
   124     9.5512    555(23)           602.5674          600.4549                                                                   
   125     9.6012    608(25)           602.2944          600.1866                                                                   
   126     9.6512    593(24)           602.0268          599.9227                                                                   
   127     9.7012    606(24)           601.7643          599.6629                                                                   
   128     9.7512    601(24)           601.5068          599.4070                                                                   
   129     9.8012    584(24)           601.2546          599.1555                                                                   
   130     9.8512    601(24)           601.0090          598.9081                                                                   
   131     9.9012    625(25)           600.7672          598.6651                                                                   
   132     9.9512    607(25)           600.5305          598.4264                                                                   
   133    10.0012    620(25)           600.2988          598.1918                                                                   
   134    10.0512    631(25)           600.0724          597.9618                                                                   
   135    10.1012    559(24)           599.8513          597.7362                                                                   
   136    10.1512    578(24)           599.6353          597.5150                                                                   
   137    10.2012    606(25)           599.4245          597.2982                                                                   
   138    10.2512    577(24)           599.2188          597.0857                                                                   
   139    10.3012    616(25)           599.0186          596.8779                                                                   
   140    10.3512    574(24)           598.8233          596.6744                                                                   
   141    10.4012    638(26)           598.6336          596.4756                                                                   
   142    10.4512    562(24)           598.4489          596.2811                                                                   
   143    10.5012    566(24)           598.2698          596.0916                                                                   
   144    10.5512    595(25)           598.0956          595.9061                                                                   
   145    10.6012    605(25)           597.9271          595.7256                                                                   
   146    10.6512    588(25)           597.7638          595.5496                                                                   
   147    10.7012    662(27)           597.6058          595.3781                                                                   
   148    10.7512    627(26)           597.4534          595.2114                                                                   
   149    10.8012    622(26)           597.3098          595.0492                                                                   
   150    10.8512    586(25)           597.1683          594.8918                                                                   
   151    10.9012    627(26)           597.0323          594.7391                                                                   
   152    10.9512    596(25)           596.9018          594.5908                                                                   
   153    11.0012    624(26)           596.7771          594.4476                                                                   
   154    11.0512    631(26)           596.6579          594.3088                                                                   
   155    11.1012    585(25)           596.5444          594.1748                                                                   
   156    11.1512    589(25)           596.4369          594.0457                                                                   
   157    11.2012    618(26)           596.3350          593.9211                                                                   
   158    11.2512    641(26)           596.2391          593.8015                                                                   
   159    11.3012    622(26)           596.1491          593.6863                                                                   
   160    11.3512    592(25)           596.0651          593.5760                                                                   
   161    11.4012    657(26)           595.9876          593.4706                                                                   
   162    11.4512    577(25)           595.9162          593.3698                                                                   
   163    11.5012    548(24)           595.8513          593.2737                                                                   
   164    11.5512    641(26)           595.7928          593.1824                                                                   
   165    11.6012    598(25)           595.7411          593.0958                                                                   
   166    11.6512    612(25)           595.6964          593.0140                                                                   
   167    11.7012    582(25)           595.6589          592.9370                                                                   
   168    11.7512    583(25)           595.6287          592.8645                                                                   
   169    11.8012    632(25)           595.6066          592.7970                                                                   
   170    11.8512    606(25)           595.5923          592.7341                                                                   
   171    11.9012    677(26)           595.5868          592.6759                                                                   
   172    11.9512    590(25)           595.5904          592.6224                                                                   
   173    12.0012    605(25)           595.6041          592.5737                                                                   
   174    12.0512    610(25)           595.6330          592.5297                                                                   
   175    12.1012    652(26)           595.6708          592.4903                                                                   
   176    12.1512    577(24)           595.7252          592.4557                                                                   
   177    12.2012    605(25)           595.8018          592.4257                                                                   
   178    12.2512    635(25)           595.9518          592.4002                                                                   
   179    12.3012    601(24)           596.1161          592.3795                                                                   
   180    12.3512    607(25)           596.3701          592.3634                                                                   
   181    12.4012    591(24)           596.7744          592.3519                                                                   
   182    12.4512    607(25)           597.4277          592.3451                                                                   
   183    12.5012    590(24)           598.4819          592.3427                                                                   
   184    12.5512    647(25)           600.1592          592.3448                                                                   
   185    12.6012    598(24)           602.7659          592.3516                                                                   
   186    12.6512    642(25)           606.6954          592.3627                                                                   
   187    12.7012    628(25)           612.4127          592.3785                                                                   
   188    12.7512    638(25)           620.4098          592.3987                                                                   
   189    12.8012    706(26)           631.1224          592.4235                                                                   
   190    12.8512    679(26)           644.8096          592.4526                                                                   
   191    12.9012    724(27)           661.4115          592.4860                                                                   
   192    12.9512    724(27)           680.4131          592.5239                                                                   
   193    13.0012    733(27)           700.7561          592.5662                                                                   
   194    13.0512    722(27)           720.8565          592.6125                                                                   
   195    13.1012    753(27)           738.7451          592.6636                                                                   
   196    13.1512    740(27)           752.3381          592.7186                                                                   
   197    13.2012    775(27)           759.8103          592.7781                                                                   
   198    13.2512    770(27)           759.9677          592.8417                                                                   
   199    13.3012    813(28)           752.6284          592.9094                                                                   
   200    13.3512    804(28)           738.7278          592.9813                                                                   
   201    13.4012    735(27)           720.1135          593.0574                                                                   
   202    13.4512    698(26)           699.0757          593.1374                                                                   
   203    13.5012    648(25)           677.8456          593.2217                                                                   
   204    13.5512    732(27)           658.2312          593.3098                                                                   
   205    13.6012    640(25)           641.4263          593.4020                                                                   
   206    13.6512    623(25)           627.9765          593.4980                                                                   
   207    13.7012    603(24)           617.8770          593.5981                                                                   
   208    13.7512    620(25)           610.7411          593.7018                                                                   
   209    13.8012    650(25)           605.9895          593.8098                                                                   
   210    13.8512    585(24)           603.0173          593.9213                                                                   
   211    13.9012    624(25)           601.2524          594.0365                                                                   
   212    13.9512    623(25)           600.2757          594.1556                                                                   
   213    14.0012    585(24)           599.7796          594.2783                                                                   
   214    14.0512    594(24)           599.5869          594.4045                                                                   
   215    14.1012    611(24)           599.5264          594.5344                                                                   
   216    14.1512    564(24)           599.5524          594.6677                                                                   
   217    14.2012    632(25)           599.6274          594.8047                                                                   
   218    14.2512    616(24)           599.7318          594.9451                                                                   
   219    14.3012    556(23)           599.8560          595.0891                                                                   
   220    14.3512    610(25)           599.9946          595.2361                                                                   
   221    14.4012    599(24)           600.1454          595.3866                                                                   
   222    14.4512    595(24)           600.3068          595.5403                                                                   
   223    14.5012    592(24)           600.4777          595.6974                                                                   
   224    14.5512    582(24)           600.6572          595.8577                                                                   
   225    14.6012    606(24)           600.8446          596.0209                                                                   
   226    14.6512    611(24)           601.0397          596.1873                                                                   
   227    14.7012    585(24)           601.2421          596.3569                                                                   
   228    14.7512    637(25)           601.4509          596.5292                                                                   
   229    14.8012    624(25)           601.6663          596.7046                                                                   
   230    14.8512    605(24)           601.8881          596.8831                                                                   
   231    14.9012    612(25)           602.1156          597.0641                                                                   
   232    14.9512    581(24)           602.3499          597.2479                                                                   
   233    15.0012    618(25)           602.5889          597.4347                                                                   
   234    15.0512    603(24)           602.8328          597.6237                                                                   
   235    15.1012    605(24)           603.0826          597.8157                                                                   
   236    15.1512    584(24)           603.3373          598.0103                                                                   
   237    15.2012    550(23)           603.5970          598.2072                                                                   
   238    15.2512    617(25)           603.8663          598.4066                                                                   
   239    15.3012    575(24)           604.1361          598.6086                                                                   
   240    15.3512    602(24)           604.4106          598.8127                                                                   
   241    15.4012    596(24)           604.6899          599.0191                                                                   
   242    15.4512    603(24)           604.9740          599.2278                                                                   
   243    15.5012    572(24)           605.2629          599.4387                                                                   
   244    15.5512    561(23)           605.5562          599.6516                                                                   
   245    15.6012    581(24)           605.8545          599.8668                                                                   
   246    15.6512    571(24)           606.1572          600.0839                                                                   
   247    15.7012    622(25)           606.4647          600.3030                                                                   
   248    15.7512    600(24)           606.7766          600.5238                                                                   
   249    15.8012    602(24)           607.0930          600.7465                                                                   
   250    15.8512    611(25)           607.4142          600.9709                                                                   
   251    15.9012    631(25)           607.7400          601.1972                                                                   
   252    15.9512    561(24)           608.0706          601.4252                                                                   
   253    16.0012    615(25)           608.4056          601.6547                                                                   
   254    16.0512    632(25)           608.7452          601.8856                                                                   
   255    16.1012    601(25)           609.0897          602.1181                                                                   
   256    16.1512    620(25)           609.4389          602.3521                                                                   
   257    16.2012    615(25)           609.7928          602.5873                                                                   
   258    16.2512    634(25)           610.1517          602.8239                                                                   
   259    16.3012    606(25)           610.5153          603.0616                                                                   
   260    16.3512    615(25)           610.8839          603.3004                                                                   
   261    16.4012    598(25)           611.2575          603.5405                                                                   
   262    16.4512    632(25)           611.6362          603.7816                                                                   
   263    16.5012    611(25)           612.0200          604.0234                                                                   
   264    16.5512    620(25)           612.4091          604.2664                                                                   
   265    16.6012    580(25)           612.8038          604.5104                                                                   
   266    16.6512    623(25)           613.2037          604.7549                                                                   
   267    16.7012    636(26)           613.6092          605.0001                                                                   
   268    16.7512    622(25)           614.0222          605.2462                                                                   
   269    16.8012    622(26)           614.4395          605.4928                                                                   
   270    16.8512    589(25)           614.8626          605.7399                                                                   
   271    16.9012    570(25)           615.2922          605.9877                                                                   
   272    16.9512    594(25)           615.7280          606.2356                                                                   
   273    17.0012    652(26)           616.2031          606.4841                                                                   
   274    17.0512    599(25)           616.6524          606.7328                                                                   
   275    17.1012    591(25)           617.1086          606.9817                                                                   
   276    17.1512    579(25)           617.5721          607.2307                                                                   
   277    17.2012    604(25)           618.0432          607.4800                                                                   
   278    17.2512    648(26)           618.5220          607.7292                                                                   
   279    17.3012    589(25)           619.0090          607.9785                                                                   
   280    17.3512    572(25)           619.5045          608.2278                                                                   
   281    17.4012    572(25)           620.0084          608.4767                                                                   
   282    17.4512    606(26)           620.5215          608.7254                                                                   
   283    17.5012    596(25)           621.0482          608.9741                                                                   
   284    17.5512    590(25)           621.5809          609.2222                                                                   
   285    17.6012    621(26)           622.1241          609.4701                                                                   
   286    17.6512    632(26)           622.6782          609.7173                                                                   
   287    17.7012    618(26)           623.2439          609.9643                                                                   
   288    17.7512    587(25)           623.8217          610.2105                                                                   
   289    17.8012    610(26)           624.4120          610.4561                                                                   
   290    17.8512    609(26)           625.0160          610.7010                                                                   
   291    17.9012    635(26)           625.6342          610.9453                                                                   
   292    17.9512    638(26)           626.2673          611.1887                                                                   
   293    18.0012    634(26)           626.9162          611.4310                                                                   
   294    18.0512    637(26)           627.5820          611.6725                                                                   
   295    18.1012    636(26)           628.2688          611.9132                                                                   
   296    18.1512    615(25)           628.9717          612.1527                                                                   
   297    18.2012    648(26)           629.6948          612.3910                                                                   
   298    18.2512    622(25)           630.4395          612.6281                                                                   
   299    18.3012    596(25)           631.2076          612.8641                                                                   
   300    18.3512    641(26)           632.0004          613.0988                                                                   
   301    18.4012    616(25)           632.8203          613.3323                                                                   
   302    18.4512    626(25)           633.6685          613.5641                                                                   
   303    18.5012    608(25)           634.5479          613.7947                                                                   
   304    18.5512    646(26)           635.4612          614.0234                                                                   
   305    18.6012    641(25)           636.4103          614.2509                                                                   
   306    18.6512    626(25)           637.3990          614.4765                                                                   
   307    18.7012    677(26)           638.4308          614.7006                                                                   
   308    18.7512    634(25)           639.5101          614.9230                                                                   
   309    18.8012    681(26)           640.6417          615.1433                                                                   
   310    18.8512    606(25)           641.8321          615.3619                                                                   
   311    18.9012    604(24)           643.0930          615.5787                                                                   
   312    18.9512    625(25)           644.4330          615.7935                                                                   
   313    19.0012    636(25)           645.8790          616.0062                                                                   
   314    19.0512    625(25)           647.4754          616.2168                                                                   
   315    19.1012    637(25)           649.3022          616.4252                                                                   
   316    19.1512    640(25)           651.5101          616.6318                                                                   
   317    19.2012    683(26)           654.3607          616.8361                                                                   
   318    19.2512    618(25)           658.2922          617.0380                                                                   
   319    19.3012    676(26)           663.9901          617.2375                                                                   
   320    19.3512    667(25)           672.4509          617.4346                                                                   
   321    19.4012    693(26)           685.0057          617.6295                                                                   
   322    19.4512    709(26)           703.2497          617.8219                                                                   
   323    19.5012    771(27)           728.8409          618.0118                                                                   
   324    19.5512    773(27)           763.1205          618.1988                                                                   
   325    19.6012    844(29)           806.6356          618.3835                                                                   
   326    19.6512    878(29)           858.5568          618.5656                                                                   
   327    19.7012    942(30)           916.2886          618.7448                                                                   
   328    19.7512    981(31)           975.3580          618.9213                                                                   
   329    19.8012    1011(31)          1029.7688          619.0950                                                                  
   330    19.8512    1019(31)          1072.9333          619.2658                                                                  
   331    19.9012    1071(32)          1098.9908          619.4340                                                                  
   332    19.9512    1071(32)          1104.0114          619.5991                                                                  
   333    20.0012    1049(32)          1087.6493          619.7614                                                                  
   334    20.0512    990(31)          1053.1514          619.9205                                                                   
   335    20.1012    1033(32)          1006.4430          620.0766                                                                  
   336    20.1512    955(30)           954.4922          620.2296                                                                   
   337    20.2012    904(30)           903.7424          620.3795                                                                   
   338    20.2512    886(29)           859.1346          620.5264                                                                   
   339    20.3012    746(27)           823.6885          620.6700                                                                   
   340    20.3512    783(28)           798.5510          620.8102                                                                   
   341    20.4012    733(27)           783.3599          620.9474                                                                   
   342    20.4512    764(27)           776.9805          621.0811                                                                   
   343    20.5012    809(28)           778.0306          621.2116                                                                   
   344    20.5512    724(26)           785.4202          621.3386                                                                   
   345    20.6012    779(28)           798.7390          621.4622                                                                   
   346    20.6512    764(27)           818.6192          621.5826                                                                   
   347    20.7012    813(28)           846.9594          621.6993                                                                   
   348    20.7512    865(29)           887.5417          621.8127                                                                   
   349    20.8012    927(30)           946.5066          621.9224                                                                   
   350    20.8512    1102(33)          1033.0930          622.0286                                                                  
   351    20.9012    1175(34)          1160.3240          622.1310                                                                  
   352    20.9512    1481(38)          1345.5310          622.2302                                                                  
   353    21.0012    1767(41)          1610.2271          622.3254                                                                  
   354    21.0512    2229(47)          1978.9863          622.4172                                                                  
   355    21.1012    2675(51)          2476.7859          622.5051                                                                  
   356    21.1512    3318(57)          3124.5647          622.5894                                                                  
   357    21.2012    4232(64)          3933.0029          622.6700                                                                  
   358    21.2512    5150(71)          4895.6924          622.7470                                                                  
   359    21.3012    6324(78)          5982.6738          622.8198                                                                  
   360    21.3512    7376(85)          7136.3887          622.8890                                                                  
   361    21.4012    8257(89)          8271.9248          622.9543                                                                  
   362    21.4512    9149(94)          9281.4639          623.0159                                                                  
   363    21.5012    9735(97)         10046.0596          623.0735                                                                  
   364    21.5512    10172(99)         10455.3809          623.1274                                                                 
   365    21.6012    10446(101)         10437.2871          623.1772                                                                
   366    21.6512    10019(98)          9987.6387          623.2231                                                                 
   367    21.7012    9319(95)          9179.9404          623.2652                                                                  
   368    21.7512    8587(91)          8142.8076          623.3034                                                                  
   369    21.8012    7077(83)          7021.4453          623.3375                                                                  
   370    21.8512    5918(76)          5947.2817          623.3679                                                                  
   371    21.9012    4715(68)          5021.9795          623.3940                                                                  
   372    21.9512    3932(62)          4311.4492          623.4163                                                                  
   373    22.0012    3545(59)          3844.4187          623.4346                                                                  
   374    22.0512    3385(57)          3615.5413          623.4485                                                                  
   375    22.1012    3367(57)          3590.8325          623.4589                                                                  
   376    22.1512    3401(57)          3715.0737          623.4651                                                                  
   377    22.2012    3552(59)          3919.6235          623.4672                                                                  
   378    22.2512    3670(60)          4130.9209          623.4655                                                                  
   379    22.3012    3885(61)          4279.8438          623.4595                                                                  
   380    22.3512    3986(62)          4312.7471          623.4496                                                                  
   381    22.4012    4105(64)          4202.7334          623.4355                                                                  
   382    22.4512    4011(62)          3955.2744          623.4175                                                                  
   383    22.5012    3802(61)          3602.2021          623.3954                                                                  
   384    22.5512    3535(59)          3187.5635          623.3693                                                                  
   385    22.6012    3138(56)          2754.8350          623.3392                                                                  
   386    22.6512    2851(53)          2339.7085          623.3049                                                                  
   387    22.7012    2464(50)          1967.8728          623.2666                                                                  
   388    22.7512    2061(45)          1654.1570          623.2242                                                                  
   389    22.8012    1766(42)          1403.7256          623.1780                                                                  
   390    22.8512    1550(40)          1214.3613          623.1276                                                                  
   391    22.9012    1280(36)          1079.4595          623.0732                                                                  
   392    22.9512    1167(34)           990.9774          623.0148                                                                  
   393    23.0012    1007(32)           941.6189          622.9524                                                                  
   394    23.0512    1002(32)           926.1918          622.8861                                                                  
   395    23.1012    964(32)           941.9001          622.8156                                                                   
   396    23.1512    1037(33)           987.8351          622.7412                                                                  
   397    23.2012    1102(34)          1063.6687          622.6630                                                                  
   398    23.2512    1199(35)          1167.9819          622.5807                                                                  
   399    23.3012    1356(38)          1296.5017          622.4944                                                                  
   400    23.3512    1441(39)          1440.7557          622.4043                                                                  
   401    23.4012    1575(41)          1587.6221          622.3103                                                                  
   402    23.4512    1580(41)          1720.0792          622.2123                                                                  
   403    23.5012    1655(42)          1819.5353          622.1104                                                                  
   404    23.5512    1788(44)          1869.4655          622.0049                                                                  
   405    23.6012    1875(45)          1859.9734          621.8953                                                                  
   406    23.6512    1822(44)          1791.4769          621.7820                                                                  
   407    23.7012    1605(41)          1674.9199          621.6647                                                                  
   408    23.7512    1562(41)          1527.8540          621.5438                                                                  
   409    23.8012    1339(38)          1369.1874          621.4191                                                                  
   410    23.8512    1164(35)          1215.3208          621.2906                                                                  
   411    23.9012    1034(33)          1078.0677          621.1586                                                                  
   412    23.9512    958(32)           964.0867          621.0228                                                                   
   413    24.0012    811(29)           875.2721          620.8834                                                                   
   414    24.0512    792(29)           809.9921          620.7402                                                                   
   415    24.1012    724(28)           764.4441          620.5935                                                                   
   416    24.1512    715(28)           734.1484          620.4431                                                                   
   417    24.2012    698(27)           714.8354          620.2892                                                                   
   418    24.2512    628(26)           703.0204          620.1318                                                                   
   419    24.3012    683(27)           696.1953          619.9709                                                                   
   420    24.3512    671(27)           692.8041          619.8068                                                                   
   421    24.4012    717(27)           692.1469          619.6390                                                                   
   422    24.4512    708(27)           694.3143          619.4679                                                                   
   423    24.5012    687(27)           700.2112          619.2933                                                                   
   424    24.5512    710(27)           711.6679          619.1155                                                                   
   425    24.6012    703(27)           731.5891          618.9344                                                                   
   426    24.6512    749(28)           764.0311          618.7501                                                                   
   427    24.7012    845(29)           814.0385          618.5624                                                                   
   428    24.7512    883(30)           887.1055          618.3716                                                                   
   429    24.8012    983(32)           988.1001          618.1779                                                                   
   430    24.8512    1160(34)          1119.7117          617.9807                                                                  
   431    24.9012    1371(37)          1280.6658          617.7807                                                                  
   432    24.9512    1493(39)          1464.0762          617.5775                                                                  
   433    25.0012    1689(41)          1656.6851          617.3715                                                                  
   434    25.0512    1860(43)          1839.2819          617.1622                                                                  
   435    25.1012    1892(43)          1988.8942          616.9504                                                                  
   436    25.1512    2008(45)          2082.8662          616.7357                                                                  
   437    25.2012    2053(45)          2104.6050          616.5181                                                                  
   438    25.2512    2099(46)          2049.3967          616.2977                                                                  
   439    25.3012    1979(44)          1926.7102          616.0746                                                                  
   440    25.3512    1823(43)          1756.7112          615.8488                                                                  
   441    25.4012    1601(40)          1563.5139          615.6204                                                                  
   442    25.4512    1394(37)          1369.3994          615.3895                                                                  
   443    25.5012    1132(33)          1191.4089          615.1558                                                                  
   444    25.5512    1052(32)          1040.1201          614.9198                                                                  
   445    25.6012    908(30)           919.8205          614.6814                                                                   
   446    25.6512    818(28)           829.7385          614.4404                                                                   
   447    25.7012    762(27)           765.8539          614.1974                                                                   
   448    25.7512    752(27)           722.6486          613.9520                                                                   
   449    25.8012    731(27)           694.5472          613.7043                                                                   
   450    25.8512    662(26)           676.7581          613.4542                                                                   
   451    25.9012    720(27)           665.6317          613.2023                                                                   
   452    25.9512    628(25)           658.6856          612.9481                                                                   
   453    26.0012    656(26)           654.2623          612.6920                                                                   
   454    26.0512    695(26)           651.5247          612.4338                                                                   
   455    26.1012    631(25)           650.0992          612.1738                                                                   
   456    26.1512    717(27)           649.9613          611.9121                                                                   
   457    26.2012    656(25)           651.3285          611.6482                                                                   
   458    26.2512    641(25)           654.5682          611.3828                                                                   
   459    26.3012    635(25)           660.0971          611.1157                                                                   
   460    26.3512    660(26)           668.2587          610.8469                                                                   
   461    26.4012    717(27)           679.1872          610.5765                                                                   
   462    26.4512    687(26)           692.7116          610.3047                                                                   
   463    26.5012    700(26)           708.3129          610.0313                                                                   
   464    26.5512    734(27)           725.2227          609.7565                                                                   
   465    26.6012    704(27)           742.6282          609.4805                                                                   
   466    26.6512    761(27)           759.9658          609.2031                                                                   
   467    26.7012    744(27)           777.2449          608.9244                                                                   
   468    26.7512    797(28)           795.1947          608.6447                                                                   
   469    26.8012    855(29)           815.0844          608.3640                                                                   
   470    26.8512    846(29)           838.0831          608.0819                                                                   
   471    26.9012    894(30)           864.4430          607.7990                                                                   
   472    26.9512    871(29)           892.9150          607.5151                                                                   
   473    27.0012    864(29)           920.5283          607.2305                                                                   
   474    27.0512    918(30)           942.9371          606.9450                                                                   
   475    27.1012    901(30)           955.3160          606.6590                                                                   
   476    27.1512    911(30)           953.8097          606.3719                                                                   
   477    27.2012    886(30)           937.0708          606.0845                                                                   
   478    27.2512    879(30)           906.9141          605.7964                                                                   
   479    27.3012    822(29)           867.5237          605.5080                                                                   
   480    27.3512    800(28)           823.9014          605.2189                                                                   
   481    27.4012    735(27)           780.6356          604.9297                                                                   
   482    27.4512    718(27)           741.1878          604.6401                                                                   
   483    27.5012    711(27)           707.6971          604.3504                                                                   
   484    27.5512    636(25)           680.9933          604.0605                                                                   
   485    27.6012    663(26)           660.8668          603.7704                                                                   
   486    27.6512    606(25)           646.4380          603.4804                                                                   
   487    27.7012    665(26)           636.5137          603.1902                                                                   
   488    27.7512    605(25)           629.8990          602.9005                                                                   
   489    27.8012    629(25)           625.5518          602.6107                                                                   
   490    27.8512    647(25)           622.6809          602.3213                                                                   
   491    27.9012    586(24)           620.7293          602.0319                                                                   
   492    27.9512    641(25)           619.3359          601.7431                                                                   
   493    28.0012    646(25)           618.2894          601.4548                                                                   
   494    28.0512    607(25)           617.4478          601.1668                                                                   
   495    28.1012    652(26)           616.7507          600.8796                                                                   
   496    28.1512    604(25)           616.1615          600.5928                                                                   
   497    28.2012    619(25)           615.6622          600.3067                                                                   
   498    28.2512    617(25)           615.2450          600.0215                                                                   
   499    28.3012    605(25)           614.9077          599.7371                                                                   
   500    28.3512    596(24)           614.6540          599.4537                                                                   
   501    28.4012    619(25)           614.4942          599.1711                                                                   
   502    28.4512    621(25)           614.4509          598.8896                                                                   
   503    28.5012    622(25)           614.5692          598.6091                                                                   
   504    28.5512    625(25)           614.9366          598.3298                                                                   
   505    28.6012    625(25)           615.7190          598.0518                                                                   
   506    28.6512    625(25)           617.2150          597.7750                                                                   
   507    28.7012    654(26)           619.9335          597.4997                                                                   
   508    28.7512    633(25)           624.6870          597.2256                                                                   
   509    28.8012    654(26)           632.6747          596.9533                                                                   
   510    28.8512    611(25)           645.5101          596.6824                                                                   
   511    28.9012    666(26)           665.1328          596.4129                                                                   
   512    28.9512    695(26)           693.5335          596.1454                                                                   
   513    29.0012    764(28)           732.2471          595.8796                                                                   
   514    29.0512    777(28)           781.7315          595.6156                                                                   
   515    29.1012    805(29)           840.6489          595.3534                                                                   
   516    29.1512    903(30)           905.3900          595.0932                                                                   
   517    29.2012    945(31)           969.9602          594.8350                                                                   
   518    29.2512    960(31)          1026.5222          594.5788                                                                   
   519    29.3012    1014(32)          1066.6169          594.3248                                                                  
   520    29.3512    1046(33)          1083.1626          594.0730                                                                  
   521    29.4012    1114(34)          1072.8046          593.8236                                                                  
   522    29.4512    1058(33)          1037.3842          593.5764                                                                  
   523    29.5012    991(32)           983.2456          593.3315                                                                   
   524    29.5512    868(30)           918.8733          593.0893                                                                   
   525    29.6012    839(30)           852.5381          592.8493                                                                   
   526    29.6512    789(29)           790.8250          592.6121                                                                   
   527    29.7012    789(29)           737.9976          592.3775                                                                   
   528    29.7512    709(27)           696.0151          592.1455                                                                   
   529    29.8012    672(27)           664.6045          591.9163                                                                   
   530    29.8512    648(26)           642.4816          591.6901                                                                   
   531    29.9012    621(26)           627.6699          591.4665                                                                   
   532    29.9512    660(26)           618.1515          591.2460                                                                   
   533    30.0012    608(26)           612.1937          591.0284                                                                   
   534    30.0512    583(25)           608.4861          590.8140                                                                   
   535    30.1012    594(25)           606.1464          590.6027                                                                   
   536    30.1512    643(26)           604.5704          590.3943                                                                   
   537    30.2012    586(25)           603.4664          590.1895                                                                   
   538    30.2512    553(24)           602.5948          589.9877                                                                   
   539    30.3012    587(25)           601.8824          589.7896                                                                   
   540    30.3512    651(26)           601.2762          589.5945                                                                   
   541    30.4012    581(25)           600.7489          589.4030                                                                   
   542    30.4512    611(26)           600.2855          589.2150                                                                   
   543    30.5012    530(24)           599.8766          589.0306                                                                   
   544    30.5512    612(25)           599.5169          588.8498                                                                   
   545    30.6012    599(25)           599.2028          588.6729                                                                   
   546    30.6512    554(24)           598.9315          588.4993                                                                   
   547    30.7012    563(24)           598.7028          588.3298                                                                   
   548    30.7512    597(25)           598.5165          588.1639                                                                   
   549    30.8012    557(24)           598.3755          588.0020                                                                   
   550    30.8512    588(25)           598.2847          587.8440                                                                   
   551    30.9012    627(25)           598.2556          587.6900                                                                   
   552    30.9512    600(25)           598.3075          587.5401                                                                   
   553    31.0012    600(25)           598.4803          587.3940                                                                   
   554    31.0512    627(25)           598.8473          587.2523                                                                   
   555    31.1012    585(24)           599.5357          587.1149                                                                   
   556    31.1512    598(25)           600.7570          586.9814                                                                   
   557    31.2012    611(25)           602.8397          586.8521                                                                   
   558    31.2512    565(24)           606.2527          586.7273                                                                   
   559    31.3012    610(25)           611.6072          586.6069                                                                   
   560    31.3512    630(25)           619.6292          586.4908                                                                   
   561    31.4012    610(25)           630.9506          586.3792                                                                   
   562    31.4512    646(25)           646.0654          586.2721                                                                   
   563    31.5012    696(26)           664.9924          586.1694                                                                   
   564    31.5512    727(27)           687.0858          586.0715                                                                   
   565    31.6012    718(26)           710.8619          585.9780                                                                   
   566    31.6512    717(27)           734.0126          585.8892                                                                   
   567    31.7012    771(27)           753.6001          585.8051                                                                   
   568    31.7512    785(28)           766.5372          585.7256                                                                   
   569    31.8012    749(27)           770.4109          585.6510                                                                   
   570    31.8512    703(26)           764.3851          585.5812                                                                   
   571    31.9012    779(27)           749.6276          585.5162                                                                   
   572    31.9512    751(27)           728.7986          585.4562                                                                   
   573    32.0012    703(26)           705.1307          585.4009                                                                   
   574    32.0512    663(25)           681.3589          585.3506                                                                   
   575    32.1012    665(25)           659.6970          585.3054                                                                   
   576    32.1512    653(25)           641.4385          585.2651                                                                   
   577    32.2012    674(26)           627.0751          585.2299                                                                   
   578    32.2512    640(25)           616.4598          585.1996                                                                   
   579    32.3012    619(24)           609.0499          585.1744                                                                   
   580    32.3512    627(25)           604.1353          585.1545                                                                   
   581    32.4012    607(24)           601.0178          585.1397                                                                   
   582    32.4512    643(25)           599.1130          585.1301                                                                   
   583    32.5012    625(25)           597.9832          585.1256                                                                   
   584    32.5512    591(24)           597.3313          585.1265                                                                   
   585    32.6012    618(24)           596.9712          585.1324                                                                   
   586    32.6512    576(24)           596.8370          585.1437                                                                   
   587    32.7012    580(24)           596.7980          585.1605                                                                   
   588    32.7512    573(23)           596.8828          585.1824                                                                   
   589    32.8012    612(24)           597.1203          585.2097                                                                   
   590    32.8512    574(24)           597.5939          585.2422                                                                   
   591    32.9012    594(24)           598.4666          585.2803                                                                   
   592    32.9512    604(24)           600.0056          585.3238                                                                   
   593    33.0012    679(26)           602.6536          585.3727                                                                   
   594    33.0512    667(25)           607.0091          585.4269                                                                   
   595    33.1012    594(24)           613.8484          585.4866                                                                   
   596    33.1512    610(24)           623.9561          585.5520                                                                   
   597    33.2012    665(25)           637.9483          585.6225                                                                   
   598    33.2512    655(25)           655.9772          585.6987                                                                   
   599    33.3012    703(26)           677.4445          585.7805                                                                   
   600    33.3512    730(26)           700.8103          585.8677                                                                   
   601    33.4012    758(27)           723.6043          585.9603                                                                   
   602    33.4512    782(27)           742.7375          586.0585                                                                   
   603    33.5012    767(27)           755.1040          586.1624                                                                   
   604    33.5512    826(28)           758.4565          586.2718                                                                   
   605    33.6012    797(28)           752.2550          586.3867                                                                   
   606    33.6512    780(27)           737.9792          586.5072                                                                   
   607    33.7012    725(27)           718.6093          586.6332                                                                   
   608    33.7512    735(27)           697.7404          586.7648                                                                   
   609    33.8012    726(26)           678.8763          586.9020                                                                   
   610    33.8512    702(26)           665.0774          587.0447                                                                   
   611    33.9012    643(25)           658.8837          587.1931                                                                   
   612    33.9512    689(26)           662.3781          587.3469                                                                   
   613    34.0012    757(27)           677.2542          587.5065                                                                   
   614    34.0512    723(26)           704.6957          587.6716                                                                   
   615    34.1012    787(28)           744.9749          587.8423                                                                   
   616    34.1512    815(28)           796.8564          588.0184                                                                   
   617    34.2012    854(29)           856.9951          588.2001                                                                   
   618    34.2512    901(30)           919.6365          588.3876                                                                   
   619    34.3012    1021(32)           976.9583          588.5804                                                                  
   620    34.3512    987(31)          1020.1471          588.7790                                                                   
   621    34.4012    1053(32)          1041.3939          588.9828                                                                  
   622    34.4512    1030(32)          1036.3246          589.1924                                                                  
   623    34.5012    949(30)          1005.9792          589.4072                                                                   
   624    34.5512    1010(31)           956.3352          589.6277                                                                  
   625    34.6012    935(30)           895.9257          589.8536                                                                   
   626    34.6512    800(28)           833.2518          590.0851                                                                   
   627    34.7012    764(27)           775.1349          590.3222                                                                   
   628    34.7512    754(27)           725.9557          590.5646                                                                   
   629    34.8012    690(26)           687.5500          590.8123                                                                   
   630    34.8512    658(25)           659.6920          591.0654                                                                   
   631    34.9012    621(25)           640.8333          591.3242                                                                   
   632    34.9512    624(25)           628.8833          591.5881                                                                   
   633    35.0012    624(25)           621.7913          591.8574                                                                   
   634    35.0512    613(25)           617.8637          592.1321                                                                   
   635    35.1012    600(25)           615.8700          592.4120                                                                   
   636    35.1512    656(25)           615.0027          592.6973                                                                   
   637    35.2012    599(25)           614.7760          592.9879                                                                   
   638    35.2512    612(25)           614.9237          593.2837                                                                   
   639    35.3012    641(25)           615.2947          593.5848                                                                   
   640    35.3512    586(24)           615.8231          593.8911                                                                   
   641    35.4012    629(25)           616.4759          594.2025                                                                   
   642    35.4512    588(24)           617.2379          594.5189                                                                   
   643    35.5012    569(24)           618.1036          594.8406                                                                   
   644    35.5512    602(25)           619.0738          595.1674                                                                   
   645    35.6012    618(25)           620.1465          595.4990                                                                   
   646    35.6512    605(25)           621.3683          595.8359                                                                   
   647    35.7012    611(25)           622.6659          596.1777                                                                   
   648    35.7512    659(26)           624.0871          596.5242                                                                   
   649    35.8012    626(26)           625.6429          596.8760                                                                   
   650    35.8512    670(26)           627.3463          597.2326                                                                   
   651    35.9012    640(26)           629.2131          597.5939                                                                   
   652    35.9512    650(26)           631.2628          597.9600                                                                   
   653    36.0012    621(26)           633.5190          598.3312                                                                   
   654    36.0512    628(26)           636.0236          598.7067                                                                   
   655    36.1012    605(25)           638.7817          599.0872                                                                   
   656    36.1512    651(26)           641.8501          599.4722                                                                   
   657    36.2012    672(27)           645.2819          599.8619                                                                   
   658    36.2512    618(26)           649.1483          600.2561                                                                   
   659    36.3012    653(26)           653.5513          600.6549                                                                   
   660    36.3512    604(25)           658.6553          601.0582                                                                   
   661    36.4012    633(26)           664.7470          601.4659                                                                   
   662    36.4512    667(27)           672.3566          601.8781                                                                   
   663    36.5012    640(26)           682.4777          602.2946                                                                   
   664    36.5512    623(26)           696.9316          602.7154                                                                   
   665    36.6012    693(27)           718.9216          603.1404                                                                   
   666    36.6512    718(28)           753.7609          603.5696                                                                   
   667    36.7012    785(29)           809.6543          604.0031                                                                   
   668    36.7512    852(30)           898.3849          604.4407                                                                   
   669    36.8012    1014(33)          1035.3661          604.8824                                                                  
   670    36.8512    1222(36)          1238.7905          605.3281                                                                  
   671    36.9012    1584(41)          1527.3440          605.7776                                                                  
   672    36.9512    2007(46)          1916.4109          606.2311                                                                  
   673    37.0012    2482(51)          2412.9219          606.6885                                                                  
   674    37.0512    3169(58)          3009.4128          607.1497                                                                  
   675    37.1012    3777(63)          3679.3076          607.6146                                                                  
   676    37.1512    4540(69)          4374.8989          608.0833                                                                  
   677    37.2012    5001(72)          5030.7100          608.5556                                                                  
   678    37.2512    5591(76)          5572.4434          609.0315                                                                  
   679    37.3012    5911(78)          5927.4482          609.5110                                                                  
   680    37.3512    6101(79)          6036.4170          609.9939                                                                  
   681    37.4012    5857(77)          5869.7793          610.4801                                                                  
   682    37.4512    5586(76)          5444.9150          610.9697                                                                  
   683    37.5012    4945(71)          4827.1206          611.4628                                                                  
   684    37.5512    4365(67)          4107.8022          611.9591                                                                  
   685    37.6012    3447(59)          3376.6765          612.4584                                                                  
   686    37.6512    2715(52)          2704.2324          612.9608                                                                  
   687    37.7012    2086(46)          2135.0190          613.4664                                                                  
   688    37.7512    1687(41)          1687.4889          613.9750                                                                  
   689    37.8012    1385(37)          1358.8328          614.4866                                                                  
   690    37.8512    1172(34)          1132.1304          615.0010                                                                  
   691    37.9012    1041(32)           984.1384          615.5181                                                                  
   692    37.9512    871(29)           891.3882          616.0380                                                                   
   693    38.0012    811(28)           833.9293          616.5605                                                                   
   694    38.0512    796(28)           797.0544          617.0858                                                                   
   695    38.1012    735(27)           771.3129          617.6135                                                                   
   696    38.1512    727(27)           751.4704          618.1439                                                                   
   697    38.2012    666(25)           735.0424          618.6765                                                                   
   698    38.2512    642(25)           721.0477          619.2114                                                                   
   699    38.3012    688(26)           709.1896          619.7488                                                                   
   700    38.3512    667(25)           699.3842          620.2881                                                                   
   701    38.4012    641(25)           691.5367          620.8298                                                                   
   702    38.4512    675(26)           685.4666          621.3734                                                                   
   703    38.5012    616(24)           680.9188          621.9191                                                                   
   704    38.5512    645(25)           677.6110          622.4669                                                                   
   705    38.6012    629(25)           675.2696          623.0164                                                                   
   706    38.6512    641(25)           673.6705          623.5676                                                                   
   707    38.7012    659(25)           672.6441          624.1208                                                                   
   708    38.7512    643(25)           672.0725          624.6756                                                                   
   709    38.8012    645(25)           671.8807          625.2318                                                                   
   710    38.8512    649(25)           672.0266          625.7896                                                                   
   711    38.9012    631(25)           672.4908          626.3486                                                                   
   712    38.9512    637(25)           673.2744          626.9093                                                                   
   713    39.0012    632(25)           674.3967          627.4713                                                                   
   714    39.0512    615(24)           675.9009          628.0344                                                                   
   715    39.1012    672(26)           677.8770          628.5986                                                                   
   716    39.1512    678(26)           680.4850          629.1639                                                                   
   717    39.2012    672(26)           684.0176          629.7303                                                                   
   718    39.2512    639(25)           688.9957          630.2976                                                                   
   719    39.3012    696(26)           696.3104          630.8658                                                                   
   720    39.3512    691(26)           707.4631          631.4348                                                                   
   721    39.4012    673(26)           724.8812          632.0043                                                                   
   722    39.4512    777(27)           752.3876          632.5746                                                                   
   723    39.5012    843(29)           795.7714          633.1456                                                                   
   724    39.5512    937(30)           863.3580          633.7169                                                                   
   725    39.6012    994(31)           966.3607          634.2886                                                                   
   726    39.6512    1197(34)          1118.3875          634.8606                                                                  
   727    39.7012    1514(38)          1333.5215          635.4330                                                                  
   728    39.7512    1790(42)          1622.6322          636.0057                                                                  
   729    39.8012    2134(46)          1987.8062          636.5782                                                                  
   730    39.8512    2637(51)          2417.1763          637.1509                                                                  
   731    39.9012    3076(55)          2880.8867          637.7235                                                                  
   732    39.9512    3416(58)          3330.8987          638.2961                                                                  
   733    40.0012    3723(60)          3705.7798          638.8685                                                                  
   734    40.0512    3975(62)          3941.6006          639.4407                                                                  
   735    40.1012    4024(63)          3991.4675          640.0124                                                                  
   736    40.1512    3993(62)          3845.7026          640.5836                                                                  
   737    40.2012    3772(61)          3538.4412          641.1545                                                                  
   738    40.2512    3267(57)          3132.2485          641.7248                                                                  
   739    40.3012    2709(51)          2695.1582          642.2945                                                                  
   740    40.3512    2241(47)          2282.8118          642.8632                                                                  
   741    40.4012    1881(43)          1930.0894          643.4315                                                                  
   742    40.4512    1638(40)          1649.3763          643.9987                                                                  
   743    40.5012    1397(37)          1435.1335          644.5652                                                                  
   744    40.5512    1359(37)          1272.6879          645.1303                                                                  
   745    40.6012    1226(35)          1146.3905          645.6946                                                                  
   746    40.6512    1107(33)          1044.6353          646.2577                                                                  
   747    40.7012    973(31)           960.6391          646.8194                                                                   
   748    40.7512    861(29)           891.2607          647.3801                                                                   
   749    40.8012    786(28)           835.3393          647.9393                                                                   
   750    40.8512    774(28)           792.1473          648.4968                                                                   
   751    40.9012    717(27)           760.5408          649.0529                                                                   
   752    40.9512    723(27)           738.7516          649.6074                                                                   
   753    41.0012    622(25)           724.6278          650.1602                                                                   
   754    41.0512    693(26)           716.0358          650.7113                                                                   
   755    41.1012    694(26)           711.1644          651.2605                                                                   
   756    41.1512    661(25)           708.6653          651.8078                                                                   
   757    41.2012    671(26)           707.6376          652.3531                                                                   
   758    41.2512    661(26)           707.5344          652.8966                                                                   
   759    41.3012    727(27)           708.0518          653.4377                                                                   
   760    41.3512    665(26)           709.0361          653.9767                                                                   
   761    41.4012    630(25)           710.4201          654.5134                                                                   
   762    41.4512    618(25)           712.1776          655.0478                                                                   
   763    41.5012    664(26)           714.3139          655.5800                                                                   
   764    41.5512    651(25)           716.8481          656.1095                                                                   
   765    41.6012    663(26)           719.8143          656.6364                                                                   
   766    41.6512    664(26)           723.2607          657.1608                                                                   
   767    41.7012    657(26)           727.2494          657.6824                                                                   
   768    41.7512    726(27)           731.8726          658.2016                                                                   
   769    41.8012    705(27)           737.2635          658.7177                                                                   
   770    41.8512    752(27)           743.6511          659.2308                                                                   
   771    41.9012    760(28)           751.4649          659.7410                                                                   
   772    41.9512    761(28)           761.5803          660.2483                                                                   
   773    42.0012    819(29)           775.8156          660.7526                                                                   
   774    42.0512    812(29)           797.8219          661.2534                                                                   
   775    42.1012    900(30)           834.5613          661.7513                                                                   
   776    42.1512    903(30)           898.3024          662.2459                                                                   
   777    42.2012    981(32)          1008.8070          662.7369                                                                   
   778    42.2512    1271(36)          1194.7864          663.2247                                                                  
   779    42.3012    1613(41)          1492.7034          663.7089                                                                  
   780    42.3512    2095(47)          1941.7097          664.1898                                                                  
   781    42.4012    2793(54)          2572.7778          664.6669                                                                  
   782    42.4512    3577(61)          3394.0898          665.1402                                                                  
   783    42.5012    4499(69)          4376.8418          665.6099                                                                  
   784    42.5512    5418(75)          5445.6626          666.0758                                                                  
   785    42.6012    6455(83)          6482.5181          666.5378                                                                  
   786    42.6512    7462(89)          7342.9937          666.9958                                                                  
   787    42.7012    8347(94)          7890.8018          667.4500                                                                  
   788    42.7512    8701(96)          8045.7095          667.9003                                                                  
   789    42.8012    8528(96)          7821.8193          668.3462                                                                  
   790    42.8512    8299(93)          7320.1553          668.7881                                                                  
   791    42.9012    7372(89)          6678.2026          669.2257                                                                  
   792    42.9512    6384(83)          6017.1421          669.6591                                                                  
   793    43.0012    5745(78)          5410.8125          670.0881                                                                  
   794    43.0512    5215(75)          4880.0586          670.5129                                                                  
   795    43.1012    4684(71)          4405.5903          670.9330                                                                  
   796    43.1512    4479(69)          3957.6594          671.3488                                                                  
   797    43.2012    4028(66)          3521.6230          671.7600                                                                  
   798    43.2512    3609(62)          3104.8516          672.1667                                                                  
   799    43.3012    2948(56)          2727.5793          672.5688                                                                  
   800    43.3512    2537(52)          2410.7424          672.9662                                                                  
   801    43.4012    2205(48)          2167.5237          673.3586                                                                  
   802    43.4512    2009(46)          2000.1628          673.7463                                                                  
   803    43.5012    1945(45)          1902.3459          674.1294                                                                  
   804    43.5512    1956(45)          1865.0422          674.5074                                                                  
   805    43.6012    1952(45)          1883.3544          674.8805                                                                  
   806    43.6512    2154(48)          1960.5618          675.2486                                                                  
   807    43.7012    2260(48)          2106.0640          675.6115                                                                  
   808    43.7512    2557(51)          2326.8240          675.9695                                                                  
   809    43.8012    2702(53)          2617.2695          676.3224                                                                  
   810    43.8512    3031(56)          2952.6362          676.6700                                                                  
   811    43.9012    3328(58)          3287.7991          677.0124                                                                  
   812    43.9512    3705(62)          3563.2839          677.3495                                                                  
   813    44.0012    3832(62)          3718.7002          677.6815                                                                  
   814    44.0512    3973(63)          3712.9043          678.0082                                                                  
   815    44.1012    3803(62)          3542.5227          678.3291                                                                  
   816    44.1512    3414(59)          3245.7830          678.6450                                                                  
   817    44.2012    2971(54)          2888.1201          678.9553                                                                  
   818    44.2512    2522(50)          2541.1309          679.2600                                                                  
   819    44.3012    2211(47)          2266.3652          679.5594                                                                  
   820    44.3512    2112(46)          2105.4163          679.8531                                                                  
   821    44.4012    2104(45)          2074.8799          680.1411                                                                  
   822    44.4512    2230(47)          2164.7568          680.4236                                                                  
   823    44.5012    2379(48)          2340.9800          680.7003                                                                  
   824    44.5512    2578(50)          2551.2400          680.9714                                                                  
   825    44.6012    2798(52)          2734.2197          681.2367                                                                  
   826    44.6512    2891(53)          2832.3201          681.4962                                                                  
   827    44.7012    2961(54)          2807.9729          681.7499                                                                  
   828    44.7512    2757(52)          2657.0908          681.9979                                                                  
   829    44.8012    2557(50)          2407.8359          682.2399                                                                  
   830    44.8512    2277(47)          2105.3833          682.4761                                                                  
   831    44.9012    1809(42)          1795.8286          682.7064                                                                  
   832    44.9512    1487(38)          1516.1172          682.9307                                                                  
   833    45.0012    1133(33)          1289.4482          683.1491                                                                  
   834    45.0512    1119(33)          1125.5247          683.3613                                                                  
   835    45.1012    1018(31)          1024.0493          683.5677                                                                  
   836    45.1512    919(30)           979.7480          683.7680                                                                   
   837    45.2012    941(30)           986.5056          683.9622                                                                   
   838    45.2512    998(31)          1039.3970          684.1505                                                                   
   839    45.3012    1114(33)          1134.2517          684.3324                                                                  
   840    45.3512    1234(35)          1265.5233          684.5085                                                                  
   841    45.4012    1353(36)          1423.5740          684.6783                                                                  
   842    45.4512    1497(38)          1592.8101          684.8419                                                                  
   843    45.5012    1710(41)          1751.4269          684.9995                                                                  
   844    45.5512    1774(42)          1873.6082          685.1507                                                                  
   845    45.6012    1943(44)          1935.4333          685.2959                                                                  
   846    45.6512    2012(44)          1924.1049          685.4346                                                                  
   847    45.7012    1967(44)          1845.1853          685.5674                                                                  
   848    45.7512    1743(41)          1720.5527          685.6937                                                                  
   849    45.8012    1725(41)          1579.3643          685.8140                                                                  
   850    45.8512    1551(39)          1449.6998          685.9279                                                                  
   851    45.9012    1437(38)          1353.9396          686.0354                                                                  
   852    45.9512    1463(38)          1306.7727          686.1369                                                                  
   853    46.0012    1487(38)          1315.3279          686.2319                                                                  
   854    46.0512    1585(39)          1380.8428          686.3206                                                                  
   855    46.1012    1639(40)          1501.1262          686.4031                                                                  
   856    46.1512    1838(42)          1672.8461          686.4794                                                                  
   857    46.2012    2125(46)          1892.7915          686.5491                                                                  
   858    46.2512    2234(47)          2158.0601          686.6128                                                                  
   859    46.3012    2555(50)          2464.7607          686.6701                                                                  
   860    46.3512    2795(52)          2803.9756          686.7211                                                                  
   861    46.4012    3063(55)          3157.0012          686.7656                                                                  
   862    46.4512    3372(58)          3493.8960          686.8040                                                                  
   863    46.5012    3619(60)          3778.6553          686.8361                                                                  
   864    46.5512    3913(62)          3981.3630          686.8618                                                                  
   865    46.6012    4003(63)          4090.5137          686.8812                                                                  
   866    46.6512    3980(63)          4111.4971          686.8943                                                                  
   867    46.7012    3864(62)          4052.7485          686.9010                                                                  
   868    46.7512    3837(61)          3914.8018          686.9017                                                                  
   869    46.8012    3496(59)          3692.0215          686.8959                                                                  
   870    46.8512    3379(58)          3386.6851          686.8840                                                                  
   871    46.9012    3064(55)          3019.9041          686.8657                                                                  
   872    46.9512    2535(50)          2626.6594          686.8412                                                                  
   873    47.0012    2251(47)          2242.1772          686.8105                                                                  
   874    47.0512    1813(42)          1894.1337          686.7736                                                                  
   875    47.1012    1449(38)          1600.5670          686.7303                                                                  
   876    47.1512    1132(33)          1370.8931          686.6808                                                                  
   877    47.2012    1050(32)          1207.1802          686.6254                                                                  
   878    47.2512    988(31)          1106.1073          686.5636                                                                   
   879    47.3012    980(31)          1061.0974          686.4957                                                                   
   880    47.3512    1075(33)          1063.5687          686.4216                                                                  
   881    47.4012    1114(33)          1103.3806          686.3414                                                                  
   882    47.4512    1124(33)          1168.5115          686.2551                                                                  
   883    47.5012    1278(36)          1244.9478          686.1628                                                                  
   884    47.5512    1306(36)          1317.3748          686.0641                                                                  
   885    47.6012    1345(37)          1371.6204          685.9598                                                                  
   886    47.6512    1397(37)          1399.0334          685.8491                                                                  
   887    47.7012    1378(37)          1402.0229          685.7327                                                                  
   888    47.7512    1421(38)          1396.4567          685.6103                                                                  
   889    47.8012    1356(37)          1408.3066          685.4820                                                                  
   890    47.8512    1497(39)          1466.7837          685.3474                                                                  
   891    47.9012    1579(40)          1596.8409          685.2072                                                                  
   892    47.9512    1846(43)          1811.5576          685.0609                                                                  
   893    48.0012    2086(46)          2105.3308          684.9091                                                                  
   894    48.0512    2302(48)          2450.0295          684.7514                                                                  
   895    48.1012    2735(53)          2796.2300          684.5878                                                                  
   896    48.1512    2917(55)          3080.3123          684.4184                                                                  
   897    48.2012    3190(57)          3238.7656          684.2433                                                                  
   898    48.2512    3326(58)          3229.4417          684.0627                                                                  
   899    48.3012    3115(57)          3050.9866          683.8762                                                                  
   900    48.3512    2888(54)          2742.7395          683.6841                                                                  
   901    48.4012    2350(50)          2364.9072          683.4864                                                                  
   902    48.4512    1967(45)          1976.9108          683.2833                                                                  
   903    48.5012    1610(41)          1625.2466          683.0747                                                                  
   904    48.5512    1291(37)          1336.9829          682.8602                                                                  
   905    48.6012    1058(34)          1120.6577          682.6407                                                                  
   906    48.6512    923(31)           970.7574          682.4156                                                                   
   907    48.7012    907(31)           874.0344          682.1851                                                                   
   908    48.7512    821(30)           815.3484          681.9493                                                                   
   909    48.8012    775(29)           781.3961          681.7083                                                                   
   910    48.8512    703(28)           762.2621          681.4619                                                                   
   911    48.9012    652(27)           751.4508          681.2104                                                                   
   912    48.9512    692(27)           745.1907          680.9536                                                                   
   913    49.0012    689(27)           741.3455          680.6917                                                                   
   914    49.0512    683(27)           738.9941          680.4246                                                                   
   915    49.1012    665(27)           737.7750          680.1527                                                                   
   916    49.1512    691(28)           737.6212          679.8758                                                                   
   917    49.2012    676(27)           738.7947          679.5938                                                                   
   918    49.2512    670(27)           741.8699          679.3069                                                                   
   919    49.3012    664(27)           747.8788          679.0151                                                                   
   920    49.3512    709(28)           758.4751          678.7186                                                                   
   921    49.4012    708(28)           776.0255          678.4173                                                                   
   922    49.4512    741(29)           803.5118          678.1113                                                                   
   923    49.5012    785(29)           844.0703          677.8005                                                                   
   924    49.5512    796(30)           900.0759          677.4854                                                                   
   925    49.6012    924(32)           971.8872          677.1653                                                                   
   926    49.6512    1040(34)          1056.5598          676.8409                                                                  
   927    49.7012    1112(35)          1147.0594          676.5121                                                                  
   928    49.7512    1171(36)          1232.2468          676.1790                                                                  
   929    49.8012    1237(36)          1298.0410          675.8412                                                                  
   930    49.8512    1395(39)          1330.6929          675.4993                                                                  
   931    49.9012    1344(38)          1322.1423          675.1529                                                                  
   932    49.9512    1287(37)          1274.4757          674.8024                                                                  
   933    50.0012    1231(36)          1198.7012          674.4480                                                                  
   934    50.0512    1130(35)          1109.2979          674.0892                                                                  
   935    50.1012    1018(33)          1019.4728          673.7264                                                                  
   936    50.1512    950(32)           938.8951          673.3599                                                                   
   937    50.2012    846(30)           872.9853          672.9891                                                                   
   938    50.2512    805(29)           823.3575          672.6148                                                                   
   939    50.3012    769(28)           788.7954          672.2363                                                                   
   940    50.3512    713(27)           766.5151          671.8542                                                                   
   941    50.4012    693(27)           753.4062          671.4685                                                                   
   942    50.4512    705(27)           746.7590          671.0791                                                                   
   943    50.5012    730(27)           744.6805          670.6860                                                                   
   944    50.5512    743(28)           746.1860          670.2895                                                                   
   945    50.6012    710(27)           751.1358          669.8896                                                                   
   946    50.6512    710(27)           760.0744          669.4862                                                                   
   947    50.7012    728(27)           773.9869          669.0793                                                                   
   948    50.7512    789(28)           793.9363          668.6695                                                                   
   949    50.8012    786(28)           820.5875          668.2562                                                                   
   950    50.8512    847(29)           853.6995          667.8398                                                                   
   951    50.9012    907(30)           891.7982          667.4202                                                                   
   952    50.9512    885(30)           932.3079          666.9977                                                                   
   953    51.0012    939(30)           972.0986          666.5723                                                                   
   954    51.0512    932(30)          1009.6804          666.1439                                                                   
   955    51.1012    992(31)          1048.3137          665.7126                                                                   
   956    51.1512    1048(32)          1100.4282          665.2786                                                                  
   957    51.2012    1120(33)          1190.9705          664.8419                                                                  
   958    51.2512    1308(36)          1358.2145          664.4024                                                                  
   959    51.3012    1662(40)          1650.8179          663.9604                                                                  
   960    51.3512    2171(46)          2121.0913          663.5159                                                                  
   961    51.4012    3062(55)          2810.5320          663.0688                                                                  
   962    51.4512    3960(62)          3730.0945          662.6194                                                                  
   963    51.5012    5016(70)          4840.1396          662.1677                                                                  
   964    51.5512    5980(77)          6037.8730          661.7137                                                                  
   965    51.6012    6946(83)          7160.9199          661.2576                                                                  
   966    51.6512    7955(88)          8010.2231          660.7992                                                                  
   967    51.7012    8525(91)          8399.6768          660.3387                                                                  
   968    51.7512    8652(92)          8230.8379          659.8765                                                                  
   969    51.8012    7975(88)          7546.0752          659.4119                                                                  
   970    51.8512    6902(82)          6504.2705          658.9458                                                                  
   971    51.9012    5477(73)          5306.1499          658.4777                                                                  
   972    51.9512    4025(63)          4132.5283          658.0081                                                                  
   973    52.0012    3023(54)          3110.7856          657.5365                                                                  
   974    52.0512    2274(47)          2304.9299          657.0634                                                                  
   975    52.1012    1835(42)          1722.5618          656.5889                                                                  
   976    52.1512    1559(39)          1333.7727          656.1127                                                                  
   977    52.2012    1383(37)          1092.1321          655.6352                                                                  
   978    52.2512    1192(34)           950.9451          655.1565                                                                  
   979    52.3012    1054(32)           872.5123          654.6763                                                                  
   980    52.3512    908(30)           830.6622          654.1949                                                                   
   981    52.4012    853(29)           809.3438          653.7126                                                                   
   982    52.4512    854(29)           799.6254          653.2289                                                                   
   983    52.5012    862(29)           796.7954          652.7444                                                                   
   984    52.5512    854(29)           798.3296          652.2590                                                                   
   985    52.6012    878(29)           802.1747          651.7726                                                                   
   986    52.6512    846(29)           806.7850          651.2855                                                                   
   987    52.7012    916(30)           810.5810          650.7976                                                                   
   988    52.7512    884(29)           812.3196          650.3090                                                                   
   989    52.8012    914(30)           811.5648          649.8199                                                                   
   990    52.8512    883(29)           808.9402          649.3301                                                                   
   991    52.9012    863(29)           805.8671          648.8398                                                                   
   992    52.9512    840(29)           804.1525          648.3494                                                                   
   993    53.0012    814(28)           805.8655          647.8585                                                                   
   994    53.0512    827(28)           813.6858          647.3672                                                                   
   995    53.1012    821(28)           831.8851          646.8757                                                                   
   996    53.1512    829(28)           868.0925          646.3842                                                                   
   997    53.2012    884(29)           935.8392          645.8926                                                                   
   998    53.2512    988(31)          1057.4269          645.4010                                                                   
   999    53.3012    1276(35)          1265.6842          644.9093                                                                  
  1000    53.3512    1711(41)          1602.7988          644.4179                                                                  
  1001    53.4012    2232(46)          2113.2756          643.9266                                                                  
  1002    53.4512    3073(55)          2830.2227          643.4354                                                                  
  1003    53.5012    4121(63)          3756.7932          642.9449                                                                  
  1004    53.5512    5180(71)          4847.0420          642.4543                                                                  
  1005    53.6012    6146(77)          5996.3413          641.9644                                                                  
  1006    53.6512    7385(85)          7044.5273          641.4750                                                                  
  1007    53.7012    8112(89)          7800.2617          640.9863                                                                  
  1008    53.7512    8747(92)          8093.2979          640.4980                                                                  
  1009    53.8012    8663(92)          7848.2808          640.0104                                                                  
  1010    53.8512    7813(87)          7127.9521          639.5237                                                                  
  1011    53.9012    6537(80)          6097.4316          639.0378                                                                  
  1012    53.9512    5176(71)          4949.4170          638.5528                                                                  
  1013    54.0012    3833(61)          3847.9260          638.0686                                                                  
  1014    54.0512    2764(52)          2903.0271          637.5857                                                                  
  1015    54.1012    2138(46)          2164.9109          637.1036                                                                  
  1016    54.1512    1655(40)          1634.2620          636.6229                                                                  
  1017    54.2012    1442(38)          1279.9614          636.1431                                                                  
  1018    54.2512    1229(35)          1057.9780          635.6647                                                                  
  1019    54.3012    1004(31)           925.6926          635.1875                                                                  
  1020    54.3512    905(30)           849.0963          634.7115                                                                   
  1021    54.4012    828(29)           804.6981          634.2373                                                                   
  1022    54.4512    742(27)           777.9683          633.7645                                                                   
  1023    54.5012    759(27)           760.7275          633.2932                                                                   
  1024    54.5512    749(27)           748.7302          632.8234                                                                   
  1025    54.6012    709(27)           739.8944          632.3557                                                                   
  1026    54.6512    701(26)           733.2324          631.8893                                                                   
  1027    54.7012    720(27)           728.2537          631.4247                                                                   
  1028    54.7512    692(26)           724.6577          630.9620                                                                   
  1029    54.8012    709(27)           722.1920          630.5013                                                                   
  1030    54.8512    691(26)           720.5922          630.0425                                                                   
  1031    54.9012    712(27)           719.5809          629.5857                                                                   
  1032    54.9512    733(27)           718.9053          629.1308                                                                   
  1033    55.0012    664(26)           718.4155          628.6783                                                                   
  1034    55.0512    722(27)           718.1527          628.2278                                                                   
  1035    55.1012    702(27)           718.3635          627.7795                                                                   
  1036    55.1512    752(28)           719.4677          627.3336                                                                   
  1037    55.2012    733(28)           722.0735          626.8898                                                                   
  1038    55.2512    750(28)           727.1338          626.4486                                                                   
  1039    55.3012    703(27)           736.3071          626.0099                                                                   
  1040    55.3512    756(28)           752.5753          625.5734                                                                   
  1041    55.4012    720(28)           781.1453          625.1395                                                                   
  1042    55.4512    806(29)           830.4893          624.7083                                                                   
  1043    55.5012    887(31)           913.0007          624.2796                                                                   
  1044    55.5512    1027(33)          1044.7065          623.8536                                                                  
  1045    55.6012    1226(36)          1242.9475          623.4305                                                                  
  1046    55.6512    1601(41)          1521.7312          623.0101                                                                  
  1047    55.7012    1860(45)          1884.9529          622.5923                                                                  
  1048    55.7512    2391(50)          2319.1233          622.1776                                                                  
  1049    55.8012    2868(55)          2788.5527          621.7659                                                                  
  1050    55.8512    3170(58)          3234.7427          621.3568                                                                  
  1051    55.9012    3713(63)          3582.8716          620.9510                                                                  
  1052    55.9512    3938(65)          3759.4531          620.5482                                                                  
  1053    56.0012    3947(65)          3723.4817          620.1484                                                                  
  1054    56.0512    3718(63)          3490.2339          619.7520                                                                  
  1055    56.1012    3115(57)          3120.3767          619.3585                                                                  
  1056    56.1512    2625(53)          2687.3291          618.9682                                                                  
  1057    56.2012    2069(47)          2254.4900          618.5814                                                                  
  1058    56.2512    1614(41)          1865.5914          618.1976                                                                  
  1059    56.3012    1363(38)          1542.9448          617.8174                                                                  
  1060    56.3512    1136(35)          1291.3181          617.4404                                                                  
  1061    56.4012    1048(33)          1104.2540          617.0670                                                                  
  1062    56.4512    960(32)           970.0681          616.6969                                                                   
  1063    56.5012    862(30)           876.0585          616.3304                                                                   
  1064    56.5512    789(29)           811.0223          615.9675                                                                   
  1065    56.6012    678(26)           766.2766          615.6080                                                                   
  1066    56.6512    670(26)           735.5444          615.2523                                                                   
  1067    56.7012    693(26)           714.4218          614.9000                                                                   
  1068    56.7512    666(26)           699.8260          614.5515                                                                   
  1069    56.8012    678(26)           689.6025          614.2068                                                                   
  1070    56.8512    686(26)           682.2695          613.8657                                                                   
  1071    56.9012    664(26)           676.8394          613.5284                                                                   
  1072    56.9512    639(25)           672.6810          613.1949                                                                   
  1073    57.0012    684(26)           669.4058          612.8654                                                                   
  1074    57.0512    642(25)           666.7812          612.5394                                                                   
  1075    57.1012    659(25)           664.6702          612.2176                                                                   
  1076    57.1512    649(25)           662.9906          611.8998                                                                   
  1077    57.2012    628(25)           661.6925          611.5858                                                                   
  1078    57.2512    635(25)           660.7474          611.2758                                                                   
  1079    57.3012    645(25)           660.1393          610.9698                                                                   
  1080    57.3512    627(25)           659.8615          610.6678                                                                   
  1081    57.4012    695(26)           659.9222          610.3699                                                                   
  1082    57.4512    681(26)           660.3364          610.0762                                                                   
  1083    57.5012    639(25)           661.1364          609.7864                                                                   
  1084    57.5512    702(26)           662.3812          609.5009                                                                   
  1085    57.6012    695(26)           664.1793          609.2196                                                                   
  1086    57.6512    669(26)           666.7505          608.9424                                                                   
  1087    57.7012    731(27)           670.5148          608.6692                                                                   
  1088    57.7512    684(26)           676.2692          608.4005                                                                   
  1089    57.8012    724(27)           685.4449          608.1359                                                                   
  1090    57.8512    750(27)           700.4039          607.8755                                                                   
  1091    57.9012    739(27)           724.6552          607.6196                                                                   
  1092    57.9512    790(28)           762.7981          607.3679                                                                   
  1093    58.0012    852(29)           819.9373          607.1205                                                                   
  1094    58.0512    898(30)           900.4529          606.8775                                                                   
  1095    58.1012    1018(32)          1006.3995          606.6387                                                                  
  1096    58.1512    1124(33)          1136.0103          606.4044                                                                  
  1097    58.2012    1221(35)          1283.0330          606.1743                                                                  
  1098    58.2512    1352(36)          1437.4065          605.9487                                                                  
  1099    58.3012    1599(39)          1587.5037          605.7276                                                                  
  1100    58.3512    1713(41)          1724.9270          605.5108                                                                  
  1101    58.4012    1821(42)          1850.4233          605.2984                                                                  
  1102    58.4512    1942(43)          1974.3003          605.0903                                                                  
  1103    58.5012    2052(45)          2107.7671          604.8870                                                                  
  1104    58.5512    2177(46)          2252.8237          604.6880                                                                  
  1105    58.6012    2368(48)          2397.5518          604.4936                                                                  
  1106    58.6512    2596(50)          2517.1650          604.3033                                                                  
  1107    58.7012    2791(52)          2581.5818          604.1179                                                                  
  1108    58.7512    2855(53)          2570.1262          603.9366                                                                  
  1109    58.8012    2828(52)          2485.9438          603.7601                                                                  
  1110    58.8512    2564(50)          2353.7004          603.5878                                                                  
  1111    58.9012    2313(48)          2202.2666          603.4204                                                                  
  1112    58.9512    2111(45)          2050.6904          603.2574                                                                  
  1113    59.0012    1996(44)          1904.3665          603.0986                                                                  
  1114    59.0512    1924(44)          1758.8137          602.9445                                                                  
  1115    59.1012    1713(41)          1608.9238          602.7950                                                                  
  1116    59.1512    1641(40)          1457.0018          602.6500                                                                  
  1117    59.2012    1402(37)          1312.2327          602.5095                                                                  
  1118    59.2512    1224(35)          1185.1426          602.3732                                                                  
  1119    59.3012    1053(32)          1083.9226          602.2418                                                                  
  1120    59.3512    1003(32)          1012.7955          602.1148                                                                  
  1121    59.4012    935(30)           971.5364          601.9925                                                                   
  1122    59.4512    891(30)           955.3917          601.8743                                                                   
  1123    59.5012    954(31)           955.8182          601.7607                                                                   
  1124    59.5512    948(30)           961.8917          601.6520                                                                   
  1125    59.6012    959(31)           962.4847          601.5474                                                                   
  1126    59.6512    992(31)           949.7545          601.4474                                                                   
  1127    59.7012    930(30)           921.7714          601.3521                                                                   
  1128    59.7512    886(30)           882.7223          601.2607                                                                   
  1129    59.8012    805(28)           839.4196          601.1744                                                                   
  1130    59.8512    764(27)           798.2230          601.0923                                                                   
  1131    59.9012    699(26)           764.5035          601.0145                                                                   
  1132    59.9512    682(26)           741.9899          600.9413                                                                   
  1133    60.0012    698(26)           732.9250          600.8727                                                                   
  1134    60.0512    715(26)           738.1794          600.8080                                                                   
  1135    60.1012    697(26)           757.2784          600.7483                                                                   
  1136    60.1512    771(28)           788.1780          600.6926                                                                   
  1137    60.2012    798(28)           826.9794          600.6414                                                                   
  1138    60.2512    880(30)           867.7941          600.5947                                                                   
  1139    60.3012    896(30)           902.9548          600.5522                                                                   
  1140    60.3512    905(30)           924.7333          600.5140                                                                   
  1141    60.4012    950(31)           926.1171          600.4803                                                                   
  1142    60.4512    985(31)           907.1983          600.4507                                                                   
  1143    60.5012    870(29)           873.5060          600.4257                                                                   
  1144    60.5512    826(29)           833.2478          600.4047                                                                   
  1145    60.6012    812(28)           793.9979          600.3880                                                                   
  1146    60.6512    739(27)           761.0533          600.3755                                                                   
  1147    60.7012    687(26)           736.9320          600.3674                                                                   
  1148    60.7512    669(26)           721.4605          600.3634                                                                   
  1149    60.8012    714(27)           712.4903          600.3635                                                                   
  1150    60.8512    687(26)           706.9988          600.3679                                                                   
  1151    60.9012    648(26)           702.1929          600.3764                                                                   
  1152    60.9512    711(27)           696.7125          600.3890                                                                   
  1153    61.0012    672(26)           690.8600          600.4059                                                                   
  1154    61.0512    700(27)           685.8681          600.4264                                                                   
  1155    61.1012    647(26)           682.9874          600.4514                                                                   
  1156    61.1512    650(26)           682.8904          600.4802                                                                   
  1157    61.2012    642(26)           685.3765          600.5132                                                                   
  1158    61.2512    679(26)           689.3199          600.5499                                                                   
  1159    61.3012    675(26)           692.8660          600.5907                                                                   
  1160    61.3512    692(27)           693.9638          600.6354                                                                   
  1161    61.4012    644(26)           691.2825          600.6841                                                                   
  1162    61.4512    683(26)           684.9448          600.7365                                                                   
  1163    61.5012    630(26)           676.2974          600.7928                                                                   
  1164    61.5512    672(26)           667.0835          600.8530                                                                   
  1165    61.6012    618(25)           658.8986          600.9170                                                                   
  1166    61.6512    620(25)           652.9357          600.9847                                                                   
  1167    61.7012    631(26)           649.9764          601.0562                                                                   
  1168    61.7512    650(26)           650.3483          601.1312                                                                   
  1169    61.8012    642(26)           653.9323          601.2101                                                                   
  1170    61.8512    668(27)           660.1821          601.2925                                                                   
  1171    61.9012    641(26)           668.1631          601.3786                                                                   
  1172    61.9512    680(27)           676.6195          601.4683                                                                   
  1173    62.0012    689(27)           684.1119          601.5615                                                                   
  1174    62.0512    644(26)           689.3854          601.6581                                                                   
  1175    62.1012    714(28)           692.1078          601.7584                                                                   
  1176    62.1512    718(28)           693.4108          601.8620                                                                   
  1177    62.2012    687(27)           695.5104          601.9690                                                                   
  1178    62.2512    681(27)           700.7010          602.0796                                                                   
  1179    62.3012    670(27)           710.4138          602.1934                                                                   
  1180    62.3512    694(27)           724.7366          602.3104                                                                   
  1181    62.4012    732(28)           742.0851          602.4308                                                                   
  1182    62.4512    775(29)           759.2825          602.5543                                                                   
  1183    62.5012    787(29)           772.1291          602.6813                                                                   
  1184    62.5512    810(29)           776.6708          602.8114                                                                   
  1185    62.6012    780(29)           771.2424          602.9445                                                                   
  1186    62.6512    758(28)           757.8100          603.0808                                                                   
  1187    62.7012    752(28)           740.7922          603.2201                                                                   
  1188    62.7512    739(28)           725.4974          603.3623                                                                   
  1189    62.8012    748(28)           717.0783          603.5077                                                                   
  1190    62.8512    795(29)           720.0160          603.6561                                                                   
  1191    62.9012    768(28)           737.6183          603.8073                                                                   
  1192    62.9512    758(28)           771.5088          603.9613                                                                   
  1193    63.0012    803(28)           821.0042          604.1181                                                                   
  1194    63.0512    850(29)           882.9072          604.2778                                                                   
  1195    63.1012    959(31)           951.9967          604.4402                                                                   
  1196    63.1512    1016(32)          1022.3426          604.6053                                                                  
  1197    63.2012    1123(33)          1089.5940          604.7731                                                                  
  1198    63.2512    1159(34)          1154.2096          604.9435                                                                  
  1199    63.3012    1231(35)          1222.8806          605.1166                                                                  
  1200    63.3512    1346(37)          1303.7075          605.2922                                                                  
  1201    63.4012    1437(38)          1398.6324          605.4703                                                                  
  1202    63.4512    1537(39)          1498.5217          605.6509                                                                  
  1203    63.5012    1667(40)          1583.1063          605.8339                                                                  
  1204    63.5512    1671(40)          1626.1658          606.0193                                                                  
  1205    63.6012    1734(41)          1607.2356          606.2070                                                                  
  1206    63.6512    1591(39)          1524.5615          606.3970                                                                  
  1207    63.7012    1427(37)          1396.2860          606.5893                                                                  
  1208    63.7512    1269(35)          1248.5046          606.7838                                                                  
  1209    63.8012    1072(32)          1105.2028          606.9805                                                                  
  1210    63.8512    932(30)           982.1971          607.1793                                                                   
  1211    63.9012    899(30)           885.9015          607.3802                                                                   
  1212    63.9512    815(28)           815.0881          607.5832                                                                   
  1213    64.0012    746(27)           764.5768          607.7881                                                                   
  1214    64.0512    747(27)           728.6715          607.9950                                                                   
  1215    64.1012    710(26)           702.7742          608.2038                                                                   
  1216    64.1512    651(25)           683.6685          608.4147                                                                   
  1217    64.2012    670(25)           669.3884          608.6272                                                                   
  1218    64.2512    656(25)           658.7811          608.8414                                                                   
  1219    64.3012    603(24)           651.0964          609.0577                                                                   
  1220    64.3512    650(25)           645.7300          609.2754                                                                   
  1221    64.4012    628(25)           642.1358          609.4948                                                                   
  1222    64.4512    652(25)           639.8228          609.7158                                                                   
  1223    64.5012    590(24)           638.3922          609.9383                                                                   
  1224    64.5512    655(25)           637.5562          610.1626                                                                   
  1225    64.6012    643(25)           637.1215          610.3881                                                                   
  1226    64.6512    654(25)           636.9734          610.6151                                                                   
  1227    64.7012    662(25)           637.0483          610.8435                                                                   
  1228    64.7512    614(25)           637.3266          611.0733                                                                   
  1229    64.8012    638(25)           637.8218          611.3045                                                                   
  1230    64.8512    640(25)           638.6039          611.5367                                                                   
  1231    64.9012    644(25)           639.8342          611.7704                                                                   
  1232    64.9512    643(25)           641.8433          612.0051                                                                   
  1233    65.0012    637(25)           645.2511          612.2406                                                                   
  1234    65.0512    676(26)           651.0861          612.4778                                                                   
  1235    65.1012    629(25)           660.8812          612.7156                                                                   
  1236    65.1512    675(26)           676.5314          612.9546                                                                   
  1237    65.2012    740(27)           699.9173          613.1945                                                                   
  1238    65.2512    721(27)           732.1899          613.4352                                                                   
  1239    65.3012    795(28)           772.7775          613.6769                                                                   
  1240    65.3512    848(29)           818.5903          613.9193                                                                   
  1241    65.4012    860(29)           863.8025          614.1625                                                                   
  1242    65.4512    868(29)           900.2283          614.4064                                                                   
  1243    65.5012    878(29)           919.3577          614.6511                                                                   
  1244    65.5512    873(29)           915.8983          614.8964                                                                   
  1245    65.6012    862(29)           891.2101          615.1423                                                                   
  1246    65.6512    816(28)           852.2513          615.3885                                                                   
  1247    65.7012    792(28)           807.9921          615.6355                                                                   
  1248    65.7512    731(27)           765.7904          615.8828                                                                   
  1249    65.8012    725(27)           730.6133          616.1307                                                                   
  1250    65.8512    668(26)           704.7883          616.3790                                                                   
  1251    65.9012    658(25)           688.6031          616.6274                                                                   
  1252    65.9512    669(26)           681.4111          616.8761                                                                   
  1253    66.0012    663(25)           682.4922          617.1252                                                                   
  1254    66.0512    691(26)           691.7669          617.3744                                                                   
  1255    66.1012    701(26)           709.5599          617.6237                                                                   
  1256    66.1512    725(27)           736.0710          617.8734                                                                   
  1257    66.2012    740(27)           770.4569          618.1230                                                                   
  1258    66.2512    838(29)           809.9690          618.3726                                                                   
  1259    66.3012    836(29)           849.7219          618.6224                                                                   
  1260    66.3512    869(29)           883.2429          618.8718                                                                   
  1261    66.4012    923(30)           904.2694          619.1214                                                                   
  1262    66.4512    901(30)           910.0433          619.3707                                                                   
  1263    66.5012    858(29)           903.9966          619.6198                                                                   
  1264    66.5512    858(29)           894.6283          619.8689                                                                   
  1265    66.6012    849(29)           891.6271          620.1175                                                                   
  1266    66.6512    836(29)           902.6616          620.3661                                                                   
  1267    66.7012    911(30)           931.7466          620.6141                                                                   
  1268    66.7512    997(31)           979.2311          620.8617                                                                   
  1269    66.8012    1060(32)          1043.4116          621.1091                                                                  
  1270    66.8512    1143(34)          1123.8116          621.3558                                                                  
  1271    66.9012    1290(36)          1225.3125          621.6022                                                                  
  1272    66.9512    1375(37)          1361.7861          621.8481                                                                  
  1273    67.0012    1633(40)          1554.2891          622.0933                                                                  
  1274    67.0512    1865(43)          1820.3572          622.3380                                                                  
  1275    67.1012    2115(46)          2162.5186          622.5819                                                                  
  1276    67.1512    2529(50)          2558.5212          622.8253                                                                  
  1277    67.2012    2998(55)          2958.0359          623.0678                                                                  
  1278    67.2512    3408(58)          3289.5652          623.3096                                                                  
  1279    67.3012    3520(59)          3480.5273          623.5506                                                                  
  1280    67.3512    3710(61)          3488.8936          623.7908                                                                  
  1281    67.4012    3412(59)          3314.4895          624.0300                                                                  
  1282    67.4512    3132(56)          2991.9744          624.2686                                                                  
  1283    67.5012    2717(53)          2581.1106          624.5059                                                                  
  1284    67.5512    2188(47)          2150.4790          624.7424                                                                  
  1285    67.6012    1722(42)          1755.6475          624.9780                                                                  
  1286    67.6512    1394(38)          1430.0814          625.2123                                                                  
  1287    67.7012    1238(36)          1184.2795          625.4456                                                                  
  1288    67.7512    1045(33)          1012.9127          625.6778                                                                  
  1289    67.8012    912(31)           901.9640          625.9087                                                                   
  1290    67.8512    834(29)           835.1078          626.1387                                                                   
  1291    67.9012    799(29)           798.5226          626.3672                                                                   
  1292    67.9512    837(30)           782.5144          626.5947                                                                   
  1293    68.0012    756(28)           781.5795          626.8207                                                                   
  1294    68.0512    790(29)           793.0555          627.0456                                                                   
  1295    68.1012    805(29)           815.3958          627.2690                                                                   
  1296    68.1512    851(30)           846.6379          627.4908                                                                   
  1297    68.2012    889(31)           883.1690          627.7116                                                                   
  1298    68.2512    962(32)           919.3547          627.9306                                                                   
  1299    68.3012    940(32)           948.0348          628.1483                                                                   
  1300    68.3512    962(32)           962.2870          628.3646                                                                   
  1301    68.4012    942(32)           958.9532          628.5792                                                                   
  1302    68.4512    892(31)           940.7955          628.7922                                                                   
  1303    68.5012    899(31)           914.8650          629.0037                                                                   
  1304    68.5512    873(31)           889.1707          629.2137                                                                   
  1305    68.6012    905(31)           871.0190          629.4217                                                                   
  1306    68.6512    853(30)           867.1016          629.6283                                                                   
  1307    68.7012    894(31)           885.0371          629.8331                                                                   
  1308    68.7512    876(31)           935.9787          630.0360                                                                   
  1309    68.8012    1046(33)          1037.8488          630.2373                                                                  
  1310    68.8512    1286(37)          1217.5005          630.4366                                                                  
  1311    68.9012    1517(40)          1510.9109          630.6345                                                                  
  1312    68.9512    2048(47)          1958.1410          630.8304                                                                  
  1313    69.0012    2789(54)          2593.0374          631.0241                                                                  
  1314    69.0512    3540(61)          3429.7424          631.2163                                                                  
  1315    69.1012    4521(69)          4443.7183          631.4062                                                                  
  1316    69.1512    5646(77)          5560.5332          631.5947                                                                  
  1317    69.2012    6812(84)          6648.4663          631.7811                                                                  
  1318    69.2512    7732(90)          7543.6943          631.9651                                                                  
  1319    69.3012    8109(91)          8101.2764          632.1475                                                                  
  1320    69.3512    8417(93)          8220.6348          632.3276                                                                  
  1321    69.4012    7968(90)          7854.5762          632.5059                                                                  
  1322    69.4512    7068(85)          7046.5981          632.6818                                                                  
  1323    69.5012    5783(77)          5950.3633          632.8557                                                                  
  1324    69.5512    4558(68)          4764.5576          633.0276                                                                  
  1325    69.6012    3376(58)          3660.8020          633.1972                                                                  
  1326    69.6512    2535(51)          2745.5779          633.3647                                                                  
  1327    69.7012    1929(44)          2061.7000          633.5302                                                                  
  1328    69.7512    1598(40)          1599.4089          633.6932                                                                  
  1329    69.8012    1442(38)          1316.5647          633.8542                                                                  
  1330    69.8512    1254(35)          1160.6345          634.0129                                                                  
  1331    69.9012    1207(35)          1082.3583          634.1694                                                                  
  1332    69.9512    1094(33)          1044.8010          634.3235                                                                  
  1333    70.0012    1108(33)          1025.9852          634.4754                                                                  
  1334    70.0512    1102(33)          1018.9077          634.6249                                                                  
  1335    70.1012    1001(31)          1027.6157          634.7720                                                                  
  1336    70.1512    1077(33)          1060.8663          634.9171                                                                  
  1337    70.2012    1221(35)          1125.9585          635.0597                                                                  
  1338    70.2512    1345(36)          1224.0646          635.1996                                                                  
  1339    70.3012    1384(37)          1346.7723          635.3375                                                                  
  1340    70.3512    1523(39)          1475.5078          635.4731                                                                  
  1341    70.4012    1666(40)          1584.0571          635.6059                                                                  
  1342    70.4512    1720(41)          1645.9690          635.7364                                                                  
  1343    70.5012    1726(41)          1648.1560          635.8644                                                                  
  1344    70.5512    1665(40)          1601.5891          635.9901                                                                  
  1345    70.6012    1566(39)          1537.2054          636.1133                                                                  
  1346    70.6512    1549(39)          1494.8776          636.2341                                                                  
  1347    70.7012    1512(38)          1516.8386          636.3522                                                                  
  1348    70.7512    1760(42)          1644.0533          636.4680                                                                  
  1349    70.8012    1993(44)          1909.9692          636.5812                                                                  
  1350    70.8512    2304(48)          2331.2986          636.6920                                                                  
  1351    70.9012    2998(55)          2899.7153          636.8002                                                                  
  1352    70.9512    3691(60)          3577.9233          636.9059                                                                  
  1353    71.0012    4416(66)          4302.1284          637.0087                                                                  
  1354    71.0512    5306(73)          4992.0234          637.1093                                                                  
  1355    71.1012    6069(77)          5578.1514          637.2073                                                                  
  1356    71.1512    6466(80)          6037.6533          637.3029                                                                  
  1357    71.2012    6784(82)          6386.8242          637.3954                                                                  
  1358    71.2512    6943(83)          6622.3423          637.4857                                                                  
  1359    71.3012    6783(82)          6689.2476          637.5734                                                                  
  1360    71.3512    6871(83)          6497.1729          637.6584                                                                  
  1361    71.4012    6345(79)          5996.1426          637.7409                                                                  
  1362    71.4512    5728(75)          5241.3276          637.8209                                                                  
  1363    71.5012    4780(69)          4369.2832          637.8979                                                                  
  1364    71.5512    3621(60)          3526.6260          637.9726                                                                  
  1365    71.6012    2874(53)          2828.7122          638.0447                                                                  
  1366    71.6512    2395(49)          2342.1084          638.1141                                                                  
  1367    71.7012    2234(47)          2081.3027          638.1808                                                                  
  1368    71.7512    2155(46)          2018.4294          638.2449                                                                  
  1369    71.8012    2233(47)          2094.9075          638.3066                                                                  
  1370    71.8512    2359(48)          2237.1604          638.3654                                                                  
  1371    71.9012    2365(48)          2368.8364          638.4218                                                                  
  1372    71.9512    2429(49)          2427.7974          638.4755                                                                  
  1373    72.0012    2376(48)          2392.8628          638.5262                                                                  
  1374    72.0512    2290(48)          2299.3252          638.5748                                                                  
  1375    72.1012    2135(46)          2223.6970          638.6204                                                                  
  1376    72.1512    2375(48)          2256.5991          638.6636                                                                  
  1377    72.2012    2622(51)          2481.5308          638.7039                                                                  
  1378    72.2512    2943(54)          2954.7549          638.7418                                                                  
  1379    72.3012    3826(61)          3681.6682          638.7770                                                                  
  1380    72.3512    4683(68)          4597.4653          638.8097                                                                  
  1381    72.4012    5531(74)          5560.9629          638.8396                                                                  
  1382    72.4512    6529(80)          6368.5903          638.8670                                                                  
  1383    72.5012    7006(83)          6799.4478          638.8917                                                                  
  1384    72.5512    6905(83)          6705.6807          638.9139                                                                  
  1385    72.6012    6234(78)          6108.7900          638.9333                                                                  
  1386    72.6512    5186(71)          5180.8872          638.9503                                                                  
  1387    72.7012    3858(62)          4137.4395          638.9646                                                                  
  1388    72.7512    2791(52)          3155.9404          638.9763                                                                  
  1389    72.8012    2101(45)          2346.7725          638.9855                                                                  
  1390    72.8512    1632(40)          1749.5532          638.9920                                                                  
  1391    72.9012    1320(36)          1349.8606          638.9961                                                                  
  1392    72.9512    1218(35)          1104.5188          638.9974                                                                  
  1393    73.0012    1112(33)           964.4391          638.9959                                                                  
  1394    73.0512    883(30)           889.1107          638.9923                                                                   
  1395    73.1012    889(30)           851.1870          638.9860                                                                   
  1396    73.1512    854(29)           835.8729          638.9774                                                                   
  1397    73.2012    822(29)           837.9780          638.9661                                                                   
  1398    73.2512    919(30)           859.2582          638.9520                                                                   
  1399    73.3012    877(29)           906.1284          638.9355                                                                   
  1400    73.3512    970(31)           987.3427          638.9167                                                                   
  1401    73.4012    1022(32)          1110.8768          638.8954                                                                  
  1402    73.4512    1330(36)          1280.1875          638.8715                                                                  
  1403    73.5012    1397(37)          1490.8925          638.8449                                                                  
  1404    73.5512    1655(41)          1728.2534          638.8163                                                                  
  1405    73.6012    1916(44)          1967.1843          638.7849                                                                  
  1406    73.6512    2133(46)          2176.2898          638.7512                                                                  
  1407    73.7012    2270(48)          2330.7124          638.7151                                                                  
  1408    73.7512    2318(48)          2420.1858          638.6762                                                                  
  1409    73.8012    2329(49)          2440.5806          638.6354                                                                  
  1410    73.8512    2338(48)          2382.2717          638.5919                                                                  
  1411    73.9012    2025(46)          2236.9954          638.5461                                                                  
  1412    73.9512    1912(44)          2016.8094          638.4978                                                                  
  1413    74.0012    1705(42)          1756.1539          638.4474                                                                  
  1414    74.0512    1413(38)          1494.6528          638.3945                                                                  
  1415    74.1012    1194(35)          1262.5522          638.3391                                                                  
  1416    74.1512    1072(33)          1077.2000          638.2816                                                                  
  1417    74.2012    901(31)           942.8050          638.2219                                                                   
  1418    74.2512    843(30)           854.2636          638.1596                                                                   
  1419    74.3012    777(29)           801.4291          638.0953                                                                   
  1420    74.3512    735(28)           773.2300          638.0284                                                                   
  1421    74.4012    765(29)           760.3030          637.9595                                                                   
  1422    74.4512    696(27)           755.6580          637.8883                                                                   
  1423    74.5012    723(28)           754.5215          637.8148                                                                   
  1424    74.5512    726(28)           753.7925          637.7391                                                                   
  1425    74.6012    702(27)           751.8960          637.6613                                                                   
  1426    74.6512    716(28)           748.8702          637.5813                                                                   
  1427    74.7012    717(28)           746.0193          637.4993                                                                   
  1428    74.7512    717(28)           745.2797          637.4149                                                                   
  1429    74.8012    759(29)           748.8518          637.3284                                                                   
  1430    74.8512    727(28)           758.7031          637.2398                                                                   
  1431    74.9012    714(28)           776.4492          637.1493                                                                   
  1432    74.9512    754(29)           802.6154          637.0566                                                                   
  1433    75.0012    732(28)           836.0422          636.9619                                                                   
  1434    75.0512    819(30)           873.5322          636.8651                                                                   
  1435    75.1012    828(30)           910.1290          636.7662                                                                   
  1436    75.1512    839(30)           940.1975          636.6655                                                                   
  1437    75.2012    887(31)           960.9216          636.5627                                                                   
  1438    75.2512    914(32)           977.2351          636.4578                                                                   
  1439    75.3012    966(32)          1004.8562          636.3512                                                                   
  1440    75.3512    1028(33)          1069.6600          636.2424                                                                  
  1441    75.4012    1145(35)          1206.1947          636.1321                                                                  
  1442    75.4512    1570(41)          1453.8384          636.0196                                                                  
  1443    75.5012    1949(45)          1848.0215          635.9052                                                                  
  1444    75.5512    2519(52)          2403.8491          635.7891                                                                  
  1445    75.6012    3307(59)          3097.7983          635.6710                                                                  
  1446    75.6512    3944(64)          3854.4578          635.5513                                                                  
  1447    75.7012    4787(71)          4544.5059          635.4296                                                                  
  1448    75.7512    5194(74)          5004.6089          635.3060                                                                  
  1449    75.8012    5373(74)          5092.6577          635.1810                                                                  
  1450    75.8512    4927(72)          4776.0352          635.0540                                                                  
  1451    75.9012    4110(65)          4157.1567          634.9255                                                                  
  1452    75.9512    3209(58)          3400.2278          634.7952                                                                  
  1453    76.0012    2389(49)          2653.6089          634.6633                                                                  
  1454    76.0512    1811(43)          2017.2920          634.5296                                                                  
  1455    76.1012    1484(39)          1535.4182          634.3943                                                                  
  1456    76.1512    1213(35)          1206.1431          634.2575                                                                  
  1457    76.2012    1059(33)          1000.4720          634.1193                                                                  
  1458    76.2512    911(30)           880.9347          633.9790                                                                   
  1459    76.3012    835(29)           814.6767          633.8374                                                                   
  1460    76.3512    825(29)           778.2726          633.6942                                                                   
  1461    76.4012    750(27)           757.3884          633.5498                                                                   
  1462    76.4512    697(26)           744.3222          633.4036                                                                   
  1463    76.5012    720(27)           735.2955          633.2561                                                                   
  1464    76.5512    720(27)           728.5715          633.1071                                                                   
  1465    76.6012    696(26)           723.3453          632.9565                                                                   
  1466    76.6512    684(26)           719.2180          632.8049                                                                   
  1467    76.7012    684(26)           715.9689          632.6517                                                                   
  1468    76.7512    715(26)           713.4666          632.4969                                                                   
  1469    76.8012    697(26)           711.6475          632.3411                                                                   
  1470    76.8512    686(26)           710.5329          632.1838                                                                   
  1471    76.9012    683(26)           710.2651          632.0253                                                                   
  1472    76.9512    684(26)           711.2307          631.8656                                                                   
  1473    77.0012    697(26)           713.9273          631.7047                                                                   
  1474    77.0512    700(26)           719.2236          631.5422                                                                   
  1475    77.1012    682(26)           728.1309          631.3788                                                                   
  1476    77.1512    770(27)           741.4496          631.2143                                                                   
  1477    77.2012    733(27)           759.3101          631.0483                                                                   
  1478    77.2512    785(28)           780.5980          630.8815                                                                   
  1479    77.3012    765(27)           802.7045          630.7134                                                                   
  1480    77.3512    816(28)           821.5554          630.5442                                                                   
  1481    77.4012    844(29)           832.5605          630.3740                                                                   
  1482    77.4512    804(28)           832.5659          630.2027                                                                   
  1483    77.5012    802(28)           822.2050          630.0303                                                                   
  1484    77.5512    798(28)           805.3880          629.8570                                                                   
  1485    77.6012    757(27)           786.7083          629.6826                                                                   
  1486    77.6512    681(26)           769.9146          629.5075                                                                   
  1487    77.7012    739(27)           757.1285          629.3311                                                                   
  1488    77.7512    742(27)           749.0845          629.1541                                                                   
  1489    77.8012    726(27)           745.4193          628.9760                                                                   
  1490    77.8512    736(27)           745.2581          628.7970                                                                   
  1491    77.9012    737(27)           747.6605          628.6173                                                                   
  1492    77.9512    739(27)           751.9354          628.4365                                                                   
  1493    78.0012    724(27)           757.5574          628.2553                                                                   
  1494    78.0512    724(27)           764.4144          628.0731                                                                   
  1495    78.1012    768(27)           772.5115          627.8900                                                                   
  1496    78.1512    760(27)           782.1320          627.7064                                                                   
  1497    78.2012    753(27)           793.7854          627.5220                                                                   
  1498    78.2512    819(28)           808.2787          627.3368                                                                   
  1499    78.3012    824(28)           826.7862          627.1509                                                                   
  1500    78.3512    855(29)           850.8819          626.9643                                                                   
  1501    78.4012    837(29)           882.4227          626.7773                                                                   
  1502    78.4512    875(29)           923.2231          626.5896                                                                   
  1503    78.5012    919(30)           974.4281          626.4011                                                                   
  1504    78.5512    959(31)          1036.0802          626.2122                                                                   
  1505    78.6012    1058(32)          1107.1433          626.0227                                                                  
  1506    78.6512    1199(34)          1187.2563          625.8328                                                                  
  1507    78.7012    1274(35)          1279.6682          625.6423                                                                  
  1508    78.7512    1432(37)          1395.8784          625.4512                                                                  
  1509    78.8012    1607(40)          1562.8638          625.2598                                                                  
  1510    78.8512    1883(43)          1826.2257          625.0676                                                                  
  1511    78.9012    2389(48)          2241.1455          624.8754                                                                  
  1512    78.9512    2993(54)          2853.1221          624.6825                                                                  
  1513    79.0012    3744(63)          3672.3091          624.4894                                                                  
  1514    79.0512    4709(68)          4657.6641          624.2958                                                                  
  1515    79.1012    5382(81)          5711.6138          624.1021                                                                  
  1516    79.1512    6847(85)          6701.1782          623.9078                                                                  
  1517    79.2012    7689(100)          7519.5215          623.7133                                                                 
  1518    79.2512    8229(104)          8196.3887          623.5183                                                                 
  1519    79.3012    9032(94)          8966.5439          623.3232                                                                  
  1520    79.3512    9864(113)         10180.7842          623.1279                                                                 
  1521    79.4012    11581(124)         12146.5664          622.9324                                                                
  1522    79.4512    14183(136)         14989.8955          622.7365                                                                
  1523    79.5012    16928(149)         18550.5352          622.5406                                                                
  1524    79.5512    20889(167)         22379.1211          622.3444                                                                
  1525    79.6012    24815(174)         25780.3164          622.1481                                                                
  1526    79.6512    27679(190)         27881.8398          621.9517                                                                
  1527    79.7012    28626(197)         27887.3438          621.7550                                                                
  1528    79.7512    27940(172)         25592.6855          621.5585                                                                
  1529    79.8012    22979(175)         21607.8848          621.3619                                                                
  1530    79.8512    16630(144)         16920.0469          621.1649                                                                
  1531    79.9012    12782(131)         12405.8477          620.9682                                                                
  1532    79.9512    8884(109)          8624.6914          620.7713                                                                 
  1533    80.0012    6064(91)          5806.2070          620.5744                                                                  
  1534    80.0512    4388(71)          3903.1824          620.3775                                                                  
  1535    80.1012    3353(68)          2720.9048          620.1807                                                                  
  1536    80.1512    2700(61)          2028.2490          619.9841                                                                  
  1537    80.2012    2142(48)          1631.1414          619.7872                                                                  
  1538    80.2512    1666(48)          1398.0959          619.5906                                                                  
  1539    80.3012    1459(39)          1251.5720          619.3941                                                                  
  1540    80.3512    1255(36)          1151.3059          619.1978                                                                  
  1541    80.4012    1119(34)          1077.7751          619.0016                                                                  
  1542    80.4512    1039(33)          1021.3167          618.8054                                                                  
  1543    80.5012    994(32)           976.7336          618.6094                                                                   
  1544    80.5512    920(31)           940.7171          618.4136                                                                   
  1545    80.6012    932(32)           911.0874          618.2179                                                                   
  1546    80.6512    932(31)           886.3764          618.0226                                                                   
  1547    80.7012    885(31)           865.6370          617.8275                                                                   
  1548    80.7512    871(30)           848.3556          617.6328                                                                   
  1549    80.8012    862(30)           834.3040          617.4380                                                                   
  1550    80.8512    885(31)           823.6769          617.2437                                                                   
  1551    80.9012    846(30)           816.9158          617.0497                                                                   
  1552    80.9512    819(30)           814.5880          616.8559                                                                   
  1553    81.0012    820(30)           817.1425          616.6624                                                                   
  1554    81.0512    822(30)           824.5499          616.4695                                                                   
  1555    81.1012    844(30)           836.0543          616.2766                                                                   
  1556    81.1512    862(31)           850.0968          616.0844                                                                   
  1557    81.2012    848(30)           864.5428          615.8923                                                                   
  1558    81.2512    858(31)           877.5784          615.7009                                                                   
  1559    81.3012    939(32)           889.2653          615.5095                                                                   
  1560    81.3512    909(32)           901.8989          615.3189                                                                   
  1561    81.4012    924(32)           917.8207          615.1287                                                                   
  1562    81.4512    959(32)           937.0851          614.9386                                                                   
  1563    81.5012    977(33)           956.3367          614.7493                                                                   
  1564    81.5512    958(32)           969.4191          614.5603                                                                   
  1565    81.6012    988(33)           970.4077          614.3718                                                                   
  1566    81.6512    946(32)           957.2390          614.1840                                                                   
  1567    81.7012    902(31)           931.9341          613.9965                                                                   
  1568    81.7512    836(30)           899.0645          613.8098                                                                   
  1569    81.8012    848(30)           864.3472          613.6234                                                                   
  1570    81.8512    774(29)           832.8580          613.4375                                                                   
  1571    81.9012    799(29)           807.9921          613.2524                                                                   
  1572    81.9512    814(30)           791.1451          613.0677                                                                   
  1573    82.0012    765(28)           782.4228          612.8835                                                                   
  1574    82.0512    831(30)           781.3141          612.7000                                                                   
  1575    82.1012    814(29)           787.5116          612.5173                                                                   
  1576    82.1512    817(29)           801.7991          612.3349                                                                   
  1577    82.2012    892(30)           827.3285          612.1534                                                                   
  1578    82.2512    860(30)           871.4600          611.9722                                                                   
  1579    82.3012    1053(33)           948.8729          611.7921                                                                  
  1580    82.3512    1321(37)          1085.1813          611.6124                                                                  
  1581    82.4012    1486(39)          1319.1337          611.4332                                                                  
  1582    82.4512    1946(45)          1699.4243          611.2550                                                                  
  1583    82.5012    2638(51)          2270.9683          611.0775                                                                  
  1584    82.5512    3413(59)          3051.3862          610.9005                                                                  
  1585    82.6012    4263(65)          4003.3003          610.7242                                                                  
  1586    82.6512    5417(74)          5015.8711          610.5490                                                                  
  1587    82.7012    6181(78)          5903.6514          610.3742                                                                  
  1588    82.7512    6569(81)          6436.0425          610.2001                                                                  
  1589    82.8012    6492(80)          6437.6572          610.0270                                                                  
  1590    82.8512    5711(75)          5920.1343          609.8544                                                                  
  1591    82.9012    4612(67)          5077.2915          609.6826                                                                  
  1592    82.9512    3730(61)          4146.8374          609.5115                                                                  
  1593    83.0012    2781(52)          3311.1499          609.3414                                                                  
  1594    83.0512    2348(48)          2663.9023          609.1720                                                                  
  1595    83.1012    1995(44)          2213.9185          609.0033                                                                  
  1596    83.1512    1926(43)          1911.3081          608.8355                                                                  
  1597    83.2012    1855(42)          1690.2646          608.6684                                                                  
  1598    83.2512    1609(40)          1507.3364          608.5024                                                                  
  1599    83.3012    1359(36)          1349.0938          608.3369                                                                  
  1600    83.3512    1241(35)          1219.1078          608.1724                                                                  
  1601    83.4012    1145(33)          1125.7754          608.0088                                                                  
  1602    83.4512    1066(32)          1075.4937          607.8458                                                                  
  1603    83.5012    1101(33)          1069.3141          607.6839                                                                  
  1604    83.5512    1142(33)          1101.4805          607.5227                                                                  
  1605    83.6012    1213(34)          1160.6846          607.3624                                                                  
  1606    83.6512    1208(34)          1230.9983          607.2031                                                                  
  1607    83.7012    1425(37)          1294.0933          607.0444                                                                  
  1608    83.7512    1425(37)          1333.3828          606.8868                                                                  
  1609    83.8012    1514(38)          1341.3225          606.7300                                                                  
  1610    83.8512    1424(37)          1322.8772          606.5741                                                                  
  1611    83.9012    1341(36)          1288.0103          606.4191                                                                  
  1612    83.9512    1300(35)          1242.7914          606.2650                                                                  
  1613    84.0012    1234(35)          1188.8453          606.1119                                                                  
  1614    84.0512    1166(34)          1127.3591          605.9595                                                                  
  1615    84.1012    979(31)          1062.8057          605.8082                                                                   
  1616    84.1512    1013(31)          1003.9614          605.6577                                                                  
  1617    84.2012    952(30)           960.9329          605.5080                                                                   
  1618    84.2512    925(30)           941.2948          605.3596                                                                   
  1619    84.3012    921(30)           947.9769          605.2119                                                                   
  1620    84.3512    851(29)           978.2544          605.0650                                                                   
  1621    84.4012    969(31)          1023.2977          604.9190                                                                   
  1622    84.4512    1041(32)          1068.5531          604.7741                                                                  
  1623    84.5012    1195(34)          1095.9584          604.6303                                                                  
  1624    84.5512    1067(32)          1090.7847          604.4872                                                                  
  1625    84.6012    1062(32)          1051.2054          604.3451                                                                  
  1626    84.6512    960(31)           988.8856          604.2039                                                                   
  1627    84.7012    906(30)           919.7372          604.0637                                                                   
  1628    84.7512    790(28)           857.1937          603.9247                                                                   
  1629    84.8012    743(27)           810.2364          603.7864                                                                   
  1630    84.8512    808(28)           783.8239          603.6490                                                                   
  1631    84.9012    714(26)           779.6180          603.5128                                                                   
  1632    84.9512    749(27)           796.4545          603.3771                                                                   
  1633    85.0012    760(27)           830.3896          603.2430                                                                   
  1634    85.0512    819(28)           874.3193          603.1095                                                                   
  1635    85.1012    944(30)           917.7881          602.9769                                                                   
  1636    85.1512    932(30)           947.9812          602.8454                                                                   
  1637    85.2012    965(31)           953.4331          602.7147                                                                   
  1638    85.2512    919(30)           931.6523          602.5852                                                                   
  1639    85.3012    845(29)           890.8965          602.4565                                                                   
  1640    85.3512    841(29)           843.8903          602.3288                                                                   
  1641    85.4012    839(29)           801.8867          602.2020                                                                   
  1642    85.4512    719(26)           772.8372          602.0764                                                                   
  1643    85.5012    778(28)           761.2742          601.9517                                                                   
  1644    85.5512    768(27)           768.7959          601.8279                                                                   
  1645    85.6012    781(28)           794.6151          601.7050                                                                   
  1646    85.6512    762(27)           835.7214          601.5829                                                                   
  1647    85.7012    927(30)           886.6624          601.4622                                                                   
  1648    85.7512    947(30)           939.0205          601.3423                                                                   
  1649    85.8012    996(31)           981.5537          601.2234                                                                   
  1650    85.8512    1063(32)          1003.1562          601.1052                                                                  
  1651    85.9012    1061(32)           999.8068          600.9882                                                                  
  1652    85.9512    1048(32)           977.8571          600.8721                                                                  
  1653    86.0012    1001(31)           949.1310          600.7571                                                                  
  1654    86.0512    1011(31)           926.4963          600.6429                                                                  
  1655    86.1012    1040(32)           924.7855          600.5297                                                                  
  1656    86.1512    1059(32)           962.3361          600.4174                                                                  
  1657    86.2012    1110(33)          1058.7046          600.3063                                                                  
  1658    86.2512    1309(36)          1228.9202          600.1960                                                                  
  1659    86.3012    1669(41)          1474.9983          600.0867                                                                  
  1660    86.3512    1823(42)          1777.0394          599.9783                                                                  
  1661    86.4012    2123(46)          2088.1941          599.8707                                                                  
  1662    86.4512    2363(48)          2337.0801          599.7643                                                                  
  1663    86.5012    2449(50)          2445.2671          599.6589                                                                  
  1664    86.5512    2311(48)          2371.2305          599.5541                                                                  
  1665    86.6012    1985(45)          2144.3809          599.4506                                                                  
  1666    86.6512    1627(40)          1838.9519          599.3478                                                                  
  1667    86.7012    1365(37)          1528.0684          599.2460                                                                  
  1668    86.7512    1156(34)          1263.0911          599.1452                                                                  
  1669    86.8012    1013(32)          1068.9362          599.0453                                                                  
  1670    86.8512    967(31)           947.5291          598.9464                                                                   
  1671    86.9012    889(30)           885.5559          598.8483                                                                   
  1672    86.9512    897(30)           863.1765          598.7510                                                                   
  1673    87.0012    882(30)           860.3051          598.6550                                                                   
  1674    87.0512    880(30)           860.1422          598.5595                                                                   
  1675    87.1012    895(31)           852.4570          598.4651                                                                   
  1676    87.1512    857(30)           835.8322          598.3717                                                                   
  1677    87.2012    769(28)           816.7347          598.2791                                                                   
  1678    87.2512    798(29)           806.1461          598.1876                                                                   
  1679    87.3012    820(30)           817.0887          598.0969                                                                   
  1680    87.3512    851(30)           863.5002          598.0068                                                                   
  1681    87.4012    954(32)           958.1001          597.9177                                                                   
  1682    87.4512    1135(35)          1108.0089          597.8298                                                                  
  1683    87.5012    1358(38)          1308.3683          597.7428                                                                  
  1684    87.5512    1546(41)          1536.8899          597.6562                                                                  
  1685    87.6012    1726(43)          1751.7064          597.5707                                                                  
  1686    87.6512    1840(44)          1896.4447          597.4862                                                                  
  1687    87.7012    1846(44)          1920.2338          597.4025                                                                  
  1688    87.7512    1761(43)          1812.4467          597.3198                                                                  
  1689    87.8012    1561(41)          1612.3672          597.2376                                                                  
  1690    87.8512    1230(36)          1377.7727          597.1566                                                                  
  1691    87.9012    1057(33)          1156.5247          597.0762                                                                  
  1692    87.9512    896(31)           977.0259          596.9969                                                                   
  1693    88.0012    790(29)           848.8782          596.9183                                                                   
  1694    88.0512    751(28)           767.6707          596.8407                                                                   
  1695    88.1012    709(27)           722.1837          596.7636                                                                   
  1696    88.1512    765(28)           700.2019          596.6877                                                                   
  1697    88.2012    707(27)           691.6698          596.6124                                                                   
  1698    88.2512    661(26)           689.3480          596.5379                                                                   
  1699    88.3012    684(26)           688.2586          596.4642                                                                   
  1700    88.3512    712(27)           685.2783          596.3915                                                                   
  1701    88.4012    666(26)           679.4048          596.3193                                                                   
  1702    88.4512    695(27)           671.5300          596.2482                                                                   
  1703    88.5012    706(27)           663.1909          596.1777                                                                   
  1704    88.5512    623(25)           655.6750          596.1082                                                                   
  1705    88.6012    605(25)           649.7731          596.0393                                                                   
  1706    88.6512    640(25)           645.8419          595.9711                                                                   
  1707    88.7012    640(25)           643.9944          595.9038                                                                   
  1708    88.7512    621(25)           644.3973          595.8375                                                                   
  1709    88.8012    632(25)           647.6047          595.7716                                                                   
  1710    88.8512    657(26)           654.8926          595.7064                                                                   
  1711    88.9012    662(25)           668.4114          595.6422                                                                   
  1712    88.9512    698(26)           691.0324          595.5787                                                                   
  1713    89.0012    711(26)           725.5867          595.5161                                                                   
  1714    89.0512    758(27)           773.4685          595.4539                                                                   
  1715    89.1012    825(28)           832.9302          595.3926                                                                   
  1716    89.1512    875(29)           897.6714          595.3320                                                                   
  1717    89.2012    951(30)           956.2687          595.2721                                                                   
  1718    89.2512    985(31)           993.6326          595.2131                                                                   
  1719    89.3012    1011(31)           997.9121          595.1545                                                                  
  1720    89.3512    1038(32)           969.8185          595.0966                                                                  
  1721    89.4012    942(30)           922.1204          595.0396                                                                   
  1722    89.4512    906(29)           870.2972          594.9832                                                                   
  1723    89.5012    778(27)           826.7678          594.9276                                                                   
  1724    89.5512    806(28)           798.6309          594.8726                                                                   
  1725    89.6012    817(28)           787.3311          594.8183                                                                   
  1726    89.6512    749(27)           789.0726          594.7645                                                                   
  1727    89.7012    797(28)           796.1013          594.7114                                                                   
  1728    89.7512    852(28)           799.3381          594.6592                                                                   
  1729    89.8012    849(28)           792.8320          594.6075                                                                   
  1730    89.8512    781(27)           777.1172          594.5563                                                                   
  1731    89.9012    766(27)           758.3087          594.5058                                                                   
  1732    89.9512    719(26)           744.4162          594.4561                                                                   
  1733    90.0012    740(27)           743.9775          594.4067                                                                   
  1734    90.0512    762(27)           766.1669          594.3583                                                                   
  1735    90.1012    872(29)           820.5486          594.3104                                                                   
  1736    90.1512    988(31)           915.2781          594.2628                                                                   
  1737    90.2012    1058(32)          1053.4031          594.2161                                                                  
  1738    90.2512    1267(35)          1227.7646          594.1700                                                                  
  1739    90.3012    1354(36)          1417.2773          594.1245                                                                  
  1740    90.3512    1599(39)          1585.8406          594.0793                                                                  
  1741    90.4012    1695(40)          1689.1768          594.0347                                                                  
  1742    90.4512    1646(40)          1697.4756          593.9910                                                                  
  1743    90.5012    1486(38)          1617.8350          593.9479                                                                  
  1744    90.5512    1447(37)          1482.9241          593.9051                                                                  
  1745    90.6012    1304(36)          1326.7295          593.8628                                                                  
  1746    90.6512    1109(33)          1177.6892          593.8211                                                                  
  1747    90.7012    1057(32)          1058.5431          593.7800                                                                  
  1748    90.7512    935(30)           983.0878          593.7396                                                                   
  1749    90.8012    941(30)           954.7100          593.6996                                                                   
  1750    90.8512    933(30)           968.5695          593.6600                                                                   
  1751    90.9012    984(31)          1014.1233          593.6208                                                                   
  1752    90.9512    1074(32)          1077.4795          593.5823                                                                  
  1753    91.0012    1172(34)          1144.4915          593.5444                                                                  
  1754    91.0512    1216(34)          1208.5933          593.5067                                                                  
  1755    91.1012    1320(36)          1278.2510          593.4698                                                                  
  1756    91.1512    1417(37)          1371.2372          593.4330                                                                  
  1757    91.2012    1506(38)          1499.0911          593.3970                                                                  
  1758    91.2512    1763(41)          1656.4954          593.3615                                                                  
  1759    91.3012    1912(43)          1820.1519          593.3262                                                                  
  1760    91.3512    2066(45)          1954.0212          593.2916                                                                  
  1761    91.4012    2170(46)          2020.9929          593.2571                                                                  
  1762    91.4512    2064(45)          2000.1481          593.2234                                                                  
  1763    91.5012    1944(43)          1891.6946          593.1902                                                                  
  1764    91.5512    1726(41)          1711.0839          593.1571                                                                  
  1765    91.6012    1464(38)          1490.2781          593.1246                                                                  
  1766    91.6512    1188(34)          1268.7893          593.0925                                                                  
  1767    91.7012    1053(32)          1076.3167          593.0607                                                                  
  1768    91.7512    894(30)           926.9908          593.0297                                                                   
  1769    91.8012    781(27)           821.9357          592.9986                                                                   
  1770    91.8512    729(27)           754.4049          592.9683                                                                   
  1771    91.9012    715(26)           714.5812          592.9380                                                                   
  1772    91.9512    720(26)           693.2731          592.9083                                                                   
  1773    92.0012    706(26)           683.8314          592.8791                                                                   
  1774    92.0512    668(25)           682.3865          592.8502                                                                   
  1775    92.1012    656(25)           687.1239          592.8215                                                                   
  1776    92.1512    719(26)           697.1835          592.7932                                                                   
  1777    92.2012    719(26)           711.5908          592.7652                                                                   
  1778    92.2512    775(27)           728.4636          592.7377                                                                   
  1779    92.3012    755(27)           744.6308          592.7105                                                                   
  1780    92.3512    762(27)           755.8564          592.6836                                                                   
  1781    92.4012    773(27)           758.5846          592.6570                                                                   
  1782    92.4512    753(27)           752.7523          592.6307                                                                   
  1783    92.5012    782(28)           741.9837          592.6049                                                                   
  1784    92.5512    720(26)           730.8093          592.5793                                                                   
  1785    92.6012    705(26)           723.4120          592.5539                                                                   
  1786    92.6512    703(26)           723.2402          592.5289                                                                   
  1787    92.7012    689(26)           734.4750          592.5042                                                                   
  1788    92.7512    753(27)           764.1034          592.4797                                                                   
  1789    92.8012    860(29)           824.1552          592.4557                                                                   
  1790    92.8512    875(29)           932.7246          592.4318                                                                   
  1791    92.9012    1030(32)          1111.5437          592.4081                                                                  
  1792    92.9512    1352(36)          1378.5531          592.3846                                                                  
  1793    93.0012    1681(41)          1735.8757          592.3616                                                                  
  1794    93.0512    2008(44)          2158.3862          592.3389                                                                  
  1795    93.1012    2582(51)          2586.7947          592.3161                                                                  
  1796    93.1512    2926(54)          2931.0632          592.2936                                                                  
  1797    93.2012    2958(54)          3100.5132          592.2716                                                                  
  1798    93.2512    3115(56)          3067.9343          592.2498                                                                  
  1799    93.3012    2881(54)          2893.4380          592.2280                                                                  
  1800    93.3512    2565(51)          2662.1846          592.2065                                                                  
  1801    93.4012    2446(50)          2425.6462          592.1851                                                                  
  1802    93.4512    2213(47)          2190.2949          592.1641                                                                  
  1803    93.5012    1983(45)          1942.4412          592.1434                                                                  
  1804    93.5512    1755(42)          1683.6860          592.1227                                                                  
  1805    93.6012    1403(38)          1434.5291          592.1021                                                                  
  1806    93.6512    1230(36)          1215.8563          592.0817                                                                  
  1807    93.7012    1037(33)          1039.8925          592.0618                                                                  
  1808    93.7512    872(30)           909.9183          592.0417                                                                   
  1809    93.8012    817(29)           821.5486          592.0220                                                                   
  1810    93.8512    776(29)           766.0002          592.0022                                                                   
  1811    93.9012    736(28)           733.4650          591.9826                                                                   
  1812    93.9512    683(27)           715.8922          591.9634                                                                   
  1813    94.0012    651(26)           708.2167          591.9442                                                                   
  1814    94.0512    697(27)           708.5479          591.9252                                                                   
  1815    94.1012    753(28)           718.0178          591.9061                                                                   
  1816    94.1512    732(28)           740.4790          591.8873                                                                   
  1817    94.2012    795(29)           781.7081          591.8686                                                                   
  1818    94.2512    866(30)           847.4120          591.8501                                                                   
  1819    94.3012    978(32)           939.9563          591.8316                                                                   
  1820    94.3512    1136(34)          1054.4252          591.8132                                                                  
  1821    94.4012    1171(35)          1175.7378          591.7948                                                                  
  1822    94.4512    1350(38)          1278.1896          591.7767                                                                  
  1823    94.5012    1298(37)          1330.6194          591.7587                                                                  
  1824    94.5512    1244(36)          1313.6714          591.7407                                                                  
  1825    94.6012    1262(36)          1237.3381          591.7227                                                                  
  1826    94.6512    1113(34)          1132.4065          591.7047                                                                  
  1827    94.7012    970(32)          1030.9620          591.6869                                                                   
  1828    94.7512    948(32)           958.4631          591.6691                                                                   
  1829    94.8012    905(30)           934.2672          591.6515                                                                   
  1830    94.8512    947(31)           974.8189          591.6340                                                                   
  1831    94.9012    1086(33)          1095.3174          591.6162                                                                  
  1832    94.9512    1243(35)          1306.7610          591.5985                                                                  
  1833    95.0012    1515(39)          1607.0251          591.5811                                                                  
  1834    95.0512    1983(45)          1970.1915          591.5637                                                                  
  1835    95.1012    2223(47)          2338.8037          591.5461                                                                  
  1836    95.1512    2730(52)          2625.5972          591.5285                                                                  
  1837    95.2012    2753(52)          2739.3547          591.5112                                                                  
  1838    95.2512    2744(52)          2648.0146          591.4940                                                                  
  1839    95.3012    2629(51)          2413.4819          591.4764                                                                  
  1840    95.3512    2248(47)          2139.6599          591.4589                                                                  
  1841    95.4012    1961(44)          1912.7318          591.4414                                                                  
  1842    95.4512    1784(42)          1779.7832          591.4241                                                                  
  1843    95.5012    1866(43)          1747.7803          591.4066                                                                  
  1844    95.5512    1788(42)          1793.2834          591.3891                                                                  
  1845    95.6012    1901(43)          1878.3412          591.3715                                                                  
  1846    95.6512    1919(43)          1959.1992          591.3541                                                                  
  1847    95.7012    1949(43)          1997.6892          591.3364                                                                  
  1848    95.7512    1965(44)          1978.7057          591.3190                                                                  
  1849    95.8012    1994(44)          1910.4214          591.3013                                                                  
  1850    95.8512    1936(43)          1819.3466          591.2833                                                                  
  1851    95.9012    1844(42)          1753.4861          591.2656                                                                  
  1852    95.9512    1871(43)          1766.8525          591.2479                                                                  
  1853    96.0012    1916(43)          1893.8599          591.2300                                                                  
  1854    96.0512    2072(45)          2133.2275          591.2122                                                                  
  1855    96.1012    2419(48)          2440.5479          591.1939                                                                  
  1856    96.1512    2614(50)          2729.6313          591.1758                                                                  
  1857    96.2012    2674(51)          2895.4233          591.1577                                                                  
  1858    96.2512    2643(50)          2867.3923          591.1395                                                                  
  1859    96.3012    2502(49)          2647.2563          591.1212                                                                  
  1860    96.3512    2110(45)          2296.0225          591.1026                                                                  
  1861    96.4012    1763(41)          1900.8473          591.0841                                                                  
  1862    96.4512    1408(37)          1536.6453          591.0654                                                                  
  1863    96.5012    1231(34)          1246.5669          591.0467                                                                  
  1864    96.5512    1076(32)          1043.2002          591.0278                                                                  
  1865    96.6012    905(30)           919.4443          591.0087                                                                   
  1866    96.6512    860(29)           859.9480          590.9897                                                                   
  1867    96.7012    824(28)           849.5054          590.9704                                                                   
  1868    96.7512    867(29)           876.5957          590.9509                                                                   
  1869    96.8012    921(30)           932.6357          590.9316                                                                   
  1870    96.8512    1099(33)          1009.3237          590.9119                                                                  
  1871    96.9012    1042(32)          1095.1890          590.8921                                                                  
  1872    96.9512    1200(34)          1175.4880          590.8722                                                                  
  1873    97.0012    1342(36)          1237.7866          590.8521                                                                  
  1874    97.0512    1387(37)          1278.4485          590.8319                                                                  
  1875    97.1012    1378(36)          1297.4609          590.8113                                                                  
  1876    97.1512    1293(35)          1293.6443          590.7908                                                                  
  1877    97.2012    1287(35)          1271.7888          590.7701                                                                  
  1878    97.2512    1208(34)          1244.7095          590.7492                                                                  
  1879    97.3012    1211(34)          1221.1826          590.7282                                                                  
  1880    97.3512    1324(36)          1197.6790          590.7068                                                                  
  1881    97.4012    1194(34)          1161.8892          590.6853                                                                  
  1882    97.4512    1175(34)          1106.4990          590.6638                                                                  
  1883    97.5012    1068(32)          1039.3196          590.6419                                                                  
  1884    97.5512    1024(31)           975.8123          590.6199                                                                  
  1885    97.6012    979(31)           928.4737          590.5976                                                                   
  1886    97.6512    924(30)           902.9200          590.5752                                                                   
  1887    97.7012    858(29)           897.3290          590.5526                                                                   
  1888    97.7512    929(30)           903.3041          590.5298                                                                   
  1889    97.8012    888(29)           908.4993          590.5067                                                                   
  1890    97.8512    918(30)           902.7321          590.4834                                                                   
  1891    97.9012    834(28)           885.0669          590.4600                                                                   
  1892    97.9512    872(29)           863.7061          590.4362                                                                   
  1893    98.0012    858(29)           850.5358          590.4123                                                                   
  1894    98.0512    849(28)           858.3737          590.3881                                                                   
  1895    98.1012    871(29)           900.8648          590.3636                                                                   
  1896    98.1512    965(30)           991.4070          590.3390                                                                   
  1897    98.2012    1137(33)          1139.3875          590.3143                                                                  
  1898    98.2512    1312(35)          1343.6689          590.2891                                                                  
  1899    98.3012    1555(38)          1586.4961          590.2637                                                                  
  1900    98.3512    1846(42)          1830.3921          590.2380                                                                  
  1901    98.4012    1997(44)          2020.4727          590.2123                                                                  
  1902    98.4512    2154(45)          2102.4062          590.1860                                                                  
  1903    98.5012    2056(44)          2067.0645          590.1596                                                                  
  1904    98.5512    2005(44)          1971.7306          590.1329                                                                  
  1905    98.6012    1880(42)          1897.8481          590.1060                                                                  
  1906    98.6512    1857(42)          1905.1838          590.0787                                                                  
  1907    98.7012    1899(43)          2011.2195          590.0513                                                                  
  1908    98.7512    2049(44)          2184.6208          590.0235                                                                  
  1909    98.8012    2175(46)          2351.4648          589.9954                                                                  
  1910    98.8512    2298(47)          2420.5562          589.9672                                                                  
  1911    98.9012    2309(47)          2333.2944          589.9386                                                                  
  1912    98.9512    2065(45)          2103.6548          589.9097                                                                  
  1913    99.0012    1852(42)          1801.6504          589.8804                                                                  
  1914    99.0512    1479(38)          1502.5753          589.8509                                                                  
  1915    99.1012    1355(36)          1257.8689          589.8212                                                                  
  1916    99.1512    1215(34)          1091.9672          589.7910                                                                  
  1917    99.2012    1073(32)          1003.4730          589.7606                                                                  
  1918    99.2512    1094(33)           975.0066          589.7300                                                                  
  1919    99.3012    1089(33)           980.5756          589.6990                                                                  
  1920    99.3512    1084(32)           991.7699          589.6676                                                                  
  1921    99.4012    1091(33)           984.6323          589.6362                                                                  
  1922    99.4512    1030(32)           949.3479          589.6041                                                                  
  1923    99.5012    973(31)           893.9930          589.5719                                                                   
  1924    99.5512    901(30)           832.7006          589.5394                                                                   
  1925    99.6012    784(28)           777.0907          589.5065                                                                   
  1926    99.6512    772(28)           733.7277          589.4731                                                                   
  1927    99.7012    772(28)           704.6068          589.4397                                                                   
  1928    99.7512    733(27)           688.7929          589.4057                                                                   
  1929    99.8012    713(27)           684.3149          589.3716                                                                   
  1930    99.8512    702(27)           689.5366          589.3370                                                                   
  1931    99.9012    727(27)           703.3790          589.3021                                                                   
  1932    99.9512    763(28)           724.6801          589.2668                                                                   
  1933   100.0012    758(28)           750.3084          589.2314                                                                   
  1934   100.0512    794(28)           775.3668          589.1956                                                                   
  1935   100.1012    828(29)           792.4923          589.1592                                                                   
  1936   100.1512    810(29)           794.6395          589.1227                                                                   
  1937   100.2012    799(29)           780.3751          589.0859                                                                   
  1938   100.2512    764(28)           755.3932          589.0485                                                                   
  1939   100.3012    749(28)           727.1797          589.0110                                                                   
  1940   100.3512    734(28)           701.5057          588.9728                                                                   
  1941   100.4012    706(27)           681.4263          588.9344                                                                   
  1942   100.4512    643(26)           667.7120          588.8960                                                                   
  1943   100.5012    674(27)           659.6424          588.8569                                                                   
  1944   100.5512    658(26)           655.8732          588.8176                                                                   
  1945   100.6012    701(27)           655.1001          588.7778                                                                   
  1946   100.6512    617(26)           656.4231          588.7376                                                                   
  1947   100.7012    617(26)           659.4022          588.6971                                                                   
  1948   100.7512    684(27)           663.9999          588.6564                                                                   
  1949   100.8012    697(27)           670.4627          588.6151                                                                   
  1950   100.8512    741(28)           679.1841          588.5738                                                                   
  1951   100.9012    664(26)           690.5601          588.5317                                                                   
  1952   100.9512    733(28)           704.9614          588.4894                                                                   
  1953   101.0012    661(26)           722.8567          588.4468                                                                   
  1954   101.0512    735(28)           745.4937          588.4039                                                                   
  1955   101.1012    736(28)           777.0029          588.3604                                                                   
  1956   101.1512    792(29)           827.0523          588.3167                                                                   
  1957   101.2012    888(30)           915.3171          588.2725                                                                   
  1958   101.2512    1047(33)          1071.7859          588.2280                                                                  
  1959   101.3012    1219(35)          1332.2930          588.1832                                                                  
  1960   101.3512    1586(40)          1726.0583          588.1380                                                                  
  1961   101.4012    1986(45)          2256.0984          588.0923                                                                  
  1962   101.4512    2642(52)          2878.9292          588.0463                                                                  
  1963   101.5012    3277(57)          3490.4167          587.9998                                                                  
  1964   101.5512    3684(61)          3929.2827          587.9533                                                                  
  1965   101.6012    3946(62)          4030.2185          587.9060                                                                  
  1966   101.6512    3796(62)          3748.1104          587.8586                                                                  
  1967   101.7012    3270(56)          3203.1672          587.8107                                                                  
  1968   101.7512    2513(50)          2570.9683          587.7626                                                                  
  1969   101.8012    2080(45)          1986.7917          587.7139                                                                  
  1970   101.8512    1605(40)          1524.5212          587.6650                                                                  
  1971   101.9012    1264(35)          1203.6732          587.6157                                                                  
  1972   101.9512    1077(33)          1007.8792          587.5659                                                                  
  1973   102.0012    944(30)           905.4131          587.5158                                                                   
  1974   102.0512    930(30)           865.0830          587.4655                                                                   
  1975   102.1012    894(29)           863.1616          587.4147                                                                   
  1976   102.1512    893(29)           883.2166          587.3634                                                                   
  1977   102.2012    911(30)           912.7148          587.3120                                                                   
  1978   102.2512    843(29)           941.0033          587.2599                                                                   
  1979   102.3012    935(30)           960.8828          587.2075                                                                   
  1980   102.3512    903(29)           970.3960          587.1550                                                                   
  1981   102.4012    874(29)           968.7537          587.1019                                                                   
  1982   102.4512    943(30)           953.7283          587.0484                                                                   
  1983   102.5012    881(29)           925.7714          586.9947                                                                   
  1984   102.5512    925(30)           891.5835          586.9404                                                                   
  1985   102.6012    855(29)           861.3947          586.8862                                                                   
  1986   102.6512    849(28)           845.2446          586.8312                                                                   
  1987   102.7012    892(29)           852.8490          586.7759                                                                   
  1988   102.7512    933(30)           895.3732          586.7203                                                                   
  1989   102.8012    1047(32)           987.1988          586.6644                                                                  
  1990   102.8512    1270(35)          1146.2866          586.6082                                                                  
  1991   102.9012    1417(37)          1391.9707          586.5515                                                                  
  1992   102.9512    1703(40)          1738.9636          586.4944                                                                  
  1993   103.0012    2145(45)          2185.8193          586.4371                                                                  
  1994   103.0512    2529(49)          2701.2498          586.3793                                                                  
  1995   103.1012    3027(54)          3220.3735          586.3214                                                                  
  1996   103.1512    3546(58)          3662.1831          586.2629                                                                  
  1997   103.2012    3837(61)          3936.1101          586.2042                                                                  
  1998   103.2512    3948(61)          3945.9155          586.1451                                                                  
  1999   103.3012    3753(60)          3660.6589          586.0857                                                                  
  2000   103.3512    3259(56)          3165.8091          586.0260                                                                  
  2001   103.4012    2637(50)          2593.2678          585.9658                                                                  
  2002   103.4512    2077(45)          2049.1060          585.9054                                                                  
  2003   103.5012    1685(40)          1598.0200          585.8445                                                                  
  2004   103.5512    1271(35)          1263.3704          585.7834                                                                  
  2005   103.6012    1042(32)          1036.7581          585.7222                                                                  
  2006   103.6512    916(30)           893.9949          585.6603                                                                   
  2007   103.7012    842(29)           808.1696          585.5982                                                                   
  2008   103.7512    786(27)           757.3719          585.5358                                                                   
  2009   103.8012    725(26)           726.6400          585.4730                                                                   
  2010   103.8512    683(26)           707.0654          585.4102                                                                   
  2011   103.9012    710(26)           693.8569          585.3469                                                                   
  2012   103.9512    669(25)           684.6462          585.2831                                                                   
  2013   104.0012    648(25)           678.3342          585.2193                                                                   
  2014   104.0512    665(25)           674.3669          585.1550                                                                   
  2015   104.1012    654(25)           672.3270          585.0905                                                                   
  2016   104.1512    658(25)           671.6736          585.0256                                                                   
  2017   104.2012    666(25)           671.6858          584.9605                                                                   
  2018   104.2512    679(26)           671.4050          584.8953                                                                   
  2019   104.3012    674(26)           670.0850          584.8295                                                                   
  2020   104.3512    631(25)           667.7899          584.7637                                                                   
  2021   104.4012    670(25)           665.3356          584.6974                                                                   
  2022   104.4512    667(25)           663.6882          584.6308                                                                   
  2023   104.5012    657(25)           663.7026          584.5641                                                                   
  2024   104.5512    608(24)           666.2645          584.4969                                                                   
  2025   104.6012    673(26)           672.7076          584.4297                                                                   
  2026   104.6512    669(26)           685.5091          584.3622                                                                   
  2027   104.7012    732(27)           709.2123          584.2941                                                                   
  2028   104.7512    780(27)           750.9633          584.2264                                                                   
  2029   104.8012    807(28)           820.3784          584.1580                                                                   
  2030   104.8512    852(29)           927.0809          584.0894                                                                   
  2031   104.9012    1007(31)          1076.1367          584.0206                                                                  
  2032   104.9512    1259(35)          1262.1504          583.9517                                                                  
  2033   105.0012    1430(37)          1463.7744          583.8824                                                                  
  2034   105.0512    1606(39)          1640.8054          583.8129                                                                  
  2035   105.1012    1750(41)          1739.9303          583.7434                                                                  
  2036   105.1512    1760(41)          1724.0898          583.6735                                                                  
  2037   105.2012    1573(39)          1605.0627          583.6033                                                                  
  2038   105.2512    1463(38)          1428.4641          583.5331                                                                  
  2039   105.3012    1235(34)          1238.3669          583.4625                                                                  
  2040   105.3512    1060(32)          1065.4049          583.3921                                                                  
  2041   105.4012    929(30)           926.4486          583.3212                                                                   
  2042   105.4512    829(28)           825.3455          583.2499                                                                   
  2043   105.5012    778(28)           757.2585          583.1790                                                                   
  2044   105.5512    728(27)           713.8453          583.1074                                                                   
  2045   105.6012    672(26)           687.0800          583.0359                                                                   
  2046   105.6512    639(25)           670.8412          582.9642                                                                   
  2047   105.7012    675(26)           661.0817          582.8923                                                                   
  2048   105.7512    636(25)           655.4927          582.8203                                                                   
  2049   105.8012    692(26)           652.9835          582.7482                                                                   
  2050   105.8512    683(26)           653.1846          582.6758                                                                   
  2051   105.9012    699(26)           656.8670          582.6035                                                                   
  2052   105.9512    723(27)           665.4080          582.5308                                                                   
  2053   106.0012    672(26)           680.6290          582.4581                                                                   
  2054   106.0512    735(27)           704.1946          582.3853                                                                   
  2055   106.1012    736(27)           736.5557          582.3124                                                                   
  2056   106.1512    754(27)           775.7980          582.2394                                                                   
  2057   106.2012    794(28)           816.5737          582.1664                                                                   
  2058   106.2512    834(29)           849.7137          582.0931                                                                   
  2059   106.3012    872(30)           864.1750          582.0200                                                                   
  2060   106.3512    828(29)           854.1229          581.9466                                                                   
  2061   106.4012    775(28)           824.5903          581.8731                                                                   
  2062   106.4512    769(28)           786.4185          581.7996                                                                   
  2063   106.5012    728(27)           749.0804          581.7260                                                                   
  2064   106.5512    769(28)           718.2165          581.6524                                                                   
  2065   106.6012    683(27)           696.2094          581.5789                                                                   
  2066   106.6512    718(27)           683.1068          581.5051                                                                   
  2067   106.7012    700(27)           677.9221          581.4315                                                                   
  2068   106.7512    733(28)           679.8333          581.3577                                                                   
  2069   106.8012    749(28)           689.0951          581.2839                                                                   
  2070   106.8512    713(27)           707.4132          581.2101                                                                   
  2071   106.9012    776(29)           737.6120          581.1362                                                                   
  2072   106.9512    822(29)           782.5760          581.0623                                                                   
  2073   107.0012    826(29)           843.4961          580.9886                                                                   
  2074   107.0512    904(31)           918.1167          580.9149                                                                   
  2075   107.1012    980(32)           999.5458          580.8412                                                                   
  2076   107.1512    1143(35)          1076.5164          580.7676                                                                  
  2077   107.2012    1204(35)          1138.5596          580.6938                                                                  
  2078   107.2512    1237(36)          1189.0107          580.6201                                                                  
  2079   107.3012    1455(39)          1252.1768          580.5466                                                                  
  2080   107.3512    1583(40)          1362.3521          580.4730                                                                  
  2081   107.4012    1824(43)          1549.3848          580.3997                                                                  
  2082   107.4512    2047(46)          1828.4005          580.3262                                                                  
  2083   107.5012    2467(50)          2190.6919          580.2529                                                                  
  2084   107.5512    2763(53)          2595.4941          580.1796                                                                  
  2085   107.6012    2970(55)          2965.8770          580.1066                                                                  
  2086   107.6512    3047(55)          3193.7373          580.0336                                                                  
  2087   107.7012    2926(54)          3182.7039          579.9607                                                                  
  2088   107.7512    2587(51)          2929.2363          579.8877                                                                  
  2089   107.8012    2287(48)          2530.1326          579.8151                                                                  
  2090   107.8512    1838(43)          2102.0537          579.7427                                                                  
  2091   107.9012    1527(39)          1731.9700          579.6702                                                                  
  2092   107.9512    1304(36)          1471.0171          579.5980                                                                  
  2093   108.0012    1264(35)          1338.6625          579.5259                                                                  
  2094   108.0512    1297(36)          1329.6754          579.4539                                                                  
  2095   108.1012    1328(36)          1422.2681          579.3821                                                                  
  2096   108.1512    1428(37)          1581.3048          579.3107                                                                  
  2097   108.2012    1639(40)          1758.9089          579.2392                                                                  
  2098   108.2512    1719(41)          1898.7255          579.1680                                                                  
  2099   108.3012    1810(42)          1951.8376          579.0969                                                                  
  2100   108.3512    1803(42)          1892.7526          579.0261                                                                  
  2101   108.4012    1596(39)          1733.2865          578.9557                                                                  
  2102   108.4512    1481(38)          1519.8842          578.8851                                                                  
  2103   108.5012    1202(34)          1304.0138          578.8149                                                                  
  2104   108.5512    1026(31)          1120.3738          578.7451                                                                  
  2105   108.6012    942(30)           985.1572          578.6755                                                                   
  2106   108.6512    879(29)           901.4196          578.6061                                                                   
  2107   108.7012    842(28)           865.8878          578.5372                                                                   
  2108   108.7512    849(28)           874.9445          578.4680                                                                   
  2109   108.8012    912(29)           928.0549          578.3995                                                                   
  2110   108.8512    1053(32)          1028.2408          578.3312                                                                  
  2111   108.9012    1217(34)          1179.7686          578.2634                                                                  
  2112   108.9512    1383(36)          1383.2686          578.1957                                                                  
  2113   109.0012    1726(40)          1628.6243          578.1282                                                                  
  2114   109.0512    2087(44)          1892.5120          578.0611                                                                  
  2115   109.1012    2219(46)          2144.3933          577.9945                                                                  
  2116   109.1512    2368(47)          2345.7456          577.9281                                                                  
  2117   109.2012    2329(47)          2439.3323          577.8621                                                                  
  2118   109.2512    2230(46)          2371.3997          577.7961                                                                  
  2119   109.3012    2061(44)          2148.9402          577.7310                                                                  
  2120   109.3512    1723(41)          1842.0972          577.6659                                                                  
  2121   109.4012    1457(37)          1527.2976          577.6014                                                                  
  2122   109.4512    1148(33)          1254.4913          577.5370                                                                  
  2123   109.5012    1090(32)          1045.7015          577.4731                                                                  
  2124   109.5512    907(29)           901.8046          577.4096                                                                   
  2125   109.6012    851(28)           812.0443          577.3466                                                                   
  2126   109.6512    760(27)           762.0481          577.2841                                                                   
  2127   109.7012    808(28)           738.9851          577.2219                                                                   
  2128   109.7512    707(26)           733.3442          577.1600                                                                   
  2129   109.8012    729(26)           738.1864          577.0988                                                                   
  2130   109.8512    776(27)           747.5516          577.0379                                                                   
  2131   109.9012    843(28)           755.2244          576.9774                                                                   
  2132   109.9512    741(27)           755.3173          576.9174                                                                   
  2133   110.0012    743(27)           745.5050          576.8579                                                                   
  2134   110.0512    772(27)           729.0709          576.7986                                                                   
  2135   110.1012    731(26)           711.8755          576.7402                                                                   
  2136   110.1512    715(26)           698.7969          576.6821                                                                   
  2137   110.2012    699(26)           692.6140          576.6245                                                                   
  2138   110.2512    731(26)           693.7720          576.5674                                                                   
  2139   110.3012    709(26)           700.4730          576.5107                                                                   
  2140   110.3512    689(26)           708.9777          576.4547                                                                   
  2141   110.4012    682(26)           714.3987          576.3993                                                                   
  2142   110.4512    666(25)           712.9537          576.3442                                                                   
  2143   110.5012    685(26)           704.9745          576.2897                                                                   
  2144   110.5512    664(25)           694.5466          576.2357                                                                   
  2145   110.6012    646(25)           686.7133          576.1823                                                                   
  2146   110.6512    696(26)           686.1636          576.1295                                                                   
  2147   110.7012    663(25)           697.1178          576.0773                                                                   
  2148   110.7512    691(26)           723.0747          576.0256                                                                   
  2149   110.8012    787(28)           765.9713          575.9745                                                                   
  2150   110.8512    828(28)           824.6950          575.9240                                                                   
  2151   110.9012    892(29)           893.3839          575.8741                                                                   
  2152   110.9512    941(30)           960.1445          575.8246                                                                   
  2153   111.0012    984(31)          1007.7847          575.7760                                                                   
  2154   111.0512    1011(31)          1020.3848          575.7278                                                                  
  2155   111.1012    1003(31)           993.8949          575.6804                                                                  
  2156   111.1512    928(30)           939.8365          575.6335                                                                   
  2157   111.2012    893(29)           876.8987          575.5873                                                                   
  2158   111.2512    847(29)           821.3633          575.5416                                                                   
  2159   111.3012    798(28)           784.2861          575.4967                                                                   
  2160   111.3512    779(27)           772.7321          575.4525                                                                   
  2161   111.4012    863(29)           791.5447          575.4088                                                                   
  2162   111.4512    874(29)           844.4799          575.3660                                                                   
  2163   111.5012    1010(31)           933.7709          575.3236                                                                  
  2164   111.5512    1153(33)          1058.1742          575.2819                                                                  
  2165   111.6012    1264(35)          1209.6693          575.2410                                                                  
  2166   111.6512    1441(37)          1370.6221          575.2008                                                                  
  2167   111.7012    1569(39)          1515.5620          575.1611                                                                  
  2168   111.7512    1736(41)          1624.2311          575.1223                                                                  
  2169   111.8012    1673(40)          1690.2228          575.0840                                                                  
  2170   111.8512    1657(40)          1712.2473          575.0466                                                                  
  2171   111.9012    1685(41)          1694.6128          575.0099                                                                  
  2172   111.9512    1562(39)          1650.1538          574.9741                                                                  
  2173   112.0012    1534(39)          1584.7159          574.9385                                                                  
  2174   112.0512    1418(37)          1489.7294          574.9041                                                                  
  2175   112.1012    1330(36)          1360.9819          574.8702                                                                  
  2176   112.1512    1182(34)          1214.4778          574.8371                                                                  
  2177   112.2012    1113(33)          1074.0524          574.8047                                                                  
  2178   112.2512    937(30)           956.1224          574.7731                                                                   
  2179   112.3012    888(30)           866.6766          574.7423                                                                   
  2180   112.3512    865(29)           803.4546          574.7122                                                                   
  2181   112.4012    737(27)           759.1807          574.6829                                                                   
  2182   112.4512    783(28)           726.2236          574.6543                                                                   
  2183   112.5012    676(26)           700.0311          574.6263                                                                   
  2184   112.5512    719(27)           678.7391          574.5994                                                                   
  2185   112.6012    679(26)           661.6389          574.5731                                                                   
  2186   112.6512    642(25)           648.3476          574.5476                                                                   
  2187   112.7012    645(26)           638.4428          574.5230                                                                   
  2188   112.7512    643(26)           631.3500          574.4990                                                                   
  2189   112.8012    637(26)           626.3937          574.4759                                                                   
  2190   112.8512    649(26)           622.9326          574.4536                                                                   
  2191   112.9012    664(26)           620.5034          574.4321                                                                   
  2192   112.9512    643(26)           618.7581          574.4115                                                                   
  2193   113.0012    631(26)           617.4992          574.3914                                                                   
  2194   113.0512    674(26)           616.6215          574.3724                                                                   
  2195   113.1012    636(26)           616.0755          574.3540                                                                   
  2196   113.1512    625(25)           615.8448          574.3365                                                                   
  2197   113.2012    688(27)           615.9279          574.3199                                                                   
  2198   113.2512    677(26)           616.3278          574.3041                                                                   
  2199   113.3012    636(26)           617.0520          574.2889                                                                   
  2200   113.3512    625(26)           618.1267          574.2748                                                                   
  2201   113.4012    619(25)           619.6446          574.2614                                                                   
  2202   113.4512    593(25)           621.8840          574.2489                                                                   
  2203   113.5012    652(26)           625.4474          574.2371                                                                   
  2204   113.5512    668(26)           631.6287          574.2263                                                                   
  2205   113.6012    672(26)           642.1186          574.2161                                                                   
  2206   113.6512    669(26)           658.9485          574.2068                                                                   
  2207   113.7012    712(27)           683.8314          574.1987                                                                   
  2208   113.7512    715(27)           717.1311          574.1911                                                                   
  2209   113.8012    711(27)           756.7659          574.1842                                                                   
  2210   113.8512    781(28)           797.2664          574.1781                                                                   
  2211   113.9012    781(28)           829.4598          574.1734                                                                   
  2212   113.9512    848(29)           842.5824          574.1693                                                                   
  2213   114.0012    814(29)           831.3907          574.1659                                                                   
  2214   114.0512    792(28)           801.2996          574.1633                                                                   
  2215   114.1012    771(28)           763.1063          574.1614                                                                   
  2216   114.1512    743(27)           726.0171          574.1607                                                                   
  2217   114.2012    686(26)           695.4695          574.1608                                                                   
  2218   114.2512    792(28)           673.6216          574.1616                                                                   
  2219   114.3012    675(26)           660.2859          574.1633                                                                   
  2220   114.3512    679(26)           654.1649          574.1656                                                                   
  2221   114.4012    662(25)           654.0712          574.1691                                                                   
  2222   114.4512    650(25)           659.5615          574.1733                                                                   
  2223   114.5012    689(26)           671.4407          574.1782                                                                   
  2224   114.5512    698(26)           691.2283          574.1841                                                                   
  2225   114.6012    812(28)           720.5865          574.1907                                                                   
  2226   114.6512    799(28)           759.9395          574.1984                                                                   
  2227   114.7012    857(29)           807.2905          574.2070                                                                   
  2228   114.7512    881(29)           857.1353          574.2161                                                                   
  2229   114.8012    850(28)           900.1523          574.2260                                                                   
  2230   114.8512    972(31)           925.3391          574.2370                                                                   
  2231   114.9012    949(30)           927.7598          574.2487                                                                   
  2232   114.9512    885(29)           915.1774          574.2614                                                                   
  2233   115.0012    938(30)           903.2908          574.2748                                                                   
  2234   115.0512    932(30)           907.3184          574.2888                                                                   
  2235   115.1012    969(30)           938.2406          574.3038                                                                   
  2236   115.1512    1014(31)          1001.3983          574.3196                                                                  
  2237   115.2012    1064(32)          1095.5266          574.3363                                                                  
  2238   115.2512    1275(35)          1211.8842          574.3536                                                                  
  2239   115.3012    1292(35)          1334.5973          574.3718                                                                  
  2240   115.3512    1399(36)          1446.7002          574.3907                                                                  
  2241   115.4012    1503(38)          1543.2688          574.4107                                                                  
  2242   115.4512    1540(38)          1634.2153          574.4315                                                                  
  2243   115.5012    1707(40)          1733.4879          574.4530                                                                  
  2244   115.5512    1906(42)          1858.1646          574.4752                                                                  
  2245   115.6012    1972(43)          2032.8358          574.4980                                                                  
  2246   115.6512    2151(45)          2275.2900          574.5219                                                                  
  2247   115.7012    2497(49)          2574.1228          574.5468                                                                  
  2248   115.7512    2785(51)          2882.3140          574.5718                                                                  
  2249   115.8012    3024(53)          3127.8330          574.5980                                                                  
  2250   115.8512    2976(53)          3225.4177          574.6248                                                                  
  2251   115.9012    2945(52)          3110.3318          574.6526                                                                  
  2252   115.9512    2764(51)          2797.8203          574.6811                                                                  
  2253   116.0012    2429(48)          2377.9077          574.7102                                                                  
  2254   116.0512    2077(44)          1946.9536          574.7402                                                                  
  2255   116.1012    1625(39)          1569.3434          574.7709                                                                  
  2256   116.1512    1402(36)          1274.8234          574.8022                                                                  
  2257   116.2012    1126(32)          1066.3075          574.8345                                                                  
  2258   116.2512    965(30)           930.3546          574.8672                                                                   
  2259   116.3012    907(29)           847.1030          574.9008                                                                   
  2260   116.3512    819(28)           798.0994          574.9350                                                                   
  2261   116.4012    824(28)           769.9141          574.9700                                                                   
  2262   116.4512    779(27)           754.4494          575.0059                                                                   
  2263   116.5012    760(27)           747.6012          575.0421                                                                   
  2264   116.5512    698(26)           747.5883          575.0793                                                                   
  2265   116.6012    751(27)           753.5424          575.1171                                                                   
  2266   116.6512    735(26)           764.4336          575.1555                                                                   
  2267   116.7012    762(27)           778.5386          575.1949                                                                   
  2268   116.7512    782(27)           792.8519          575.2346                                                                   
  2269   116.8012    754(27)           803.4027          575.2750                                                                   
  2270   116.8512    770(27)           806.9103          575.3159                                                                   
  2271   116.9012    730(26)           803.5311          575.3577                                                                   
  2272   116.9512    756(27)           796.7687          575.4004                                                                   
  2273   117.0012    769(31)           790.7266          575.4431                                                                   
  2274   117.0512    780(27)           788.5709          575.4868                                                                   
  2275   117.1012    771(27)           792.5093          575.5309                                                                   
  2276   117.1512    805(32)           804.1957          575.5759                                                                   
  2277   117.2012    805(28)           825.6711          575.6214                                                                   
  2278   117.2512    857(29)           860.5205          575.6672                                                                   
  2279   117.3012    900(34)           915.4027          575.7141                                                                   
  2280   117.3512    965(30)          1001.7107          575.7611                                                                   
  2281   117.4012    1102(33)          1136.9543          575.8089                                                                  
  2282   117.4512    1384(42)          1344.9550          575.8574                                                                  
  2283   117.5012    1635(40)          1653.1116          575.9061                                                                  
  2284   117.5512    1967(43)          2086.5684          575.9554                                                                  
  2285   117.6012    2597(58)          2658.9060          576.0052                                                                  
  2286   117.6512    3150(55)          3359.8164          576.0560                                                                  
  2287   117.7012    3939(62)          4138.1494          576.1069                                                                  
  2288   117.7512    4525(76)          4891.6943          576.1583                                                                  
  2289   117.8012    5134(70)          5495.4771          576.2103                                                                  
  2290   117.8512    5423(72)          5846.9697          576.2626                                                                  
  2291   117.9012    5317(83)          5871.4683          576.3156                                                                  
  2292   117.9512    5186(71)          5526.3589          576.3692                                                                  
  2293   118.0012    4556(67)          4863.7798          576.4229                                                                  
  2294   118.0512    3958(72)          4039.4536          576.4772                                                                  
  2295   118.1012    3098(55)          3219.2446          576.5318                                                                  
  2296   118.1512    2593(50)          2512.3682          576.5870                                                                  
  2297   118.2012    2086(45)          1967.2402          576.6428                                                                  
  2298   118.2512    1697(41)          1588.0229          576.6987                                                                  
  2299   118.3012    1388(37)          1351.3016          576.7550                                                                  
  2300   118.3512    1215(35)          1222.2446          576.8119                                                                  
  2301   118.4012    1148(34)          1165.8521          576.8690                                                                  
  2302   118.4512    1166(34)          1152.9829          576.9266                                                                  
  2303   118.5012    1151(34)          1162.1158          576.9844                                                                  
  2304   118.5512    1218(35)          1180.8325          577.0427                                                                  
  2305   118.6012    1273(36)          1210.4485          577.1010                                                                  
  2306   118.6512    1325(36)          1268.7581          577.1600                                                                  
  2307   118.7012    1478(39)          1385.2075          577.2194                                                                  
  2308   118.7512    1680(41)          1592.6528          577.2788                                                                  
  2309   118.8012    2104(46)          1918.3074          577.3386                                                                  
  2310   118.8512    2463(50)          2371.4900          577.3986                                                                  
  2311   118.9012    3080(56)          2930.3066          577.4591                                                                  
  2312   118.9512    3619(61)          3530.5728          577.5197                                                                  
  2313   119.0012    3969(64)          4058.5090          577.5805                                                                  
  2314   119.0512    4050(64)          4366.0664          577.6417                                                                  
  2315   119.1012    4224(66)          4344.8535          577.7028                                                                  
  2316   119.1512    3718(62)          4020.1523          577.7645                                                                  
  2317   119.2012    3423(59)          3527.6868          577.8262                                                                  
  2318   119.2512    2941(55)          3014.0754          577.8882                                                                  
  2319   119.3012    2499(51)          2588.1646          577.9503                                                                  
  2320   119.3512    2272(48)          2323.6533          578.0126                                                                  
  2321   119.4012    2233(48)          2269.7795          578.0751                                                                  
  2322   119.4512    2313(49)          2455.1167          578.1377                                                                  
  2323   119.5012    2812(54)          2884.1270          578.2004                                                                  
  2324   119.5512    3321(59)          3528.8062          578.2632                                                                  
  2325   119.6012    4166(66)          4316.2285          578.3262                                                                  
  2326   119.6512    4894(71)          5116.2407          578.3895                                                                  
  2327   119.7012    5461(76)          5739.1421          578.4526                                                                  
  2328   119.7512    5663(77)          5983.9219          578.5159                                                                  
  2329   119.8012    5551(76)          5768.3525          578.5792                                                                  
  2330   119.8512    5142(73)          5202.2173          578.6424                                                                  
  2331   119.9012    4739(70)          4484.0576          578.7060                                                                  
  2332   119.9512    4109(66)          3775.4622          578.7695                                                                  
  2333   120.0012    3592(61)          3164.2725          578.8329                                                                  
  2334   120.0512    3167(57)          2676.8025          578.8964                                                                  
  2335   120.1012    2712(53)          2311.6846          578.9599                                                                  
  2336   120.1512    2490(51)          2067.1184          579.0234                                                                  
  2337   120.2012    2381(49)          1942.7665          579.0868                                                                  
  2338   120.2512    2158(47)          1932.3859          579.1501                                                                  
  2339   120.3012    2335(49)          2019.4431          579.2135                                                                  
  2340   120.3512    2301(49)          2173.3184          579.2767                                                                  
  2341   120.4012    2325(48)          2345.0962          579.3400                                                                  
  2342   120.4512    2308(49)          2468.6787          579.4032                                                                  
  2343   120.5012    2247(48)          2481.5842          579.4661                                                                  
  2344   120.5512    2157(46)          2365.3960          579.5291                                                                  
  2345   120.6012    1955(44)          2156.8384          579.5919                                                                  
  2346   120.6512    1784(42)          1914.5540          579.6546                                                                  
  2347   120.7012    1633(40)          1690.2391          579.7172                                                                  
  2348   120.7512    1469(38)          1521.6226          579.7794                                                                  
  2349   120.8012    1484(38)          1434.6119          579.8417                                                                  
  2350   120.8512    1480(38)          1448.6904          579.9035                                                                  
  2351   120.9012    1726(41)          1581.6786          579.9655                                                                  
  2352   120.9512    1986(44)          1851.5436          580.0272                                                                  
  2353   121.0012    2393(48)          2272.3455          580.0886                                                                  
  2354   121.0512    2840(53)          2844.4734          580.1497                                                                  
  2355   121.1012    3425(57)          3539.3743          580.2107                                                                  
  2356   121.1512    4019(62)          4285.5337          580.2714                                                                  
  2357   121.2012    4536(66)          4969.9619          580.3318                                                                  
  2358   121.2512    5054(70)          5463.6729          580.3919                                                                  
  2359   121.3012    5090(70)          5649.1377          580.4519                                                                  
  2360   121.3512    5085(70)          5450.9395          580.5113                                                                  
  2361   121.4012    4498(66)          4902.4927          580.5708                                                                  
  2362   121.4512    3997(62)          4148.2622          580.6298                                                                  
  2363   121.5012    3257(56)          3352.3789          580.6882                                                                  
  2364   121.5512    2667(51)          2630.9023          580.7469                                                                  
  2365   121.6012    2139(45)          2043.9172          580.8046                                                                  
  2366   121.6512    1696(40)          1606.6564          580.8623                                                                  
  2367   121.7012    1271(35)          1304.4104          580.9197                                                                  
  2368   121.7512    1096(32)          1107.9011          580.9764                                                                  
  2369   121.8012    1016(31)           985.2512          581.0329                                                                  
  2370   121.8512    884(29)           909.7733          581.0889                                                                   
  2371   121.9012    894(29)           862.5024          581.1447                                                                   
  2372   121.9512    819(28)           831.6075          581.1999                                                                   
  2373   122.0012    761(27)           810.4973          581.2546                                                                   
  2374   122.0512    770(27)           795.8443          581.3091                                                                   
  2375   122.1012    799(28)           786.2502          581.3629                                                                   
  2376   122.1512    753(27)           781.4873          581.4164                                                                   
  2377   122.2012    730(26)           782.1938          581.4694                                                                   
  2378   122.2512    779(27)           789.8201          581.5217                                                                   
  2379   122.3012    818(28)           806.6863          581.5736                                                                   
  2380   122.3512    797(27)           836.0790          581.6251                                                                   
  2381   122.4012    881(29)           882.3400          581.6761                                                                   
  2382   122.4512    946(30)           950.8163          581.7266                                                                   
  2383   122.5012    1043(31)          1047.1189          581.7765                                                                  
  2384   122.5512    1114(33)          1175.4817          581.8259                                                                  
  2385   122.6012    1245(34)          1336.5144          581.8745                                                                  
  2386   122.6512    1457(37)          1526.3008          581.9230                                                                  
  2387   122.7012    1650(40)          1735.2791          581.9708                                                                  
  2388   122.7512    1822(42)          1942.6897          582.0177                                                                  
  2389   122.8012    1959(43)          2110.9502          582.0642                                                                  
  2390   122.8512    2068(44)          2190.0574          582.1103                                                                  
  2391   122.9012    2111(45)          2144.4265          582.1556                                                                  
  2392   122.9512    1881(42)          1983.8650          582.2003                                                                  
  2393   123.0012    1833(42)          1755.7726          582.2444                                                                  
  2394   123.0512    1587(39)          1511.1592          582.2879                                                                  
  2395   123.1012    1396(37)          1286.4323          582.3306                                                                  
  2396   123.1512    1155(33)          1101.5254          582.3729                                                                  
  2397   123.2012    1002(31)           962.8159          582.4146                                                                  
  2398   123.2512    955(30)           867.3044          582.4553                                                                   
  2399   123.3012    819(28)           806.9589          582.4955                                                                   
  2400   123.3512    819(28)           772.4893          582.5350                                                                   
  2401   123.4012    793(28)           755.7404          582.5740                                                                   
  2402   123.4512    758(27)           750.4673          582.6121                                                                   
  2403   123.5012    819(28)           752.0980          582.6495                                                                   
  2404   123.5512    756(27)           756.9738          582.6865                                                                   
  2405   123.6012    757(27)           761.7234          582.7223                                                                   
  2406   123.6512    728(26)           763.2694          582.7579                                                                   
  2407   123.7012    754(27)           759.9630          582.7925                                                                   
  2408   123.7512    779(27)           752.6846          582.8264                                                                   
  2409   123.8012    768(27)           744.1027          582.8593                                                                   
  2410   123.8512    723(26)           737.2242          582.8918                                                                   
  2411   123.9012    770(27)           734.8389          582.9235                                                                   
  2412   123.9512    780(27)           739.6296          582.9545                                                                   
  2413   124.0012    838(28)           754.3177          582.9846                                                                   
  2414   124.0512    837(28)           781.5685          583.0142                                                                   
  2415   124.1012    960(30)           823.4780          583.0426                                                                   
  2416   124.1512    897(29)           880.6678          583.0707                                                                   
  2417   124.2012    1059(32)           951.2059          583.0978                                                                  
  2418   124.2512    1107(32)          1029.4934          583.1240                                                                  
  2419   124.3012    1164(33)          1105.5675          583.1495                                                                  
  2420   124.3512    1165(33)          1165.3608          583.1744                                                                  
  2421   124.4012    1181(34)          1195.2805          583.1984                                                                  
  2422   124.4512    1132(33)          1192.0596          583.2215                                                                  
  2423   124.5012    1093(33)          1168.0837          583.2437                                                                  
  2424   124.5512    1068(32)          1145.1393          583.2653                                                                  
  2425   124.6012    1079(32)          1146.6648          583.2860                                                                  
  2426   124.6512    1147(33)          1195.1833          583.3060                                                                  
  2427   124.7012    1290(35)          1311.7025          583.3252                                                                  
  2428   124.7512    1561(39)          1513.5972          583.3433                                                                  
  2429   124.8012    1862(42)          1810.5836          583.3610                                                                  
  2430   124.8512    2218(46)          2198.9209          583.3775                                                                  
  2431   124.9012    2607(50)          2655.2747          583.3935                                                                  
  2432   124.9512    3062(54)          3131.2107          583.4084                                                                  
  2433   125.0012    3438(58)          3550.3406          583.4227                                                                  
  2434   125.0512    3472(58)          3816.7427          583.4361                                                                  
  2435   125.1012    3550(59)          3847.0046          583.4485                                                                  
  2436   125.1512    3461(58)          3625.4221          583.4603                                                                  
  2437   125.2012    3160(56)          3219.7119          583.4711                                                                  
  2438   125.2512    2632(51)          2731.1599          583.4810                                                                  
  2439   125.3012    2292(48)          2244.7559          583.4902                                                                  
  2440   125.3512    1897(43)          1815.3044          583.4987                                                                  
  2441   125.4012    1598(40)          1469.4611          583.5062                                                                  
  2442   125.4512    1301(36)          1211.5602          583.5129                                                                  
  2443   125.5012    1023(32)          1031.3236          583.5186                                                                  
  2444   125.5512    971(31)           911.4675          583.5237                                                                   
  2445   125.6012    855(29)           834.1876          583.5280                                                                   
  2446   125.6512    767(28)           784.6277          583.5312                                                                   
  2447   125.7012    755(28)           752.0877          583.5336                                                                   
  2448   125.7512    754(28)           729.6883          583.5353                                                                   
  2449   125.8012    732(27)           713.3458          583.5362                                                                   
  2450   125.8512    675(26)           700.7775          583.5362                                                                   
  2451   125.9012    717(27)           690.6580          583.5355                                                                   
  2452   125.9512    713(27)           682.4048          583.5336                                                                   
  2453   126.0012    692(27)           675.5220          583.5310                                                                   
  2454   126.0512    704(27)           669.7247          583.5279                                                                   
  2455   126.1012    678(26)           664.8177          583.5237                                                                   
  2456   126.1512    698(27)           660.6581          583.5188                                                                   
  2457   126.2012    626(25)           657.1329          583.5132                                                                   
  2458   126.2512    669(26)           654.1783          583.5065                                                                   
  2459   126.3012    716(27)           651.7402          583.4991                                                                   
  2460   126.3512    655(26)           649.8029          583.4908                                                                   
  2461   126.4012    642(26)           648.3967          583.4819                                                                   
  2462   126.4512    635(26)           647.6197          583.4720                                                                   
  2463   126.5012    634(25)           647.6616          583.4615                                                                   
  2464   126.5512    694(27)           648.8928          583.4500                                                                   
  2465   126.6012    639(25)           651.7873          583.4378                                                                   
  2466   126.6512    672(26)           657.0391          583.4248                                                                   
  2467   126.7012    661(26)           665.3342          583.4111                                                                   
  2468   126.7512    702(27)           677.2208          583.3964                                                                   
  2469   126.8012    669(26)           692.8456          583.3812                                                                   
  2470   126.8512    746(27)           711.6475          583.3652                                                                   
  2471   126.9012    750(27)           732.1028          583.3482                                                                   
  2472   126.9512    735(27)           751.5403          583.3309                                                                   
  2473   127.0012    796(28)           766.1618          583.3124                                                                   
  2474   127.0512    754(27)           772.0162          583.2935                                                                   
  2475   127.1012    767(27)           767.1873          583.2735                                                                   
  2476   127.1512    761(27)           753.2996          583.2529                                                                   
  2477   127.2012    779(28)           734.2228          583.2317                                                                   
  2478   127.2512    732(27)           713.8271          583.2098                                                                   
  2479   127.3012    681(26)           694.8939          583.1873                                                                   
  2480   127.3512    706(26)           679.0312          583.1636                                                                   
  2481   127.4012    675(26)           666.9019          583.1395                                                                   
  2482   127.4512    671(25)           658.3983          583.1146                                                                   
  2483   127.5012    682(26)           652.9938          583.0892                                                                   
  2484   127.5512    668(25)           649.9407          583.0630                                                                   
  2485   127.6012    636(25)           648.6755          583.0361                                                                   
  2486   127.6512    655(25)           648.6273          583.0087                                                                   
  2487   127.7012    663(25)           649.4387          582.9807                                                                   
  2488   127.7512    626(24)           650.9021          582.9519                                                                   
  2489   127.8012    662(25)           652.9263          582.9224                                                                   
  2490   127.8512    652(25)           655.5067          582.8923                                                                   
  2491   127.9012    642(25)           658.7162          582.8617                                                                   
  2492   127.9512    652(25)           662.6917          582.8304                                                                   
  2493   128.0012    619(24)           667.6764          582.7985                                                                   
  2494   128.0512    687(26)           673.9916          582.7661                                                                   
  2495   128.1012    693(26)           682.0589          582.7329                                                                   
  2496   128.1512    688(26)           692.3826          582.6993                                                                   
  2497   128.2012    706(26)           705.5063          582.6651                                                                   
  2498   128.2512    711(26)           721.9376          582.6304                                                                   
  2499   128.3012    752(27)           742.0790          582.5950                                                                   
  2500   128.3512    749(27)           766.0556          582.5594                                                                   
  2501   128.4012    736(26)           793.5610          582.5229                                                                   
  2502   128.4512    808(28)           823.7983          582.4861                                                                   
  2503   128.5012    818(28)           855.8064          582.4486                                                                   
  2504   128.5512    874(29)           889.2823          582.4110                                                                   
  2505   128.6012    899(29)           925.0450          582.3724                                                                   
  2506   128.6512    971(30)           965.0931          582.3338                                                                   
  2507   128.7012    1045(31)          1013.2314          582.2944                                                                  
  2508   128.7512    1079(32)          1077.1921          582.2548                                                                  
  2509   128.8012    1240(34)          1170.9011          582.2147                                                                  
  2510   128.8512    1386(36)          1313.9746          582.1741                                                                  
  2511   128.9012    1617(39)          1528.3745          582.1330                                                                  
  2512   128.9512    2010(43)          1833.6616          582.0915                                                                  
  2513   129.0012    2321(47)          2241.2002          582.0500                                                                  
  2514   129.0512    2855(52)          2748.3606          582.0078                                                                  
  2515   129.1012    3422(56)          3331.4453          581.9652                                                                  
  2516   129.1512    3945(61)          3940.4021          581.9223                                                                  
  2517   129.2012    4331(64)          4495.7778          581.8790                                                                  
  2518   129.2512    4538(65)          4898.2554          581.8354                                                                  
  2519   129.3012    4544(65)          5064.4180          581.7915                                                                  
  2520   129.3512    4469(65)          4968.6431          581.7474                                                                  
  2521   129.4012    4346(63)          4646.3228          581.7029                                                                  
  2522   129.4512    3947(61)          4163.0659          581.6581                                                                  
  2523   129.5012    3430(57)          3594.3079          581.6131                                                                  
  2524   129.5512    2898(52)          3012.8628          581.5677                                                                  
  2525   129.6012    2396(47)          2475.9292          581.5222                                                                  
  2526   129.6512    1994(43)          2017.0778          581.4766                                                                  
  2527   129.7012    1653(39)          1648.7104          581.4304                                                                  
  2528   129.7512    1401(36)          1368.1995          581.3843                                                                  
  2529   129.8012    1163(33)          1163.6694          581.3379                                                                  
  2530   129.8512    1117(32)          1019.6838          581.2914                                                                  
  2531   129.9012    978(30)           920.6676          581.2448                                                                   
  2532   129.9512    836(28)           853.2191          581.1977                                                                   
  2533   130.0012    796(27)           806.9816          581.1506                                                                   
  2534   130.0512    762(27)           774.5364          581.1035                                                                   
  2535   130.1012    731(26)           750.9685          581.0564                                                                   
  2536   130.1512    704(26)           733.1563          581.0092                                                                   
  2537   130.2012    727(26)           719.1896          580.9615                                                                   
  2538   130.2512    722(26)           707.9936          580.9140                                                                   
  2539   130.3012    651(25)           698.9238          580.8665                                                                   
  2540   130.3512    660(25)           691.6530          580.8188                                                                   
  2541   130.4012    693(25)           686.1058          580.7712                                                                   
  2542   130.4512    709(26)           682.2893          580.7234                                                                   
  2543   130.5012    729(26)           680.3059          580.6760                                                                   
  2544   130.5512    695(26)           680.2609          580.6282                                                                   
  2545   130.6012    675(25)           682.1664          580.5806                                                                   
  2546   130.6512    679(25)           685.9171          580.5330                                                                   
  2547   130.7012    725(26)           691.0924          580.4854                                                                   
  2548   130.7512    713(26)           696.9603          580.4380                                                                   
  2549   130.8012    697(26)           702.4190          580.3905                                                                   
  2550   130.8512    713(26)           706.0435          580.3433                                                                   
  2551   130.9012    715(26)           706.4525          580.2962                                                                   
  2552   130.9512    732(26)           703.0034          580.2490                                                                   
  2553   131.0012    701(26)           696.2243          580.2021                                                                   
  2554   131.0512    706(26)           687.4335          580.1553                                                                   
  2555   131.1012    706(26)           678.0397          580.1088                                                                   
  2556   131.1512    710(26)           669.1517          580.0622                                                                   
  2557   131.2012    636(25)           661.5103          580.0159                                                                   
  2558   131.2512    700(26)           655.5329          579.9700                                                                   
  2559   131.3012    670(25)           651.3752          579.9242                                                                   
  2560   131.3512    682(25)           649.0240          579.8785                                                                   
  2561   131.4012    687(26)           648.3709          579.8331                                                                   
  2562   131.4512    691(26)           649.2836          579.7877                                                                   
  2563   131.5012    676(26)           651.6588          579.7431                                                                   
  2564   131.5512    661(25)           655.4512          579.6984                                                                   
  2565   131.6012    672(26)           660.7014          579.6541                                                                   
  2566   131.6512    681(26)           667.5609          579.6102                                                                   
  2567   131.7012    725(27)           676.3013          579.5666                                                                   
  2568   131.7512    672(26)           687.3608          579.5233                                                                   
  2569   131.8012    732(27)           701.4249          579.4801                                                                   
  2570   131.8512    707(26)           719.4820          579.4376                                                                   
  2571   131.9012    749(27)           742.6501          579.3954                                                                   
  2572   131.9512    819(29)           771.6865          579.3533                                                                   
  2573   132.0012    807(29)           806.5074          579.3122                                                                   
  2574   132.0512    895(30)           845.7960          579.2709                                                                   
  2575   132.1012    842(29)           886.7113          579.2305                                                                   
  2576   132.1512    903(30)           924.8726          579.1902                                                                   
  2577   132.2012    961(31)           954.9152          579.1505                                                                   
  2578   132.2512    851(29)           972.2671          579.1111                                                                   
  2579   132.3012    867(30)           974.9756          579.0724                                                                   
  2580   132.3512    871(30)           963.9679          579.0341                                                                   
  2581   132.4012    935(31)           941.9950          578.9962                                                                   
  2582   132.4512    838(29)           912.5635          578.9588                                                                   
  2583   132.5012    799(29)           879.0951          578.9222                                                                   
  2584   132.5512    848(30)           844.5646          578.8859                                                                   
  2585   132.6012    761(28)           811.5557          578.8502                                                                   
  2586   132.6512    771(28)           782.1229          578.8149                                                                   
  2587   132.7012    757(28)           757.5934          578.7803                                                                   
  2588   132.7512    729(27)           738.5048          578.7463                                                                   
  2589   132.8012    728(27)           724.7664          578.7128                                                                   
  2590   132.8512    711(27)           715.9496          578.6799                                                                   
  2591   132.9012    743(28)           711.4849          578.6477                                                                   
  2592   132.9512    708(27)           710.8342          578.6161                                                                   
  2593   133.0012    677(26)           713.5921          578.5852                                                                   
  2594   133.0512    728(27)           719.5853          578.5546                                                                   
  2595   133.1012    763(28)           728.9665          578.5249                                                                   
  2596   133.1512    720(27)           742.3450          578.4957                                                                   
  2597   133.2012    814(29)           760.9404          578.4673                                                                   
  2598   133.2512    747(27)           786.8288          578.4399                                                                   
  2599   133.3012    836(29)           823.2544          578.4126                                                                   
  2600   133.3512    860(29)           874.9669          578.3861                                                                   
  2601   133.4012    918(30)           948.5990          578.3605                                                                   
  2602   133.4512    1057(32)          1052.6604          578.3355                                                                  
  2603   133.5012    1206(34)          1197.1982          578.3115                                                                  
  2604   133.5512    1409(37)          1392.6302          578.2877                                                                  
  2605   133.6012    1769(42)          1647.6025          578.2649                                                                  
  2606   133.6512    2210(47)          1966.5808          578.2430                                                                  
  2607   133.7012    2579(50)          2346.6213          578.2214                                                                  
  2608   133.7512    2874(53)          2775.3784          578.2011                                                                  
  2609   133.8012    3331(57)          3228.8828          578.1812                                                                  
  2610   133.8512    3759(60)          3668.7600          578.1624                                                                  
  2611   133.9012    3848(61)          4041.5242          578.1440                                                                  
  2612   133.9512    3950(62)          4283.4717          578.1265                                                                  
  2613   134.0012    3954(61)          4341.1157          578.1099                                                                  
  2614   134.0512    3912(61)          4199.0283          578.0939                                                                  
  2615   134.1012    3778(60)          3890.5181          578.0787                                                                  
  2616   134.1512    3378(57)          3478.0266          578.0644                                                                  
  2617   134.2012    3093(54)          3026.3042          578.0510                                                                  
  2618   134.2512    2546(49)          2586.9375          578.0383                                                                  
  2619   134.3012    2300(47)          2194.9785          578.0264                                                                  
  2620   134.3512    1966(43)          1870.1145          578.0154                                                                  
  2621   134.4012    1615(39)          1618.3926          578.0051                                                                  
  2622   134.4512    1429(37)          1435.6416          577.9958                                                                  
  2623   134.5012    1257(35)          1310.2611          577.9872                                                                  
  2624   134.5512    1152(33)          1226.5901          577.9794                                                                  
  2625   134.6012    1150(33)          1168.0698          577.9726                                                                  
  2626   134.6512    1062(32)          1120.3832          577.9664                                                                  
  2627   134.7012    963(30)          1074.3705          577.9611                                                                   
  2628   134.7512    921(30)          1026.7510          577.9572                                                                   
  2629   134.8012    905(29)           978.5288          577.9534                                                                   
  2630   134.8512    919(30)           932.2958          577.9507                                                                   
  2631   134.9012    890(29)           890.6397          577.9490                                                                   
  2632   134.9512    853(29)           855.4484          577.9479                                                                   
  2633   135.0012    840(28)           827.9208          577.9480                                                                   
  2634   135.0512    803(28)           808.1304          577.9487                                                                   
  2635   135.1012    803(28)           795.4123          577.9503                                                                   
  2636   135.1512    786(27)           788.4713          577.9527                                                                   
  2637   135.2012    746(27)           785.7029          577.9559                                                                   
  2638   135.2512    794(27)           785.5486          577.9603                                                                   
  2639   135.3012    753(27)           786.8340          577.9652                                                                   
  2640   135.3512    756(27)           788.9312          577.9709                                                                   
  2641   135.4012    738(26)           791.7642          577.9778                                                                   
  2642   135.4512    783(27)           795.6873          577.9852                                                                   
  2643   135.5012    806(28)           801.1828          577.9938                                                                   
  2644   135.5512    835(28)           808.4292          578.0031                                                                   
  2645   135.6012    768(27)           816.9680          578.0131                                                                   
  2646   135.6512    819(28)           825.5756          578.0239                                                                   
  2647   135.7012    753(27)           832.3503          578.0356                                                                   
  2648   135.7512    800(27)           835.1914          578.0484                                                                   
  2649   135.8012    822(28)           832.6713          578.0616                                                                   
  2650   135.8512    788(27)           824.8721          578.0758                                                                   
  2651   135.9012    849(28)           813.4663          578.0909                                                                   
  2652   135.9512    802(28)           801.0493          578.1067                                                                   
  2653   136.0012    810(28)           790.2897          578.1235                                                                   
  2654   136.0512    769(27)           783.3810          578.1408                                                                   
  2655   136.1012    808(28)           781.8094          578.1591                                                                   
  2656   136.1512    797(27)           786.2291          578.1780                                                                   
  2657   136.2012    791(27)           796.4261          578.1978                                                                   
  2658   136.2512    800(27)           811.2936          578.2186                                                                   
  2659   136.3012    822(28)           828.8450          578.2398                                                                   
  2660   136.3512    850(28)           846.2753          578.2620                                                                   
  2661   136.4012    894(29)           860.2181          578.2847                                                                   
  2662   136.4512    811(28)           867.3656          578.3082                                                                   
  2663   136.5012    864(28)           865.5823          578.3328                                                                   
  2664   136.5512    882(29)           854.8069          578.3578                                                                   
  2665   136.6012    875(29)           836.9630          578.3834                                                                   
  2666   136.6512    821(28)           814.9440          578.4101                                                                   
  2667   136.7012    770(27)           791.6537          578.4371                                                                   
  2668   136.7512    827(28)           769.4920          578.4650                                                                   
  2669   136.8012    783(27)           750.2833          578.4935                                                                   
  2670   136.8512    770(27)           735.3807          578.5228                                                                   
  2671   136.9012    737(26)           725.8120          578.5525                                                                   
  2672   136.9512    687(25)           722.5028          578.5829                                                                   
  2673   137.0012    796(27)           726.4788          578.6142                                                                   
  2674   137.0512    771(27)           739.0414          578.6459                                                                   
  2675   137.1012    762(27)           761.8846          578.6782                                                                   
  2676   137.1512    794(27)           797.0478          578.7110                                                                   
  2677   137.2012    899(29)           846.9136          578.7446                                                                   
  2678   137.2512    973(30)           913.4784          578.7789                                                                   
  2679   137.3012    1213(34)           998.1285          578.8133                                                                  
  2680   137.3512    1211(34)          1100.7759          578.8484                                                                  
  2681   137.4012    1385(36)          1219.3213          578.8842                                                                  
  2682   137.4512    1519(38)          1349.3947          578.9202                                                                  
  2683   137.5012    1536(38)          1483.3481          578.9570                                                                  
  2684   137.5512    1702(40)          1610.4166          578.9940                                                                  
  2685   137.6012    1718(41)          1716.7710          579.0317                                                                  
  2686   137.6512    1717(40)          1787.2900          579.0696                                                                  
  2687   137.7012    1630(39)          1809.4718          579.1080                                                                  
  2688   137.7512    1655(40)          1778.8623          579.1472                                                                  
  2689   137.8012    1639(40)          1701.3450          579.1863                                                                  
  2690   137.8512    1530(38)          1590.2168          579.2259                                                                  
  2691   137.9012    1383(37)          1460.6934          579.2660                                                                  
  2692   137.9512    1387(37)          1326.3281          579.3062                                                                  
  2693   138.0012    1227(35)          1197.4619          579.3470                                                                  
  2694   138.0512    1055(32)          1081.1442          579.3881                                                                  
  2695   138.1012    944(31)           981.4595          579.4290                                                                   
  2696   138.1512    871(29)           899.8981          579.4706                                                                   
  2697   138.2012    792(28)           836.0529          579.5123                                                                   
  2698   138.2512    755(27)           788.1530          579.5544                                                                   
  2699   138.3012    766(28)           753.7106          579.5964                                                                   
  2700   138.3512    753(28)           730.0590          579.6387                                                                   
  2701   138.4012    735(27)           714.7103          579.6815                                                                   
  2702   138.4512    722(27)           705.6290          579.7239                                                                   
  2703   138.5012    754(28)           701.3066          579.7667                                                                   
  2704   138.5512    721(27)           700.7881          579.8096                                                                   
  2705   138.6012    709(27)           703.6539          579.8525                                                                   
  2706   138.6512    766(28)           710.0032          579.8954                                                                   
  2707   138.7012    751(28)           720.4470          579.9385                                                                   
  2708   138.7512    772(28)           735.9952          579.9816                                                                   
  2709   138.8012    816(29)           758.5029          580.0243                                                                   
  2710   138.8512    816(29)           789.7954          580.0674                                                                   
  2711   138.9012    870(30)           831.9403          580.1104                                                                   
  2712   138.9512    953(32)           886.7302          580.1530                                                                   
  2713   139.0012    1006(32)           955.3168          580.1957                                                                  
  2714   139.0512    1102(34)          1037.7766          580.2383                                                                  
  2715   139.1012    1212(35)          1132.6960          580.2806                                                                  
  2716   139.1512    1285(36)          1236.9200          580.3228                                                                  
  2717   139.2012    1324(37)          1345.1277          580.3647                                                                  
  2718   139.2512    1406(38)          1449.7618          580.4066                                                                  
  2719   139.3012    1495(39)          1541.1072          580.4479                                                                  
  2720   139.3512    1537(40)          1608.1639          580.4890                                                                  
  2721   139.4012    1526(39)          1641.0583          580.5298                                                                  
  2722   139.4512    1506(39)          1634.3638          580.5704                                                                  
  2723   139.5012    1408(38)          1589.6024          580.6105                                                                  
  2724   139.5512    1420(38)          1514.4885          580.6503                                                                  
  2725   139.6012    1327(36)          1419.6042          580.6895                                                                  
  2726   139.6512    1211(35)          1315.8232          580.7283                                                                  
  2727   139.7012    1201(34)          1211.9598          580.7667                                                                  
  2728   139.7512    1076(33)          1114.7751          580.8045                                                                  
  2729   139.8012    1077(33)          1028.9124          580.8418                                                                  
  2730   139.8512    1020(32)           957.0470          580.8783                                                                  
  2731   139.9012    897(30)           900.0270          580.9145                                                                   
  2732   139.9512    837(29)           857.3197          580.9500                                                                   
  2733   140.0012    772(27)           827.2745          580.9849                                                                   
  2734   140.0512    795(28)           807.6179          581.0190                                                                   
  2735   140.1012    803(28)           795.6531          581.0522                                                                   
  2736   140.1512    786(28)           788.6198          581.0850                                                                   
  2737   140.2012    807(28)           783.9558          581.1168                                                                   
  2738   140.2512    767(27)           779.5764          581.1481                                                                   
  2739   140.3012    777(27)           774.1497          581.1783                                                                   
  2740   140.3512    771(27)           767.2134          581.2076                                                                   
  2741   140.4012    749(27)           759.0420          581.2360                                                                   
  2742   140.4512    758(27)           750.3998          581.2635                                                                   
  2743   140.5012    732(26)           742.2874          581.2904                                                                   
  2744   140.5512    736(26)           735.7820          581.3159                                                                   
  2745   140.6012    693(26)           731.9547          581.3404                                                                   
  2746   140.6512    792(27)           731.8226          581.3638                                                                   
  2747   140.7012    712(26)           736.3547          581.3860                                                                   
  2748   140.7512    800(27)           746.3862          581.4077                                                                   
  2749   140.8012    770(27)           762.8336          581.4279                                                                   
  2750   140.8512    846(28)           786.3250          581.4466                                                                   
  2751   140.9012    832(28)           817.3804          581.4643                                                                   
  2752   140.9512    919(29)           856.2079          581.4808                                                                   
  2753   141.0012    946(30)           902.5963          581.4960                                                                   
  2754   141.0512    1073(32)           955.7837          581.5100                                                                  
  2755   141.1012    1113(32)          1014.3749          581.5226                                                                  
  2756   141.1512    1152(33)          1076.4344          581.5336                                                                  
  2757   141.2012    1257(34)          1139.4319          581.5433                                                                  
  2758   141.2512    1282(35)          1200.3160          581.5518                                                                  
  2759   141.3012    1310(35)          1255.4375          581.5585                                                                  
  2760   141.3512    1268(34)          1300.5146          581.5640                                                                  
  2761   141.4012    1253(34)          1330.8942          581.5676                                                                  
  2762   141.4512    1275(34)          1342.1616          581.5698                                                                  
  2763   141.5012    1300(35)          1331.7357          581.5704                                                                  
  2764   141.5512    1177(33)          1299.8145          581.5693                                                                  
  2765   141.6012    1189(33)          1249.6233          581.5667                                                                  
  2766   141.6512    1121(32)          1186.7324          581.5623                                                                  
  2767   141.7012    1109(32)          1116.8158          581.5560                                                                  
  2768   141.7512    1074(32)          1045.0475          581.5482                                                                  
  2769   141.8012    956(30)           975.5289          581.5384                                                                   
  2770   141.8512    942(30)           911.2395          581.5269                                                                   
  2771   141.9012    778(27)           854.0392          581.5134                                                                   
  2772   141.9512    767(27)           804.9166          581.4978                                                                   
  2773   142.0012    798(27)           764.0637          581.4805                                                                   
  2774   142.0512    689(25)           731.0729          581.4613                                                                   
  2775   142.1012    693(25)           705.1337          581.4399                                                                   
  2776   142.1512    657(25)           685.1883          581.4167                                                                   
  2777   142.2012    608(24)           670.1310          581.3911                                                                   
  2778   142.2512    649(25)           658.8973          581.3638                                                                   
  2779   142.3012    653(25)           650.5480          581.3342                                                                   
  2780   142.3512    643(24)           644.3104          581.3021                                                                   
  2781   142.4012    633(24)           639.5804          581.2679                                                                   
  2782   142.4512    661(25)           635.9158          581.2316                                                                   
  2783   142.5012    616(24)           633.0035          581.1932                                                                   
  2784   142.5512    643(24)           630.6285          581.1522                                                                   
  2785   142.6012    674(25)           628.6488          581.1091                                                                   
  2786   142.6512    607(24)           626.9689          581.0635                                                                   
  2787   142.7012    640(24)           625.5278          581.0153                                                                   
  2788   142.7512    618(24)           624.2850          580.9650                                                                   
  2789   142.8012    630(24)           623.2122          580.9122                                                                   
  2790   142.8512    634(24)           622.2893          580.8568                                                                   
  2791   142.9012    637(24)           621.5009          580.7988                                                                   
  2792   142.9512    568(23)           620.8358          580.7383                                                                   
  2793   143.0012    591(23)           620.2849          580.6751                                                                   
  2794   143.0512    620(24)           619.8426          580.6094                                                                   
  2795   143.1012    626(24)           619.5056          580.5411                                                                   
  2796   143.1512    661(25)           619.2739          580.4700                                                                   
  2797   143.2012    648(25)           619.1520          580.3962                                                                   
  2798   143.2512    646(25)           619.1484          580.3196                                                                   
  2799   143.3012    638(24)           619.2708          580.2403                                                                   
  2800   143.3512    625(24)           619.5494          580.1582                                                                   
  2801   143.4012    649(25)           620.0017          580.0732                                                                   
  2802   143.4512    665(25)           620.6555          579.9852                                                                   
  2803   143.5012    629(24)           621.5416          579.8946                                                                   
  2804   143.5512    646(25)           622.6911          579.8008                                                                   
  2805   143.6012    612(24)           624.1337          579.7042                                                                   
  2806   143.6512    618(24)           625.8445          579.6045                                                                   
  2807   143.7012    724(26)           627.9447          579.5019                                                                   
  2808   143.7512    644(25)           630.3921          579.3962                                                                   
  2809   143.8012    642(25)           633.1852          579.2874                                                                   
  2810   143.8512    689(26)           636.3090          579.1755                                                                   
  2811   143.9012    651(25)           639.7382          579.0605                                                                   
  2812   143.9512    644(25)           643.4291          578.9423                                                                   
  2813   144.0012    676(26)           647.3254          578.8209                                                                   
  2814   144.0512    612(24)           651.3611          578.6962                                                                   
  2815   144.1012    692(26)           655.4763          578.5684                                                                   
  2816   144.1512    651(25)           659.6450          578.4371                                                                   
  2817   144.2012    659(25)           663.8885          578.3029                                                                   
  2818   144.2512    666(25)           668.2763          578.1653                                                                   
  2819   144.3012    680(26)           672.8957          578.0241                                                                   
  2820   144.3512    712(26)           677.8077          577.8797                                                                   
  2821   144.4012    674(26)           683.0158          577.7317                                                                   
  2822   144.4512    696(26)           688.4363          577.5806                                                                   
  2823   144.5012    750(28)           693.8942          577.4259                                                                   
  2824   144.5512    689(26)           699.1277          577.2677                                                                   
  2825   144.6012    702(27)           703.8082          577.1061                                                                   
  2826   144.6512    759(28)           707.5978          576.9410                                                                   
  2827   144.7012    729(27)           710.2267          576.7723                                                                   
  2828   144.7512    738(27)           711.6179          576.6001                                                                   
  2829   144.8012    734(28)           711.9456          576.4241                                                                   
  2830   144.8512    730(27)           711.6514          576.2448                                                                   
  2831   144.9012    748(28)           711.3779          576.0616                                                                   
  2832   144.9512    760(28)           711.8868          575.8749                                                                   
  2833   145.0012    751(28)           713.9940          575.6845                                                                   
  2834   145.0512    708(27)           718.5298          575.4906                                                                   
  2835   145.1012    706(27)           726.3110          575.2928                                                                   
  2836   145.1512    721(27)           738.1227          575.0914                                                                   
  2837   145.2012    752(28)           754.6656          574.8863                                                                   
  2838   145.2512    792(29)           776.5126          574.6772                                                                   
  2839   145.3012    850(30)           804.0463          574.4645                                                                   
  2840   145.3512    886(30)           837.3818          574.2480                                                                   
  2841   145.4012    958(32)           876.3456          574.0277                                                                   
  2842   145.4512    937(31)           920.3542          573.8035                                                                   
  2843   145.5012    1007(32)           968.4089          573.5756                                                                  
  2844   145.5512    1021(33)          1019.0481          573.3438                                                                  
  2845   145.6012    1089(34)          1070.3103          573.1080                                                                  
  2846   145.6512    1109(34)          1119.7954          572.8685                                                                  
  2847   145.7012    1172(35)          1164.6069          572.6251                                                                  
  2848   145.7512    1145(34)          1201.6541          572.3774                                                                  
  2849   145.8012    1183(35)          1227.9185          572.1262                                                                  
  2850   145.8512    1177(35)          1241.1019          571.8712                                                                  
  2851   145.9012    1212(35)          1240.2366          571.6119                                                                  
  2852   145.9512    1191(35)          1226.0017          571.3488                                                                  
  2853   146.0012    1137(34)          1200.5936          571.0816                                                                  
  2854   146.0512    1130(34)          1167.1819          570.8107                                                                  
  2855   146.1012    1135(34)          1129.3029          570.5357                                                                  
  2856   146.1512    1022(32)          1090.3456          570.2567                                                                  
  2857   146.2012    1053(32)          1053.3741          569.9736                                                                  
  2858   146.2512    1002(32)          1020.9799          569.6866                                                                  
  2859   146.3012    954(30)           995.2527          569.3956                                                                   
  2860   146.3512    998(32)           977.7831          569.1005                                                                   
  2861   146.4012    968(31)           969.6325          568.8015                                                                   
  2862   146.4512    978(31)           971.3785          568.4985                                                                   
  2863   146.5012    991(31)           983.1028          568.1912                                                                   
  2864   146.5512    1029(32)          1004.4684          567.8801                                                                  
  2865   146.6012    997(31)          1034.6980          567.5649                                                                   
  2866   146.6512    1016(31)          1072.5964          567.2457                                                                  
  2867   146.7012    1070(32)          1116.9553          566.9225                                                                  
  2868   146.7512    1113(32)          1166.0033          566.5950                                                                  
  2869   146.8012    1126(33)          1217.8887          566.2636                                                                  
  2870   146.8512    1222(34)          1270.6624          565.9283                                                                  
  2871   146.9012    1180(33)          1322.5369          565.5887                                                                  
  2872   146.9512    1240(34)          1372.0732          565.2455                                                                  
  2873   147.0012    1272(35)          1418.5602          564.8976                                                                  
  2874   147.0512    1308(35)          1462.2356          564.5462                                                                  
  2875   147.1012    1351(36)          1504.3040          564.1906                                                                  
  2876   147.1512    1349(36)          1546.7891          563.8310                                                                  
  2877   147.2012    1463(37)          1592.0728          563.4673                                                                  
  2878   147.2512    1496(38)          1642.4819          563.0995                                                                  
  2879   147.3012    1625(39)          1699.8250          562.7280                                                                  
  2880   147.3512    1712(40)          1765.0115          562.3522                                                                  
  2881   147.4012    1843(41)          1837.9028          561.9726                                                                  
  2882   147.4512    1837(42)          1917.0664          561.5891                                                                  
  2883   147.5012    1971(43)          1999.8564          561.2012                                                                  
  2884   147.5512    2003(43)          2082.5317          560.8096                                                                  
  2885   147.6012    2110(45)          2160.4961          560.4139                                                                  
  2886   147.6512    2121(45)          2228.7683          560.0146                                                                  
  2887   147.7012    2147(45)          2282.2136          559.6113                                                                  
  2888   147.7512    2208(46)          2316.0122          559.2036                                                                  
  2889   147.8012    2179(45)          2326.0542          558.7922                                                                  
  2890   147.8512    2085(44)          2309.5112          558.3773                                                                  
  2891   147.9012    2049(44)          2265.4402          557.9581                                                                  
  2892   147.9512    2104(44)          2195.2212          557.5353                                                                  
  2893   148.0012    1996(43)          2102.4268          557.1085                                                                  
  2894   148.0512    1931(43)          1992.1833          556.6777                                                                  
  2895   148.1012    1893(42)          1870.3167          556.2434                                                                  
  2896   148.1512    1726(40)          1742.4292          555.8051                                                                  
  2897   148.2012    1727(40)          1613.6208          555.3632                                                                  
  2898   148.2512    1521(38)          1488.1090          554.9172                                                                  
  2899   148.3012    1418(36)          1369.2013          554.4678                                                                  
  2900   148.3512    1303(35)          1259.3538          554.0146                                                                  
  2901   148.4012    1283(35)          1160.1031          553.5579                                                                  
  2902   148.4512    1101(32)          1072.3574          553.0972                                                                  
  2903   148.5012    1029(31)           996.3606          552.6329                                                                  
  2904   148.5512    929(30)           931.8444          552.1652                                                                   
  2905   148.6012    922(29)           878.1656          551.6939                                                                   
  2906   148.6512    825(28)           834.3668          551.2188                                                                   
  2907   148.7012    791(27)           799.3865          550.7402                                                                   
  2908   148.7512    768(27)           772.0877          550.2581                                                                   
  2909   148.8012    725(26)           751.3513          549.7725                                                                   
  2910   148.8512    707(26)           736.1346          549.2838                                                                   
  2911   148.9012    764(27)           725.4846          548.7913                                                                   
  2912   148.9512    734(26)           718.5822          548.2956                                                                   
  2913   149.0012    773(27)           714.7178          547.7963                                                                   
  2914   149.0512    749(27)           713.2886          547.2938                                                                   
  2915   149.1012    748(27)           713.7791          546.7881                                                                   
  2916   149.1512    721(26)           715.7432          546.2792                                                                   
  2917   149.2012    738(26)           718.7822          545.7669                                                                   
  2918   149.2512    770(27)           722.5278          545.2512                                                                   
  2919   149.3012    741(26)           726.6285          544.7326                                                                   
  2920   149.3512    738(26)           730.7411          544.2111                                                                   
  2921   149.4012    778(27)           734.5366          543.6862                                                                   
  2922   149.4512    797(27)           737.7077          543.1584                                                                   
  2923   149.5012    793(27)           740.0209          542.6274                                                                   
  2924   149.5512    745(26)           741.3324          542.0938                                                                   
  2925   149.6012    803(27)           741.6367          541.5570                                                                   
  2926   149.6512    771(27)           741.0806          541.0175                                                                   
  2927   149.7012    808(28)           739.9467          540.4750                                                                   
  2928   149.7512    757(26)           738.6218          539.9297                                                                   
  2929   149.8012    707(26)           737.5583          539.3818                                                                   
  2930   149.8512    802(27)           737.2437          538.8311                                                                   
  2931   149.9012    794(27)           738.1831          538.2778                                                                   
  2932   149.9512    794(27)           740.8937          537.7219                                                                   
  2933   150.0012    765(27)           745.9036          537.1633                                                                   
  2934   150.0512    741(26)           753.7552          536.6022                                                                   
  2935   150.1012    734(26)           765.0026          536.0389                                                                   
  2936   150.1512    847(28)           780.2263          535.4730                                                                   
  2937   150.2012    848(28)           800.0084          534.9050                                                                   
  2938   150.2512    777(27)           824.9351          534.3341                                                                   
  2939   150.3012    879(29)           855.5800          533.7613                                                                   
  2940   150.3512    884(29)           892.4667          533.1865                                                                   
  2941   150.4012    933(30)           936.0859          532.6093                                                                   
  2942   150.4512    1042(32)           986.7926          532.0300                                                                  
  2943   150.5012    995(31)          1044.8082          531.4485                                                                   
  2944   150.5512    1068(32)          1110.1752          530.8652                                                                  
  2945   150.6012    1278(35)          1182.6990          530.2803                                                                  
  2946   150.6512    1244(34)          1262.0098          529.6932                                                                  
  2947   150.7012    1386(37)          1347.4036          529.1042                                                                  
  2948   150.7512    1567(39)          1437.8955          528.5135                                                                  
  2949   150.8012    1513(38)          1532.1599          527.9213                                                                  
  2950   150.8512    1637(40)          1628.4620          527.3274                                                                  
  2951   150.9012    1882(43)          1724.7385          526.7318                                                                  
  2952   150.9512    1805(43)          1818.4104          526.1346                                                                  
  2953   151.0012    1904(45)          1906.5110          525.5360                                                                  
  2954   151.0512    2044(45)          1985.7396          524.9363                                                                  
  2955   151.1012    1847(42)          2052.6040          524.3352
[truncated: 77,698 more chars]
