# Supplementary material for: Structure and magnetic properties of W-type hexaferrites
Source: IUCrJ. 2019 Apr 30;6(Pt 3):492–9. doi: 10.1107/S2052252519003130 (PMC6503931; doi:10.1107/S2052252519003130)
Supplement: Supplementary file 2 [file m-06-00492-sup2.zip › lt5018sup_cif/SrNi2Fe16O27/SrNi2Fe16O27_SLS_MS_StructureFactors.cif]

 
#==============================================
# Powder diffraction pattern number   4
#==============================================
 
data_WSNi_0p3mm_G50_E15p95keV_T12000eV_M_WAXS
 
_pd_block_id    WSNi_0p3mm_G50_E15p95keV_T12000eV_M_WAXS
#==============================================================================             
# 9. INSTRUMENT CHARACTERIZATION                                                            
                                                                                            
_exptl_special_details                                                                      
; ?                                                                                         
;                                                                                           
                                                                                            
# if regions of the data are excluded, the reason(s) are supplied here:                     
_pd_proc_info_excluded_regions                                                              
; ?                                                                                         
;                                                                                           
                                                                                            
# The following item is used to identify the equipment used to record                       
# the powder pattern when the diffractogram was measured at a laboratory                    
# other than the authors' home institution, e.g. when neutron or synchrotron                
# radiation is used.                                                                        
                                                                                            
_pd_instr_location                                                                          
; ?                                                                                         
;                                                                                           
_pd_calibration_special_details           # description of the method used                  
                                          # to calibrate the instrument                     
; ?                                                                                         
;                                                                                           
                                                                                            
_diffrn_ambient_temperature    ?                                                            
_diffrn_source                 ?                                                            
_diffrn_source_target          ?                                                            
_diffrn_source_type            ?                                                            
_diffrn_measurement_device_type ?                                                            
_diffrn_detector               ?                                                            
_diffrn_detector_type          ?  # make or model of detector                               
                                                                                            
_pd_meas_scan_method           ?  # options are 'step', 'cont',                             
                                  # 'tof', 'fixed' or                                       
                                  # 'disp' (= dispersive)                                   
_pd_meas_special_details                                                                    
;  ?                                                                                        
;                                                                                           
                                                                                            
# The following two items identify the program(s) used (if appropriate).                    
_computing_data_collection        ?                                                         
_computing_data_reduction         ?                                                         
                                                                                            
# Describe any processing performed on the data, prior to refinement.                       
# For example: a manual Lp correction or a precomputed absorption correction                
_pd_proc_info_data_reduction      ?                                                         
                                                                                            
# The following item is used for angular dispersive measurements only.                      
                                                                                            
_diffrn_radiation_monochromator   ?                                                         
                                                                                            
# The following items are used to define the size of the instrument.                        
# Not all distances are appropriate for all instrument types.                               
                                                                                            
_pd_instr_dist_src/mono           ?                                                         
_pd_instr_dist_mono/spec          ?                                                         
_pd_instr_dist_src/spec           ?                                                         
_pd_instr_dist_spec/anal          ?                                                         
_pd_instr_dist_anal/detc          ?                                                         
_pd_instr_dist_spec/detc          ?                                                         
                                                                                            
# 10. Specimen size and mounting information                                                
                                                                                            
# The next three fields give the specimen dimensions in mm.  The equatorial                 
# plane contains the incident and diffracted beam.                                          
                                                                                            
_pd_spec_size_axial               ?       # perpendicular to                                
                                          # equatorial plane                                
                                                                                            
_pd_spec_size_equat               ?       # parallel to                                     
                                          # scattering vector                               
                                          # in transmission                                 
                                                                                            
_pd_spec_size_thick               ?       # parallel to                                     
                                          # scattering vector                               
                                          # in reflection                                   
                                                                                            
_pd_spec_mounting                         # This field should be                            
                                          # used to give details of the                     
                                          # container.                                      
; ?                                                                                         
;                                                                                           
                                                                                            
_pd_spec_mount_mode               ?       # options are 'reflection'                        
                                          # or 'transmission'                               
                                                                                            
_pd_spec_shape                    ?       # options are 'cylinder'                          
                                          # 'flat_sheet' or 'irregular'                     
                                                                                            
     
_diffrn_radiation_probe                x-rays 
_diffrn_radiation_wavelength            0.7784
     
#  The following profile R-factors are NOT CORRECTED for background
#  The sum is extended to all non-excluded points.
#  These are the current CIF standard
 
_pd_proc_ls_prof_R_factor                4.3594
_pd_proc_ls_prof_wR_factor               4.1911
_pd_proc_ls_prof_wR_expected             0.3214
 
#  The following profile R-factors are CORRECTED for background
#  The sum is extended to all non-excluded points.
#  These items are not in the current CIF standard, but are defined above
 
_pd_proc_ls_prof_cR_factor               11.0138
_pd_proc_ls_prof_cwR_factor              12.9799
_pd_proc_ls_prof_cwR_expected             0.9953
 
#  The following items are not in the CIF standard, but are defined above
 
_pd_proc_ls_prof_chi2               170.0693
_pd_proc_ls_prof_echi2              172.2157
  
_pd_proc_ls_background_function   
;   FullProf Background function number  
;                                                                              
                                                                               
_exptl_absorpt_process_details                                                 
;   FullProf Absorption/surface roughness correction    
 No correction is applied ?.                                                   
;                                                                              
                                                                               
_pd_proc_ls_profile_function                                                   
;                                                                              
;                                                                              
_pd_proc_ls_peak_cutoff 0.00500                                                
_pd_calc_method  "   Rietveld Refinement" 
                                                                               
#---- raw/calc data loop -----   
_pd_meas_2theta_range_min       0.298800
_pd_meas_2theta_range_max     120.963600
_pd_meas_2theta_range_inc       0.003602
_pd_proc_2theta_range_min       0.298800
_pd_proc_2theta_range_max     120.963600
_pd_proc_2theta_range_inc       0.003602
 
loop_
_pd_proc_point_id
_pd_proc_2theta_corrected   
_pd_proc_intensity_total
_pd_calc_intensity_total
_pd_proc_intensity_bkg_calc
 
   474     2.0016    484.6(9)           480.7397          480.6694                                                                  
   475     2.0052    484.8(9)           480.5410          480.4700                                                                  
   476     2.0088    485.0(9)           480.3438          480.2720                                                                  
   477     2.0124    483.1(9)           480.1478          480.0753                                                                  
   478     2.0160    482.6(9)           479.9529          479.8797                                                                  
   479     2.0196    482.4(9)           479.7590          479.6851                                                                  
   480     2.0232    483.0(9)           479.5661          479.4914                                                                  
   481     2.0268    481.8(9)           479.3748          479.2993                                                                  
   482     2.0304    483.4(9)           479.1844          479.1081                                                                  
   483     2.0340    483.0(9)           478.9947          478.9176                                                                  
   484     2.0376    482.7(9)           478.8065          478.7286                                                                  
   485     2.0412    482.0(9)           478.6194          478.5407                                                                  
   486     2.0448    482.1(9)           478.4330          478.3535                                                                  
   487     2.0484    482.0(9)           478.2481          478.1677                                                                  
   488     2.0520    479.5(9)           478.0642          477.9830                                                                  
   489     2.0556    480.1(9)           477.8810          477.7989                                                                  
   490     2.0592    480.4(9)           477.6991          477.6161                                                                  
   491     2.0628    482.0(9)           477.5179          477.4340                                                                  
   492     2.0664    480.9(9)           477.3382          477.2534                                                                  
   493     2.0700    482.4(9)           477.1595          477.0737                                                                  
   494     2.0736    478.7(9)           476.9814          476.8947                                                                  
   495     2.0772    480.4(9)           476.8046          476.7169                                                                  
   496     2.0808    478.6(9)           476.6288          476.5401                                                                  
   497     2.0844    480.5(9)           476.4537          476.3641                                                                  
   498     2.0880    479.3(9)           476.2797          476.1890                                                                  
   499     2.0916    479.9(9)           476.1069          476.0152                                                                  
   500     2.0952    478.9(9)           475.9349          475.8422                                                                  
   501     2.0988    479.6(9)           475.7638          475.6700                                                                  
   502     2.1024    478.6(9)           475.5935          475.4987                                                                  
   503     2.1060    478.7(9)           475.4247          475.3287                                                                  
   504     2.1096    478.4(9)           475.2564          475.1593                                                                  
   505     2.1132    478.1(9)           475.0889          474.9907                                                                  
   506     2.1168    478.1(9)           474.9229          474.8235                                                                  
   507     2.1204    478.1(9)           474.7575          474.6569                                                                  
   508     2.1240    477.1(9)           474.5929          474.4911                                                                  
   509     2.1276    477.3(9)           474.4292          474.3262                                                                  
   510     2.1312    477.3(9)           474.2664          474.1622                                                                  
   511     2.1348    475.4(9)           474.1047          473.9992                                                                  
   512     2.1384    477.1(9)           473.9438          473.8370                                                                  
   513     2.1420    475.7(9)           473.7836          473.6755                                                                  
   514     2.1456    477.2(9)           473.6245          473.5150                                                                  
   515     2.1492    475.6(9)           473.4662          473.3554                                                                  
   516     2.1528    476.5(9)           473.3086          473.1964                                                                  
   517     2.1564    474.7(9)           473.1521          473.0385                                                                  
   518     2.1600    476.3(9)           472.9961          472.8810                                                                  
   519     2.1636    474.7(9)           472.8412          472.7247                                                                  
   520     2.1672    475.1(9)           472.6873          472.5693                                                                  
   521     2.1708    475.1(9)           472.5340          472.4144                                                                  
   522     2.1744    475.3(9)           472.3816          472.2604                                                                  
   523     2.1780    474.5(9)           472.2299          472.1072                                                                  
   524     2.1816    474.9(9)           472.0792          471.9548                                                                  
   525     2.1852    473.3(9)           471.9290          471.8030                                                                  
   526     2.1888    474.3(9)           471.7796          471.6519                                                                  
   527     2.1924    473.8(9)           471.6313          471.5019                                                                  
   528     2.1960    475.0(9)           471.4838          471.3527                                                                  
   529     2.1996    473.6(9)           471.3368          471.2039                                                                  
   530     2.2032    473.5(9)           471.1908          471.0560                                                                  
   531     2.2068    473.7(9)           471.0456          470.9089                                                                  
   532     2.2104    472.8(9)           470.9010          470.7625                                                                  
   533     2.2140    471.9(9)           470.7571          470.6166                                                                  
   534     2.2176    472.8(9)           470.6142          470.4717                                                                  
   535     2.2212    473.6(9)           470.4719          470.3274                                                                  
   536     2.2248    472.9(9)           470.3304          470.1838                                                                  
   537     2.2284    472.3(9)           470.1895          470.0408                                                                  
   538     2.2320    472.0(9)           470.0495          469.8987                                                                  
   539     2.2356    472.3(9)           469.9103          469.7573                                                                  
   540     2.2392    471.5(9)           469.7715          469.6162                                                                  
   541     2.2428    471.4(9)           469.6337          469.4760                                                                  
   542     2.2464    470.6(9)           469.4967          469.3367                                                                  
   543     2.2500    473.5(9)           469.3602          469.1978                                                                  
   544     2.2536    471.3(9)           469.2245          469.0596                                                                  
   545     2.2572    470.7(9)           469.0895          468.9221                                                                  
   546     2.2608    469.7(9)           468.9551          468.7851                                                                  
   547     2.2644    472.2(9)           468.8215          468.6489                                                                  
   548     2.2680    470.4(9)           468.6885          468.5131                                                                  
   549     2.2716    470.2(9)           468.5565          468.3783                                                                  
   550     2.2752    470.1(9)           468.4247          468.2437                                                                  
   551     2.2788    470.8(9)           468.2938          468.1099                                                                  
   552     2.2824    468.7(9)           468.1638          467.9769                                                                  
   553     2.2860    468.9(9)           468.0342          467.8442                                                                  
   554     2.2896    470.0(9)           467.9052          467.7122                                                                  
   555     2.2932    469.9(9)           467.7771          467.5808                                                                  
   556     2.2968    469.4(9)           467.6496          467.4500                                                                  
   557     2.3004    470.2(9)           467.5227          467.3198                                                                  
   558     2.3040    469.8(9)           467.3966          467.1902                                                                  
   559     2.3076    467.8(9)           467.2712          467.0612                                                                  
   560     2.3112    469.5(9)           467.1462          466.9326                                                                  
   561     2.3148    467.8(9)           467.0222          466.8048                                                                  
   562     2.3184    468.7(9)           466.8985          466.6773                                                                  
   563     2.3220    469.4(9)           466.7756          466.5505                                                                  
   564     2.3256    468.0(8)           466.6534          466.4242                                                                  
   565     2.3292    468.7(9)           466.5317          466.2984                                                                  
   566     2.3328    469.3(9)           466.4109          466.1733                                                                  
   567     2.3364    468.6(9)           466.2905          466.0485                                                                  
   568     2.3400    469.0(9)           466.1708          465.9243                                                                  
   569     2.3436    468.0(9)           466.0517          465.8006                                                                  
   570     2.3472    469.3(9)           465.9333          465.6775                                                                  
   571     2.3508    468.1(9)           465.8156          465.5549                                                                  
   572     2.3544    468.7(9)           465.6986          465.4328                                                                  
   573     2.3580    469.0(9)           465.5820          465.3110                                                                  
   574     2.3616    470.6(9)           465.4663          465.1899                                                                  
   575     2.3652    470.7(9)           465.3510          465.0691                                                                  
   576     2.3688    471.1(9)           465.2365          464.9490                                                                  
   577     2.3724    471.2(9)           465.1228          464.8294                                                                  
   578     2.3760    469.9(9)           465.0096          464.7101                                                                  
   579     2.3796    469.9(9)           464.8970          464.5913                                                                  
   580     2.3832    469.4(9)           464.7852          464.4732                                                                  
   581     2.3868    468.3(9)           464.6740          464.3553                                                                  
   582     2.3904    468.9(9)           464.5633          464.2379                                                                  
   583     2.3940    467.9(9)           464.4533          464.1208                                                                  
   584     2.3976    467.7(9)           464.3443          464.0045                                                                  
   585     2.4012    466.5(9)           464.2358          463.8885                                                                  
   586     2.4048    464.6(9)           464.1278          463.7727                                                                  
   587     2.4084    465.8(8)           464.0207          463.6575                                                                  
   588     2.4120    464.4(9)           463.9144          463.5430                                                                  
   589     2.4156    465.4(8)           463.8084          463.4284                                                                  
   590     2.4192    465.0(9)           463.7035          463.3145                                                                  
   591     2.4228    466.7(9)           463.5992          463.2010                                                                  
   592     2.4264    465.3(9)           463.4957          463.0880                                                                  
   593     2.4300    464.4(8)           463.3928          462.9752                                                                  
   594     2.4336    462.9(8)           463.2908          462.8629                                                                  
   595     2.4372    464.4(8)           463.1896          462.7511                                                                  
   596     2.4408    465.0(9)           463.0892          462.6396                                                                  
   597     2.4444    464.9(8)           462.9893          462.5283                                                                  
   598     2.4480    462.9(8)           462.8905          462.4176                                                                  
   599     2.4516    463.5(8)           462.7928          462.3074                                                                  
   600     2.4552    462.7(8)           462.6955          462.1973                                                                  
   601     2.4588    463.7(8)           462.5993          462.0877                                                                  
   602     2.4624    464.2(9)           462.5041          461.9785                                                                  
   603     2.4660    464.4(9)           462.4096          461.8696                                                                  
   604     2.4696    464.3(8)           462.3163          461.7610                                                                  
   605     2.4732    461.9(8)           462.2237          461.6527                                                                  
   606     2.4768    462.2(8)           462.1325          461.5450                                                                  
   607     2.4804    462.1(8)           462.0423          461.4377                                                                  
   608     2.4840    463.4(8)           461.9529          461.3304                                                                  
   609     2.4876    462.5(9)           461.8649          461.2236                                                                  
   610     2.4912    462.9(8)           461.7781          461.1172                                                                  
   611     2.4948    461.0(8)           461.6923          461.0109                                                                  
   612     2.4984    463.1(8)           461.6082          460.9052                                                                  
   613     2.5020    462.4(9)           461.5251          460.7997                                                                  
   614     2.5056    462.6(8)           461.4435          460.6944                                                                  
   615     2.5092    462.1(8)           461.3635          460.5896                                                                  
   616     2.5128    463.2(8)           461.2850          460.4850                                                                  
   617     2.5164    463.9(9)           461.2081          460.3807                                                                  
   618     2.5200    464.5(8)           461.1330          460.2768                                                                  
   619     2.5236    464.7(9)           461.0597          460.1732                                                                  
   620     2.5272    467.1(9)           460.9884          460.0699                                                                  
   621     2.5308    466.9(9)           460.9190          459.9667                                                                  
   622     2.5344    465.9(9)           460.8519          459.8640                                                                  
   623     2.5380    465.5(9)           460.7871          459.7615                                                                  
   624     2.5416    466.5(9)           460.7247          459.6592                                                                  
   625     2.5452    465.1(9)           460.6651          459.5573                                                                  
   626     2.5488    463.1(9)           460.6082          459.4557                                                                  
   627     2.5524    460.7(8)           460.5544          459.3542                                                                  
   628     2.5560    462.1(8)           460.5040          459.2533                                                                  
   629     2.5596    460.9(8)           460.4569          459.1523                                                                  
   630     2.5632    460.6(8)           460.4138          459.0518                                                                  
   631     2.5668    462.0(8)           460.3748          458.9514                                                                  
   632     2.5704    460.5(8)           460.3401          458.8513                                                                  
   633     2.5740    462.9(8)           460.3105          458.7515                                                                  
   634     2.5776    461.3(9)           460.2861          458.6519                                                                  
   635     2.5812    462.8(8)           460.2675          458.5525                                                                  
   636     2.5848    464.6(9)           460.2552          458.4534                                                                  
   637     2.5884    463.4(8)           460.2502          458.3546                                                                  
   638     2.5920    462.9(9)           460.2527          458.2559                                                                  
   639     2.5956    464.2(8)           460.2636          458.1574                                                                  
   640     2.5992    463.6(9)           460.2842          458.0593                                                                  
   641     2.6028    464.2(8)           460.3153          457.9613                                                                  
   642     2.6064    463.0(9)           460.3581          457.8636                                                                  
   643     2.6100    463.6(8)           460.4140          457.7660                                                                  
   644     2.6136    463.3(9)           460.4849          457.6688                                                                  
   645     2.6172    464.1(9)           460.5724          457.5718                                                                  
   646     2.6208    463.8(9)           460.6787          457.4748                                                                  
   647     2.6244    463.9(9)           460.8065          457.3780                                                                  
   648     2.6280    464.1(9)           460.9592          457.2817                                                                  
   649     2.6316    463.8(9)           461.1399          457.1852                                                                  
   650     2.6352    463.9(8)           461.3533          457.0892                                                                  
   651     2.6388    464.2(9)           461.6045          456.9932                                                                  
   652     2.6424    465.6(9)           461.9001          456.8976                                                                  
   653     2.6460    465.8(9)           462.2474          456.8021                                                                  
   654     2.6496    466.1(9)           462.6561          456.7066                                                                  
   655     2.6532    465.0(9)           463.1382          456.6115                                                                  
   656     2.6568    468.6(9)           463.7081          456.5166                                                                  
   657     2.6604    468.4(9)           464.3844          456.4217                                                                  
   658     2.6640    470.8(9)           465.1911          456.3270                                                                  
   659     2.6676    471.8(9)           466.1588          456.2326                                                                  
   660     2.6712    476.0(9)           467.3279          456.1384                                                                  
   661     2.6748    480.9(10)           468.7516          456.0442                                                                 
   662     2.6784    493.0(10)           470.5027          455.9502                                                                 
   663     2.6820    502.6(11)           472.6808          455.8565                                                                 
   664     2.6856    530.4(16)           475.4270          455.7628                                                                 
   665     2.6892    563.2(19)           478.9481          455.6692                                                                 
   666     2.6928    627(3)           483.5874          455.5759                                                                    
   667     2.6964    693(3)           490.0900          455.4827                                                                    
   668     2.7000    809(4)           500.6460          455.3896                                                                    
   669     2.7036    980(4)           522.1926          455.2967                                                                    
   670     2.7072    1215(6)           573.8531          455.2039                                                                   
   671     2.7108    1563(8)           696.0675          455.1113                                                                   
   672     2.7144    2102(9)           947.1162          455.0187                                                                   
   673     2.7180    2454(4)          1364.9822          454.9264                                                                   
   674     2.7216    2369(5)          1899.1511          454.8342                                                                   
   675     2.7252    2238(4)          2364.5793          454.7420                                                                   
   676     2.7288    2097(5)          2496.7754          454.6499                                                                   
   677     2.7324    1847(6)          2199.3022          454.5582                                                                   
   678     2.7360    1396(8)          1674.8936          454.4664                                                                   
   679     2.7396    836(6)          1173.7473          454.3747                                                                    
   680     2.7432    597(3)           824.4588          454.2833                                                                    
   681     2.7468    532.4(16)           633.0157          454.1918                                                                 
   682     2.7504    505.4(13)           545.8983          454.1006                                                                 
   683     2.7540    490.7(11)           509.8898          454.0094                                                                 
   684     2.7576    481.1(9)           494.0534          453.9183                                                                  
   685     2.7612    475.7(9)           485.4260          453.8273                                                                  
   686     2.7648    470.7(9)           479.6439          453.7364                                                                  
   687     2.7684    467.9(9)           475.3350          453.6456                                                                  
   688     2.7720    465.2(9)           471.9778          453.5551                                                                  
   689     2.7756    464.2(9)           469.2999          453.4643                                                                  
   690     2.7792    461.8(8)           467.1262          453.3738                                                                  
   691     2.7828    460.4(8)           465.3348          453.2835                                                                  
   692     2.7864    459.7(8)           463.8382          453.1931                                                                  
   693     2.7900    459.1(8)           462.5728          453.1029                                                                  
   694     2.7936    457.6(9)           461.4906          453.0128                                                                  
   695     2.7972    456.7(8)           460.5558          452.9228                                                                  
   696     2.8008    455.9(8)           459.7406          452.8327                                                                  
   697     2.8044    455.3(8)           459.0235          452.7427                                                                  
   698     2.8080    456.4(9)           458.3881          452.6530                                                                  
   699     2.8116    454.2(8)           457.8206          452.5633                                                                  
   700     2.8152    453.2(8)           457.3102          452.4735                                                                  
   701     2.8188    452.9(8)           456.8483          452.3839                                                                  
   702     2.8224    454.0(8)           456.4277          452.2945                                                                  
   703     2.8260    453.7(8)           456.0425          452.2049                                                                  
   704     2.8296    453.7(8)           455.6880          452.1154                                                                  
   705     2.8332    450.1(8)           455.3601          452.0262                                                                  
   706     2.8368    452.0(8)           455.0552          451.9368                                                                  
   707     2.8404    450.0(8)           454.7705          451.8475                                                                  
   708     2.8440    451.4(8)           454.5037          451.7582                                                                  
   709     2.8476    450.5(8)           454.2528          451.6693                                                                  
   710     2.8512    449.9(8)           454.0157          451.5802                                                                  
   711     2.8548    448.4(8)           453.7909          451.4911                                                                  
   712     2.8584    448.4(8)           453.5774          451.4022                                                                  
   713     2.8620    448.9(8)           453.3736          451.3132                                                                  
   714     2.8656    449.2(8)           453.1787          451.2243                                                                  
   715     2.8692    448.4(8)           452.9919          451.1355                                                                  
   716     2.8728    448.4(8)           452.8121          451.0466                                                                  
   717     2.8764    447.5(8)           452.6392          450.9579                                                                  
   718     2.8800    449.3(8)           452.4720          450.8692                                                                  
   719     2.8836    449.5(8)           452.3102          450.7805                                                                  
   720     2.8872    448.5(8)           452.1534          450.6918                                                                  
   721     2.8908    448.5(8)           452.0010          450.6032                                                                  
   722     2.8944    447.9(8)           451.8526          450.5145                                                                  
   723     2.8980    447.3(8)           451.7083          450.4261                                                                  
   724     2.9016    448.3(8)           451.5672          450.3375                                                                  
   725     2.9052    447.2(8)           451.4292          450.2489                                                                  
   726     2.9088    446.8(8)           451.2945          450.1606                                                                  
   727     2.9124    447.0(8)           451.1622          450.0720                                                                  
   728     2.9160    445.4(8)           451.0325          449.9836                                                                  
   729     2.9196    447.8(8)           450.9051          449.8951                                                                  
   730     2.9232    446.1(8)           450.7798          449.8068                                                                  
   731     2.9268    445.1(8)           450.6567          449.7184                                                                  
   732     2.9304    444.9(8)           450.5353          449.6301                                                                  
   733     2.9340    445.9(8)           450.4155          449.5416                                                                  
   734     2.9376    445.5(8)           450.2976          449.4534                                                                  
   735     2.9412    445.7(8)           450.1808          449.3649                                                                  
   736     2.9448    445.9(8)           450.0658          449.2767                                                                  
   737     2.9484    445.2(8)           449.9520          449.1884                                                                  
   738     2.9520    444.0(8)           449.8393          449.1000                                                                  
   739     2.9556    445.4(8)           449.7278          449.0117                                                                  
   740     2.9592    445.3(8)           449.6175          448.9234                                                                  
   741     2.9628    445.2(9)           449.5081          448.8351                                                                  
   742     2.9664    443.4(8)           449.3997          448.7469                                                                  
   743     2.9700    445.6(8)           449.2921          448.6586                                                                  
   744     2.9736    444.5(8)           449.1854          448.5703                                                                  
   745     2.9772    444.2(8)           449.0795          448.4820                                                                  
   746     2.9808    445.4(8)           448.9742          448.3936                                                                  
   747     2.9844    443.9(8)           448.8698          448.3053                                                                  
   748     2.9880    442.3(8)           448.7660          448.2171                                                                  
   749     2.9916    442.0(8)           448.6627          448.1286                                                                  
   750     2.9952    443.9(8)           448.5601          448.0403                                                                  
   751     2.9988    441.7(8)           448.4581          447.9520                                                                  
   752     3.0024    443.5(8)           448.3566          447.8637                                                                  
   753     3.0060    441.8(8)           448.2556          447.7753                                                                  
   754     3.0096    443.6(8)           448.1548          447.6868                                                                  
   755     3.0132    442.8(8)           448.0548          447.5985                                                                  
   756     3.0168    444.3(8)           447.9551          447.5101                                                                  
   757     3.0204    443.6(8)           447.8556          447.4215                                                                  
   758     3.0240    443.0(8)           447.7569          447.3333                                                                  
   759     3.0276    441.5(8)           447.6583          447.2448                                                                  
   760     3.0312    442.8(8)           447.5599          447.1562                                                                  
   761     3.0348    441.9(8)           447.4620          447.0677                                                                  
   762     3.0384    442.5(8)           447.3645          446.9792                                                                  
   763     3.0420    443.0(8)           447.2671          446.8906                                                                  
   764     3.0456    442.5(8)           447.1701          446.8021                                                                  
   765     3.0492    440.0(8)           447.0732          446.7134                                                                  
   766     3.0528    441.3(8)           446.9767          446.6248                                                                  
   767     3.0564    441.7(8)           446.8803          446.5361                                                                  
   768     3.0600    440.2(8)           446.7842          446.4474                                                                  
   769     3.0636    443.2(8)           446.6884          446.3587                                                                  
   770     3.0672    440.5(8)           446.5926          446.2700                                                                  
   771     3.0708    442.3(8)           446.4970          446.1811                                                                  
   772     3.0744    441.1(8)           446.4018          446.0924                                                                  
   773     3.0780    440.8(8)           446.3064          446.0034                                                                  
   774     3.0816    439.3(8)           446.2114          445.9145                                                                  
   775     3.0852    440.6(8)           446.1165          445.8256                                                                  
   776     3.0888    440.8(8)           446.0218          445.7366                                                                  
   777     3.0924    440.4(8)           445.9272          445.6476                                                                  
   778     3.0960    438.8(8)           445.8327          445.5585                                                                  
   779     3.0996    439.5(8)           445.7382          445.4694                                                                  
   780     3.1032    440.0(8)           445.6441          445.3804                                                                  
   781     3.1068    440.0(8)           445.5500          445.2912                                                                  
   782     3.1104    439.4(8)           445.4559          445.2020                                                                  
   783     3.1140    440.0(8)           445.3618          445.1127                                                                  
   784     3.1176    440.0(8)           445.2680          445.0234                                                                  
   785     3.1212    439.6(8)           445.1742          444.9340                                                                  
   786     3.1248    437.8(8)           445.0804          444.8446                                                                  
   787     3.1284    438.1(8)           444.9868          444.7552                                                                  
   788     3.1320    439.0(8)           444.8931          444.6656                                                                  
   789     3.1356    438.0(8)           444.7997          444.5762                                                                  
   790     3.1392    439.1(8)           444.7063          444.4867                                                                  
   791     3.1428    439.3(8)           444.6128          444.3970                                                                  
   792     3.1464    440.2(8)           444.5193          444.3072                                                                  
   793     3.1500    438.1(8)           444.4260          444.2175                                                                  
   794     3.1536    437.8(8)           444.3328          444.1278                                                                  
   795     3.1572    437.4(8)           444.2395          444.0380                                                                  
   796     3.1608    438.2(8)           444.1462          443.9480                                                                  
   797     3.1644    438.3(8)           444.0530          443.8580                                                                  
   798     3.1680    439.5(8)           443.9599          443.7681                                                                  
   799     3.1716    436.9(9)           443.8667          443.6780                                                                  
   800     3.1752    439.1(8)           443.7734          443.5878                                                                  
   801     3.1788    438.0(8)           443.6805          443.4977                                                                  
   802     3.1824    439.2(8)           443.5874          443.4075                                                                  
   803     3.1860    438.8(8)           443.4942          443.3172                                                                  
   804     3.1896    438.7(8)           443.4011          443.2268                                                                  
   805     3.1932    438.4(8)           443.3081          443.1365                                                                  
   806     3.1968    438.1(8)           443.2149          443.0460                                                                  
   807     3.2004    436.8(8)           443.1219          442.9555                                                                  
   808     3.2040    436.6(8)           443.0288          442.8650                                                                  
   809     3.2076    436.0(8)           442.9357          442.7742                                                                  
   810     3.2112    436.5(8)           442.8426          442.6836                                                                  
   811     3.2148    436.9(8)           442.7495          442.5928                                                                  
   812     3.2184    435.6(8)           442.6564          442.5020                                                                  
   813     3.2220    436.1(8)           442.5632          442.4111                                                                  
   814     3.2256    436.7(8)           442.4700          442.3201                                                                  
   815     3.2292    437.1(8)           442.3769          442.2291                                                                  
   816     3.2328    435.2(8)           442.2838          442.1381                                                                  
   817     3.2364    436.5(8)           442.1905          442.0468                                                                  
   818     3.2400    438.4(8)           442.0972          441.9556                                                                  
   819     3.2436    436.5(8)           442.0041          441.8644                                                                  
   820     3.2472    436.0(8)           441.9107          441.7729                                                                  
   821     3.2508    435.5(8)           441.8174          441.6815                                                                  
   822     3.2544    435.5(8)           441.7240          441.5900                                                                  
   823     3.2580    435.9(8)           441.6307          441.4985                                                                  
   824     3.2616    434.3(8)           441.5373          441.4068                                                                  
   825     3.2652    436.6(8)           441.4438          441.3151                                                                  
   826     3.2688    434.8(8)           441.3504          441.2234                                                                  
   827     3.2724    434.1(8)           441.2569          441.1316                                                                  
   828     3.2760    434.5(8)           441.1633          441.0396                                                                  
   829     3.2796    433.8(8)           441.0698          440.9478                                                                  
   830     3.2832    433.3(8)           440.9761          440.8557                                                                  
   831     3.2868    433.3(8)           440.8825          440.7635                                                                  
   832     3.2904    434.5(8)           440.7888          440.6714                                                                  
   833     3.2940    434.9(8)           440.6950          440.5791                                                                  
   834     3.2976    435.6(8)           440.6012          440.4868                                                                  
   835     3.3012    434.7(8)           440.5074          440.3944                                                                  
   836     3.3048    432.9(8)           440.4135          440.3019                                                                  
   837     3.3084    432.2(8)           440.3195          440.2093                                                                  
   838     3.3120    435.0(8)           440.2256          440.1167                                                                  
   839     3.3156    434.5(8)           440.1316          440.0240                                                                  
   840     3.3192    434.6(8)           440.0375          439.9313                                                                  
   841     3.3228    433.8(8)           439.9434          439.8384                                                                  
   842     3.3264    434.7(8)           439.8492          439.7455                                                                  
   843     3.3300    433.2(8)           439.7551          439.6526                                                                  
   844     3.3336    433.4(8)           439.6606          439.5593                                                                  
   845     3.3372    432.1(8)           439.5664          439.4663                                                                  
   846     3.3408    433.2(8)           439.4719          439.3730                                                                  
   847     3.3444    433.4(8)           439.3775          439.2797                                                                  
   848     3.3480    434.1(8)           439.2830          439.1864                                                                  
   849     3.3516    431.9(8)           439.1883          439.0928                                                                  
   850     3.3552    433.0(8)           439.0937          438.9993                                                                  
   851     3.3588    432.4(8)           438.9992          438.9059                                                                  
   852     3.3624    433.6(8)           438.9044          438.8121                                                                  
   853     3.3660    433.4(8)           438.8095          438.7183                                                                  
   854     3.3696    433.2(8)           438.7147          438.6245                                                                  
   855     3.3732    432.6(8)           438.6197          438.5305                                                                  
   856     3.3768    432.8(8)           438.5247          438.4365                                                                  
   857     3.3804    431.8(8)           438.4297          438.3424                                                                  
   858     3.3840    431.9(8)           438.3347          438.2484                                                                  
   859     3.3876    432.7(8)           438.2396          438.1542                                                                  
   860     3.3912    433.0(8)           438.1443          438.0598                                                                  
   861     3.3948    433.2(8)           438.0490          437.9655                                                                  
   862     3.3984    432.1(8)           437.9537          437.8711                                                                  
   863     3.4020    432.5(8)           437.8582          437.7764                                                                  
   864     3.4056    431.7(8)           437.7627          437.6819                                                                  
   865     3.4092    432.2(8)           437.6673          437.5873                                                                  
   866     3.4128    431.1(8)           437.5716          437.4924                                                                  
   867     3.4164    432.5(8)           437.4759          437.3976                                                                  
   868     3.4200    430.9(9)           437.3802          437.3026                                                                  
   869     3.4236    431.8(8)           437.2843          437.2076                                                                  
   870     3.4272    429.8(8)           437.1885          437.1125                                                                  
   871     3.4308    430.5(8)           437.0925          437.0173                                                                  
   872     3.4344    430.4(8)           436.9966          436.9222                                                                  
   873     3.4380    432.1(8)           436.9005          436.8268                                                                  
   874     3.4416    431.1(8)           436.8043          436.7313                                                                  
   875     3.4452    432.2(8)           436.7081          436.6359                                                                  
   876     3.4488    431.8(8)           436.6119          436.5405                                                                  
   877     3.4524    431.2(8)           436.5154          436.4447                                                                  
   878     3.4560    430.6(8)           436.4190          436.3489                                                                  
   879     3.4596    430.5(8)           436.3226          436.2532                                                                  
   880     3.4632    430.0(8)           436.2260          436.1573                                                                  
   881     3.4668    430.2(8)           436.1294          436.0614                                                                  
   882     3.4704    429.5(8)           436.0326          435.9652                                                                  
   883     3.4740    430.3(8)           435.9360          435.8692                                                                  
   884     3.4776    429.2(8)           435.8392          435.7731                                                                  
   885     3.4812    431.0(8)           435.7422          435.6767                                                                  
   886     3.4848    430.6(8)           435.6452          435.5804                                                                  
   887     3.4884    428.9(8)           435.5481          435.4839                                                                  
   888     3.4920    429.8(8)           435.4510          435.3874                                                                  
   889     3.4956    429.3(8)           435.3539          435.2908                                                                  
   890     3.4992    430.6(8)           435.2566          435.1942                                                                  
   891     3.5028    428.8(8)           435.1593          435.0975                                                                  
   892     3.5064    429.6(8)           435.0620          435.0007                                                                  
   893     3.5100    428.8(8)           434.9645          434.9037                                                                  
   894     3.5136    428.6(8)           434.8669          434.8068                                                                  
   895     3.5172    429.2(8)           434.7694          434.7098                                                                  
   896     3.5208    428.8(8)           434.6716          434.6125                                                                  
   897     3.5244    428.9(8)           434.5740          434.5154                                                                  
   898     3.5280    430.2(8)           434.4760          434.4180                                                                  
   899     3.5316    429.2(8)           434.3782          434.3207                                                                  
   900     3.5352    428.6(8)           434.2803          434.2233                                                                  
   901     3.5388    428.6(8)           434.1822          434.1257                                                                  
   902     3.5424    428.4(8)           434.0841          434.0281                                                                  
   903     3.5460    427.6(8)           433.9860          433.9305                                                                  
   904     3.5496    429.5(8)           433.8877          433.8327                                                                  
   905     3.5532    427.1(8)           433.7893          433.7348                                                                  
   906     3.5568    426.6(8)           433.6910          433.6370                                                                  
   907     3.5604    427.9(8)           433.5927          433.5391                                                                  
   908     3.5640    429.3(8)           433.4941          433.4410                                                                  
   909     3.5676    430.1(8)           433.3954          433.3427                                                                  
   910     3.5712    428.3(8)           433.2968          433.2445                                                                  
   911     3.5748    429.0(8)           433.1982          433.1464                                                                  
   912     3.5784    427.8(8)           433.0992          433.0479                                                                  
   913     3.5820    427.3(8)           433.0005          432.9495                                                                  
   914     3.5856    426.5(8)           432.9016          432.8511                                                                  
   915     3.5892    428.8(8)           432.8024          432.7523                                                                  
   916     3.5928    427.3(8)           432.7033          432.6537                                                                  
   917     3.5964    427.0(8)           432.6042          432.5549                                                                  
   918     3.6000    425.7(8)           432.5049          432.4561                                                                  
   919     3.6036    425.8(8)           432.4058          432.3573                                                                  
   920     3.6072    426.2(8)           432.3062          432.2582                                                                  
   921     3.6108    426.4(8)           432.2068          432.1592                                                                  
   922     3.6144    425.7(8)           432.1076          432.0603                                                                  
   923     3.6180    427.2(8)           432.0079          431.9611                                                                  
   924     3.6216    427.0(8)           431.9083          431.8618                                                                  
   925     3.6252    426.6(8)           431.8085          431.7623                                                                  
   926     3.6288    427.0(8)           431.7087          431.6630                                                                  
   927     3.6324    425.5(8)           431.6091          431.5637                                                                  
   928     3.6360    427.0(8)           431.5090          431.4640                                                                  
   929     3.6396    427.4(8)           431.4091          431.3645                                                                  
   930     3.6432    427.7(8)           431.3091          431.2647                                                                  
   931     3.6468    425.1(8)           431.2088          431.1648                                                                  
   932     3.6504    427.6(8)           431.1089          431.0653                                                                  
   933     3.6540    426.5(8)           430.9652          430.9652                                                                  
   934     3.6576    426.1(8)           430.8652          430.8652                                                                  
   935     3.6612    424.8(8)           430.7652          430.7652                                                                  
   936     3.6648    425.9(8)           430.6651          430.6651                                                                  
   937     3.6684    427.5(8)           430.5651          430.5651                                                                  
   938     3.6720    426.0(8)           430.4647          430.4647                                                                  
   939     3.6756    424.7(8)           430.3643          430.3643                                                                  
   940     3.6792    424.8(8)           430.2641          430.2641                                                                  
   941     3.6828    425.7(8)           430.1636          430.1636                                                                  
   942     3.6864    425.6(8)           430.0631          430.0631                                                                  
   943     3.6900    423.3(8)           429.9625          429.9625                                                                  
   944     3.6936    425.3(8)           429.8618          429.8618                                                                  
   945     3.6972    424.4(8)           429.7612          429.7612                                                                  
   946     3.7008    426.2(8)           429.6604          429.6604                                                                  
   947     3.7044    424.5(8)           429.5595          429.5595                                                                  
   948     3.7080    424.1(8)           429.4587          429.4587                                                                  
   949     3.7116    423.9(8)           429.3577          429.3577                                                                  
   950     3.7152    423.8(8)           429.2567          429.2567                                                                  
   951     3.7188    423.1(8)           429.1555          429.1555                                                                  
   952     3.7224    424.4(8)           429.0542          429.0542                                                                  
   953     3.7260    425.0(8)           428.9531          428.9531                                                                  
   954     3.7296    424.1(8)           428.8519          428.8519                                                                  
   955     3.7332    424.0(8)           428.7504          428.7504                                                                  
   956     3.7368    424.3(8)           428.6490          428.6490                                                                  
   957     3.7404    423.9(8)           428.5476          428.5476                                                                  
   958     3.7440    423.6(8)           428.4460          428.4460                                                                  
   959     3.7476    425.5(8)           428.3445          428.3445                                                                  
   960     3.7512    423.5(8)           428.2428          428.2428                                                                  
   961     3.7548    423.2(8)           428.1412          428.1412                                                                  
   962     3.7584    422.8(8)           428.0394          428.0394                                                                  
   963     3.7620    425.0(8)           427.9374          427.9374                                                                  
   964     3.7656    423.3(8)           427.8356          427.8356                                                                  
   965     3.7692    424.3(8)           427.7336          427.7336                                                                  
   966     3.7728    423.1(8)           427.6316          427.6316                                                                  
   967     3.7764    423.7(8)           427.5295          427.5295                                                                  
   968     3.7800    423.1(8)           427.4275          427.4275                                                                  
   969     3.7836    425.1(8)           427.3252          427.3252                                                                  
   970     3.7872    423.3(8)           427.2230          427.2230                                                                  
   971     3.7908    424.2(8)           427.1207          427.1207                                                                  
   972     3.7944    424.7(8)           427.0183          427.0183                                                                  
   973     3.7980    424.1(8)           426.9159          426.9159                                                                  
   974     3.8016    423.7(8)           426.8134          426.8134                                                                  
   975     3.8052    424.1(8)           426.7109          426.7109                                                                  
   976     3.8088    422.1(8)           426.6084          426.6084                                                                  
   977     3.8124    422.4(8)           426.5056          426.5056                                                                  
   978     3.8160    422.6(8)           426.4030          426.4030                                                                  
   979     3.8196    422.7(8)           426.3004          426.3004                                                                  
   980     3.8232    422.8(8)           426.1974          426.1974                                                                  
   981     3.8268    423.9(8)           426.0946          426.0946                                                                  
   982     3.8304    423.2(8)           425.9916          425.9916                                                                  
   983     3.8340    422.6(8)           425.8888          425.8888                                                                  
   984     3.8376    424.3(8)           425.7857          425.7857                                                                  
   985     3.8412    424.9(8)           425.6826          425.6826                                                                  
   986     3.8448    426.0(8)           425.5797          425.5797                                                                  
   987     3.8484    424.4(8)           425.4766          425.4766                                                                  
   988     3.8520    426.9(8)           425.3733          425.3733                                                                  
   989     3.8556    426.8(8)           425.2702          425.2702                                                                  
   990     3.8592    429.3(8)           425.1669          425.1669                                                                  
   991     3.8628    428.7(8)           425.0634          425.0634                                                                  
   992     3.8664    428.8(8)           424.9601          424.9601                                                                  
   993     3.8700    428.2(8)           424.8567          424.8567                                                                  
   994     3.8736    426.7(8)           424.7533          424.7533                                                                  
   995     3.8772    424.9(8)           424.6498          424.6498                                                                  
   996     3.8808    422.7(8)           424.5463          424.5463                                                                  
   997     3.8844    423.0(8)           424.4427          424.4427                                                                  
   998     3.8880    422.4(8)           424.3391          424.3391                                                                  
   999     3.8916    421.6(8)           424.2354          424.2354                                                                  
  1000     3.8952    421.4(8)           424.1316          424.1316                                                                  
  1001     3.8988    420.8(8)           424.0278          424.0278                                                                  
  1002     3.9024    420.5(8)           423.9240          423.9240                                                                  
  1003     3.9060    420.4(8)           423.8203          423.8203                                                                  
  1004     3.9096    421.4(8)           423.7162          423.7162                                                                  
  1005     3.9132    421.4(8)           423.6124          423.6124                                                                  
  1006     3.9168    420.4(8)           423.5084          423.5084                                                                  
  1007     3.9204    420.6(8)           423.4045          423.4045                                                                  
  1008     3.9240    419.0(8)           423.3005          423.3005                                                                  
  1009     3.9276    420.2(8)           423.1962          423.1962                                                                  
  1010     3.9312    419.2(8)           423.0922          423.0922                                                                  
  1011     3.9348    421.1(8)           422.9881          422.9881                                                                  
  1012     3.9384    420.8(8)           422.8839          422.8839                                                                  
  1013     3.9420    421.0(8)           422.7795          422.7795                                                                  
  1014     3.9456    419.0(8)           422.6755          422.6755                                                                  
  1015     3.9492    418.2(8)           422.5712          422.5712                                                                  
  1016     3.9528    418.6(8)           422.4667          422.4667                                                                  
  1017     3.9564    419.5(8)           422.3624          422.3624                                                                  
  1018     3.9600    418.8(8)           422.2581          422.2581                                                                  
  1019     3.9636    419.8(8)           422.1535          422.1535                                                                  
  1020     3.9672    417.8(8)           422.0492          422.0492                                                                  
  1021     3.9708    417.9(8)           421.9448          421.9448                                                                  
  1022     3.9744    418.6(8)           421.8401          421.8401                                                                  
  1023     3.9780    419.9(8)           421.7356          421.7356                                                                  
  1024     3.9816    419.2(8)           421.6309          421.6309                                                                  
  1025     3.9852    417.8(8)           421.5266          421.5266                                                                  
  1026     3.9888    418.8(8)           421.4218          421.4218                                                                  
  1027     3.9924    419.2(8)           421.3172          421.3172                                                                  
  1028     3.9960    419.2(8)           421.2126          421.2126                                                                  
  1029     3.9996    416.8(8)           421.1077          421.1077                                                                  
  1030     4.0032    418.5(8)           421.0030          421.0030                                                                  
  1031     4.0068    416.2(8)           420.8981          420.8981                                                                  
  1032     4.0104    418.1(8)           420.7935          420.7935                                                                  
  1033     4.0140    417.4(8)           420.6887          420.6887                                                                  
  1034     4.0176    419.0(8)           420.5839          420.5839                                                                  
  1035     4.0212    416.9(8)           420.4790          420.4790                                                                  
  1036     4.0248    417.0(8)           420.3742          420.3742                                                                  
  1037     4.0284    417.3(8)           420.2692          420.2692                                                                  
  1038     4.0320    419.5(8)           420.1642          420.1642                                                                  
  1039     4.0356    418.7(8)           420.0594          420.0594                                                                  
  1040     4.0392    418.7(8)           419.9544          419.9544                                                                  
  1041     4.0428    419.2(8)           419.8495          419.8495                                                                  
  1042     4.0464    417.7(8)           419.7444          419.7444                                                                  
  1043     4.0500    417.9(8)           419.6393          419.6393                                                                  
  1044     4.0536    416.6(8)           419.5345          419.5345                                                                  
  1045     4.0572    416.7(8)           419.4292          419.4292                                                                  
  1046     4.0608    417.3(8)           419.3243          419.3243                                                                  
  1047     4.0644    417.0(8)           419.2191          419.2191                                                                  
  1048     4.0680    417.4(8)           419.1141          419.1141                                                                  
  1049     4.0716    417.6(8)           419.0092          419.0092                                                                  
  1050     4.0752    417.7(8)           418.9039          418.9039                                                                  
  1051     4.0788    418.0(8)           418.7988          418.7988                                                                  
  1052     4.0824    417.1(8)           418.6937          418.6937                                                                  
  1053     4.0860    417.5(8)           418.5885          418.5885                                                                  
  1054     4.0896    416.8(8)           418.4832          418.4832                                                                  
  1055     4.0932    416.3(8)           418.3781          418.3781                                                                  
  1056     4.0968    416.8(8)           418.2729          418.2729                                                                  
  1057     4.1004    417.1(8)           418.1678          418.1678                                                                  
  1058     4.1040    416.0(8)           418.0625          418.0625                                                                  
  1059     4.1076    416.7(8)           417.9571          417.9571                                                                  
  1060     4.1112    415.5(8)           417.8521          417.8521                                                                  
  1061     4.1148    417.5(8)           417.7468          417.7468                                                                  
  1062     4.1184    415.0(8)           417.6416          417.6416                                                                  
  1063     4.1220    415.6(8)           417.5363          417.5363                                                                  
  1064     4.1256    415.1(8)           417.4310          417.4310                                                                  
  1065     4.1292    415.9(8)           417.3257          417.3257                                                                  
  1066     4.1328    415.7(8)           417.2204          417.2204                                                                  
  1067     4.1364    416.3(8)           417.1152          417.1152                                                                  
  1068     4.1400    414.5(8)           417.0099          417.0099                                                                  
  1069     4.1436    416.1(8)           416.9046          416.9046                                                                  
  1070     4.1472    416.1(8)           416.7994          416.7994                                                                  
  1071     4.1508    414.1(8)           416.6943          416.6943                                                                  
  1072     4.1544    415.2(8)           416.5888          416.5888                                                                  
  1073     4.1580    415.9(8)           416.4837          416.4837                                                                  
  1074     4.1616    415.8(8)           416.3783          416.3783                                                                  
  1075     4.1652    413.0(8)           416.2731          416.2731                                                                  
  1076     4.1688    414.8(8)           416.1678          416.1678                                                                  
  1077     4.1724    414.7(8)           416.0626          416.0626                                                                  
  1078     4.1760    415.1(8)           415.9574          415.9574                                                                  
  1079     4.1796    412.9(8)           415.8521          415.8521                                                                  
  1080     4.1832    415.9(8)           415.7466          415.7466                                                                  
  1081     4.1868    415.0(8)           415.6415          415.6415                                                                  
  1082     4.1904    416.6(8)           415.5363          415.5363                                                                  
  1083     4.1940    414.6(8)           415.4310          415.4310                                                                  
  1084     4.1976    414.9(8)           415.3257          415.3257                                                                  
  1085     4.2012    414.0(8)           415.2208          415.2208                                                                  
  1086     4.2048    415.0(8)           415.1154          415.1154                                                                  
  1087     4.2084    412.8(8)           415.0103          415.0103                                                                  
  1088     4.2120    413.6(8)           414.9049          414.9049                                                                  
  1089     4.2156    413.9(8)           414.7998          414.7998                                                                  
  1090     4.2192    413.6(8)           414.6945          414.6945                                                                  
  1091     4.2228    412.5(8)           414.5894          414.5894                                                                  
  1092     4.2264    412.9(8)           414.4843          414.4843                                                                  
  1093     4.2300    413.2(8)           414.3793          414.3793                                                                  
  1094     4.2336    414.6(8)           414.2740          414.2740                                                                  
  1095     4.2372    414.4(8)           414.1689          414.1689                                                                  
  1096     4.2408    412.7(8)           414.0638          414.0638                                                                  
  1097     4.2444    413.3(8)           413.9587          413.9587                                                                  
  1098     4.2480    412.6(8)           413.8538          413.8538                                                                  
  1099     4.2516    413.1(8)           413.7487          413.7487                                                                  
  1100     4.2552    410.5(8)           413.6437          413.6437                                                                  
  1101     4.2588    412.2(8)           413.5386          413.5386                                                                  
  1102     4.2624    412.2(8)           413.4336          413.4336                                                                  
  1103     4.2660    413.6(8)           413.3287          413.3287                                                                  
  1104     4.2696    411.7(8)           413.2236          413.2236                                                                  
  1105     4.2732    413.8(8)           413.1188          413.1188                                                                  
  1106     4.2768    412.3(8)           413.0140          413.0140                                                                  
  1107     4.2804    412.5(8)           412.9089          412.9089                                                                  
  1108     4.2840    413.2(8)           412.8041          412.8041                                                                  
  1109     4.2876    413.8(8)           412.6992          412.6992                                                                  
  1110     4.2912    412.1(8)           412.5943          412.5943                                                                  
  1111     4.2948    412.4(8)           412.4896          412.4896                                                                  
  1112     4.2984    413.2(8)           412.3849          412.3849                                                                  
  1113     4.3020    413.7(8)           412.2801          412.2801                                                                  
  1114     4.3056    412.2(8)           412.1755          412.1755                                                                  
  1115     4.3092    411.9(8)           412.0707          412.0707                                                                  
  1116     4.3128    412.7(8)           411.9659          411.9659                                                                  
  1117     4.3164    412.7(8)           411.8614          411.8614                                                                  
  1118     4.3200    412.0(8)           411.7568          411.7568                                                                  
  1119     4.3236    412.0(8)           411.6522          411.6522                                                                  
  1120     4.3272    412.7(8)           411.5477          411.5477                                                                  
  1121     4.3308    412.5(8)           411.4431          411.4431                                                                  
  1122     4.3344    413.3(8)           411.3386          411.3386                                                                  
  1123     4.3380    412.3(8)           411.2340          411.2340                                                                  
  1124     4.3416    412.1(8)           411.1297          411.1297                                                                  
  1125     4.3452    411.6(8)           411.0253          411.0253                                                                  
  1126     4.3488    412.6(8)           410.9210          410.9210                                                                  
  1127     4.3524    411.6(8)           410.8167          410.8167                                                                  
  1128     4.3560    412.6(8)           410.7125          410.7125                                                                  
  1129     4.3596    411.0(8)           410.6080          410.6080                                                                  
  1130     4.3632    412.4(8)           410.5038          410.5038                                                                  
  1131     4.3668    410.7(8)           410.3997          410.3997                                                                  
  1132     4.3704    410.4(8)           410.2956          410.2956                                                                  
  1133     4.3740    411.0(8)           410.1914          410.1914                                                                  
  1134     4.3776    411.8(8)           410.0873          410.0873                                                                  
  1135     4.3812    410.7(8)           409.9833          409.9833                                                                  
  1136     4.3848    410.4(8)           409.8794          409.8794                                                                  
  1137     4.3884    409.9(8)           409.7754          409.7754                                                                  
  1138     4.3920    410.9(8)           409.6714          409.6714                                                                  
  1139     4.3956    410.1(8)           409.5677          409.5677                                                                  
  1140     4.3992    411.0(8)           409.4638          409.4638                                                                  
  1141     4.4028    409.4(8)           409.3600          409.3600                                                                  
  1142     4.4064    410.4(8)           409.2563          409.2563                                                                  
  1143     4.4100    411.3(8)           409.1526          409.1526                                                                  
  1144     4.4136    410.4(8)           409.0490          409.0490                                                                  
  1145     4.4172    411.1(8)           408.9453          408.9453                                                                  
  1146     4.4208    409.6(8)           408.8417          408.8417                                                                  
  1147     4.4244    410.9(8)           408.7383          408.7383                                                                  
  1148     4.4280    410.0(8)           408.6348          408.6348                                                                  
  1149     4.4316    411.2(8)           408.5314          408.5314                                                                  
  1150     4.4352    409.3(8)           408.4280          408.4280                                                                  
  1151     4.4388    410.8(8)           408.3246          408.3246                                                                  
  1152     4.4424    409.9(8)           408.2214          408.2214                                                                  
  1153     4.4460    410.1(8)           408.1182          408.1182                                                                  
  1154     4.4496    410.8(8)           408.0151          408.0151                                                                  
  1155     4.4532    409.4(8)           407.9120          407.9120                                                                  
  1156     4.4568    409.6(8)           407.8089          407.8089                                                                  
  1157     4.4604    412.0(8)           407.7060          407.7060                                                                  
  1158     4.4640    412.6(8)           407.6029          407.6029                                                                  
  1159     4.4676    410.3(8)           407.4999          407.4999                                                                  
  1160     4.4712    408.4(8)           407.3972          407.3972                                                                  
  1161     4.4748    408.9(8)           407.2944          407.2944                                                                  
  1162     4.4784    409.5(8)           407.1915          407.1915                                                                  
  1163     4.4820    409.5(8)           407.0891          407.0891                                                                  
  1164     4.4856    409.3(8)           406.9864          406.9864                                                                  
  1165     4.4892    409.5(8)           406.8838          406.8838                                                                  
  1166     4.4928    409.4(8)           406.7825          406.7812                                                                  
  1167     4.4964    407.0(8)           406.6801          406.6788                                                                  
  1168     4.5000    408.7(8)           406.5779          406.5766                                                                  
  1169     4.5036    408.9(8)           406.4754          406.4741                                                                  
  1170     4.5072    408.7(8)           406.3733          406.3719                                                                  
  1171     4.5108    407.7(8)           406.2711          406.2697                                                                  
  1172     4.5144    409.5(8)           406.1689          406.1675                                                                  
  1173     4.5180    409.0(8)           406.0668          406.0654                                                                  
  1174     4.5216    408.5(8)           405.9649          405.9635                                                                  
  1175     4.5252    406.5(8)           405.8629          405.8615                                                                  
  1176     4.5288    409.0(8)           405.7610          405.7597                                                                  
  1177     4.5324    408.0(8)           405.6594          405.6580                                                                  
  1178     4.5360    409.6(8)           405.5574          405.5560                                                                  
  1179     4.5396    407.6(8)           405.4559          405.4545                                                                  
  1180     4.5432    408.6(8)           405.3542          405.3527                                                                  
  1181     4.5468    409.0(8)           405.2527          405.2512                                                                  
  1182     4.5504    408.1(8)           405.1514          405.1499                                                                  
  1183     4.5540    405.7(8)           405.0496          405.0482                                                                  
  1184     4.5576    407.8(8)           404.9485          404.9471                                                                  
  1185     4.5612    407.5(8)           404.8473          404.8458                                                                  
  1186     4.5648    408.0(8)           404.7461          404.7446                                                                  
  1187     4.5684    406.5(8)           404.6449          404.6434                                                                  
  1188     4.5720    407.2(8)           404.5439          404.5424                                                                  
  1189     4.5756    407.5(8)           404.4428          404.4413                                                                  
  1190     4.5792    407.6(8)           404.3421          404.3405                                                                  
  1191     4.5828    406.1(8)           404.2411          404.2396                                                                  
  1192     4.5864    406.2(8)           404.1404          404.1389                                                                  
  1193     4.5900    406.3(8)           404.0397          404.0381                                                                  
  1194     4.5936    406.2(8)           403.9391          403.9375                                                                  
  1195     4.5972    407.5(8)           403.8387          403.8371                                                                  
  1196     4.6008    406.3(8)           403.7382          403.7366                                                                  
  1197     4.6044    405.4(8)           403.6378          403.6361                                                                  
  1198     4.6080    406.7(8)           403.5376          403.5359                                                                  
  1199     4.6116    407.6(8)           403.4373          403.4357                                                                  
  1200     4.6152    406.9(8)           403.3371          403.3354                                                                  
  1201     4.6188    407.6(8)           403.2371          403.2354                                                                  
  1202     4.6224    406.1(8)           403.1371          403.1354                                                                  
  1203     4.6260    406.6(8)           403.0373          403.0356                                                                  
  1204     4.6296    405.9(8)           402.9374          402.9357                                                                  
  1205     4.6332    406.0(8)           402.8376          402.8358                                                                  
  1206     4.6368    406.4(8)           402.7382          402.7364                                                                  
  1207     4.6404    407.1(8)           402.6386          402.6368                                                                  
  1208     4.6440    405.8(8)           402.5389          402.5371                                                                  
  1209     4.6476    407.2(8)           402.4396          402.4378                                                                  
  1210     4.6512    405.2(8)           402.3404          402.3386                                                                  
  1211     4.6548    406.1(8)           402.2411          402.2393                                                                  
  1212     4.6584    405.6(8)           402.1419          402.1401                                                                  
  1213     4.6620    406.3(8)           402.0429          402.0410                                                                  
  1214     4.6656    405.7(8)           401.9440          401.9421                                                                  
  1215     4.6692    405.2(8)           401.8451          401.8432                                                                  
  1216     4.6728    406.0(8)           401.7461          401.7442                                                                  
  1217     4.6764    405.4(8)           401.6476          401.6457                                                                  
  1218     4.6800    406.6(8)           401.5489          401.5469                                                                  
  1219     4.6836    406.2(8)           401.4503          401.4484                                                                  
  1220     4.6872    408.1(8)           401.3521          401.3500                                                                  
  1221     4.6908    406.2(8)           401.2538          401.2517                                                                  
  1222     4.6944    407.8(8)           401.1554          401.1534                                                                  
  1223     4.6980    406.2(8)           401.0573          401.0552                                                                  
  1224     4.7016    406.5(8)           400.9592          400.9571                                                                  
  1225     4.7052    406.7(8)           400.8612          400.8591                                                                  
  1226     4.7088    406.8(8)           400.7634          400.7613                                                                  
  1227     4.7124    405.3(8)           400.6657          400.6635                                                                  
  1228     4.7160    405.5(8)           400.5679          400.5657                                                                  
  1229     4.7196    405.8(8)           400.4703          400.4681                                                                  
  1230     4.7232    405.6(8)           400.3727          400.3705                                                                  
  1231     4.7268    403.8(8)           400.2754          400.2732                                                                  
  1232     4.7304    404.4(8)           400.1780          400.1758                                                                  
  1233     4.7340    404.2(8)           400.0809          400.0786                                                                  
  1234     4.7376    404.8(8)           399.9839          399.9816                                                                  
  1235     4.7412    405.2(8)           399.8868          399.8845                                                                  
  1236     4.7448    404.2(8)           399.7900          399.7877                                                                  
  1237     4.7484    405.1(8)           399.6930          399.6906                                                                  
  1238     4.7520    404.6(8)           399.5965          399.5941                                                                  
  1239     4.7556    404.8(8)           399.4998          399.4973                                                                  
  1240     4.7592    404.7(8)           399.4032          399.4008                                                                  
  1241     4.7628    404.6(8)           399.3070          399.3045                                                                  
  1242     4.7664    402.5(8)           399.2106          399.2081                                                                  
  1243     4.7700    404.1(8)           399.1145          399.1119                                                                  
  1244     4.7736    403.4(8)           399.0184          399.0158                                                                  
  1245     4.7772    405.1(8)           398.9224          398.9199                                                                  
  1246     4.7808    404.4(8)           398.8265          398.8239                                                                  
  1247     4.7844    404.8(8)           398.7307          398.7281                                                                  
  1248     4.7880    404.2(8)           398.6351          398.6324                                                                  
  1249     4.7916    404.0(8)           398.5395          398.5368                                                                  
  1250     4.7952    402.6(8)           398.4440          398.4413                                                                  
  1251     4.7988    404.2(8)           398.3486          398.3458                                                                  
  1252     4.8024    402.2(8)           398.2535          398.2507                                                                  
  1253     4.8060    402.9(8)           398.1584          398.1556                                                                  
  1254     4.8096    403.9(8)           398.0633          398.0604                                                                  
  1255     4.8132    404.4(8)           397.9684          397.9655                                                                  
  1256     4.8168    402.5(8)           397.8734          397.8705                                                                  
  1257     4.8204    403.1(8)           397.7788          397.7759                                                                  
  1258     4.8240    403.0(8)           397.6843          397.6814                                                                  
  1259     4.8276    403.6(8)           397.5898          397.5869                                                                  
  1260     4.8312    403.3(8)           397.4955          397.4924                                                                  
  1261     4.8348    402.5(8)           397.4012          397.3982                                                                  
  1262     4.8384    402.5(8)           397.3072          397.3040                                                                  
  1263     4.8420    402.6(8)           397.2132          397.2100                                                                  
  1264     4.8456    402.8(8)           397.1192          397.1161                                                                  
  1265     4.8492    402.3(8)           397.0254          397.0222                                                                  
  1266     4.8528    402.7(8)           396.9319          396.9286                                                                  
  1267     4.8564    401.3(8)           396.8382          396.8349                                                                  
  1268     4.8600    402.7(8)           396.7448          396.7415                                                                  
  1269     4.8636    402.6(8)           396.6515          396.6481                                                                  
  1270     4.8672    402.1(8)           396.5583          396.5548                                                                  
  1271     4.8708    401.3(8)           396.4653          396.4618                                                                  
  1272     4.8744    402.0(8)           396.3722          396.3687                                                                  
  1273     4.8780    401.6(8)           396.2793          396.2758                                                                  
  1274     4.8816    402.8(8)           396.1867          396.1831                                                                  
  1275     4.8852    400.9(8)           396.0941          396.0905                                                                  
  1276     4.8888    400.8(8)           396.0015          395.9978                                                                  
  1277     4.8924    400.7(8)           395.9092          395.9055                                                                  
  1278     4.8960    401.8(8)           395.8170          395.8132                                                                  
  1279     4.8996    401.0(8)           395.7248          395.7209                                                                  
  1280     4.9032    401.6(8)           395.6328          395.6289                                                                  
  1281     4.9068    400.2(8)           395.5409          395.5370                                                                  
  1282     4.9104    400.0(8)           395.4492          395.4452                                                                  
  1283     4.9140    400.7(8)           395.3574          395.3534                                                                  
  1284     4.9176    399.4(8)           395.2660          395.2619                                                                  
  1285     4.9212    400.5(8)           395.1747          395.1705                                                                  
  1286     4.9248    400.9(8)           395.0834          395.0792                                                                  
  1287     4.9284    400.7(8)           394.9922          394.9879                                                                  
  1288     4.9320    399.9(8)           394.9014          394.8971                                                                  
  1289     4.9356    400.9(8)           394.8103          394.8059                                                                  
  1290     4.9392    400.2(8)           394.7196          394.7151                                                                  
  1291     4.9428    400.5(8)           394.6291          394.6246                                                                  
  1292     4.9464    399.5(8)           394.5385          394.5339                                                                  
  1293     4.9500    399.3(8)           394.4481          394.4435                                                                  
  1294     4.9536    398.3(8)           394.3579          394.3532                                                                  
  1295     4.9572    401.0(8)           394.2679          394.2631                                                                  
  1296     4.9608    401.3(8)           394.1778          394.1730                                                                  
  1297     4.9644    400.6(8)           394.0880          394.0831                                                                  
  1298     4.9680    399.0(8)           393.9984          393.9934                                                                  
  1299     4.9716    398.6(8)           393.9088          393.9037                                                                  
  1300     4.9752    398.4(8)           393.8192          393.8141                                                                  
  1301     4.9788    399.5(8)           393.7300          393.7248                                                                  
  1302     4.9824    399.2(8)           393.6408          393.6355                                                                  
  1303     4.9860    398.5(8)           393.5518          393.5464                                                                  
  1304     4.9896    399.7(8)           393.4630          393.4575                                                                  
  1305     4.9932    400.3(8)           393.3740          393.3685                                                                  
  1306     4.9968    399.6(8)           393.2854          393.2798                                                                  
  1307     5.0004    399.6(8)           393.1970          393.1913                                                                  
  1308     5.0040    399.5(8)           393.1084          393.1026                                                                  
  1309     5.0076    399.1(8)           393.0204          393.0145                                                                  
  1310     5.0112    400.3(8)           392.9323          392.9263                                                                  
  1311     5.0148    398.4(8)           392.8442          392.8381                                                                  
  1312     5.0184    399.1(8)           392.7565          392.7503                                                                  
  1313     5.0220    398.3(8)           392.6688          392.6625                                                                  
  1314     5.0256    399.7(8)           392.5812          392.5749                                                                  
  1315     5.0292    398.3(8)           392.4938          392.4873                                                                  
  1316     5.0328    399.4(8)           392.4065          392.3999                                                                  
  1317     5.0364    398.5(8)           392.3194          392.3127                                                                  
  1318     5.0400    400.2(8)           392.2325          392.2257                                                                  
  1319     5.0436    397.5(8)           392.1457          392.1387                                                                  
  1320     5.0472    397.6(8)           392.0590          392.0519                                                                  
  1321     5.0508    398.1(8)           391.9725          391.9653                                                                  
  1322     5.0544    397.3(8)           391.8859          391.8786                                                                  
  1323     5.0580    396.1(8)           391.7997          391.7922                                                                  
  1324     5.0616    398.0(8)           391.7136          391.7060                                                                  
  1325     5.0652    399.0(8)           391.6276          391.6198                                                                  
  1326     5.0688    399.5(8)           391.5418          391.5339                                                                  
  1327     5.0724    397.4(8)           391.4560          391.4479                                                                  
  1328     5.0760    398.1(8)           391.3705          391.3623                                                                  
  1329     5.0796    397.6(8)           391.2852          391.2768                                                                  
  1330     5.0832    396.8(8)           391.2000          391.1915                                                                  
  1331     5.0868    398.3(8)           391.1148          391.1061                                                                  
  1332     5.0904    397.6(8)           391.0298          391.0209                                                                  
  1333     5.0940    397.7(9)           390.9451          390.9360                                                                  
  1334     5.0976    396.3(9)           390.8604          390.8513                                                                  
  1335     5.1012    396.7(9)           390.7759          390.7665                                                                  
  1336     5.1048    396.8(9)           390.6915          390.6819                                                                  
  1337     5.1084    398.2(9)           390.6074          390.5977                                                                  
  1338     5.1120    398.1(9)           390.5233          390.5133                                                                  
  1339     5.1156    396.8(9)           390.4393          390.4291                                                                  
  1340     5.1192    397.6(9)           390.3556          390.3452                                                                  
  1341     5.1228    397.8(9)           390.2720          390.2614                                                                  
  1342     5.1264    397.2(9)           390.1887          390.1778                                                                  
  1343     5.1300    399.5(9)           390.1053          390.0942                                                                  
  1344     5.1336    397.9(9)           390.0222          390.0109                                                                  
  1345     5.1372    397.0(9)           389.9394          389.9278                                                                  
  1346     5.1408    396.4(9)           389.8564          389.8445                                                                  
  1347     5.1444    398.6(9)           389.7739          389.7618                                                                  
  1348     5.1480    396.6(9)           389.6914          389.6790                                                                  
  1349     5.1516    395.9(9)           389.6091          389.5964                                                                  
  1350     5.1552    397.1(9)           389.5269          389.5139                                                                  
  1351     5.1588    395.7(9)           389.4449          389.4315                                                                  
  1352     5.1624    395.1(9)           389.3631          389.3495                                                                  
  1353     5.1660    396.2(9)           389.2814          389.2674                                                                  
  1354     5.1696    395.2(9)           389.1998          389.1854                                                                  
  1355     5.1732    395.6(9)           389.1186          389.1038                                                                  
  1356     5.1768    396.9(9)           389.0374          389.0223                                                                  
  1357     5.1804    396.0(9)           388.9563          388.9408                                                                  
  1358     5.1840    398.0(9)           388.8755          388.8596                                                                  
  1359     5.1876    395.0(9)           388.7950          388.7786                                                                  
  1360     5.1912    396.5(9)           388.7144          388.6976                                                                  
  1361     5.1948    395.3(9)           388.6341          388.6168                                                                  
  1362     5.1984    394.9(9)           388.5540          388.5362                                                                  
  1363     5.2020    393.9(9)           388.4739          388.4557                                                                  
  1364     5.2056    395.1(9)           388.3941          388.3754                                                                  
  1365     5.2092    395.3(9)           388.3145          388.2951                                                                  
  1366     5.2128    395.4(9)           388.2351          388.2153                                                                  
  1367     5.2164    395.0(9)           388.1559          388.1354                                                                  
  1368     5.2200    396.6(9)           388.0767          388.0556                                                                  
  1369     5.2236    395.7(9)           387.9979          387.9761                                                                  
  1370     5.2272    395.0(9)           387.9192          387.8967                                                                  
  1371     5.2308    394.9(9)           387.8407          387.8176                                                                  
  1372     5.2344    395.7(9)           387.7623          387.7384                                                                  
  1373     5.2380    395.7(9)           387.6842          387.6595                                                                  
  1374     5.2416    395.9(9)           387.6063          387.5808                                                                  
  1375     5.2452    395.2(9)           387.5285          387.5021                                                                  
  1376     5.2488    394.9(9)           387.4511          387.4238                                                                  
  1377     5.2524    394.6(9)           387.3737          387.3455                                                                  
  1378     5.2560    395.2(9)           387.2966          387.2673                                                                  
  1379     5.2596    393.1(9)           387.2197          387.1893                                                                  
  1380     5.2632    394.4(9)           387.1432          387.1117                                                                  
  1381     5.2668    394.3(9)           387.0666          387.0339                                                                  
  1382     5.2704    394.2(9)           386.9905          386.9565                                                                  
  1383     5.2740    395.2(9)           386.9146          386.8793                                                                  
  1384     5.2776    395.0(9)           386.8388          386.8021                                                                  
  1385     5.2812    394.0(9)           386.7633          386.7251                                                                  
  1386     5.2848    393.3(8)           386.6881          386.6483                                                                  
  1387     5.2884    394.6(8)           386.6131          386.5716                                                                  
  1388     5.2920    392.8(8)           386.5383          386.4950                                                                  
  1389     5.2956    392.6(8)           386.4640          386.4187                                                                  
  1390     5.2992    393.8(8)           386.3899          386.3425                                                                  
  1391     5.3028    395.1(8)           386.3162          386.2666                                                                  
  1392     5.3064    395.1(8)           386.2426          386.1907                                                                  
  1393     5.3100    393.1(8)           386.1694          386.1149                                                                  
  1394     5.3136    393.5(8)           386.0968          386.0396                                                                  
  1395     5.3172    393.5(8)           386.0242          385.9640                                                                  
  1396     5.3208    394.2(8)           385.9524          385.8890                                                                  
  1397     5.3244    394.4(8)           385.8809          385.8140                                                                  
  1398     5.3280    394.0(8)           385.8096          385.7390                                                                  
  1399     5.3316    393.4(8)           385.7390          385.6643                                                                  
  1400     5.3352    394.3(8)           385.6689          385.5898                                                                  
  1401     5.3388    393.8(8)           385.5994          385.5155                                                                  
  1402     5.3424    394.7(8)           385.5305          385.4413                                                                  
  1403     5.3460    393.0(8)           385.4623          385.3672                                                                  
  1404     5.3496    393.8(8)           385.3948          385.2934                                                                  
  1405     5.3532    394.0(8)           385.3281          385.2197                                                                  
  1406     5.3568    393.2(8)           385.2624          385.1461                                                                  
  1407     5.3604    392.6(8)           385.1978          385.0728                                                                  
  1408     5.3640    392.2(8)           385.1342          384.9995                                                                  
  1409     5.3676    392.6(8)           385.0721          384.9266                                                                  
  1410     5.3712    393.4(8)           385.0114          384.8537                                                                  
  1411     5.3748    392.3(8)           384.9525          384.7809                                                                  
  1412     5.3784    393.0(8)           384.8957          384.7084                                                                  
  1413     5.3820    393.4(8)           384.8413          384.6361                                                                  
  1414     5.3856    393.1(8)           384.7898          384.5640                                                                  
  1415     5.3892    393.6(8)           384.7416          384.4919                                                                  
  1416     5.3928    394.1(8)           384.6978          384.4202                                                                  
  1417     5.3964    394.4(8)           384.6588          384.3485                                                                  
  1418     5.4000    391.5(8)           384.6261          384.2769                                                                  
  1419     5.4036    392.8(8)           384.6013          384.2056                                                                  
  1420     5.4072    393.2(8)           384.5868          384.1346                                                                  
  1421     5.4108    393.9(8)           384.5848          384.0634                                                                  
  1422     5.4144    394.0(8)           384.6002          383.9926                                                                  
  1423     5.4180    394.1(8)           384.6385          383.9219                                                                  
  1424     5.4216    395.1(8)           384.7102          383.8516                                                                  
  1425     5.4252    397.7(8)           384.8355          383.7812                                                                  
  1426     5.4288    400.5(8)           385.0700          383.7111                                                                  
  1427     5.4324    406.6(10)           385.5706          383.6411                                                                 
  1428     5.4360    415.6(11)           386.7340          383.5713                                                                 
  1429     5.4396    433.6(15)           389.3523          383.5018                                                                 
  1430     5.4432    463.7(17)           394.5343          383.4323                                                                 
  1431     5.4468    488.9(13)           403.0767          383.3630                                                                 
  1432     5.4504    492.5(10)           414.2676          383.2939                                                                 
  1433     5.4540    487.4(10)           424.9132          383.2249                                                                 
  1434     5.4576    483.6(10)           429.6215          383.1563                                                                 
  1435     5.4612    477.8(11)           425.0474          383.0876                                                                 
  1436     5.4648    460.2(16)           414.3632          383.0191                                                                 
  1437     5.4684    429.7(17)           402.9891          382.9512                                                                 
  1438     5.4720    405.9(10)           394.2036          382.8830                                                                 
  1439     5.4756    398.9(9)           388.7861          382.8151                                                                  
  1440     5.4792    394.1(9)           385.9679          382.7475                                                                  
  1441     5.4828    393.2(9)           384.6351          382.6798                                                                  
  1442     5.4864    392.4(9)           383.9840          382.6125                                                                  
  1443     5.4900    392.6(9)           383.6072          382.5454                                                                  
  1444     5.4936    392.1(9)           383.3422          382.4783                                                                  
  1445     5.4972    391.3(9)           383.1321          382.4116                                                                  
  1446     5.5008    390.5(9)           382.9555          382.3449                                                                  
  1447     5.5044    391.4(9)           382.8023          382.2785                                                                  
  1448     5.5080    391.8(9)           382.6663          382.2121                                                                  
  1449     5.5116    390.6(9)           382.5434          382.1460                                                                  
  1450     5.5152    391.3(9)           382.4305          382.0800                                                                  
  1451     5.5188    391.1(9)           382.3257          382.0143                                                                  
  1452     5.5224    389.2(9)           382.2272          381.9486                                                                  
  1453     5.5260    389.6(9)           382.1339          381.8834                                                                  
  1454     5.5296    389.2(9)           382.0447          381.8182                                                                  
  1455     5.5332    390.0(9)           381.9588          381.7531                                                                  
  1456     5.5368    390.3(9)           381.8759          381.6881                                                                  
  1457     5.5404    389.6(9)           381.7953          381.6233                                                                  
  1458     5.5440    388.2(9)           381.7170          381.5589                                                                  
  1459     5.5476    388.9(9)           381.6403          381.4945                                                                  
  1460     5.5512    389.5(9)           381.5652          381.4303                                                                  
  1461     5.5548    389.4(9)           381.4916          381.3664                                                                  
  1462     5.5584    388.7(9)           381.4191          381.3026                                                                  
  1463     5.5620    389.0(9)           381.3476          381.2389                                                                  
  1464     5.5656    388.7(9)           381.2770          381.1754                                                                  
  1465     5.5692    389.1(9)           381.2073          381.1121                                                                  
  1466     5.5728    389.0(9)           381.1385          381.0491                                                                  
  1467     5.5764    388.1(9)           381.0702          380.9861                                                                  
  1468     5.5800    389.2(9)           381.0027          380.9234                                                                  
  1469     5.5836    388.8(9)           380.9357          380.8609                                                                  
  1470     5.5872    388.6(9)           380.8691          380.7984                                                                  
  1471     5.5908    387.4(9)           380.8031          380.7361                                                                  
  1472     5.5944    388.1(9)           380.7378          380.6743                                                                  
  1473     5.5980    388.7(9)           380.6726          380.6123                                                                  
  1474     5.6016    386.3(9)           380.6080          380.5506                                                                  
  1475     5.6052    387.0(9)           380.5438          380.4892                                                                  
  1476     5.6088    387.5(9)           380.4799          380.4279                                                                  
  1477     5.6124    387.7(9)           380.4164          380.3668                                                                  
  1478     5.6160    387.1(9)           380.3533          380.3058                                                                  
  1479     5.6196    387.5(9)           380.2905          380.2451                                                                  
  1480     5.6232    387.8(9)           380.2278          380.1844                                                                  
  1481     5.6268    387.9(9)           380.1657          380.1241                                                                  
  1482     5.6304    387.3(7)           380.1037          380.0638                                                                  
  1483     5.6340    387.3(7)           380.0421          380.0038                                                                  
  1484     5.6376    387.1(7)           379.9807          379.9440                                                                  
  1485     5.6412    386.6(8)           379.9197          379.8844                                                                  
  1486     5.6448    386.9(9)           379.8589          379.8249                                                                  
  1487     5.6484    385.8(9)           379.7983          379.7656                                                                  
  1488     5.6520    386.2(9)           379.7380          379.7065                                                                  
  1489     5.6556    386.6(9)           379.6778          379.6474                                                                  
  1490     5.6592    387.3(9)           379.6180          379.5887                                                                  
  1491     5.6628    386.5(9)           379.5584          379.5301                                                                  
  1492     5.6664    386.9(9)           379.4989          379.4716                                                                  
  1493     5.6700    387.1(9)           379.4398          379.4134                                                                  
  1494     5.6736    385.8(9)           379.3809          379.3554                                                                  
  1495     5.6772    386.7(9)           379.3221          379.2974                                                                  
  1496     5.6808    387.0(9)           379.2637          379.2398                                                                  
  1497     5.6844    387.0(9)           379.2055          379.1824                                                                  
  1498     5.6880    386.5(9)           379.1475          379.1250                                                                  
  1499     5.6916    386.5(9)           379.0895          379.0678                                                                  
  1500     5.6952    385.4(9)           379.0321          379.0110                                                                  
  1501     5.6988    387.4(9)           378.9746          378.9542                                                                  
  1502     5.7024    387.4(9)           378.9175          378.8976                                                                  
  1503     5.7060    387.2(9)           378.8604          378.8411                                                                  
  1504     5.7096    387.0(9)           378.8037          378.7850                                                                  
  1505     5.7132    386.7(9)           378.7473          378.7290                                                                  
  1506     5.7168    385.9(9)           378.6908          378.6731                                                                  
  1507     5.7204    387.3(9)           378.6346          378.6173                                                                  
  1508     5.7240    387.2(9)           378.5788          378.5620                                                                  
  1509     5.7276    386.4(9)           378.5231          378.5067                                                                  
  1510     5.7312    386.5(9)           378.4673          378.4514                                                                  
  1511     5.7348    387.8(9)           378.4123          378.3967                                                                  
  1512     5.7384    385.7(9)           378.3569          378.3418                                                                  
  1513     5.7420    386.4(9)           378.3020          378.2873                                                                  
  1514     5.7456    385.0(9)           378.2471          378.2328                                                                  
  1515     5.7492    385.4(9)           378.1927          378.1786                                                                  
  1516     5.7528    385.2(9)           378.1383          378.1247                                                                  
  1517     5.7564    386.0(9)           378.0841          378.0707                                                                  
  1518     5.7600    386.4(9)           378.0302          378.0172                                                                  
  1519     5.7636    385.7(9)           377.9764          377.9637                                                                  
  1520     5.7672    385.1(9)           377.9228          377.9103                                                                  
  1521     5.7708    386.0(9)           377.8694          377.8572                                                                  
  1522     5.7744    384.8(9)           377.8162          377.8043                                                                  
  1523     5.7780    384.8(9)           377.7633          377.7516                                                                  
  1524     5.7816    384.8(9)           377.7104          377.6990                                                                  
  1525     5.7852    385.1(9)           377.6577          377.6466                                                                  
  1526     5.7888    385.3(9)           377.6054          377.5945                                                                  
  1527     5.7924    384.5(9)           377.5532          377.5425                                                                  
  1528     5.7960    385.6(9)           377.5011          377.4907                                                                  
  1529     5.7996    384.2(9)           377.4492          377.4390                                                                  
  1530     5.8032    385.3(9)           377.3977          377.3877                                                                  
  1531     5.8068    383.9(9)           377.3461          377.3363                                                                  
  1532     5.8104    385.7(9)           377.2949          377.2853                                                                  
  1533     5.8140    384.0(9)           377.2437          377.2343                                                                  
  1534     5.8176    384.1(9)           377.1929          377.1837                                                                  
  1535     5.8212    382.6(9)           377.1422          377.1332                                                                  
  1536     5.8248    384.3(9)           377.0916          377.0827                                                                  
  1537     5.8284    383.3(9)           377.0413          377.0326                                                                  
  1538     5.8320    384.9(8)           376.9911          376.9826                                                                  
  1539     5.8356    383.2(8)           376.9412          376.9328                                                                  
  1540     5.8392    383.3(8)           376.8915          376.8833                                                                  
  1541     5.8428    384.3(8)           376.8418          376.8338                                                                  
  1542     5.8464    384.5(8)           376.7925          376.7846                                                                  
  1543     5.8500    384.5(8)           376.7434          376.7357                                                                  
  1544     5.8536    383.9(8)           376.6942          376.6866                                                                  
  1545     5.8572    384.1(8)           376.6454          376.6379                                                                  
  1546     5.8608    382.2(8)           376.5969          376.5895                                                                  
  1547     5.8644    382.9(8)           376.5483          376.5411                                                                  
  1548     5.8680    383.7(8)           376.5000          376.4930                                                                  
  1549     5.8716    383.3(8)           376.4519          376.4449                                                                  
  1550     5.8752    381.7(8)           376.4041          376.3973                                                                  
  1551     5.8788    382.5(8)           376.3564          376.3496                                                                  
  1552     5.8824    382.1(8)           376.3089          376.3023                                                                  
  1553     5.8860    384.7(8)           376.2615          376.2550                                                                  
  1554     5.8896    383.2(8)           376.2145          376.2081                                                                  
  1555     5.8932    383.5(8)           376.1674          376.1611                                                                  
  1556     5.8968    381.9(8)           376.1207          376.1145                                                                  
  1557     5.9004    382.8(8)           376.0741          376.0681                                                                  
  1558     5.9040    382.1(8)           376.0276          376.0217                                                                  
  1559     5.9076    382.9(8)           375.9815          375.9756                                                                  
  1560     5.9112    381.4(8)           375.9355          375.9297                                                                  
  1561     5.9148    382.5(8)           375.8896          375.8839                                                                  
  1562     5.9184    381.1(8)           375.8441          375.8384                                                                  
  1563     5.9220    382.3(8)           375.7984          375.7929                                                                  
  1564     5.9256    382.4(8)           375.7533          375.7478                                                                  
  1565     5.9292    382.4(8)           375.7082          375.7028                                                                  
  1566     5.9328    382.8(8)           375.6632          375.6580                                                                  
  1567     5.9364    382.6(8)           375.6185          375.6133                                                                  
  1568     5.9400    383.7(8)           375.5740          375.5689                                                                  
  1569     5.9436    382.9(8)           375.5297          375.5246                                                                  
  1570     5.9472    382.0(8)           375.4854          375.4805                                                                  
  1571     5.9508    380.5(8)           375.4415          375.4366                                                                  
  1572     5.9544    382.5(8)           375.3976          375.3928                                                                  
  1573     5.9580    381.8(8)           375.3540          375.3493                                                                  
  1574     5.9616    382.2(8)           375.3106          375.3059                                                                  
  1575     5.9652    381.6(8)           375.2675          375.2628                                                                  
  1576     5.9688    381.4(8)           375.2244          375.2198                                                                  
  1577     5.9724    380.8(8)           375.1815          375.1769                                                                  
  1578     5.9760    381.5(8)           375.1388          375.1343                                                                  
  1579     5.9796    380.4(7)           375.0963          375.0919                                                                  
  1580     5.9832    382.8(8)           375.0540          375.0496                                                                  
  1581     5.9868    379.4(9)           375.0118          375.0075                                                                  
  1582     5.9904    381.1(9)           374.9699          374.9657                                                                  
  1583     5.9940    381.0(9)           374.9280          374.9239                                                                  
  1584     5.9976    380.6(9)           374.8864          374.8823                                                                  
  1585     6.0012    378.7(9)           374.8451          374.8411                                                                  
  1586     6.0048    381.2(9)           374.8039          374.7999                                                                  
  1587     6.0084    381.9(9)           374.7628          374.7589                                                                  
  1588     6.0120    381.9(9)           374.7220          374.7181                                                                  
  1589     6.0156    381.4(9)           374.6813          374.6775                                                                  
  1590     6.0192    381.3(9)           374.6407          374.6370                                                                  
  1591     6.0228    379.7(9)           374.6005          374.5968                                                                  
  1592     6.0264    379.9(9)           374.5605          374.5568                                                                  
  1593     6.0300    381.5(9)           374.5204          374.5168                                                                  
  1594     6.0336    380.5(9)           374.4807          374.4771                                                                  
  1595     6.0372    380.0(9)           374.4412          374.4376                                                                  
  1596     6.0408    380.5(9)           374.4017          374.3982                                                                  
  1597     6.0444    381.0(9)           374.3625          374.3591                                                                  
  1598     6.0480    380.1(9)           374.3235          374.3200                                                                  
  1599     6.0516    380.2(9)           374.2847          374.2813                                                                  
  1600     6.0552    379.4(9)           374.2460          374.2427                                                                  
  1601     6.0588    379.8(9)           374.2075          374.2042                                                                  
  1602     6.0624    378.8(9)           374.1692          374.1660                                                                  
  1603     6.0660    380.9(9)           374.1311          374.1279                                                                  
  1604     6.0696    378.4(9)           374.0931          374.0900                                                                  
  1605     6.0732    380.4(9)           374.0555          374.0523                                                                  
  1606     6.0768    381.7(9)           374.0178          374.0147                                                                  
  1607     6.0804    380.9(9)           373.9805          373.9774                                                                  
  1608     6.0840    378.5(9)           373.9432          373.9402                                                                  
  1609     6.0876    381.4(9)           373.9062          373.9032                                                                  
  1610     6.0912    379.1(9)           373.8694          373.8665                                                                  
  1611     6.0948    380.7(9)           373.8327          373.8298                                                                  
  1612     6.0984    380.0(9)           373.7961          373.7932                                                                  
  1613     6.1020    379.9(9)           373.7599          373.7571                                                                  
  1614     6.1056    380.4(9)           373.7238          373.7209                                                                  
  1615     6.1092    380.3(9)           373.6878          373.6850                                                                  
  1616     6.1128    378.9(9)           373.6521          373.6493                                                                  
  1617     6.1164    379.2(9)           373.6165          373.6138                                                                  
  1618     6.1200    378.9(9)           373.5811          373.5784                                                                  
  1619     6.1236    377.8(9)           373.5459          373.5432                                                                  
  1620     6.1272    379.4(9)           373.5108          373.5081                                                                  
  1621     6.1308    379.2(9)           373.4760          373.4733                                                                  
  1622     6.1344    379.0(9)           373.4413          373.4387                                                                  
  1623     6.1380    378.0(9)           373.4068          373.4042                                                                  
  1624     6.1416    381.1(9)           373.3724          373.3698                                                                  
  1625     6.1452    380.0(9)           373.3383          373.3358                                                                  
  1626     6.1488    379.5(9)           373.3044          373.3018                                                                  
  1627     6.1524    377.7(9)           373.2706          373.2681                                                                  
  1628     6.1560    379.2(9)           373.2369          373.2344                                                                  
  1629     6.1596    378.5(9)           373.2034          373.2010                                                                  
  1630     6.1632    378.8(9)           373.1702          373.1678                                                                  
  1631     6.1668    376.6(9)           373.1371          373.1348                                                                  
  1632     6.1704    379.1(9)           373.1043          373.1019                                                                  
  1633     6.1740    378.2(8)           373.0715          373.0692                                                                  
  1634     6.1776    378.6(7)           373.0390          373.0367                                                                  
  1635     6.1812    378.2(8)           373.0066          373.0043                                                                  
  1636     6.1848    378.5(8)           372.9743          372.9721                                                                  
  1637     6.1884    378.2(8)           372.9424          372.9402                                                                  
  1638     6.1920    376.8(8)           372.9106          372.9083                                                                  
  1639     6.1956    377.4(8)           372.8789          372.8767                                                                  
  1640     6.1992    378.3(8)           372.8474          372.8452                                                                  
  1641     6.2028    377.0(8)           372.8162          372.8140                                                                  
  1642     6.2064    376.4(8)           372.7849          372.7828                                                                  
  1643     6.2100    376.7(8)           372.7541          372.7520                                                                  
  1644     6.2136    376.8(8)           372.7231          372.7211                                                                  
  1645     6.2172    376.7(8)           372.6927          372.6906                                                                  
  1646     6.2208    376.4(8)           372.6622          372.6601                                                                  
  1647     6.2244    377.0(8)           372.6320          372.6299                                                                  
  1648     6.2280    376.8(8)           372.6019          372.5999                                                                  
  1649     6.2316    377.9(8)           372.5720          372.5700                                                                  
  1650     6.2352    378.1(8)           372.5423          372.5403                                                                  
  1651     6.2388    377.9(8)           372.5127          372.5108                                                                  
  1652     6.2424    376.8(8)           372.4833          372.4814                                                                  
  1653     6.2460    377.7(8)           372.4541          372.4522                                                                  
  1654     6.2496    377.3(8)           372.4251          372.4232                                                                  
  1655     6.2532    378.5(8)           372.3963          372.3944                                                                  
  1656     6.2568    377.1(8)           372.3676          372.3657                                                                  
  1657     6.2604    376.8(8)           372.3391          372.3372                                                                  
  1658     6.2640    375.6(8)           372.3108          372.3089                                                                  
  1659     6.2676    377.7(8)           372.2826          372.2808                                                                  
  1660     6.2712    377.5(8)           372.2547          372.2529                                                                  
  1661     6.2748    378.1(8)           372.2268          372.2250                                                                  
  1662     6.2784    376.9(8)           372.1992          372.1974                                                                  
  1663     6.2820    377.5(8)           372.1716          372.1699                                                                  
  1664     6.2856    377.3(8)           372.1444          372.1426                                                                  
  1665     6.2892    377.6(8)           372.1172          372.1155                                                                  
  1666     6.2928    376.3(8)           372.0903          372.0886                                                                  
  1667     6.2964    375.8(8)           372.0635          372.0618                                                                  
  1668     6.3000    376.2(8)           372.0370          372.0353                                                                  
  1669     6.3036    376.4(8)           372.0105          372.0088                                                                  
  1670     6.3072    376.8(8)           371.9843          371.9826                                                                  
  1671     6.3108    377.3(8)           371.9583          371.9566                                                                  
  1672     6.3144    377.7(8)           371.9323          371.9307                                                                  
  1673     6.3180    376.2(8)           371.9065          371.9049                                                                  
  1674     6.3216    377.6(8)           371.8809          371.8793                                                                  
  1675     6.3252    376.5(8)           371.8556          371.8540                                                                  
  1676     6.3288    377.0(8)           371.8303          371.8287                                                                  
  1677     6.3324    376.1(8)           371.8053          371.8037                                                                  
  1678     6.3360    377.2(8)           371.7804          371.7788                                                                  
  1679     6.3396    375.9(8)           371.7556          371.7541                                                                  
  1680     6.3432    377.3(8)           371.7310          371.7294                                                                  
  1681     6.3468    375.1(8)           371.7067          371.7052                                                                  
  1682     6.3504    375.7(8)           371.6824          371.6809                                                                  
  1683     6.3540    375.4(8)           371.6584          371.6569                                                                  
  1684     6.3576    376.6(8)           371.6345          371.6330                                                                  
  1685     6.3612    375.0(8)           371.6108          371.6093                                                                  
  1686     6.3648    376.6(8)           371.5874          371.5859                                                                  
  1687     6.3684    375.3(8)           371.5639          371.5625                                                                  
  1688     6.3720    374.8(8)           371.5406          371.5392                                                                  
  1689     6.3756    374.9(8)           371.5176          371.5162                                                                  
  1690     6.3792    375.3(8)           371.4947          371.4933                                                                  
  1691     6.3828    375.1(8)           371.4721          371.4707                                                                  
  1692     6.3864    375.1(8)           371.4494          371.4481                                                                  
  1693     6.3900    375.9(8)           371.4271          371.4258                                                                  
  1694     6.3936    374.9(8)           371.4049          371.4036                                                                  
  1695     6.3972    374.7(8)           371.3829          371.3815                                                                  
  1696     6.4008    375.1(8)           371.3610          371.3597                                                                  
  1697     6.4044    375.3(8)           371.3392          371.3379                                                                  
  1698     6.4080    374.1(8)           371.3178          371.3165                                                                  
  1699     6.4116    375.0(8)           371.2964          371.2951                                                                  
  1700     6.4152    373.0(8)           371.2751          371.2738                                                                  
  1701     6.4188    374.9(8)           371.2541          371.2528                                                                  
  1702     6.4224    374.4(8)           371.2332          371.2319                                                                  
  1703     6.4260    375.2(8)           371.2112          371.2112                                                                  
  1704     6.4296    375.3(8)           371.1907          371.1907                                                                  
  1705     6.4332    374.9(8)           371.1703          371.1703                                                                  
  1706     6.4368    375.1(8)           371.1501          371.1501                                                                  
  1707     6.4404    374.9(8)           371.1301          371.1301                                                                  
  1708     6.4440    374.7(8)           371.1101          371.1101                                                                  
  1709     6.4476    374.6(8)           371.0903          371.0903                                                                  
  1710     6.4512    374.1(8)           371.0708          371.0708                                                                  
  1711     6.4548    375.7(8)           371.0514          371.0514                                                                  
  1712     6.4584    375.1(8)           371.0321          371.0321                                                                  
  1713     6.4620    374.8(8)           371.0131          371.0131                                                                  
  1714     6.4656    373.9(8)           370.9941          370.9941                                                                  
  1715     6.4692    374.0(8)           370.9754          370.9754                                                                  
  1716     6.4728    374.7(8)           370.9568          370.9568                                                                  
  1717     6.4764    373.8(8)           370.9384          370.9384                                                                  
  1718     6.4800    375.4(8)           370.9200          370.9200                                                                  
  1719     6.4836    374.1(8)           370.9019          370.9019                                                                  
  1720     6.4872    374.3(8)           370.8840          370.8840                                                                  
  1721     6.4908    374.8(8)           370.8662          370.8662                                                                  
  1722     6.4944    375.3(8)           370.8485          370.8485                                                                  
  1723     6.4980    373.6(8)           370.8311          370.8311                                                                  
  1724     6.5016    373.9(8)           370.8138          370.8138                                                                  
  1725     6.5052    372.2(8)           370.7966          370.7966                                                                  
  1726     6.5088    374.9(8)           370.7796          370.7796                                                                  
  1727     6.5124    373.8(8)           370.7627          370.7627                                                                  
  1728     6.5160    374.9(8)           370.7461          370.7461                                                                  
  1729     6.5196    373.4(8)           370.7296          370.7296                                                                  
  1730     6.5232    372.3(8)           370.7131          370.7131                                                                  
  1731     6.5268    372.4(8)           370.6970          370.6970                                                                  
  1732     6.5304    374.1(8)           370.6810          370.6810                                                                  
  1733     6.5340    373.6(8)           370.6650          370.6650                                                                  
  1734     6.5376    373.5(8)           370.6493          370.6493                                                                  
  1735     6.5412    373.8(8)           370.6337          370.6337                                                                  
  1736     6.5448    374.2(8)           370.6182          370.6182                                                                  
  1737     6.5484    373.9(8)           370.6029          370.6029                                                                  
  1738     6.5520    373.8(8)           370.5879          370.5879                                                                  
  1739     6.5556    372.6(8)           370.5728          370.5728                                                                  
  1740     6.5592    372.5(8)           370.5580          370.5580                                                                  
  1741     6.5628    373.3(8)           370.5434          370.5434                                                                  
  1742     6.5664    372.9(8)           370.5289          370.5289                                                                  
  1743     6.5700    373.4(8)           370.5145          370.5145                                                                  
  1744     6.5736    372.6(8)           370.5004          370.5004                                                                  
  1745     6.5772    372.7(8)           370.4863          370.4863                                                                  
  1746     6.5808    372.1(8)           370.4725          370.4725                                                                  
  1747     6.5844    373.8(8)           370.4588          370.4588                                                                  
  1748     6.5880    372.3(8)           370.4451          370.4451                                                                  
  1749     6.5916    372.0(8)           370.4317          370.4317                                                                  
  1750     6.5952    372.6(8)           370.4183          370.4183                                                                  
  1751     6.5988    373.1(8)           370.4052          370.4052                                                                  
  1752     6.6024    371.5(8)           370.3923          370.3923                                                                  
  1753     6.6060    370.9(8)           370.3794          370.3794                                                                  
  1754     6.6096    370.7(8)           370.3668          370.3668                                                                  
  1755     6.6132    373.4(8)           370.3542          370.3542                                                                  
  1756     6.6168    371.9(8)           370.3419          370.3419                                                                  
  1757     6.6204    372.7(8)           370.3297          370.3297                                                                  
  1758     6.6240    371.5(8)           370.3176          370.3176                                                                  
  1759     6.6276    373.4(8)           370.3057          370.3057                                                                  
  1760     6.6312    372.8(8)           370.2939          370.2939                                                                  
  1761     6.6348    372.3(8)           370.2823          370.2823                                                                  
  1762     6.6384    371.0(8)           370.2708          370.2708                                                                  
  1763     6.6420    371.8(8)           370.2595          370.2595                                                                  
  1764     6.6456    372.0(8)           370.2484          370.2484                                                                  
  1765     6.6492    372.5(8)           370.2372          370.2372                                                                  
  1766     6.6528    371.8(8)           370.2264          370.2264                                                                  
  1767     6.6564    371.6(8)           370.2156          370.2156                                                                  
  1768     6.6600    371.6(8)           370.2050          370.2050                                                                  
  1769     6.6636    371.0(8)           370.1946          370.1946                                                                  
  1770     6.6672    372.0(8)           370.1843          370.1843                                                                  
  1771     6.6708    370.4(8)           370.1742          370.1742                                                                  
  1772     6.6744    372.0(8)           370.1642          370.1642                                                                  
  1773     6.6780    371.2(8)           370.1543          370.1543                                                                  
  1774     6.6816    371.1(8)           370.1445          370.1445                                                                  
  1775     6.6852    371.3(8)           370.1349          370.1349                                                                  
  1776     6.6888    373.1(8)           370.1255          370.1255                                                                  
  1777     6.6924    371.1(8)           370.1163          370.1163                                                                  
  1778     6.6960    370.9(8)           370.1071          370.1071                                                                  
  1779     6.6996    370.4(8)           370.0981          370.0981                                                                  
  1780     6.7032    370.8(8)           370.0892          370.0892                                                                  
  1781     6.7068    370.6(8)           370.0806          370.0806                                                                  
  1782     6.7104    369.8(8)           370.0719          370.0719                                                                  
  1783     6.7140    369.2(8)           370.0636          370.0636                                                                  
  1784     6.7176    370.3(8)           370.0552          370.0552                                                                  
  1785     6.7212    369.8(8)           370.0471          370.0471                                                                  
  1786     6.7248    369.7(8)           370.0391          370.0391                                                                  
  1787     6.7284    369.7(8)           370.0312          370.0312                                                                  
  1788     6.7320    370.1(8)           370.0235          370.0235                                                                  
  1789     6.7356    370.9(8)           370.0160          370.0160                                                                  
  1790     6.7392    369.5(8)           370.0085          370.0085                                                                  
  1791     6.7428    371.4(8)           370.0011          370.0011                                                                  
  1792     6.7464    369.9(8)           369.9940          369.9940                                                                  
  1793     6.7500    371.1(8)           369.9869          369.9869                                                                  
  1794     6.7536    369.6(8)           369.9801          369.9801                                                                  
  1795     6.7572    368.9(8)           369.9733          369.9733                                                                  
  1796     6.7608    368.6(8)           369.9667          369.9667                                                                  
  1797     6.7644    370.2(8)           369.9602          369.9602                                                                  
  1798     6.7680    370.7(8)           369.9539          369.9539                                                                  
  1799     6.7716    370.2(8)           369.9477          369.9477                                                                  
  1800     6.7752    368.6(8)           369.9417          369.9417                                                                  
  1801     6.7788    368.9(8)           369.9358          369.9358                                                                  
  1802     6.7824    369.1(8)           369.9299          369.9299                                                                  
  1803     6.7860    370.6(8)           369.9243          369.9243                                                                  
  1804     6.7896    370.1(8)           369.9188          369.9188                                                                  
  1805     6.7932    370.3(8)           369.9133          369.9133                                                                  
  1806     6.7968    368.3(8)           369.9081          369.9081                                                                  
  1807     6.8004    370.1(8)           369.9031          369.9031                                                                  
  1808     6.8040    370.2(8)           369.8980          369.8980                                                                  
  1809     6.8076    369.9(8)           369.8931          369.8931                                                                  
  1810     6.8112    371.4(8)           369.8885          369.8885                                                                  
  1811     6.8148    371.2(8)           369.8839          369.8839                                                                  
  1812     6.8184    370.8(8)           369.8795          369.8795                                                                  
  1813     6.8220    369.0(8)           369.8751          369.8751                                                                  
  1814     6.8256    369.0(8)           369.8709          369.8709                                                                  
  1815     6.8292    368.5(8)           369.8669          369.8669                                                                  
  1816     6.8328    370.0(8)           369.8629          369.8629                                                                  
  1817     6.8364    370.1(8)           369.8591          369.8591                                                                  
  1818     6.8400    370.4(8)           369.8555          369.8555                                                                  
  1819     6.8436    369.4(8)           369.8520          369.8520                                                                  
  1820     6.8472    369.0(8)           369.8486          369.8486                                                                  
  1821     6.8508    368.2(8)           369.8453          369.8453                                                                  
  1822     6.8544    369.2(8)           369.8421          369.8421                                                                  
  1823     6.8580    367.5(8)           369.8392          369.8392                                                                  
  1824     6.8616    369.3(8)           369.8363          369.8363                                                                  
  1825     6.8652    369.0(8)           369.8336          369.8336                                                                  
  1826     6.8688    369.0(8)           369.8309          369.8309                                                                  
  1827     6.8724    368.4(8)           369.8284          369.8284                                                                  
  1828     6.8760    369.7(8)           369.8260          369.8260                                                                  
  1829     6.8796    369.1(8)           369.8237          369.8237                                                                  
  1830     6.8832    368.7(8)           369.8216          369.8216                                                                  
  1831     6.8868    368.2(8)           369.8196          369.8196                                                                  
  1832     6.8904    368.9(8)           369.8177          369.8177                                                                  
  1833     6.8940    368.0(8)           369.8160          369.8160                                                                  
  1834     6.8976    368.7(8)           369.8144          369.8144                                                                  
  1835     6.9012    368.5(8)           369.8128          369.8128                                                                  
  1836     6.9048    367.9(8)           369.8115          369.8115                                                                  
  1837     6.9084    368.1(8)           369.8102          369.8102                                                                  
  1838     6.9120    368.8(8)           369.8091          369.8091                                                                  
  1839     6.9156    367.5(7)           369.8081          369.8081                                                                  
  1840     6.9192    367.8(8)           369.8072          369.8072                                                                  
  1841     6.9228    368.8(7)           369.8065          369.8065                                                                  
  1842     6.9264    367.7(8)           369.8058          369.8058                                                                  
  1843     6.9300    367.6(8)           369.8053          369.8053                                                                  
  1844     6.9336    368.1(8)           369.8050          369.8050                                                                  
  1845     6.9372    369.3(8)           369.8047          369.8047                                                                  
  1846     6.9408    366.6(8)           369.8045          369.8045                                                                  
  1847     6.9444    369.0(8)           369.8045          369.8045                                                                  
  1848     6.9480    367.4(8)           369.8046          369.8046                                                                  
  1849     6.9516    367.9(8)           369.8048          369.8048                                                                  
  1850     6.9552    366.6(8)           369.8051          369.8051                                                                  
  1851     6.9588    367.1(8)           369.8056          369.8056                                                                  
  1852     6.9624    367.0(8)           369.8061          369.8061                                                                  
  1853     6.9660    366.9(7)           369.8069          369.8069                                                                  
  1854     6.9696    368.1(8)           369.8076          369.8076                                                                  
  1855     6.9732    368.3(8)           369.8085          369.8085                                                                  
  1856     6.9768    366.7(8)           369.8095          369.8095                                                                  
  1857     6.9804    367.9(8)           369.8107          369.8107                                                                  
  1858     6.9840    368.7(8)           369.8120          369.8120                                                                  
  1859     6.9876    367.8(8)           369.8133          369.8133                                                                  
  1860     6.9912    369.0(8)           369.8148          369.8148                                                                  
  1861     6.9948    367.0(8)           369.8165          369.8165                                                                  
  1862     6.9984    366.6(7)           369.8182          369.8182                                                                  
  1863     7.0020    366.8(8)           369.8201          369.8201                                                                  
  1864     7.0056    366.4(7)           369.8220          369.8220                                                                  
  1865     7.0092    367.2(8)           369.8241          369.8241                                                                  
  1866     7.0128    368.1(8)           369.8262          369.8262                                                                  
  1867     7.0164    367.2(8)           369.8286          369.8286                                                                  
  1868     7.0200    367.9(7)           369.8310          369.8310                                                                  
  1869     7.0236    366.3(8)           369.8336          369.8336                                                                  
  1870     7.0272    367.7(8)           369.8361          369.8361                                                                  
  1871     7.0308    367.3(8)           369.8389          369.8389                                                                  
  1872     7.0344    369.1(8)           369.8417          369.8417                                                                  
  1873     7.0380    368.2(8)           369.8447          369.8447                                                                  
  1874     7.0416    367.9(8)           369.8477          369.8477                                                                  
  1875     7.0452    367.2(8)           369.8510          369.8510                                                                  
  1876     7.0488    367.5(8)           369.8543          369.8543                                                                  
  1877     7.0524    367.2(8)           369.8577          369.8577                                                                  
  1878     7.0560    367.2(8)           369.8612          369.8612                                                                  
  1879     7.0596    367.0(8)           369.8648          369.8648                                                                  
  1880     7.0632    365.5(7)           369.8686          369.8686                                                                  
  1881     7.0668    365.1(8)           369.8724          369.8724                                                                  
  1882     7.0704    366.2(8)           369.8763          369.8763                                                                  
  1883     7.0740    366.7(8)           369.8804          369.8804                                                                  
  1884     7.0776    366.6(8)           369.8846          369.8846                                                                  
  1885     7.0812    367.9(8)           369.8887          369.8887                                                                  
  1886     7.0848    366.4(8)           369.8932          369.8932                                                                  
  1887     7.0884    365.6(7)           369.8976          369.8976                                                                  
  1888     7.0920    365.0(8)           369.9022          369.9022                                                                  
  1889     7.0956    366.5(7)           369.9069          369.9069                                                                  
  1890     7.0992    366.9(8)           369.9117          369.9117                                                                  
  1891     7.1028    368.3(8)           369.9166          369.9166                                                                  
  1892     7.1064    366.1(8)           369.9215          369.9215                                                                  
  1893     7.1100    366.8(8)           369.9266          369.9266                                                                  
  1894     7.1136    365.5(8)           369.9318          369.9318                                                                  
  1895     7.1172    367.3(8)           369.9371          369.9371                                                                  
  1896     7.1208    365.7(8)           369.9426          369.9426                                                                  
  1897     7.1244    367.0(8)           369.9481          369.9481                                                                  
  1898     7.1280    366.7(8)           369.9536          369.9536                                                                  
  1899     7.1316    366.6(8)           369.9594          369.9594                                                                  
  1900     7.1352    365.7(8)           369.9651          369.9651                                                                  
  1901     7.1388    365.6(7)           369.9711          369.9711                                                                  
  1902     7.1424    365.9(8)           369.9771          369.9771                                                                  
  1903     7.1460    365.4(8)           369.9832          369.9832                                                                  
  1904     7.1496    365.4(7)           369.9894          369.9894                                                                  
  1905     7.1532    366.0(8)           369.9957          369.9957                                                                  
  1906     7.1568    366.9(8)           370.0020          370.0020                                                                  
  1907     7.1604    365.8(8)           370.0086          370.0086                                                                  
  1908     7.1640    365.6(7)           370.0152          370.0152                                                                  
  1909     7.1676    364.6(7)           370.0219          370.0219                                                                  
  1910     7.1712    366.2(7)           370.0286          370.0286                                                                  
  1911     7.1748    364.2(8)           370.0356          370.0356                                                                  
  1912     7.1784    365.2(7)           370.0425          370.0425                                                                  
  1913     7.1820    365.1(8)           370.0749          370.0496                                                                  
  1914     7.1856    365.8(7)           370.0822          370.0567                                                                  
  1915     7.1892    365.8(8)           370.0897          370.0641                                                                  
  1916     7.1928    365.0(7)           370.0973          370.0714                                                                  
  1917     7.1964    364.6(8)           370.1048          370.0788                                                                  
  1918     7.2000    365.6(7)           370.1125          370.0864                                                                  
  1919     7.2036    364.6(7)           370.1203          370.0939                                                                  
  1920     7.2072    365.2(7)           370.1283          370.1017                                                                  
  1921     7.2108    364.7(7)           370.1363          370.1096                                                                  
  1922     7.2144    365.0(7)           370.1444          370.1174                                                                  
  1923     7.2180    364.4(7)           370.1526          370.1254                                                                  
  1924     7.2216    364.7(7)           370.1609          370.1335                                                                  
  1925     7.2252    364.2(8)           370.1693          370.1417                                                                  
  1926     7.2288    364.8(7)           370.1778          370.1500                                                                  
  1927     7.2324    363.8(7)           370.1863          370.1584                                                                  
  1928     7.2360    364.3(7)           370.1950          370.1668                                                                  
  1929     7.2396    364.9(7)           370.2038          370.1754                                                                  
  1930     7.2432    365.1(8)           370.2126          370.1840                                                                  
  1931     7.2468    364.7(7)           370.2216          370.1927                                                                  
  1932     7.2504    363.9(7)           370.2305          370.2014                                                                  
  1933     7.2540    365.6(7)           370.2396          370.2103                                                                  
  1934     7.2576    362.4(7)           370.2489          370.2194                                                                  
  1935     7.2612    363.4(7)           370.2581          370.2284                                                                  
  1936     7.2648    363.1(7)           370.2675          370.2375                                                                  
  1937     7.2684    364.5(7)           370.2770          370.2468                                                                  
  1938     7.2720    363.2(7)           370.2866          370.2561                                                                  
  1939     7.2756    364.9(7)           370.2962          370.2655                                                                  
  1940     7.2792    364.4(7)           370.3060          370.2751                                                                  
  1941     7.2828    364.8(7)           370.3157          370.2845                                                                  
  1942     7.2864    364.0(7)           370.3257          370.2943                                                                  
  1943     7.2900    365.5(7)           370.3357          370.3040                                                                  
  1944     7.2936    364.3(7)           370.3457          370.3138                                                                  
  1945     7.2972    364.0(7)           370.3558          370.3236                                                                  
  1946     7.3008    363.4(7)           370.3661          370.3336                                                                  
  1947     7.3044    364.4(7)           370.3764          370.3437                                                                  
  1948     7.3080    363.9(7)           370.3867          370.3538                                                                  
  1949     7.3116    363.4(7)           370.3974          370.3641                                                                  
  1950     7.3152    364.1(7)           370.4080          370.3745                                                                  
  1951     7.3188    364.0(7)           370.4186          370.3848                                                                  
  1952     7.3224    363.6(7)           370.4294          370.3952                                                                  
  1953     7.3260    364.0(7)           370.4401          370.4057                                                                  
  1954     7.3296    364.2(7)           370.4510          370.4164                                                                  
  1955     7.3332    363.9(7)           370.4621          370.4271                                                                  
  1956     7.3368    364.0(7)           370.4731          370.4379                                                                  
  1957     7.3404    364.2(7)           370.4843          370.4487                                                                  
  1958     7.3440    364.9(7)           370.4955          370.4597                                                                  
  1959     7.3476    364.4(7)           370.5069          370.4707                                                                  
  1960     7.3512    364.3(7)           370.5182          370.4818                                                                  
  1961     7.3548    362.8(7)           370.5296          370.4928                                                                  
  1962     7.3584    364.7(7)           370.5413          370.5042                                                                  
  1963     7.3620    364.9(7)           370.5529          370.5154                                                                  
  1964     7.3656    364.6(7)           370.5646          370.5268                                                                  
  1965     7.3692    364.6(7)           370.5764          370.5383                                                                  
  1966     7.3728    363.9(7)           370.5883          370.5498                                                                  
  1967     7.3764    363.0(7)           370.6003          370.5615                                                                  
  1968     7.3800    364.5(7)           370.6122          370.5731                                                                  
  1969     7.3836    363.8(7)           370.6243          370.5849                                                                  
  1970     7.3872    364.1(7)           370.6365          370.5966                                                                  
  1971     7.3908    363.7(7)           370.6488          370.6086                                                                  
  1972     7.3944    364.0(7)           370.6611          370.6205                                                                  
  1973     7.3980    364.7(7)           370.6735          370.6326                                                                  
  1974     7.4016    363.7(7)           370.6859          370.6447                                                                  
  1975     7.4052    363.8(7)           370.6985          370.6569                                                                  
  1976     7.4088    364.6(7)           370.7111          370.6691                                                                  
  1977     7.4124    364.4(7)           370.7238          370.6814                                                                  
  1978     7.4160    363.3(7)           370.7366          370.6937                                                                  
  1979     7.4196    364.4(7)           370.7494          370.7062                                                                  
  1980     7.4232    363.2(7)           370.7623          370.7187                                                                  
  1981     7.4268    363.3(7)           370.7753          370.7313                                                                  
  1982     7.4304    364.6(8)           370.7885          370.7440                                                                  
  1983     7.4340    365.6(7)           370.8016          370.7567                                                                  
  1984     7.4376    364.1(7)           370.8147          370.7693                                                                  
  1985     7.4412    363.6(7)           370.8280          370.7823                                                                  
  1986     7.4448    363.0(7)           370.8414          370.7952                                                                  
  1987     7.4484    364.2(7)           370.8548          370.8081                                                                  
  1988     7.4520    362.4(7)           370.8683          370.8212                                                                  
  1989     7.4556    363.5(7)           370.8819          370.8343                                                                  
  1990     7.4592    362.8(7)           370.8956          370.8475                                                                  
  1991     7.4628    363.7(7)           370.9093          370.8607                                                                  
  1992     7.4664    362.7(7)           370.9229          370.8739                                                                  
  1993     7.4700    362.3(7)           370.9368          370.8873                                                                  
  1994     7.4736    362.9(7)           370.9508          370.9008                                                                  
  1995     7.4772    363.9(7)           370.9648          370.9142                                                                  
  1996     7.4808    363.5(7)           370.9788          370.9277                                                                  
  1997     7.4844    362.8(7)           370.9929          370.9414                                                                  
  1998     7.4880    363.0(7)           371.0072          370.9551                                                                  
  1999     7.4916    361.9(7)           371.0214          370.9688                                                                  
  2000     7.4952    363.4(7)           371.0357          370.9825                                                                  
  2001     7.4988    361.9(7)           371.0500          370.9963                                                                  
  2002     7.5024    362.2(7)           371.0645          371.0102                                                                  
  2003     7.5060    363.5(7)           371.0790          371.0242                                                                  
  2004     7.5096    363.8(7)           371.0936          371.0381                                                                  
  2005     7.5132    362.5(7)           371.1083          371.0522                                                                  
  2006     7.5168    364.1(8)           371.1230          371.0664                                                                  
  2007     7.5204    362.1(7)           371.1378          371.0806                                                                  
  2008     7.5240    363.7(7)           371.1528          371.0949                                                                  
  2009     7.5276    362.9(7)           371.1676          371.1091                                                                  
  2010     7.5312    363.1(7)           371.1825          371.1234                                                                  
  2011     7.5348    363.3(7)           371.1977          371.1379                                                                  
  2012     7.5384    363.6(7)           371.2127          371.1523                                                                  
  2013     7.5420    363.0(7)           371.2279          371.1668                                                                  
  2014     7.5456    363.3(7)           371.2432          371.1814                                                                  
  2015     7.5492    362.4(7)           371.2585          371.1960                                                                  
  2016     7.5528    362.4(7)           371.2740          371.2108                                                                  
  2017     7.5564    362.2(7)           371.2894          371.2255                                                                  
  2018     7.5600    363.5(7)           371.3048          371.2402                                                                  
  2019     7.5636    363.3(7)           371.3203          371.2549                                                                  
  2020     7.5672    363.2(7)           371.3361          371.2700                                                                  
  2021     7.5708    361.8(7)           371.3517          371.2848                                                                  
  2022     7.5744    362.3(7)           371.3675          371.2998                                                                  
  2023     7.5780    362.9(7)           371.3833          371.3148                                                                  
  2024     7.5816    362.7(7)           371.3992          371.3299                                                                  
  2025     7.5852    363.5(7)           371.4152          371.3450                                                                  
  2026     7.5888    361.1(7)           371.4311          371.3601                                                                  
  2027     7.5924    363.4(7)           371.4473          371.3754                                                                  
  2028     7.5960    363.6(7)           371.4634          371.3907                                                                  
  2029     7.5996    362.3(7)           371.4796          371.4060                                                                  
  2030     7.6032    362.0(7)           371.4959          371.4214                                                                  
  2031     7.6068    361.3(7)           371.5121          371.4366                                                                  
  2032     7.6104    362.3(7)           371.5286          371.4522                                                                  
  2033     7.6140    362.4(7)           371.5450          371.4677                                                                  
  2034     7.6176    362.6(7)           371.5615          371.4832                                                                  
  2035     7.6212    362.3(7)           371.5781          371.4988                                                                  
  2036     7.6248    361.9(7)           371.5948          371.5145                                                                  
  2037     7.6284    363.0(7)           371.6114          371.5301                                                                  
  2038     7.6320    362.1(7)           371.6283          371.5459                                                                  
  2039     7.6356    363.6(7)           371.6451          371.5616                                                                  
  2040     7.6392    362.4(7)           371.6620          371.5774                                                                  
  2041     7.6428    362.5(7)           371.6788          371.5932                                                                  
  2042     7.6464    361.6(7)           371.6960          371.6092                                                                  
  2043     7.6500    362.7(7)           371.7130          371.6251                                                                  
  2044     7.6536    362.5(7)           371.7301          371.6410                                                                  
  2045     7.6572    362.3(7)           371.7474          371.6570                                                                  
  2046     7.6608    362.0(7)           371.7646          371.6730                                                                  
  2047     7.6644    362.1(7)           371.7820          371.6891                                                                  
  2048     7.6680    362.4(7)           371.7995          371.7053                                                                  
  2049     7.6716    361.3(7)           371.8168          371.7214                                                                  
  2050     7.6752    362.2(7)           371.8344          371.7376                                                                  
  2051     7.6788    362.2(7)           371.8520          371.7539                                                                  
  2052     7.6824    363.0(7)           371.8698          371.7702                                                                  
  2053     7.6860    362.3(7)           371.8875          371.7865                                                                  
  2054     7.6896    363.7(7)           371.9053          371.8029                                                                  
  2055     7.6932    362.8(7)           371.9231          371.8192                                                                  
  2056     7.6968    363.6(7)           371.9411          371.8357                                                                  
  2057     7.7004    361.1(7)           371.9590          371.8520                                                                  
  2058     7.7040    361.4(7)           371.9771          371.8686                                                                  
  2059     7.7076    361.6(7)           371.9953          371.8851                                                                  
  2060     7.7112    362.8(7)           372.0136          371.9017                                                                  
  2061     7.7148    363.0(7)           372.0319          371.9183                                                                  
  2062     7.7184    363.2(7)           372.0503          371.9350                                                                  
  2063     7.7220    363.6(7)           372.0687          371.9516                                                                  
  2064     7.7256    364.5(7)           372.0872          371.9683                                                                  
  2065     7.7292    365.4(7)           372.1057          371.9849                                                                  
  2066     7.7328    367.5(8)           372.1244          372.0017                                                                  
  2067     7.7364    367.6(8)           372.1498          372.0185                                                                  
  2068     7.7400    367.1(8)           372.1687          372.0353                                                                  
  2069     7.7436    367.9(8)           372.1877          372.0522                                                                  
  2070     7.7472    367.1(8)           372.2067          372.0691                                                                  
  2071     7.7508    365.7(7)           372.2258          372.0859                                                                  
  2072     7.7544    365.6(7)           372.2450          372.1029                                                                  
  2073     7.7580    364.7(7)           372.2881          372.1199                                                                  
  2074     7.7616    364.3(7)           372.3075          372.1368                                                                  
  2075     7.7652    363.4(7)           372.3271          372.1539                                                                  
  2076     7.7688    362.9(7)           372.3468          372.1710                                                                  
  2077     7.7724    362.9(7)           372.3666          372.1880                                                                  
  2078     7.7760    362.1(7)           372.3864          372.2051                                                                  
  2079     7.7796    363.1(7)           372.4063          372.2222                                                                  
  2080     7.7832    361.7(8)           372.4264          372.2394                                                                  
  2081     7.7868    362.5(7)           372.4465          372.2566                                                                  
  2082     7.7904    362.9(7)           372.4667          372.2738                                                                  
  2083     7.7940    363.4(7)           372.4870          372.2910                                                                  
  2084     7.7976    361.1(7)           372.5075          372.3083                                                                  
  2085     7.8012    361.5(7)           372.5280          372.3256                                                                  
  2086     7.8048    361.2(7)           372.5486          372.3428                                                                  
  2087     7.8084    361.1(7)           372.5694          372.3601                                                                  
  2088     7.8120    360.6(7)           372.5905          372.3776                                                                  
  2089     7.8156    361.7(7)           372.6114          372.3949                                                                  
  2090     7.8192    361.3(7)           372.6324          372.4122                                                                  
  2091     7.8228    361.2(7)           372.6537          372.4296                                                                  
  2092     7.8264    361.4(7)           372.6752          372.4471                                                                  
  2093     7.8300    360.7(7)           372.6966          372.4645                                                                  
  2094     7.8336    361.0(7)           372.7184          372.4821                                                                  
  2095     7.8372    361.9(7)           372.7402          372.4995                                                                  
  2096     7.8408    362.5(7)           372.7705          372.5170                                                                  
  2097     7.8444    362.1(7)           372.7927          372.5345                                                                  
  2098     7.8480    362.3(7)           372.8150          372.5521                                                                  
  2099     7.8516    360.7(7)           372.8375          372.5696                                                                  
  2100     7.8552    360.3(7)           372.8602          372.5872                                                                  
  2101     7.8588    360.0(7)           372.8829          372.6047                                                                  
  2102     7.8624    361.5(7)           372.9060          372.6223                                                                  
  2103     7.8660    360.4(7)           372.9292          372.6400                                                                  
  2104     7.8696    360.2(7)           372.9527          372.6577                                                                  
  2105     7.8732    360.0(7)           372.9762          372.6752                                                                  
  2106     7.8768    362.3(7)           373.0002          372.6930                                                                  
  2107     7.8804    361.1(7)           373.0242          372.7106                                                                  
  2108     7.8840    361.2(7)           373.0485          372.7283                                                                  
  2109     7.8876    360.1(7)           373.0730          372.7460                                                                  
  2110     7.8912    360.6(7)           373.0978          372.7638                                                                  
  2111     7.8948    360.2(7)           373.1229          372.7815                                                                  
  2112     7.8984    360.5(7)           373.1482          372.7992                                                                  
  2113     7.9020    359.9(7)           373.1738          372.8170                                                                  
  2114     7.9056    359.8(7)           373.1997          372.8347                                                                  
  2115     7.9092    361.5(7)           373.2260          372.8526                                                                  
  2116     7.9128    362.3(7)           373.2526          372.8704                                                                  
  2117     7.9164    363.5(7)           373.2794          372.8881                                                                  
  2118     7.9200    361.6(7)           373.3067          372.9059                                                                  
  2119     7.9236    361.0(7)           373.3344          372.9238                                                                  
  2120     7.9272    361.2(7)           373.3625          372.9417                                                                  
  2121     7.9308    360.9(7)           373.3910          372.9594                                                                  
  2122     7.9344    360.8(7)           373.4200          372.9773                                                                  
  2123     7.9380    361.6(7)           373.4494          372.9952                                                                  
  2124     7.9416    361.3(7)           373.4793          373.0131                                                                  
  2125     7.9452    363.4(7)           373.5097          373.0309                                                                  
  2126     7.9488    359.8(7)           373.5408          373.0488                                                                  
  2127     7.9524    362.0(7)           373.5724          373.0667                                                                  
  2128     7.9560    359.7(7)           373.6046          373.0846                                                                  
  2129     7.9596    361.8(7)           373.6376          373.1025                                                                  
  2130     7.9632    360.7(7)           373.6711          373.1204                                                                  
  2131     7.9668    362.4(7)           373.7054          373.1381                                                                  
  2132     7.9704    361.7(7)           373.7406          373.1561                                                                  
  2133     7.9740    360.9(7)           373.7767          373.1741                                                                  
  2134     7.9776    360.9(7)           373.8136          373.1920                                                                  
  2135     7.9812    362.2(7)           373.8515          373.2099                                                                  
  2136     7.9848    361.7(7)           373.8905          373.2278                                                                  
  2137     7.9884    361.7(7)           373.9306          373.2457                                                                  
  2138     7.9920    361.4(7)           373.9718          373.2636                                                                  
  2139     7.9956    360.0(7)           374.0144          373.2816                                                                  
  2140     7.9992    361.0(7)           374.0583          373.2995                                                                  
  2141     8.0028    361.3(7)           374.1037          373.3174                                                                  
  2142     8.0064    361.3(7)           374.1508          373.3353                                                                  
  2143     8.0100    362.1(7)           374.1995          373.3532                                                                  
  2144     8.0136    361.8(7)           374.2501          373.3712                                                                  
  2145     8.0172    361.4(7)           374.3028          373.3891                                                                  
  2146     8.0208    360.3(7)           374.3576          373.4070                                                                  
  2147     8.0244    360.2(7)           374.4149          373.4249                                                                  
  2148     8.0280    362.7(7)           374.4747          373.4427                                                                  
  2149     8.0316    360.7(7)           374.5374          373.4607                                                                  
  2150     8.0352    362.5(7)           374.6033          373.4787                                                                  
  2151     8.0388    361.2(7)           374.6725          373.4966                                                                  
  2152     8.0424    362.8(7)           374.7454          373.5144                                                                  
  2153     8.0460    361.0(8)           374.8224          373.5323                                                                  
  2154     8.0496    361.8(7)           374.9039          373.5501                                                                  
  2155     8.0532    361.1(7)           374.9906          373.5681                                                                  
  2156     8.0568    362.1(7)           375.0828          373.5860                                                                  
  2157     8.0604    361.9(7)           375.1810          373.6038                                                                  
  2158     8.0640    361.1(7)           375.2862          373.6217                                                                  
  2159     8.0676    361.0(7)           375.3991          373.6396                                                                  
  2160     8.0712    362.1(7)           375.5206          373.6575                                                                  
  2161     8.0748    362.7(7)           375.6516          373.6752                                                                  
  2162     8.0784    361.6(7)           375.7937          373.6931                                                                  
  2163     8.0820    361.2(7)           375.9482          373.7110                                                                  
  2164     8.0856    362.1(7)           376.1166          373.7287                                                                  
  2165     8.0892    362.6(7)           376.3013          373.7465                                                                  
  2166     8.0928    362.2(7)           376.5047          373.7645                                                                  
  2167     8.0964    364.1(7)           376.7290          373.7822                                                                  
  2168     8.1000    362.8(7)           376.9780          373.7999                                                                  
  2169     8.1036    362.8(7)           377.2560          373.8177                                                                  
  2170     8.1072    362.7(7)           377.5677          373.8354                                                                  
  2171     8.1108    364.5(7)           377.9193          373.8532                                                                  
  2172     8.1144    362.4(7)           378.3182          373.8708                                                                  
  2173     8.1180    365.1(7)           378.7741          373.8886                                                                  
  2174     8.1216    365.2(8)           379.2982          373.9063                                                                  
  2175     8.1252    366.1(7)           379.9057          373.9240                                                                  
  2176     8.1288    366.8(8)           380.6164          373.9417                                                                  
  2177     8.1324    368.3(8)           381.4544          373.9593                                                                  
  2178     8.1360    368.4(8)           382.4532          373.9769                                                                  
  2179     8.1396    370.1(8)           383.6581          373.9946                                                                  
  2180     8.1432    371.5(8)           385.1288          374.0122                                                                  
  2181     8.1468    374.3(8)           386.9693          374.0299                                                                  
  2182     8.1504    376.9(8)           389.2668          374.0474                                                                  
  2183     8.1540    381.7(8)           392.2539          374.0649                                                                  
  2184     8.1576    389.2(8)           396.3712          374.0825                                                                  
  2185     8.1612    403.8(13)           402.7218          374.1000                                                                 
  2186     8.1648    433.1(16)           414.1836          374.1176                                                                 
  2187     8.1684    492(2)           437.2760          374.1351                                                                    
  2188     8.1720    607(3)           483.8296          374.1525                                                                    
  2189     8.1756    799(4)           569.2512          374.1701                                                                    
  2190     8.1792    1016(4)           703.6974          374.1874                                                                   
  2191     8.1828    1083.7(16)           877.0067          374.2048                                                                
  2192     8.1864    1070.1(13)          1044.8625          374.2223                                                                
  2193     8.1900    1069.0(13)          1128.9185          374.2396                                                                
  2194     8.1936    1053(2)          1072.3918          374.2570                                                                   
  2195     8.1972    952(3)           914.9625          374.2744                                                                    
  2196     8.2008    718(4)           737.9180          374.2917                                                                    
  2197     8.2044    517(3)           593.5265          374.3090                                                                    
  2198     8.2080    438.8(18)           498.2090          374.3262                                                                 
  2199     8.2116    406.8(12)           444.8206          374.3435                                                                 
  2200     8.2152    394.6(9)           418.0139          374.3607                                                                  
  2201     8.2188    386.2(8)           404.8484          374.3779                                                                  
  2202     8.2224    380.9(8)           397.7859          374.3951                                                                  
  2203     8.2260    376.9(8)           393.3658          374.4122                                                                  
  2204     8.2296    375.3(8)           390.2272          374.4293                                                                  
  2205     8.2332    373.6(8)           387.8423          374.4464                                                                  
  2206     8.2368    372.4(8)           385.9703          374.4636                                                                  
  2207     8.2404    371.0(8)           384.4710          374.4806                                                                  
  2208     8.2440    370.2(8)           383.2525          374.4976                                                                  
  2209     8.2476    369.8(8)           382.2511          374.5146                                                                  
  2210     8.2512    369.4(8)           381.4189          374.5316                                                                  
  2211     8.2548    368.2(8)           380.7201          374.5486                                                                  
  2212     8.2584    367.9(8)           380.1289          374.5655                                                                  
  2213     8.2620    368.1(8)           379.6251          374.5823                                                                  
  2214     8.2656    367.3(8)           379.1927          374.5992                                                                  
  2215     8.2692    365.8(7)           378.8189          374.6160                                                                  
  2216     8.2728    365.6(8)           378.4945          374.6329                                                                  
  2217     8.2764    365.3(7)           378.2117          374.6497                                                                  
  2218     8.2800    364.8(8)           377.9634          374.6663                                                                  
  2219     8.2836    365.1(7)           377.7449          374.6830                                                                  
  2220     8.2872    362.7(7)           377.5521          374.6997                                                                  
  2221     8.2908    364.0(7)           377.3813          374.7164                                                                  
  2222     8.2944    363.4(8)           377.2292          374.7329                                                                  
  2223     8.2980    364.0(7)           377.0939          374.7495                                                                  
  2224     8.3016    362.6(7)           376.9732          374.7661                                                                  
  2225     8.3052    363.8(7)           376.8651          374.7827                                                                  
  2226     8.3088    363.5(7)           376.7682          374.7991                                                                  
  2227     8.3124    363.5(7)           376.6812          374.8156                                                                  
  2228     8.3160    364.4(7)           376.6031          374.8320                                                                  
  2229     8.3196    364.4(7)           376.5327          374.8483                                                                  
  2230     8.3232    364.4(8)           376.4695          374.8647                                                                  
  2231     8.3268    365.2(7)           376.4126          374.8810                                                                  
  2232     8.3304    363.9(7)           376.3613          374.8973                                                                  
  2233     8.3340    364.5(7)           376.3151          374.9135                                                                  
  2234     8.3376    363.5(7)           376.2736          374.9297                                                                  
  2235     8.3412    362.6(7)           376.2362          374.9459                                                                  
  2236     8.3448    363.5(7)           376.2026          374.9620                                                                  
  2237     8.3484    361.8(7)           376.1725          374.9781                                                                  
  2238     8.3520    362.4(7)           376.1457          374.9942                                                                  
  2239     8.3556    361.6(7)           376.1217          375.0103                                                                  
  2240     8.3592    362.6(7)           376.1003          375.0262                                                                  
  2241     8.3628    360.9(7)           376.0813          375.0421                                                                  
  2242     8.3664    361.7(7)           376.0646          375.0580                                                                  
  2243     8.3700    360.9(7)           376.0500          375.0740                                                                  
  2244     8.3736    360.7(7)           376.0373          375.0897                                                                  
  2245     8.3772    360.4(7)           376.0262          375.1054                                                                  
  2246     8.3808    362.1(7)           376.0170          375.1213                                                                  
  2247     8.3844    362.4(7)           376.0091          375.1369                                                                  
  2248     8.3880    362.8(7)           376.0028          375.1526                                                                  
  2249     8.3916    362.2(7)           375.9977          375.1682                                                                  
  2250     8.3952    362.3(7)           375.9938          375.1838                                                                  
  2251     8.3988    361.6(7)           375.9911          375.1993                                                                  
  2252     8.4024    362.1(7)           375.9894          375.2148                                                                  
  2253     8.4060    362.0(7)           375.9888          375.2303                                                                  
  2254     8.4096    363.6(7)           375.9891          375.2457                                                                  
  2255     8.4132    362.0(7)           375.9902          375.2610                                                                  
  2256     8.4168    361.5(7)           375.9922          375.2763                                                                  
  2257     8.4204    362.4(7)           375.9949          375.2916                                                                  
  2258     8.4240    361.8(7)           375.9984          375.3068                                                                  
  2259     8.4276    361.6(7)           376.0026          375.3219                                                                  
  2260     8.4312    361.7(7)           376.0075          375.3371                                                                  
  2261     8.4348    362.6(7)           376.0131          375.3522                                                                  
  2262     8.4384    361.2(7)           376.0191          375.3672                                                                  
  2263     8.4420    362.1(7)           376.0258          375.3822                                                                  
  2264     8.4456    361.2(7)           376.0331          375.3972                                                                  
  2265     8.4492    361.7(7)           376.0407          375.4120                                                                  
  2266     8.4528    361.3(7)           376.0490          375.4269                                                                  
  2267     8.4564    361.9(7)           376.0577          375.4417                                                                  
  2268     8.4600    361.0(7)           376.0667          375.4564                                                                  
  2269     8.4636    362.3(7)           376.0764          375.4712                                                                  
  2270     8.4672    361.9(7)           376.0864          375.4859                                                                  
  2271     8.4708    363.1(7)           376.0968          375.5005                                                                  
  2272     8.4744    362.3(7)           376.1076          375.5150                                                                  
  2273     8.4780    362.2(7)           376.1188          375.5295                                                                  
  2274     8.4816    361.8(7)           376.1305          375.5440                                                                  
  2275     8.4852    362.7(7)           376.1424          375.5583                                                                  
  2276     8.4888    361.3(7)           376.1547          375.5726                                                                  
  2277     8.4924    362.2(7)           376.1674          375.5869                                                                  
  2278     8.4960    362.1(7)           376.1805          375.6012                                                                  
  2279     8.4996    363.1(7)           376.1938          375.6154                                                                  
  2280     8.5032    362.4(7)           376.2077          375.6296                                                                  
  2281     8.5068    361.5(7)           376.2218          375.6437                                                                  
  2282     8.5104    362.4(7)           376.2361          375.6577                                                                  
  2283     8.5140    361.6(7)           376.2508          375.6715                                                                  
  2284     8.5176    362.1(7)           376.2660          375.6855                                                                  
  2285     8.5212    362.2(7)           376.2816          375.6994                                                                  
  2286     8.5248    363.2(7)           376.2975          375.7133                                                                  
  2287     8.5284    362.0(8)           376.3137          375.7271                                                                  
  2288     8.5320    362.9(7)           376.3303          375.7407                                                                  
  2289     8.5356    362.9(8)           376.3473          375.7544                                                                  
  2290     8.5392    362.7(7)           376.3647          375.7679                                                                  
  2291     8.5428    361.1(7)           376.3825          375.7815                                                                  
  2292     8.5464    362.7(7)           376.4008          375.7950                                                                  
  2293     8.5500    362.3(8)           376.4194          375.8084                                                                  
  2294     8.5536    362.9(7)           376.4385          375.8217                                                                  
  2295     8.5572    362.8(7)           376.4582          375.8351                                                                  
  2296     8.5608    363.5(7)           376.4783          375.8483                                                                  
  2297     8.5644    362.7(8)           376.4989          375.8615                                                                  
  2298     8.5680    362.3(7)           376.5201          375.8746                                                                  
  2299     8.5716    362.4(7)           376.5420          375.8877                                                                  
  2300     8.5752    363.7(7)           376.5645          375.9008                                                                  
  2301     8.5788    365.1(8)           376.5876          375.9137                                                                  
  2302     8.5824    363.2(8)           376.6114          375.9266                                                                  
  2303     8.5860    362.0(7)           376.6359          375.9393                                                                  
  2304     8.5896    362.0(7)           376.6613          375.9521                                                                  
  2305     8.5932    363.8(7)           376.6875          375.9648                                                                  
  2306     8.5968    363.9(8)           376.7148          375.9774                                                                  
  2307     8.6004    363.5(7)           376.7430          375.9901                                                                  
  2308     8.6040    362.1(7)           376.7724          376.0026                                                                  
  2309     8.6076    362.5(7)           376.8029          376.0150                                                                  
  2310     8.6112    362.1(7)           376.8347          376.0273                                                                  
  2311     8.6148    364.0(7)           376.8682          376.0398                                                                  
  2312     8.6184    362.4(7)           376.9030          376.0520                                                                  
  2313     8.6220    362.8(7)           376.9396          376.0642                                                                  
  2314     8.6256    363.0(8)           376.9781          376.0763                                                                  
  2315     8.6292    363.5(7)           377.0187          376.0884                                                                  
  2316     8.6328    363.0(8)           377.1269          376.1003                                                                  
  2317     8.6364    363.8(8)           377.1729          376.1122                                                                  
  2318     8.6400    363.2(8)           377.2220          376.1243                                                                  
  2319     8.6436    364.2(8)           377.2740          376.1360                                                                  
  2320     8.6472    363.5(8)           377.3299          376.1477                                                                  
  2321     8.6508    362.4(7)           377.3900          376.1594                                                                  
  2322     8.6544    363.3(7)           377.4547          376.1710                                                                  
  2323     8.6580    363.8(7)           377.5247          376.1824                                                                  
  2324     8.6616    363.8(7)           377.6011          376.1940                                                                  
  2325     8.6652    364.3(7)           377.6845          376.2054                                                                  
  2326     8.6688    364.2(7)           377.7762          376.2168                                                                  
  2327     8.6724    364.0(7)           377.8774          376.2280                                                                  
  2328     8.6760    363.5(7)           377.9900          376.2393                                                                  
  2329     8.6796    364.8(8)           378.1159          376.2504                                                                  
  2330     8.6832    365.8(8)           378.2576          376.2614                                                                  
  2331     8.6868    365.1(8)           378.4186          376.2724                                                                  
  2332     8.6904    366.9(8)           378.6027          376.2833                                                                  
  2333     8.6940    365.3(8)           378.8151          376.2941                                                                  
  2334     8.6976    365.5(7)           379.0627          376.3049                                                                  
  2335     8.7012    365.0(8)           379.3544          376.3156                                                                  
  2336     8.7048    366.4(7)           379.7020          376.3263                                                                  
  2337     8.7084    365.9(8)           380.1216          376.3367                                                                  
  2338     8.7120    368.1(8)           380.6364          376.3473                                                                  
  2339     8.7156    369.1(8)           381.2796          376.3576                                                                  
  2340     8.7192    371.1(8)           382.1071          376.3680                                                                  
  2341     8.7228    373.0(8)           383.2344          376.3783                                                                  
  2342     8.7264    377.0(8)           384.9489          376.3884                                                                  
  2343     8.7300    383.2(8)           387.9748          376.3986                                                                  
  2344     8.7336    395.5(11)           393.9443          376.4086                                                                 
  2345     8.7372    423.9(18)           405.8131          376.4186                                                                 
  2346     8.7408    487(2)           427.4277          376.4284                                                                    
  2347     8.7444    559.4(19)           461.3778          376.4383                                                                 
  2348     8.7480    595.2(12)           505.4268          376.4480                                                                 
  2349     8.7516    612.4(12)           548.9828          376.4577                                                                 
  2350     8.7552    627.0(11)           572.4438          376.4673                                                                 
  2351     8.7588    624.3(15)           560.3310          376.4767                                                                 
  2352     8.7624    573(2)           521.1971          376.4863                                                                    
  2353     8.7660    481(2)           475.7563          376.4956                                                                    
  2354     8.7696    418.4(15)           437.9493          376.5050                                                                 
  2355     8.7732    394.3(10)           412.4729          376.5140                                                                 
  2356     8.7768    384.2(8)           397.9109          376.5231                                                                  
  2357     8.7804    379.2(8)           390.5158          376.5322                                                                  
  2358     8.7840    374.7(8)           386.9193          376.5412                                                                  
  2359     8.7876    373.9(8)           385.0709          376.5502                                                                  
  2360     8.7912    372.0(8)           384.0026          376.5589                                                                  
  2361     8.7948    371.8(8)           383.3269          376.5676                                                                  
  2362     8.7984    370.7(8)           382.8947          376.5763                                                                  
  2363     8.8020    370.9(8)           382.6431          376.5848                                                                  
  2364     8.8056    369.8(8)           382.5436          376.5934                                                                  
  2365     8.8092    370.1(8)           382.5833          376.6017                                                                  
  2366     8.8128    371.6(8)           382.7621          376.6102                                                                  
  2367     8.8164    372.8(8)           383.0901          376.6184                                                                  
  2368     8.8200    371.6(8)           383.5930          376.6266                                                                  
  2369     8.8236    373.9(8)           384.3179          376.6346                                                                  
  2370     8.8272    376.9(8)           385.3605          376.6427                                                                  
  2371     8.8308    379.1(8)           386.9508          376.6505                                                                  
  2372     8.8344    384.0(8)           389.6871          376.6584                                                                  
  2373     8.8380    394.5(11)           395.0110          376.6661                                                                 
  2374     8.8416    417.6(15)           405.8130          376.6738                                                                 
  2375     8.8452    466(2)           426.4891          376.6814                                                                    
  2376     8.8488    547(2)           461.4275          376.6890                                                                    
  2377     8.8524    607.4(16)           511.0850          376.6963                                                                 
  2378     8.8560    631.9(11)           567.3839          376.7036                                                                 
  2379     8.8596    650.7(13)           610.6556          376.7108                                                                 
  2380     8.8632    659.2(11)           615.9482          376.7180                                                                 
  2381     8.8668    628(2)           579.4271          376.7251                                                                    
  2382     8.8704    534(3)           523.9070          376.7321                                                                    
  2383     8.8740    446.4(19)           471.5717          376.7390                                                                 
  2384     8.8776    407.5(13)           432.9742          376.7458                                                                 
  2385     8.8812    390.4(9)           409.2534          376.7525                                                                  
  2386     8.8848    383.8(8)           396.5341          376.7592                                                                  
  2387     8.8884    378.4(8)           390.1857          376.7657                                                                  
  2388     8.8920    376.2(8)           386.9337          376.7722                                                                  
  2389     8.8956    374.5(8)           385.0513          376.7786                                                                  
  2390     8.8992    373.7(8)           383.7926          376.7847                                                                  
  2391     8.9028    371.0(8)           382.8659          376.7911                                                                  
  2392     8.9064    369.5(8)           382.1507          376.7972                                                                  
  2393     8.9100    369.1(8)           381.5846          376.8032                                                                  
  2394     8.9136    369.4(8)           381.1296          376.8091                                                                  
  2395     8.9172    370.0(8)           380.7598          376.8149                                                                  
  2396     8.9208    369.0(8)           380.4566          376.8207                                                                  
  2397     8.9244    368.6(8)           380.2058          376.8264                                                                  
  2398     8.9280    367.1(8)           379.9968          376.8318                                                                  
  2399     8.9316    367.9(8)           379.8223          376.8374                                                                  
  2400     8.9352    368.3(8)           379.6757          376.8428                                                                  
  2401     8.9388    369.0(8)           379.5523          376.8481                                                                  
  2402     8.9424    368.8(8)           379.4487          376.8533                                                                  
  2403     8.9460    368.7(8)           379.3618          376.8585                                                                  
  2404     8.9496    368.5(8)           379.2889          376.8634                                                                  
  2405     8.9532    369.0(8)           379.2285          376.8684                                                                  
  2406     8.9568    367.2(8)           379.1788          376.8733                                                                  
  2407     8.9604    368.7(8)           379.1386          376.8780                                                                  
  2408     8.9640    367.6(8)           379.1068          376.8826                                                                  
  2409     8.9676    368.4(8)           379.0826          376.8872                                                                  
  2410     8.9712    367.4(8)           379.0653          376.8917                                                                  
  2411     8.9748    368.9(8)           379.0543          376.8961                                                                  
  2412     8.9784    367.5(8)           379.0490          376.9003                                                                  
  2413     8.9820    368.6(8)           379.0492          376.9045                                                                  
  2414     8.9856    367.1(8)           379.0547          376.9087                                                                  
  2415     8.9892    367.1(8)           379.0648          376.9126                                                                  
  2416     8.9928    367.4(8)           379.0797          376.9165                                                                  
  2417     8.9964    367.7(8)           379.0993          376.9203                                                                  
  2418     9.0000    367.8(8)           379.1235          376.9241                                                                  
  2419     9.0036    367.1(8)           379.1519          376.9276                                                                  
  2420     9.0072    367.9(8)           379.1850          376.9312                                                                  
  2421     9.0108    367.3(8)           379.2226          376.9345                                                                  
  2422     9.0144    368.0(8)           379.2649          376.9379                                                                  
  2423     9.0180    367.4(8)           379.3118          376.9410                                                                  
  2424     9.0216    370.3(8)           379.3640          376.9442                                                                  
  2425     9.0252    368.5(8)           379.4212          376.9473                                                                  
  2426     9.0288    369.4(8)           379.4838          376.9501                                                                  
  2427     9.0324    369.4(8)           379.5523          376.9529                                                                  
  2428     9.0360    369.7(8)           379.6271          376.9557                                                                  
  2429     9.0396    368.3(8)           379.7085          376.9584                                                                  
  2430     9.0432    368.4(8)           379.7970          376.9609                                                                  
  2431     9.0468    366.9(8)           379.8933          376.9633                                                                  
  2432     9.0504    368.5(8)           379.9982          376.9656                                                                  
  2433     9.0540    368.4(8)           380.1123          376.9678                                                                  
  2434     9.0576    369.0(8)           380.2369          376.9700                                                                  
  2435     9.0612    369.2(8)           380.3728          376.9720                                                                  
  2436     9.0648    369.6(8)           380.5215          376.9740                                                                  
  2437     9.0684    370.2(8)           380.6844          376.9758                                                                  
  2438     9.0720    369.8(8)           380.8633          376.9776                                                                  
  2439     9.0756    369.6(8)           381.0603          376.9791                                                                  
  2440     9.0792    370.2(8)           381.2780          376.9807                                                                  
  2441     9.0828    370.5(8)           381.5193          376.9821                                                                  
  2442     9.0864    371.0(8)           381.7881          376.9836                                                                  
  2443     9.0900    371.6(8)           382.0880          376.9846                                                                  
  2444     9.0936    371.8(8)           382.4250          376.9857                                                                  
  2445     9.0972    371.1(8)           382.8055          376.9868                                                                  
  2446     9.1008    370.3(8)           383.2375          376.9877                                                                  
  2447     9.1044    371.4(8)           383.7310          376.9886                                                                  
  2448     9.1080    372.7(8)           384.2990          376.9893                                                                  
  2449     9.1116    372.9(8)           384.9582          376.9898                                                                  
  2450     9.1152    373.2(8)           385.7298          376.9903                                                                  
  2451     9.1188    374.7(8)           386.6416          376.9907                                                                  
  2452     9.1224    376.1(8)           387.7318          376.9910                                                                  
  2453     9.1260    378.5(8)           389.0529          376.9911                                                                  
  2454     9.1296    379.2(8)           390.6761          376.9913                                                                  
  2455     9.1332    382.1(8)           392.7124          376.9913                                                                  
  2456     9.1368    383.9(8)           395.3565          376.9911                                                                  
  2457     9.1404    391.7(8)           399.0286          376.9909                                                                  
  2458     9.1440    399.5(9)           404.7792          376.9905                                                                  
  2459     9.1476    416.1(12)           415.1911          376.9901                                                                 
  2460     9.1512    447.1(18)           435.7340          376.9895                                                                 
  2461     9.1548    520(3)           475.4891          376.9888                                                                    
  2462     9.1584    643(3)           544.8245          376.9881                                                                    
  2463     9.1620    765(3)           648.6039          376.9872                                                                    
  2464     9.1656    816.2(16)           775.5223          376.9862                                                                 
  2465     9.1692    847.6(18)           889.4292          376.9851                                                                 
  2466     9.1728    869.8(13)           933.2087          376.9839                                                                 
  2467     9.1764    846(3)           876.8008          376.9826                                                                    
  2468     9.1800    726(4)           758.5116          376.9811                                                                    
  2469     9.1836    557(3)           634.2780          376.9796                                                                    
  2470     9.1872    460.7(19)           536.1860          376.9780                                                                 
  2471     9.1908    422.8(12)           472.5341          376.9763                                                                 
  2472     9.1944    406.9(9)           437.2637          376.9744                                                                  
  2473     9.1980    397.2(8)           419.7859          376.9724                                                                  
  2474     9.2016    391.6(8)           411.5336          376.9704                                                                  
  2475     9.2052    388.6(8)           407.5565          376.9681                                                                  
  2476     9.2088    386.4(8)           405.6594          376.9658                                                                  
  2477     9.2124    386.0(8)           404.9452          376.9635                                                                  
  2478     9.2160    386.5(8)           405.1078          376.9609                                                                  
  2479     9.2196    386.0(8)           406.0716          376.9583                                                                  
  2480     9.2232    386.5(8)           407.8811          376.9555                                                                  
  2481     9.2268    385.6(8)           410.7009          376.9527                                                                  
  2482     9.2304    389.4(8)           414.8612          376.9497                                                                  
  2483     9.2340    394.5(8)           420.9373          376.9467                                                                  
  2484     9.2376    408.7(12)           429.8322          376.9434                                                                 
  2485     9.2412    427.7(12)           442.8157          376.9402                                                                 
  2486     9.2448    454.3(16)           461.4622          376.9367                                                                 
  2487     9.2484    496.9(19)           487.5226          376.9332                                                                 
  2488     9.2520    562(2)           522.3843          376.9296                                                                    
  2489     9.2556    649(3)           566.4283          376.9258                                                                    
  2490     9.2592    742(3)           617.9007          376.9220                                                                    
  2491     9.2628    798.1(15)           670.8412          376.9180                                                                 
  2492     9.2664    815.0(12)           712.9198          376.9138                                                                 
  2493     9.2700    807.1(17)           728.3922          376.9096                                                                 
  2494     9.2736    760(2)           709.8751          376.9053                                                                    
  2495     9.2772    669(3)           665.9678          376.9008                                                                    
  2496     9.2808    552(3)           612.4712          376.8962                                                                    
  2497     9.2844    458.8(20)           561.1262          376.8917                                                                 
  2498     9.2880    416.9(12)           517.4415          376.8868                                                                 
  2499     9.2916    400.0(9)           482.9637          376.8820                                                                  
  2500     9.2952    390.7(8)           457.1690          376.8770                                                                  
  2501     9.2988    386.7(8)           438.5760          376.8719                                                                  
  2502     9.3024    383.2(8)           425.4531          376.8666                                                                  
  2503     9.3060    383.1(8)           416.2236          376.8612                                                                  
  2504     9.3096    380.2(8)           409.6187          376.8557                                                                  
  2505     9.3132    380.2(8)           404.7409          376.8502                                                                  
  2506     9.3168    378.9(8)           401.0066          376.8445                                                                  
  2507     9.3204    378.2(8)           398.0508          376.8386                                                                  
  2508     9.3240    377.5(8)           395.6467          376.8326                                                                  
  2509     9.3276    377.1(8)           393.6521          376.8267                                                                  
  2510     9.3312    376.1(8)           391.9753          376.8204                                                                  
  2511     9.3348    375.6(8)           390.5504          376.8141                                                                  
  2512     9.3384    375.3(8)           389.3283          376.8076                                                                  
  2513     9.3420    375.7(8)           388.2733          376.8011                                                                  
  2514     9.3456    375.6(8)           387.3571          376.7945                                                                  
  2515     9.3492    375.3(8)           386.5563          376.7877                                                                  
  2516     9.3528    374.9(8)           385.8523          376.7809                                                                  
  2517     9.3564    375.2(8)           385.2309          376.7737                                                                  
  2518     9.3600    375.9(8)           384.6799          376.7666                                                                  
  2519     9.3636    374.1(8)           384.1891          376.7595                                                                  
  2520     9.3672    375.2(8)           383.7503          376.7520                                                                  
  2521     9.3708    373.3(8)           383.3571          376.7445                                                                  
  2522     9.3744    375.5(8)           383.0035          376.7370                                                                  
  2523     9.3780    376.2(8)           382.6844          376.7292                                                                  
  2524     9.3816    375.5(8)           382.3960          376.7214                                                                  
  2525     9.3852    374.8(8)           382.1350          376.7134                                                                  
  2526     9.3888    375.5(8)           381.8977          376.7052                                                                  
  2527     9.3924    375.6(8)           381.6822          376.6970                                                                  
  2528     9.3960    375.9(8)           381.4862          376.6887                                                                  
  2529     9.3996    374.7(8)           381.3076          376.6803                                                                  
  2530     9.4032    375.6(8)           381.1448          376.6716                                                                  
  2531     9.4068    375.7(8)           380.9964          376.6629                                                                  
  2532     9.4104    377.5(8)           380.8612          376.6542                                                                  
  2533     9.4140    378.1(8)           380.7382          376.6452                                                                  
  2534     9.4176    377.7(8)           380.6260          376.6361                                                                  
  2535     9.4212    377.1(8)           380.5244          376.6270                                                                  
  2536     9.4248    376.6(8)           380.4321          376.6176                                                                  
  2537     9.4284    376.3(8)           380.3488          376.6081                                                                  
  2538     9.4320    375.8(8)           380.2741          376.5986                                                                  
  2539     9.4356    375.7(8)           380.2072          376.5889                                                                  
  2540     9.4392    376.0(8)           380.1478          376.5791                                                                  
  2541     9.4428    376.7(8)           380.0956          376.5692                                                                  
  2542     9.4464    375.2(8)           380.0504          376.5592                                                                  
  2543     9.4500    376.1(8)           380.0117          376.5489                                                                  
  2544     9.4536    376.4(8)           379.9796          376.5386                                                                  
  2545     9.4572    376.7(8)           379.9536          376.5281                                                                  
  2546     9.4608    373.9(8)           379.9339          376.5175                                                                  
  2547     9.4644    376.5(8)           379.9204          376.5069                                                                  
  2548     9.4680    375.4(8)           379.9130          376.4961                                                                  
  2549     9.4716    377.2(8)           379.9118          376.4852                                                                  
  2550     9.4752    376.3(8)           379.9167          376.4741                                                                  
  2551     9.4788    376.5(8)           379.9280          376.4629                                                                  
  2552     9.4824    374.9(8)           379.9455          376.4516                                                                  
  2553     9.4860    377.4(8)           379.9698          376.4402                                                                  
  2554     9.4896    376.1(8)           380.0009          376.4286                                                                  
  2555     9.4932    377.4(8)           380.0392          376.4170                                                                  
  2556     9.4968    376.8(8)           380.0846          376.4051                                                                  
  2557     9.5004    377.0(8)           380.1381          376.3932                                                                  
  2558     9.5040    376.4(8)           380.1998          376.3812                                                                  
  2559     9.5076    377.4(8)           380.2701          376.3690                                                                  
  2560     9.5112    378.0(8)           380.3499          376.3567                                                                  
  2561     9.5148    378.9(8)           380.4397          376.3442                                                                  
  2562     9.5184    378.8(8)           380.5402          376.3315                                                                  
  2563     9.5220    378.4(8)           380.6525          376.3189                                                                  
  2564     9.5256    379.0(8)           380.7774          376.3061                                                                  
  2565     9.5292    379.3(8)           380.9161          376.2930                                                                  
  2566     9.5328    380.6(8)           381.0701          376.2801                                                                  
  2567     9.5364    379.9(8)           381.2407          376.2669                                                                  
  2568     9.5400    379.8(8)           381.4296          376.2535                                                                  
  2569     9.5436    380.6(8)           381.6389          376.2400                                                                  
  2570     9.5472    381.8(8)           381.8709          376.2264                                                                  
  2571     9.5508    382.3(8)           382.1280          376.2126                                                                  
  2572     9.5544    382.2(8)           382.4138          376.1988                                                                  
  2573     9.5580    383.1(8)           382.7313          376.1848                                                                  
  2574     9.5616    385.7(8)           383.0850          376.1707                                                                  
  2575     9.5652    386.4(8)           383.4800          376.1564                                                                  
  2576     9.5688    390.5(8)           383.9221          376.1421                                                                  
  2577     9.5724    391.2(8)           384.4177          376.1275                                                                  
  2578     9.5760    393.1(8)           384.9756          376.1130                                                                  
  2579     9.5796    394.8(8)           385.6058          376.0981                                                                  
  2580     9.5832    396.0(8)           386.3204          376.0834                                                                  
  2581     9.5868    394.9(8)           387.1328          376.0682                                                                  
  2582     9.5904    396.0(8)           388.0632          376.0531                                                                  
  2583     9.5940    395.5(8)           389.1331          376.0379                                                                  
  2584     9.5976    396.5(8)           390.3694          376.0224                                                                  
  2585     9.6012    397.9(8)           391.8084          376.0068                                                                  
  2586     9.6048    399.4(8)           393.4960          375.9912                                                                  
  2587     9.6084    400.8(8)           395.4897          375.9754                                                                  
  2588     9.6120    402.6(8)           397.8647          375.9594                                                                  
  2589     9.6156    408.3(8)           400.7230          375.9433                                                                  
  2590     9.6192    410.5(8)           404.2036          375.9271                                                                  
  2591     9.6228    417.2(8)           408.4915          375.9108                                                                  
  2592     9.6264    423.3(9)           413.8590          375.8943                                                                  
  2593     9.6300    434.3(9)           420.7351          375.8778                                                                  
  2594     9.6336    448.6(12)           429.9114          375.8609                                                                 
  2595     9.6372    471.3(12)           443.1945          375.8441                                                                 
  2596     9.6408    502.5(17)           465.1128          375.8271                                                                 
  2597     9.6444    570(2)           506.2888          375.8098                                                                    
  2598     9.6480    701(4)           587.5326          375.7927                                                                    
  2599     9.6516    990(6)           740.3527          375.7752                                                                    
  2600     9.6552    1428(7)           995.8740          375.7577                                                                   
  2601     9.6588    1811(6)          1358.3986          375.7400                                                                   
  2602     9.6624    1967(4)          1772.9521          375.7222                                                                   
  2603     9.6660    2062(4)          2101.5764          375.7043                                                                   
  2604     9.6696    2099(3)          2160.6919          375.6863                                                                   
  2605     9.6732    1915(7)          1908.3806          375.6682                                                                   
  2606     9.6768    1390(9)          1503.8430          375.6497                                                                   
  2607     9.6804    872(6)          1112.6284          375.6312                                                                    
  2608     9.6840    631(3)           817.4379          375.6125                                                                    
  2609     9.6876    530(2)           631.2216          375.5939                                                                    
  2610     9.6912    482.2(16)           528.6273          375.5750                                                                 
  2611     9.6948    454.2(12)           476.2499          375.5560                                                                 
  2612     9.6984    437.2(11)           449.1505          375.5369                                                                 
  2613     9.7020    425.2(8)           433.5090          375.5175                                                                  
  2614     9.7056    418.5(9)           423.1262          375.4982                                                                  
  2615     9.7092    410.1(8)           415.5099          375.4786                                                                  
  2616     9.7128    407.5(8)           409.6206          375.4589                                                                  
  2617     9.7164    403.0(8)           404.9369          375.4391                                                                  
  2618     9.7200    400.8(8)           401.1439          375.4191                                                                  
  2619     9.7236    397.3(8)           398.0310          375.3990                                                                  
  2620     9.7272    395.1(8)           395.4479          375.3788                                                                  
  2621     9.7308    394.6(8)           393.2766          375.3583                                                                  
  2622     9.7344    393.9(8)           391.4360          375.3380                                                                  
  2623     9.7380    390.2(8)           389.8625          375.3173                                                                  
  2624     9.7416    391.2(8)           388.5059          375.2965                                                                  
  2625     9.7452    389.3(8)           387.3270          375.2756                                                                  
  2626     9.7488    387.7(8)           386.2964          375.2545                                                                  
  2627     9.7524    385.7(8)           385.3902          375.2333                                                                  
  2628     9.7560    385.1(8)           384.5883          375.2119                                                                  
  2629     9.7596    383.9(8)           383.8749          375.1906                                                                  
  2630     9.7632    385.6(8)           383.2374          375.1690                                                                  
  2631     9.7668    384.2(8)           382.6649          375.1473                                                                  
  2632     9.7704    385.2(8)           382.1482          375.1253                                                                  
  2633     9.7740    385.0(8)           381.6804          375.1034                                                                  
  2634     9.7776    384.4(8)           381.2484          375.0811                                                                  
  2635     9.7812    384.6(8)           380.8606          375.0590                                                                  
  2636     9.7848    384.4(8)           380.5052          375.0364                                                                  
  2637     9.7884    385.0(8)           380.1790          375.0139                                                                  
  2638     9.7920    384.2(8)           379.8784          374.9912                                                                  
  2639     9.7956    384.1(8)           379.6006          374.9684                                                                  
  2640     9.7992    381.3(8)           379.3429          374.9454                                                                  
  2641     9.8028    382.0(8)           379.1037          374.9224                                                                  
  2642     9.8064    381.3(8)           378.8808          374.8990                                                                  
  2643     9.8100    382.2(8)           378.6724          374.8756                                                                  
  2644     9.8136    382.2(8)           378.4775          374.8521                                                                  
  2645     9.8172    382.5(8)           378.2946          374.8284                                                                  
  2646     9.8208    381.1(8)           378.1225          374.8046                                                                  
  2647     9.8244    382.2(8)           377.9603          374.7807                                                                  
  2648     9.8280    380.4(8)           377.8072          374.7566                                                                  
  2649     9.8316    381.7(8)           377.6623          374.7324                                                                  
  2650     9.8352    381.7(8)           377.5248          374.7080                                                                  
  2651     9.8388    382.0(8)           377.3943          374.6835                                                                  
  2652     9.8424    382.6(8)           377.2702          374.6589                                                                  
  2653     9.8460    382.7(8)           377.1518          374.6341                                                                  
  2654     9.8496    382.9(8)           377.0388          374.6091                                                                  
  2655     9.8532    382.7(8)           376.9308          374.5841                                                                  
  2656     9.8568    382.6(8)           376.8272          374.5588                                                                  
  2657     9.8604    381.8(8)           376.7280          374.5336                                                                  
  2658     9.8640    383.2(8)           376.6326          374.5081                                                                  
  2659     9.8676    381.9(8)           376.5408          374.4824                                                                  
  2660     9.8712    383.5(8)           376.4833          374.4566                                                                  
  2661     9.8748    382.9(8)           376.3983          374.4307                                                                  
  2662     9.8784    382.4(8)           376.3161          374.4046                                                                  
  2663     9.8820    383.3(8)           376.2368          374.3785                                                                  
  2664     9.8856    383.7(8)           376.1516          374.3522                                                                  
  2665     9.8892    383.2(8)           376.0772          374.3258                                                                  
  2666     9.8928    382.4(8)           376.0049          374.2991                                                                  
  2667     9.8964    381.7(8)           375.9348          374.2723                                                                  
  2668     9.9000    383.4(8)           375.8666          374.2455                                                                  
  2669     9.9036    382.3(8)           375.8002          374.2184                                                                  
  2670     9.9072    383.3(8)           375.7355          374.1912                                                                  
  2671     9.9108    382.5(8)           375.6724          374.1639                                                                  
  2672     9.9144    384.9(8)           375.6108          374.1364                                                                  
  2673     9.9180    384.3(8)           375.5508          374.1089                                                                  
  2674     9.9216    382.6(8)           375.4921          374.0812                                                                  
  2675     9.9252    382.4(8)           375.4345          374.0533                                                                  
  2676     9.9288    383.0(8)           375.3781          374.0251                                                                  
  2677     9.9324    383.0(8)           375.3230          373.9971                                                                  
  2678     9.9360    384.5(8)           375.2688          373.9687                                                                  
  2679     9.9396    382.2(8)           375.2158          373.9403                                                                  
  2680     9.9432    383.2(8)           375.1636          373.9117                                                                  
  2681     9.9468    383.7(8)           375.1125          373.8830                                                                  
  2682     9.9504    382.5(8)           375.0620          373.8541                                                                  
  2683     9.9540    383.6(8)           375.0124          373.8250                                                                  
  2684     9.9576    383.2(8)           374.9637          373.7959                                                                  
  2685     9.9612    383.6(8)           374.9157          373.7666                                                                  
  2686     9.9648    382.9(8)           374.8683          373.7371                                                                  
  2687     9.9684    383.9(8)           374.8217          373.7076                                                                  
  2688     9.9720    384.1(8)           374.7757          373.6778                                                                  
  2689     9.9756    383.5(8)           374.7304          373.6479                                                                  
  2690     9.9792    382.9(8)           374.6856          373.6180                                                                  
  2691     9.9828    383.6(8)           374.6414          373.5878                                                                  
  2692     9.9864    383.6(8)           374.5977          373.5574                                                                  
  2693     9.9900    384.5(8)           374.5545          373.5269                                                                  
  2694     9.9936    383.3(8)           374.5119          373.4963                                                                  
  2695     9.9972    385.1(8)           374.4698          373.4656                                                                  
  2696    10.0008    382.4(8)           374.4282          373.4347                                                                  
  2697    10.0044    384.2(8)           374.3870          373.4037                                                                  
  2698    10.0080    383.4(8)           374.3463          373.3726                                                                  
  2699    10.0116    384.4(8)           374.3058          373.3411                                                                  
  2700    10.0152    384.4(8)           374.2661          373.3098                                                                  
  2701    10.0188    384.1(8)           374.2267          373.2782                                                                  
  2702    10.0224    384.3(8)           374.1877          373.2465                                                                  
  2703    10.0260    384.9(8)           374.1489          373.2144                                                                  
  2704    10.0296    384.4(8)           374.1109          373.1826                                                                  
  2705    10.0332    384.5(8)           374.0730          373.1504                                                                  
  2706    10.0368    383.6(8)           374.0355          373.1179                                                                  
  2707    10.0404    384.2(8)           373.9986          373.0856                                                                  
  2708    10.0440    384.6(8)           373.9619          373.0529                                                                  
  2709    10.0476    385.2(8)           373.9347          373.0202                                                                  
  2710    10.0512    385.3(8)           373.8989          372.9873                                                                  
  2711    10.0548    384.9(8)           373.8635          372.9543                                                                  
  2712    10.0584    385.3(8)           373.8286          372.9211                                                                  
  2713    10.0620    384.6(8)           373.7940          372.8877                                                                  
  2714    10.0656    384.6(8)           373.7598          372.8541                                                                  
  2715    10.0692    383.3(8)           373.7262          372.8206                                                                  
  2716    10.0728    384.4(8)           373.6929          372.7867                                                                  
  2717    10.0764    384.6(8)           373.6601          372.7528                                                                  
  2718    10.0800    385.0(8)           373.6280          372.7189                                                                  
  2719    10.0836    386.4(8)           373.5961          372.6846                                                                  
  2720    10.0872    386.9(8)           373.5649          372.6504                                                                  
  2721    10.0908    385.7(8)           373.5342          372.6159                                                                  
  2722    10.0944    385.2(9)           373.5038          372.5811                                                                  
  2723    10.0980    385.7(9)           373.4744          372.5464                                                                  
  2724    10.1016    386.8(9)           373.4454          372.5114                                                                  
  2725    10.1052    386.3(9)           373.4173          372.4766                                                                  
  2726    10.1088    385.5(9)           373.3896          372.4413                                                                  
  2727    10.1124    386.5(9)           373.3625          372.4058                                                                  
  2728    10.1160    385.3(9)           373.3365          372.3704                                                                  
  2729    10.1196    386.2(9)           373.3112          372.3347                                                                  
  2730    10.1232    384.9(9)           373.2869          372.2990                                                                  
  2731    10.1268    386.1(9)           373.2634          372.2629                                                                  
  2732    10.1304    385.8(9)           373.2408          372.2268                                                                  
  2733    10.1340    387.6(9)           373.2196          372.1906                                                                  
  2734    10.1376    387.4(9)           373.1994          372.1542                                                                  
  2735    10.1412    386.5(9)           373.1805          372.1177                                                                  
  2736    10.1448    385.5(9)           373.1628          372.0810                                                                  
  2737    10.1484    385.9(9)           373.1467          372.0442                                                                  
  2738    10.1520    384.7(9)           373.1321          372.0071                                                                  
  2739    10.1556    384.7(9)           373.1193          371.9701                                                                  
  2740    10.1592    386.6(9)           373.1085          371.9329                                                                  
  2741    10.1628    385.8(9)           373.0995          371.8954                                                                  
  2742    10.1664    385.7(9)           373.0928          371.8578                                                                  
  2743    10.1700    386.7(9)           373.0887          371.8202                                                                  
  2744    10.1736    386.1(9)           373.0873          371.7824                                                                  
  2745    10.1772    387.0(9)           373.0887          371.7444                                                                  
  2746    10.1808    386.0(9)           373.0934          371.7063                                                                  
  2747    10.1844    387.0(9)           373.1017          371.6680                                                                  
  2748    10.1880    386.1(9)           373.1141          371.6296                                                                  
  2749    10.1916    387.0(9)           373.1306          371.5909                                                                  
  2750    10.1952    387.0(9)           373.1522          371.5522                                                                  
  2751    10.1988    387.4(9)           373.1795          371.5134                                                                  
  2752    10.2024    387.5(9)           373.1934          371.4743                                                                  
  2753    10.2060    387.4(9)           373.2339          371.4352                                                                  
  2754    10.2096    387.4(9)           373.2821          371.3960                                                                  
  2755    10.2132    387.9(9)           373.3392          371.3564                                                                  
  2756    10.2168    388.6(9)           373.4064          371.3170                                                                  
  2757    10.2204    388.7(9)           373.4849          371.2771                                                                  
  2758    10.2240    389.5(9)           373.5767          371.2372                                                                  
  2759    10.2276    388.6(9)           373.6837          371.1971                                                                  
  2760    10.2312    387.9(9)           373.8080          371.1568                                                                  
  2761    10.2348    388.8(9)           373.9531          371.1167                                                                  
  2762    10.2384    389.7(9)           374.1218          371.0761                                                                  
  2763    10.2420    388.7(9)           374.3185          371.0354                                                                  
  2764    10.2456    392.6(9)           374.5486          370.9947                                                                  
  2765    10.2492    388.9(9)           374.8186          370.9538                                                                  
  2766    10.2528    390.3(9)           375.1364          370.9127                                                                  
  2767    10.2564    391.7(9)           375.5121          370.8716                                                                  
  2768    10.2600    392.8(9)           375.9586          370.8301                                                                  
  2769    10.2636    392.4(9)           376.4934          370.7886                                                                  
  2770    10.2672    393.5(9)           377.1384          370.7470                                                                  
  2771    10.2708    395.3(9)           377.9220          370.7052                                                                  
  2772    10.2744    396.1(9)           378.8860          370.6634                                                                  
  2773    10.2780    398.5(9)           380.0845          370.6211                                                                  
  2774    10.2816    401.2(8)           381.5973          370.5789                                                                  
  2775    10.2852    403.5(8)           383.5543          370.5365                                                                  
  2776    10.2888    408.0(8)           386.2080          370.4939                                                                  
  2777    10.2924    413.5(8)           390.1415          370.4513                                                                  
  2778    10.2960    425.7(11)           396.7736          370.4084                                                                 
  2779    10.2996    449.4(15)           409.3147          370.3655                                                                 
  2780    10.3032    497(2)           433.6983          370.3224                                                                    
  2781    10.3068    594(3)           478.2349          370.2791                                                                    
  2782    10.3104    723(3)           550.1414          370.2356                                                                    
  2783    10.3140    831(2)           648.5669          370.1921                                                                    
  2784    10.3176    877.1(18)           756.3350          370.1484                                                                 
  2785    10.3212    903.5(14)           834.4929          370.1044                                                                 
  2786    10.3248    899.9(18)           837.2764          370.0604                                                                 
  2787    10.3284    830(3)           762.6323          370.0163                                                                    
  2788    10.3320    675(4)           655.3260          369.9720                                                                    
  2789    10.3356    529(3)           555.5195          369.9276                                                                    
  2790    10.3392    461.8(15)           481.6052          369.8829                                                                 
  2791    10.3428    434.1(11)           435.3640          369.8382                                                                 
  2792    10.3464    418.3(9)           409.8714          369.7932                                                                  
  2793    10.3500    413.2(8)           396.6922          369.7482                                                                  
  2794    10.3536    406.2(8)           389.7033          369.7031                                                                  
  2795    10.3572    402.0(8)           385.5645          369.6578                                                                  
  2796    10.3608    398.4(8)           382.7626          369.6123                                                                  
  2797    10.3644    398.0(8)           380.6793          369.5667                                                                  
  2798    10.3680    396.3(8)           379.0518          369.5208                                                                  
  2799    10.3716    395.7(8)           377.7466          369.4749                                                                  
  2800    10.3752    394.1(8)           376.6801          369.4288                                                                  
  2801    10.3788    393.8(8)           375.7956          369.3826                                                                  
  2802    10.3824    393.9(8)           375.0532          369.3362                                                                  
  2803    10.3860    392.5(8)           374.4224          369.2896                                                                  
  2804    10.3896    392.6(8)           373.8806          369.2430                                                                  
  2805    10.3932    391.7(8)           373.4108          369.1962                                                                  
  2806    10.3968    390.3(8)           373.0000          369.1493                                                                  
  2807    10.4004    389.0(8)           372.6375          369.1021                                                                  
  2808    10.4040    390.3(8)           372.3150          369.0549                                                                  
  2809    10.4076    389.3(8)           372.0263          369.0074                                                                  
  2810    10.4112    390.5(8)           371.7663          368.9600                                                                  
  2811    10.4148    390.3(8)           371.5299          368.9122                                                                  
  2812    10.4184    390.3(8)           371.3144          368.8645                                                                  
  2813    10.4220    388.8(8)           371.1164          368.8164                                                                  
  2814    10.4256    389.5(8)           370.9337          368.7682                                                                  
  2815    10.4292    390.0(8)           370.7644          368.7200                                                                  
  2816    10.4328    390.1(8)           370.6067          368.6716                                                                  
  2817    10.4364    388.4(8)           370.4590          368.6229                                                                  
  2818    10.4400    389.0(9)           370.3203          368.5742                                                                  
  2819    10.4436    388.5(9)           370.1894          368.5253                                                                  
  2820    10.4472    391.5(9)           370.0655          368.4763                                                                  
  2821    10.4508    390.2(9)           369.9479          368.4271                                                                  
  2822    10.4544    389.5(9)           369.8358          368.3778                                                                  
  2823    10.4580    389.4(9)           369.7285          368.3283                                                                  
  2824    10.4616    389.6(9)           369.6259          368.2787                                                                  
  2825    10.4652    389.3(9)           369.5271          368.2290                                                                  
  2826    10.4688    389.4(9)           369.4321          368.1792                                                                  
  2827    10.4724    389.5(9)           369.3401          368.1291                                                                  
  2828    10.4760    389.4(9)           369.2510          368.0787                                                                  
  2829    10.4796    389.5(9)           369.1650          368.0286                                                                  
  2830    10.4832    390.2(9)           369.0811          367.9780                                                                  
  2831    10.4868    391.2(9)           368.9995          367.9273                                                                  
  2832    10.4904    391.1(9)           368.9199          367.8765                                                                  
  2833    10.4940    392.3(9)           368.8423          367.8256                                                                  
  2834    10.4976    392.6(9)           368.7663          367.7746                                                                  
  2835    10.5012    394.4(9)           368.6918          367.7232                                                                  
  2836    10.5048    395.2(9)           368.6189          367.6719                                                                  
  2837    10.5084    397.5(9)           368.5474          367.6205                                                                  
  2838    10.5120    398.3(9)           368.4769          367.5687                                                                  
  2839    10.5156    400.6(9)           368.4077          367.5169                                                                  
  2840    10.5192    399.5(9)           368.3397          367.4650                                                                  
  2841    10.5228    399.7(9)           368.2724          367.4128                                                                  
  2842    10.5264    397.3(9)           368.2061          367.3605                                                                  
  2843    10.5300    395.7(9)           368.1408          367.3082                                                                  
  2844    10.5336    393.4(9)           368.0760          367.2555                                                                  
  2845    10.5372    393.8(9)           368.0124          367.2029                                                                  
  2846    10.5408    389.4(9)           367.9493          367.1502                                                                  
  2847    10.5444    391.1(9)           367.8866          367.0970                                                                  
  2848    10.5480    389.8(9)           367.8247          367.0438                                                                  
  2849    10.5516    388.8(9)           367.7634          366.9904                                                                  
  2850    10.5552    388.8(9)           367.7028          366.9371                                                                  
  2851    10.5588    389.0(9)           367.6428          366.8836                                                                  
  2852    10.5624    389.8(9)           367.5829          366.8297                                                                  
  2853    10.5660    389.4(9)           367.5238          366.7759                                                                  
  2854    10.5696    389.4(9)           367.4652          366.7220                                                                  
  2855    10.5732    389.4(9)           367.4068          366.6677                                                                  
  2856    10.5768    389.8(9)           367.3490          366.6134                                                                  
  2857    10.5804    387.7(9)           367.2916          366.5590                                                                  
  2858    10.5840    389.2(9)           367.2346          366.5043                                                                  
  2859    10.5876    388.8(9)           367.1779          366.4496                                                                  
  2860    10.5912    388.4(9)           367.1217          366.3947                                                                  
  2861    10.5948    388.4(9)           367.0658          366.3396                                                                  
  2862    10.5984    388.3(9)           367.0103          366.2845                                                                  
  2863    10.6020    386.6(9)           366.9551          366.2290                                                                  
  2864    10.6056    386.5(9)           366.9004          366.1736                                                                  
  2865    10.6092    388.0(9)           366.8459          366.1179                                                                  
  2866    10.6128    387.6(9)           366.7918          366.0621                                                                  
  2867    10.6164    385.8(9)           366.7381          366.0062                                                                  
  2868    10.6200    387.9(9)           366.6850          365.9503                                                                  
  2869    10.6236    387.8(9)           366.6319          365.8940                                                                  
  2870    10.6272    388.5(8)           366.5792          365.8375                                                                  
  2871    10.6308    388.8(8)           366.5269          365.7809                                                                  
  2872    10.6344    387.8(8)           366.4753          365.7245                                                                  
  2873    10.6380    387.0(8)           366.4238          365.6676                                                                  
  2874    10.6416    388.0(8)           366.3729          365.6107                                                                  
  2875    10.6452    387.6(9)           366.3223          365.5536                                                                  
  2876    10.6488    387.2(9)           366.2720          365.4962                                                                  
  2877    10.6524    387.6(9)           366.2223          365.4389                                                                  
  2878    10.6560    386.7(9)           366.1731          365.3814                                                                  
  2879    10.6596    386.8(9)           366.1244          365.3237                                                                  
  2880    10.6632    388.3(9)           366.0762          365.2659                                                                  
  2881    10.6668    387.5(9)           366.0285          365.2079                                                                  
  2882    10.6704    388.3(9)           365.9814          365.1498                                                                  
  2883    10.6740    387.6(9)           365.9349          365.0916                                                                  
  2884    10.6776    386.7(9)           365.8889          365.0331                                                                  
  2885    10.6812    388.1(9)           365.8437          364.9745                                                                  
  2886    10.6848    386.7(9)           365.7992          364.9159                                                                  
  2887    10.6884    388.0(9)           365.7554          364.8570                                                                  
  2888    10.6920    388.1(9)           365.7123          364.7980                                                                  
  2889    10.6956    388.2(9)           365.6701          364.7388                                                                  
  2890    10.6992    388.3(9)           365.6288          364.6796                                                                  
  2891    10.7028    388.1(9)           365.5884          364.6201                                                                  
  2892    10.7064    387.9(9)           365.4841          364.5605                                                                  
  2893    10.7100    390.7(9)           365.4464          364.5010                                                                  
  2894    10.7136    389.4(9)           365.4095          364.4409                                                                  
  2895    10.7172    390.5(9)           365.3740          364.3809                                                                  
  2896    10.7208    389.4(9)           365.3399          364.3208                                                                  
  2897    10.7244    390.1(9)           365.3071          364.2606                                                                  
  2898    10.7280    388.2(9)           365.2758          364.2001                                                                  
  2899    10.7316    387.6(9)           365.2461          364.1395                                                                  
  2900    10.7352    387.5(9)           365.2181          364.0787                                                                  
  2901    10.7388    387.3(9)           365.1922          364.0179                                                                  
  2902    10.7424    387.8(9)           365.1682          363.9569                                                                  
  2903    10.7460    387.6(9)           365.1463          363.8957                                                                  
  2904    10.7496    388.0(9)           365.1268          363.8344                                                                  
  2905    10.7532    387.6(9)           365.1101          363.7730                                                                  
  2906    10.7568    387.2(9)           365.0959          363.7114                                                                  
  2907    10.7604    387.1(9)           365.0849          363.6496                                                                  
  2908    10.7640    388.4(9)           365.0772          363.5877                                                                  
  2909    10.7676    386.5(9)           365.0731          363.5256                                                                  
  2910    10.7712    389.8(9)           365.0731          363.4635                                                                  
  2911    10.7748    388.0(9)           365.0773          363.4012                                                                  
  2912    10.7784    388.9(9)           365.0864          363.3388                                                                  
  2913    10.7820    386.3(9)           365.1007          363.2761                                                                  
  2914    10.7856    387.9(9)           365.0971          363.2134                                                                  
  2915    10.7892    386.9(9)           365.1237          363.1505                                                                  
  2916    10.7928    388.9(10)           365.1574          363.0874                                                                 
  2917    10.7964    387.8(9)           365.1991          363.0243                                                                  
  2918    10.8000    390.1(9)           365.2495          362.9610                                                                  
  2919    10.8036    389.0(9)           365.3096          362.8975                                                                  
  2920    10.8072    389.9(9)           365.3809          362.8338                                                                  
  2921    10.8108    390.3(9)           365.4644          362.7701                                                                  
  2922    10.8144    390.4(9)           365.5620          362.7063                                                                  
  2923    10.8180    389.7(9)           365.6751          362.6421                                                                  
  2924    10.8216    390.0(9)           365.8065          362.5780                                                                  
  2925    10.8252    389.4(9)           365.9580          362.5135                                                                  
  2926    10.8288    389.3(9)           366.1329          362.4490                                                                  
  2927    10.8324    389.5(8)           366.3351          362.3844                                                                  
  2928    10.8360    389.3(8)           366.5684          362.3196                                                                  
  2929    10.8396    390.2(8)           366.8380          362.2550                                                                  
  2930    10.8432    390.4(8)           367.1499          362.1898                                                                  
  2931    10.8468    390.9(8)           367.5119          362.1246                                                                  
  2932    10.8504    390.9(8)           367.9330          362.0594                                                                  
  2933    10.8540    391.0(8)           368.4243          361.9937                                                                  
  2934    10.8576    392.1(8)           369.0012          361.9281                                                                  
  2935    10.8612    394.1(8)           369.6813          361.8624                                                                  
  2936    10.8648    393.8(8)           370.4871          361.7965                                                                  
  2937    10.8684    395.4(8)           371.4491          361.7304                                                                  
  2938    10.8720    395.8(8)           372.6075          361.6643                                                                  
  2939    10.8756    397.7(8)           374.0131          361.5980                                                                  
  2940    10.8792    399.7(8)           375.7375          361.5315                                                                  
  2941    10.8828    401.4(8)           377.8803          361.4648                                                                  
  2942    10.8864    405.7(8)           380.5854          361.3981                                                                  
  2943    10.8900    412.0(8)           384.0868          361.3312                                                                  
  2944    10.8936    418.8(8)           388.8502          361.2641                                                                  
  2945    10.8972    433.4(12)           395.9580          361.1970                                                                 
  2946    10.9008    457.6(14)           407.9881          361.1297                                                                 
  2947    10.9044    503(2)           430.5626          361.0621                                                                    
  2948    10.9080    587(3)           473.7971          360.9945                                                                    
  2949    10.9116    734(4)           551.3244          360.9267                                                                    
  2950    10.9152    942(4)           674.1203          360.8590                                                                    
  2951    10.9188    1071(2)           839.2855          360.7909                                                                   
  2952    10.9224    1086.3(14)          1017.0919          360.7228                                                                
  2953    10.9260    1080.7(13)          1141.9193          360.6544                                                                
  2954    10.9296    1079.4(17)          1139.9504          360.5859                                                                
  2955    10.9332    1030(3)          1012.4439          360.5174                                                                   
  2956    10.9368    884(5)           834.1635          360.4485                                                                    
  2957    10.9404    655(4)           669.7864          360.3797                                                                    
  2958    10.9440    507(2)           548.1558          360.3108                                                                    
  2959    10.9476    451.2(15)           471.6212          360.2417                                                                 
  2960    10.9512    426.8(11)           429.0203          360.1723                                                                 
  2961    10.9548    412.6(8)           406.7230          360.1027                                                                  
  2962    10.9584    406.5(8)           394.7643          360.0334                                                                  
  2963    10.9620    400.7(8)           387.6352          359.9634                                                                  
  2964    10.9656    396.7(8)           382.8086          359.8938                                                                  
  2965    10.9692    394.2(8)           379.2273          359.8237                                                                  
  2966    10.9728    393.6(8)           376.4358          359.7536                                                                  
  2967    10.9764    391.7(8)           374.2035          359.6833                                                                  
  2968    10.9800    390.4(8)           372.3896          359.6129                                                                  
  2969    10.9836    388.6(8)           370.8930          359.5422                                                                  
  2970    10.9872    388.8(9)           369.6460          359.4716                                                                  
  2971    10.9908    389.2(9)           368.5974          359.4009                                                                  
  2972    10.9944    387.1(9)           367.7073          359.3297                                                                  
  2973    10.9980    386.0(9)           366.9471          359.2587                                                                  
  2974    11.0016    384.6(9)           366.2942          359.1874                                                                  
  2975    11.0052    384.6(9)           365.7318          359.1161                                                                  
  2976    11.0088    383.8(9)           365.2460          359.0445                                                                  
  2977    11.0124    384.9(9)           364.8263          358.9729                                                                  
  2978    11.0160    385.3(9)           364.4650          358.9010                                                                  
  2979    11.0196    386.5(9)           364.1561          358.8291                                                                  
  2980    11.0232    383.3(9)           363.8947          358.7569                                                                  
  2981    11.0268    384.8(9)           363.6785          358.6848                                                                  
  2982    11.0304    383.5(9)           363.5054          358.6124                                                                  
  2983    11.0340    386.4(9)           363.3752          358.5399                                                                  
  2984    11.0376    383.8(9)           363.2886          358.4673                                                                  
  2985    11.0412    384.5(9)           363.2484          358.3946                                                                  
  2986    11.0448    384.1(9)           363.2586          358.3217                                                                  
  2987    11.0484    384.8(9)           363.3254          358.2485                                                                  
  2988    11.0520    383.6(9)           363.4579          358.1754                                                                  
  2989    11.0556    384.5(9)           363.6689          358.1022                                                                  
  2990    11.0592    383.5(9)           363.9761          358.0285                                                                  
  2991    11.0628    385.8(9)           364.4046          357.9548                                                                  
  2992    11.0664    386.5(9)           364.9904          357.8813                                                                  
  2993    11.0700    387.9(9)           365.7924          357.8073                                                                  
  2994    11.0736    389.7(9)           366.9186          357.7332                                                                  
  2995    11.0772    391.6(9)           368.6102          357.6591                                                                  
  2996    11.0808    396.6(9)           371.4493          357.5848                                                                  
  2997    11.0844    404.1(11)           376.7506          357.5104                                                                 
  2998    11.0880    418.6(13)           387.0173          357.4357                                                                 
  2999    11.0916    449(2)           405.9532          357.3611                                                                    
  3000    11.0952    500(2)           437.2304          357.2864                                                                    
  3001    11.0988    547.8(18)           481.6295          357.2113                                                                 
  3002    11.1024    570.9(11)           533.2565          357.1362                                                                 
  3003    11.1060    580.7(11)           576.4387          357.0610                                                                 
  3004    11.1096    586.3(11)           588.4758          356.9857                                                                 
  3005    11.1132    571.2(16)           560.9352          356.9101                                                                 
  3006    11.1168    525(2)           511.4703          356.8343                                                                    
  3007    11.1204    455(2)           461.2961          356.7586                                                                    
  3008    11.1240    418.5(14)           421.7789          356.6829                                                                 
  3009    11.1276    399.9(10)           395.6560          356.6067                                                                 
  3010    11.1312    394.6(9)           380.5265          356.5305                                                                  
  3011    11.1348    389.7(9)           372.4401          356.4540                                                                  
  3012    11.1384    387.1(9)           368.1260          356.3776                                                                  
  3013    11.1420    385.4(9)           365.6130          356.3011                                                                  
  3014    11.1456    384.6(9)           363.9432          356.2244                                                                  
  3015    11.1492    382.6(9)           362.7090          356.1475                                                                  
  3016    11.1528    381.5(9)           361.7401          356.0706                                                                  
  3017    11.1564    380.6(9)           360.9528          355.9934                                                                  
  3018    11.1600    379.9(9)           360.2987          355.9160                                                                  
  3019    11.1636    380.9(9)           359.7466          355.8387                                                                  
  3020    11.1672    380.3(9)           359.2730          355.7609                                                                  
  3021    11.1708    379.5(9)           358.8620          355.6835                                                                  
  3022    11.1744    379.8(8)           358.5001          355.6057                                                                  
  3023    11.1780    379.5(8)           358.1778          355.5275                                                                  
  3024    11.1816    379.1(8)           357.8888          355.4496                                                                  
  3025    11.1852    379.0(8)           357.6262          355.3713                                                                  
  3026    11.1888    379.2(8)           357.3859          355.2930                                                                  
  3027    11.1924    380.1(8)           357.1642          355.2144                                                                  
  3028    11.1960    377.4(8)           356.9587          355.1359                                                                  
  3029    11.1996    379.3(8)           356.7661          355.0570                                                                  
  3030    11.2032    376.4(8)           356.5854          354.9782                                                                  
  3031    11.2068    377.8(8)           356.4144          354.8991                                                                  
  3032    11.2104    376.9(8)           356.2521          354.8201                                                                  
  3033    11.2140    377.6(8)           356.0973          354.7409                                                                  
  3034    11.2176    376.6(8)           355.9487          354.6614                                                                  
  3035    11.2212    376.0(8)           355.8062          354.5820                                                                  
  3036    11.2248    376.5(8)           355.6683          354.5021                                                                  
  3037    11.2284    377.1(8)           355.5351          354.4223                                                                  
  3038    11.2320    376.1(8)           355.4060          354.3425                                                                  
  3039    11.2356    376.2(8)           355.2801          354.2623                                                                  
  3040    11.2392    376.3(8)           355.1575          354.1820                                                                  
  3041    11.2428    377.3(8)           355.0380          354.1019                                                                  
  3042    11.2464    376.7(8)           354.9206          354.0212                                                                  
  3043    11.2500    375.2(8)           354.8057          353.9406                                                                  
  3044    11.2536    374.0(8)           354.6930          353.8600                                                                  
  3045    11.2572    373.9(8)           354.5818          353.7790                                                                  
  3046    11.2608    375.0(8)           354.4727          353.6981                                                                  
  3047    11.2644    374.0(8)           354.3649          353.6169                                                                  
  3048    11.2680    374.5(8)           354.2587          353.5357                                                                  
  3049    11.2716    373.7(8)           354.1537          353.4543                                                                  
  3050    11.2752    374.6(8)           354.0498          353.3728                                                                  
  3051    11.2788    375.0(8)           353.9468          353.2910                                                                  
  3052    11.2824    375.7(8)           353.8453          353.2095                                                                  
  3053    11.2860    374.9(8)           353.7441          353.1273                                                                  
  3054    11.2896    375.5(8)           353.6443          353.0455                                                                  
  3055    11.2932    373.1(8)           353.5446          352.9630                                                                  
  3056    11.2968    373.9(8)           353.4463          352.8810                                                                  
  3057    11.3004    372.9(8)           353.3481          352.7984                                                                  
  3058    11.3040    374.3(8)           353.2507          352.7158                                                                  
  3059    11.3076    371.7(8)           353.1540          352.6333                                                                  
  3060    11.3112    371.4(8)           353.0578          352.5506                                                                  
  3061    11.3148    372.6(8)           352.9618          352.4676                                                                  
  3062    11.3184    374.5(8)           352.8662          352.3844                                                                  
  3063    11.3220    374.0(8)           352.7712          352.3012                                                                  
  3064    11.3256    374.0(8)           352.6766          352.2180                                                                  
  3065    11.3292    372.4(8)           352.5821          352.1343                                                                  
  3066    11.3328    372.2(8)           352.4880          352.0508                                                                  
  3067    11.3364    372.1(8)           352.3943          351.9670                                                                  
  3068    11.3400    372.3(8)           352.3008          351.8832                                                                  
  3069    11.3436    372.5(8)           352.2076          351.7993                                                                  
  3070    11.3472    370.7(8)           352.1144          351.7151                                                                  
  3071    11.3508    370.9(8)           352.0217          351.6310                                                                  
  3072    11.3544    370.3(8)           351.9288          351.5464                                                                  
  3073    11.3580    371.9(8)           351.8364          351.4620                                                                  
  3074    11.3616    370.9(8)           351.7443          351.3776                                                                  
  3075    11.3652    371.4(8)           351.6521          351.2928                                                                  
  3076    11.3688    369.8(8)           351.5599          351.2078                                                                  
  3077    11.3724    370.1(8)           351.4501          351.1228                                                                  
  3078    11.3760    370.3(8)           351.3583          351.0376                                                                  
  3079    11.3796    371.2(8)           351.2669          350.9526                                                                  
  3080    11.3832    370.6(8)           351.1754          350.8672                                                                  
  3081    11.3868    370.6(8)           351.0840          350.7817                                                                  
  3082    11.3904    369.9(8)           350.9923          350.6958                                                                  
  3083    11.3940    371.8(8)           350.9012          350.6102                                                                  
  3084    11.3976    369.8(8)           350.8098          350.5242                                                                  
  3085    11.4012    370.2(8)           350.7185          350.4382                                                                  
  3086    11.4048    369.0(8)           350.6273          350.3521                                                                  
  3087    11.4084    370.2(8)           350.5363          350.2660                                                                  
  3088    11.4120    369.5(8)           350.4451          350.1796                                                                  
  3089    11.4156    369.7(8)           350.3539          350.0930                                                                  
  3090    11.4192    368.5(8)           350.2628          350.0063                                                                  
  3091    11.4228    368.4(8)           350.1716          349.9195                                                                  
  3092    11.4264    369.3(8)           350.0806          349.8327                                                                  
  3093    11.4300    369.0(8)           349.9895          349.7457                                                                  
  3094    11.4336    368.7(8)           349.8983          349.6585                                                                  
  3095    11.4372    369.3(8)           349.8073          349.5714                                                                  
  3096    11.4408    369.3(8)           349.7160          349.4838                                                                  
  3097    11.4444    368.4(8)           349.6249          349.3964                                                                  
  3098    11.4480    369.5(8)           349.5338          349.3087                                                                  
  3099    11.4516    367.9(8)           349.4426          349.2210                                                                  
  3100    11.4552    368.6(8)           349.3513          349.1331                                                                  
  3101    11.4588    367.6(8)           349.2601          349.0451                                                                  
  3102    11.4624    368.6(8)           349.1687          348.9570                                                                  
  3103    11.4660    367.3(8)           349.0776          348.8689                                                                  
  3104    11.4696    367.6(8)           348.9859          348.7803                                                                  
  3105    11.4732    366.1(8)           348.8947          348.6919                                                                  
  3106    11.4768    367.3(8)           348.8033          348.6034                                                                  
  3107    11.4804    367.0(8)           348.7116          348.5145                                                                  
  3108    11.4840    368.2(8)           348.6200          348.4256                                                                  
  3109    11.4876    366.8(8)           348.5285          348.3367                                                                  
  3110    11.4912    366.4(8)           348.4367          348.2475                                                                  
  3111    11.4948    365.9(8)           348.3450          348.1583                                                                  
  3112    11.4984    367.5(8)           348.2531          348.0688                                                                  
  3113    11.5020    366.1(8)           348.1615          347.9796                                                                  
  3114    11.5056    363.7(8)           348.0695          347.8898                                                                  
  3115    11.5092    365.3(8)           347.9774          347.8000                                                                  
  3116    11.5128    365.5(8)           347.8854          347.7102                                                                  
  3117    11.5164    365.3(8)           347.7935          347.6204                                                                  
  3118    11.5200    364.7(8)           347.7011          347.5301                                                                  
  3119    11.5236    365.3(8)           347.6089          347.4399                                                                  
  3120    11.5272    366.0(8)           347.5168          347.3498                                                                  
  3121    11.5308    365.9(8)           347.4244          347.2593                                                                  
  3122    11.5344    364.7(8)           347.3318          347.1685                                                                  
  3123    11.5380    365.6(8)           347.2395          347.0781                                                                  
  3124    11.5416    364.6(8)           347.1468          346.9872                                                                  
  3125    11.5452    365.9(8)           347.0543          346.8964                                                                  
  3126    11.5488    362.9(8)           346.9614          346.8051                                                                  
  3127    11.5524    363.6(8)           346.8686          346.7140                                                                  
  3128    11.5560    363.8(8)           346.7759          346.6229                                                                  
  3129    11.5596    364.7(8)           346.6827          346.5312                                                                  
  3130    11.5632    364.5(8)           346.5900          346.4400                                                                  
  3131    11.5668    364.3(8)           346.4968          346.3483                                                                  
  3132    11.5704    363.7(8)           346.4035          346.2564                                                                  
  3133    11.5740    365.1(8)           346.3102          346.1645                                                                  
  3134    11.5776    364.7(8)           346.2169          346.0725                                                                  
  3135    11.5812    365.0(8)           346.1236          345.9805                                                                  
  3136    11.5848    364.0(8)           346.0302          345.8884                                                                  
  3137    11.5884    366.4(8)           345.9364          345.7958                                                                  
  3138    11.5920    366.4(8)           345.8427          345.7033                                                                  
  3139    11.5956    365.1(8)           345.7491          345.6109                                                                  
  3140    11.5992    365.1(8)           345.6552          345.5181                                                                  
  3141    11.6028    365.2(8)           345.5613          345.4253                                                                  
  3142    11.6064    366.2(8)           345.4672          345.3322                                                                  
  3143    11.6100    367.3(8)           345.3731          345.2392                                                                  
  3144    11.6136    367.8(8)           345.2792          345.1462                                                                  
  3145    11.6172    370.8(8)           345.1847          345.0527                                                                  
  3146    11.6208    371.7(8)           345.0904          344.9594                                                                  
  3147    11.6244    371.1(8)           344.9960          344.8658                                                                  
  3148    11.6280    370.0(8)           344.9015          344.7722                                                                  
  3149    11.6316    368.9(8)           344.8069          344.6784                                                                  
  3150    11.6352    370.1(8)           344.7124          344.5847                                                                  
  3151    11.6388    367.7(8)           344.6176          344.4906                                                                  
  3152    11.6424    365.2(8)           344.5229          344.3966                                                                  
  3153    11.6460    364.2(8)           344.4277          344.3021                                                                  
  3154    11.6496    364.0(8)           344.3329          344.2079                                                                  
  3155    11.6532    360.4(8)           344.2379          344.1135                                                                  
  3156    11.6568    360.7(8)           344.1428          344.0190                                                                  
  3157    11.6604    360.3(8)           344.0475          343.9242                                                                  
  3158    11.6640    360.7(8)           343.9523          343.8295                                                                  
  3159    11.6676    359.5(8)           343.8568          343.7344                                                                  
  3160    11.6712    360.3(8)           343.7614          343.6395                                                                  
  3161    11.6748    359.7(8)           343.6660          343.5444                                                                  
  3162    11.6784    359.5(8)           343.5701          343.4489                                                                  
  3163    11.6820    359.2(8)           343.4747          343.3539                                                                  
  3164    11.6856    359.3(8)           343.3787          343.2581                                                                  
  3165    11.6892    357.8(8)           343.2829          343.1626                                                                  
  3166    11.6928    358.6(8)           343.1871          343.0670                                                                  
  3167    11.6964    359.2(8)           343.0910          342.9710                                                                  
  3168    11.7000    358.0(8)           342.9951          342.8753                                                                  
  3169    11.7036    357.7(7)           342.8990          342.7792                                                                  
  3170    11.7072    357.1(8)           342.8026          342.6829                                                                  
  3171    11.7108    357.9(8)           342.7066          342.5869                                                                  
  3172    11.7144    357.1(8)           342.6102          342.4904                                                                  
  3173    11.7180    358.3(7)           342.5139          342.3940                                                                  
  3174    11.7216    356.4(8)           342.4172          342.2972                                                                  
  3175    11.7252    357.9(8)           342.3208          342.2005                                                                  
  3176    11.7288    356.3(8)           342.2242          342.1037                                                                  
  3177    11.7324    357.2(8)           342.1276          342.0068                                                                  
  3178    11.7360    356.6(8)           342.0311          341.9099                                                                  
  3179    11.7396    356.7(8)           341.9341          341.8124                                                                  
  3180    11.7432    356.7(8)           341.8373          341.7152                                                                  
  3181    11.7468    356.5(8)           341.7404          341.6178                                                                  
  3182    11.7504    355.3(8)           341.6436          341.5204                                                                  
  3183    11.7540    355.0(7)           341.5466          341.4227                                                                  
  3184    11.7576    355.3(8)           341.4499          341.3251                                                                  
  3185    11.7612    354.4(7)           341.3529          341.2274                                                                  
  3186    11.7648    354.4(7)           341.2558          341.1293                                                                  
  3187    11.7684    354.5(7)           341.1586          341.0311                                                                  
  3188    11.7720    354.1(7)           341.0618          340.9332                                                                  
  3189    11.7756    354.3(7)           340.9646          340.8348                                                                  
  3190    11.7792    354.2(7)           340.8674          340.7363                                                                  
  3191    11.7828    354.4(7)           340.7704          340.6380                                                                  
  3192    11.7864    354.2(7)           340.6734          340.5395                                                                  
  3193    11.7900    354.6(7)           340.5762          340.4406                                                                  
  3194    11.7936    355.1(7)           340.4792          340.3419                                                                  
  3195    11.7972    353.3(7)           340.3822          340.2430                                                                  
  3196    11.8008    352.8(7)           340.2853          340.1440                                                                  
  3197    11.8044    352.3(7)           340.1881          340.0447                                                                  
  3198    11.8080    353.4(7)           340.0915          339.9457                                                                  
  3199    11.8116    352.1(7)           339.9945          339.8462                                                                  
  3200    11.8152    352.3(7)           339.8979          339.7469                                                                  
  3201    11.8188    351.9(7)           339.8011          339.6472                                                                  
  3202    11.8224    352.0(7)           339.7046          339.5475                                                                  
  3203    11.8260    351.4(7)           339.6081          339.4477                                                                  
  3204    11.8296    352.9(7)           339.5121          339.3481                                                                  
  3205    11.8332    351.2(7)           339.4159          339.2480                                                                  
  3206    11.8368    352.0(7)           339.3198          339.1476                                                                  
  3207    11.8404    351.8(7)           339.2243          339.0476                                                                  
  3208    11.8440    351.1(7)           339.1289          338.9474                                                                  
  3209    11.8476    350.4(7)           339.0338          338.8469                                                                  
  3210    11.8512    350.3(7)           338.9389          338.7464                                                                  
  3211    11.8548    350.4(7)           338.8443          338.6456                                                                  
  3212    11.8584    350.2(7)           338.7504          338.5450                                                                  
  3213    11.8620    350.6(7)           338.6569          338.4442                                                                  
  3214    11.8656    350.1(7)           338.5638          338.3433                                                                  
  3215    11.8692    350.3(7)           338.4713          338.2422                                                                  
  3216    11.8728    347.5(7)           338.3796          338.1411                                                                  
  3217    11.8764    348.5(7)           338.2885          338.0398                                                                  
  3218    11.8800    348.6(7)           338.1982          337.9384                                                                  
  3219    11.8836    350.1(7)           338.1162          337.8369                                                                  
  3220    11.8872    349.1(7)           338.0284          337.7355                                                                  
  3221    11.8908    349.6(7)           337.9416          337.6337                                                                  
  3222    11.8944    348.2(7)           337.8564          337.5320                                                                  
  3223    11.8980    349.7(7)           337.7728          337.4301                                                                  
  3224    11.9016    349.6(7)           337.6910          337.3280                                                                  
  3225    11.9052    349.1(7)           337.6118          337.2261                                                                  
  3226    11.9088    349.1(7)           337.5348          337.1237                                                                  
  3227    11.9124    348.8(7)           337.4612          337.0215                                                                  
  3228    11.9160    347.4(7)           337.3912          336.9192                                                                  
  3229    11.9196    348.9(7)           337.3254          336.8167                                                                  
  3230    11.9232    348.6(7)           337.2648          336.7142                                                                  
  3231    11.9268    349.1(7)           337.2101          336.6115                                                                  
  3232    11.9304    348.2(7)           337.1627          336.5085                                                                  
  3233    11.9340    347.7(7)           337.1243          336.4057                                                                  
  3234    11.9376    347.9(7)           337.0969          336.3028                                                                  
  3235    11.9412    347.7(7)           337.0830          336.1996                                                                  
  3236    11.9448    347.5(7)           337.0862          336.0964                                                                  
  3237    11.9484    347.0(7)           337.1107          335.9930                                                                  
  3238    11.9520    347.8(7)           337.1635          335.8898                                                                  
  3239    11.9556    347.8(7)           337.2527          335.7863                                                                  
  3240    11.9592    347.7(7)           337.3909          335.6825                                                                  
  3241    11.9628    349.0(7)           337.6003          335.5790                                                                  
  3242    11.9664    349.6(7)           337.9238          335.4752                                                                  
  3243    11.9700    349.7(7)           338.4604          335.3712                                                                  
  3244    11.9736    351.7(7)           339.4391          335.2673                                                                  
  3245    11.9772    356.7(8)           341.3346          335.1631                                                                  
  3246    11.9808    365.4(8)           344.9588          335.0589                                                                  
  3247    11.9844    380.7(11)           351.3382          334.9547                                                                 
  3248    11.9880    406.3(12)           361.1977          334.8503                                                                 
  3249    11.9916    419.9(9)           374.2354          334.7458                                                                  
  3250    11.9952    425.9(8)           387.9594          334.6412                                                                  
  3251    11.9988    428.6(8)           397.1817          334.5365                                                                  
  3252    12.0024    429.8(8)           396.3556          334.4317                                                                  
  3253    12.0060    418.1(11)           385.9755          334.3270                                                                 
  3254    12.0096    394.8(13)           371.9034          334.2217                                                                 
  3255    12.0132    369.6(12)           358.9823          334.1169                                                                 
  3256    12.0168    357.5(8)           349.3408          334.0115                                                                  
  3257    12.0204    351.5(7)           343.1599          333.9064                                                                  
  3258    12.0240    348.4(7)           339.6069          333.8011                                                                  
  3259    12.0276    346.3(7)           337.6575          333.6955                                                                  
  3260    12.0312    345.2(7)           336.5457          333.5899                                                                  
  3261    12.0348    344.0(7)           335.8362          333.4843                                                                  
  3262    12.0384    344.3(7)           335.3217          333.3787                                                                  
  3263    12.0420    344.4(7)           334.9133          333.2728                                                                  
  3264    12.0456    343.7(7)           334.5721          333.1667                                                                  
  3265    12.0492    342.9(7)           334.2788          333.0609                                                                  
  3266    12.0528    342.4(7)           334.0206          332.9549                                                                  
  3267    12.0564    341.7(7)           333.7887          332.8483                                                                  
  3268    12.0600    341.6(7)           333.5782          332.7420                                                                  
  3269    12.0636    340.8(7)           333.3844          332.6357                                                                  
  3270    12.0672    340.5(7)           333.2036          332.5293                                                                  
  3271    12.0708    341.1(7)           333.0333          332.4225                                                                  
  3272    12.0744    340.9(7)           332.8721          332.3160                                                                  
  3273    12.0780    341.8(7)           332.7177          332.2092                                                                  
  3274    12.0816    340.4(7)           332.5692          332.1021                                                                  
  3275    12.0852    340.4(7)           332.4257          331.9951                                                                  
  3276    12.0888    339.3(7)           332.2866          331.8881                                                                  
  3277    12.0924    340.1(7)           332.1510          331.7810                                                                  
  3278    12.0960    338.3(7)           332.0183          331.6737                                                                  
  3279    12.0996    339.0(7)           331.8882          331.5663                                                                  
  3280    12.1032    339.4(7)           331.7604          331.4590                                                                  
  3281    12.1068    339.6(7)           331.6343          331.3513                                                                  
  3282    12.1104    339.0(7)           331.5100          331.2437                                                                  
  3283    12.1140    338.5(7)           331.3872          331.1359                                                                  
  3284    12.1176    339.0(7)           331.2657          331.0282                                                                  
  3285    12.1212    339.4(7)           331.1453          330.9203                                                                  
  3286    12.1248    338.8(7)           331.0258          330.8123                                                                  
  3287    12.1284    338.7(7)           330.9074          330.7044                                                                  
  3288    12.1320    338.5(7)           330.7895          330.5962                                                                  
  3289    12.1356    338.6(7)           330.6722          330.4879                                                                  
  3290    12.1392    338.8(7)           330.5555          330.3794                                                                  
  3291    12.1428    337.2(7)           330.4397          330.2712                                                                  
  3292    12.1464    337.8(7)           330.3239          330.1624                                                                  
  3293    12.1500    335.6(7)           330.2089          330.0540                                                                  
  3294    12.1536    337.3(7)           330.0940          329.9452                                                                  
  3295    12.1572    335.0(7)           329.9796          329.8365                                                                  
  3296    12.1608    335.6(7)           329.8656          329.7277                                                                  
  3297    12.1644    334.6(7)           329.7514          329.6185                                                                  
  3298    12.1680    335.8(7)           329.6378          329.5095                                                                  
  3299    12.1716    334.1(7)           329.5154          329.4004                                                                  
  3300    12.1752    335.7(7)           329.4021          329.2911                                                                  
  3301    12.1788    336.3(7)           329.2891          329.1819                                                                  
  3302    12.1824    335.1(7)           329.1761          329.0724                                                                  
  3303    12.1860    333.6(7)           329.0633          328.9630                                                                  
  3304    12.1896    333.8(7)           328.9505          328.8533                                                                  
  3305    12.1932    334.2(7)           328.8379          328.7436                                                                  
  3306    12.1968    333.6(7)           328.7252          328.6337                                                                  
  3307    12.2004    333.7(7)           328.6129          328.5240                                                                  
  3308    12.2040    333.9(7)           328.5005          328.4141                                                                  
  3309    12.2076    333.2(7)           328.3879          328.3038                                                                  
  3310    12.2112    332.3(7)           328.2758          328.1939                                                                  
  3311    12.2148    332.9(7)           328.1634          328.0836                                                                  
  3312    12.2184    331.8(7)           328.0512          327.9734                                                                  
  3313    12.2220    331.8(7)           327.9388          327.8629                                                                  
  3314    12.2256    332.1(7)           327.8267          327.7525                                                                  
  3315    12.2292    333.0(7)           327.7144          327.6420                                                                  
  3316    12.2328    331.0(7)           327.6023          327.5314                                                                  
  3317    12.2364    331.7(7)           327.4901          327.4208                                                                  
  3318    12.2400    330.4(7)           327.3779          327.3100                                                                  
  3319    12.2436    332.2(7)           327.2656          327.1990                                                                  
  3320    12.2472    330.0(7)           327.1534          327.0881                                                                  
  3321    12.2508    330.7(7)           327.0408          326.9768                                                                  
  3322    12.2544    330.0(7)           326.9288          326.8659                                                                  
  3323    12.2580    330.2(7)           326.8164          326.7547                                                                  
  3324    12.2616    330.2(7)           326.7039          326.6432                                                                  
  3325    12.2652    329.5(7)           326.5914          326.5317                                                                  
  3326    12.2688    330.5(7)           326.4792          326.4205                                                                  
  3327    12.2724    331.0(7)           326.3666          326.3088                                                                  
  3328    12.2760    330.9(7)           326.2543          326.1974                                                                  
  3329    12.2796    330.8(7)           326.1418          326.0857                                                                  
  3330    12.2832    330.4(7)           326.0291          325.9738                                                                  
  3331    12.2868    329.8(7)           325.9166          325.8620                                                                  
  3332    12.2904    329.4(7)           325.8037          325.7498                                                                  
  3333    12.2940    328.9(7)           325.6911          325.6379                                                                  
  3334    12.2976    329.9(7)           325.5784          325.5258                                                                  
  3335    12.3012    329.1(7)           325.4654          325.4134                                                                  
  3336    12.3048    328.5(7)           325.3527          325.3013                                                                  
  3337    12.3084    327.8(7)           325.2399          325.1890                                                                  
  3338    12.3120    328.0(7)           325.1266          325.0762                                                                  
  3339    12.3156    326.8(7)           325.0139          324.9641                                                                  
  3340    12.3192    328.1(7)           324.9007          324.8513                                                                  
  3341    12.3228    326.8(7)           324.7876          324.7386                                                                  
  3342    12.3264    327.6(7)           324.6744          324.6258                                                                  
  3343    12.3300    327.3(7)           324.5613          324.5131                                                                  
  3344    12.3336    327.7(7)           324.4480          324.4001                                                                  
  3345    12.3372    327.2(7)           324.3345          324.2870                                                                  
  3346    12.3408    327.3(7)           324.2212          324.1740                                                                  
  3347    12.3444    326.0(7)           324.1076          324.0607                                                                  
  3348    12.3480    327.3(7)           323.9942          323.9476                                                                  
  3349    12.3516    326.4(7)           323.8804          323.8341                                                                  
  3350    12.3552    326.9(7)           323.7672          323.7210                                                                  
  3351    12.3588    325.7(7)           323.6533          323.6074                                                                  
  3352    12.3624    324.7(7)           323.5396          323.4939                                                                  
  3353    12.3660    325.6(7)           323.4258          323.3803                                                                  
  3354    12.3696    325.8(7)           323.3118          323.2664                                                                  
  3355    12.3732    324.9(7)           323.1981          323.1528                                                                  
  3356    12.3768    325.1(7)           323.0841          323.0390                                                                  
  3357    12.3804    325.4(7)           322.9701          322.9250                                                                  
  3358    12.3840    324.1(7)           322.8558          322.8109                                                                  
  3359    12.3876    325.5(7)           322.7417          322.6968                                                                  
  3360    12.3912    323.5(7)           322.6274          322.5826                                                                  
  3361    12.3948    323.6(7)           322.5130          322.4682                                                                  
  3362    12.3984    323.8(7)           322.3989          322.3541                                                                  
  3363    12.4020    323.9(7)           322.2843          322.2396                                                                  
  3364    12.4056    323.1(7)           322.1700          322.1252                                                                  
  3365    12.4092    323.5(7)           322.0553          322.0105                                                                  
  3366    12.4128    323.0(7)           321.9409          321.8961                                                                  
  3367    12.4164    323.6(7)           321.8263          321.7814                                                                  
  3368    12.4200    322.1(7)           321.7115          321.6666                                                                  
  3369    12.4236    322.0(7)           321.5968          321.5518                                                                  
  3370    12.4272    321.6(7)           321.4821          321.4370                                                                  
  3371    12.4308    322.5(7)           321.3668          321.3217                                                                  
  3372    12.4344    321.9(7)           321.2523          321.2070                                                                  
  3373    12.4380    322.9(7)           321.1369          321.0915                                                                  
  3374    12.4416    320.4(7)           321.0218          320.9763                                                                  
  3375    12.4452    322.0(7)           320.9071          320.8613                                                                  
  3376    12.4488    322.5(7)           320.7918          320.7459                                                                  
  3377    12.4524    321.5(7)           320.6765          320.6304                                                                  
  3378    12.4560    320.6(7)           320.5612          320.5149                                                                  
  3379    12.4596    321.3(7)           320.4460          320.3994                                                                  
  3380    12.4632    320.9(7)           320.3304          320.2836                                                                  
  3381    12.4668    319.6(7)           320.2149          320.1678                                                                  
  3382    12.4704    320.7(7)           320.0992          320.0519                                                                  
  3383    12.4740    320.3(7)           319.9839          319.9363                                                                  
  3384    12.4776    320.5(7)           319.8683          319.8205                                                                  
  3385    12.4812    319.7(7)           319.7525          319.7043                                                                  
  3386    12.4848    319.5(7)           319.6368          319.5883                                                                  
  3387    12.4884    319.6(7)           319.5211          319.4723                                                                  
  3388    12.4920    319.9(7)           319.4052          319.3560                                                                  
  3389    12.4956    317.6(7)           319.2891          319.2395                                                                  
  3390    12.4992    320.4(7)           319.1732          319.1233                                                                  
  3391    12.5028    319.2(7)           319.0573          319.0069                                                                  
  3392    12.5064    319.9(7)           318.9412          318.8904                                                                  
  3393    12.5100    317.6(7)           318.8253          318.7740                                                                  
  3394    12.5136    319.0(7)           318.7091          318.6574                                                                  
  3395    12.5172    317.8(7)           318.5926          318.5404                                                                  
  3396    12.5208    317.8(7)           318.4765          318.4238                                                                  
  3397    12.5244    317.3(7)           318.3601          318.3069
[truncated: 4,180,209 more chars]
