# Supplementary material for: Structure and magnetic properties of W-type hexaferrites
Source: IUCrJ. 2019 Apr 30;6(Pt 3):492–9. doi: 10.1107/S2052252519003130 (PMC6503931; doi:10.1107/S2052252519003130)
Supplement: Supplementary file 2 [file m-06-00492-sup2.zip › lt5018sup_cif/SrNi2Fe16O27/SrNi2Fe16O27_Magnetic.cif]

#  ---------------------------------------------
#  Magnetic CIF file generated by FullProf in P1
#  ---------------------------------------------
# This is a simple mCIF in P1 in the magnetic unit cell
# This is valid only for simple commensurate structures
# (waiting for a more appropriate tool in the future...)
# MagCIF file for: SrNi2Fe16O27
#   Date: 20/12/2018  Time: 17:12:30.718
 
data_SrNi2Fe16O27
_citation_journal_abbrev ?
_citation_journal_volume ?
_citation_page_first     ?
_citation_page_last      ?
_citation_article_id     ?
_citation_year           ?
loop_
_citation_author_name
?

_atomic_positions_source_database_code_ICSD  ?
_atomic_positions_source_other    .  

_Neel_temperature  ?
_magn_diffrn_temperature  '300 K'
_exptl_crystal_magnetic_properties_details
;
;
 
_magnetic_space_group_standard_setting  'no'
_parent_space_group.name_H-M  "P 63/m m c"

_space_group.magn_number_BNS  ?
_space_group.magn_name_BNS    ?
_space_group.magn_number_OG   194.8.1501
_space_group.magn_name_OG     P63/mm'c


_cell_length_a     5.8877(3)
_cell_length_b     5.8877(3)
_cell_length_c     32.7017(15)
_cell_angle_alpha  90.0000
_cell_angle_beta   90.0000
_cell_angle_gamma  120.000

loop_
_magnetic_propagation_vector_seq_id
_magnetic_propagation_vector_kxkykz
GM  '0,0,0'

loop_
_space_group_symop_magn_operation.id
_space_group_symop_magn_operation.xyz
1   x,y,z,+1

loop_
_atom_site_label
_atom_site_type_symbol
_atom_site_fract_x
_atom_site_fract_y
_atom_site_fract_z
_atom_site_occupancy
Fe1TS_1          Fe         0.00000       0.00000       0.05545  1.0000
Fe1TS_2          Fe         0.00000       0.00000      -0.05545  1.0000
Fe1TS_3          Fe         0.00000       0.00000       0.55545  1.0000
Fe1TS_4          Fe         0.00000       0.00000      -0.55545  1.0000
Fe2TS_1          Fe         0.33333       0.66667       0.09273  1.0000
Fe2TS_2          Fe        -0.33333      -0.66667      -0.09273  1.0000
Fe2TS_3          Fe        -0.33334       0.33333       0.59273  1.0000
Fe2TS_4          Fe         0.33334      -0.33333      -0.59273  1.0000
Fe2TS_5          Fe        -0.66667      -0.33334       0.09273  1.0000
Fe2TS_6          Fe         0.66667       0.33334      -0.09273  1.0000
Fe2TS_7          Fe        -0.33333      -0.66667       0.59273  1.0000
Fe2TS_8          Fe         0.33333       0.66667      -0.59273  1.0000
Fe2TS_9          Fe         0.33334      -0.33333       0.09273  1.0000
Fe2TS_10         Fe        -0.33334       0.33333      -0.09273  1.0000
Fe2TS_11         Fe         0.66667       0.33334       0.59273  1.0000
Fe2TS_12         Fe        -0.66667      -0.33334      -0.59273  1.0000
Fe3OSS_1         Fe         0.50000       0.00000       0.00000  1.0000
Fe3OSS_2         Fe        -0.50000       0.00000       0.00000  1.0000
Fe3OSS_3         Fe         0.50000       0.50000       0.50000  1.0000
Fe3OSS_4         Fe        -0.50000      -0.50000      -0.50000  1.0000
Fe3OSS_5         Fe         0.00000       0.50000       0.00000  1.0000
Fe3OSS_6         Fe         0.00000      -0.50000       0.00000  1.0000
Fe3OSS_7         Fe        -0.50000       0.00000       0.50000  1.0000
Fe3OSS_8         Fe         0.50000       0.00000      -0.50000  1.0000
Fe3OSS_9         Fe        -0.50000      -0.50000       0.00000  1.0000
Fe3OSS_10        Fe         0.50000       0.50000       0.00000  1.0000
Fe3OSS_11        Fe         0.00000      -0.50000       0.50000  1.0000
Fe3OSS_12        Fe         0.00000       0.50000      -0.50000  1.0000
Fe3OSS_13        Fe        -0.50000      -0.50000       0.50000  1.0000
Fe3OSS_14        Fe         0.50000       0.50000      -0.50000  1.0000
Fe3OSS_15        Fe         0.00000       0.50000       0.50000  1.0000
Fe3OSS_16        Fe         0.00000      -0.50000      -0.50000  1.0000
Fe3OSS_17        Fe         0.50000       0.00000       0.50000  1.0000
Fe3OSS_18        Fe        -0.50000       0.00000      -0.50000  1.0000
Fe4OS_1          Fe         0.33333       0.66667      -0.07396  1.0000
Fe4OS_2          Fe        -0.33333      -0.66667       0.07396  1.0000
Fe4OS_3          Fe        -0.33334       0.33333       0.42604  1.0000
Fe4OS_4          Fe         0.33334      -0.33333      -0.42604  1.0000
Fe4OS_5          Fe        -0.66667      -0.33334      -0.07396  1.0000
Fe4OS_6          Fe         0.66667       0.33334       0.07396  1.0000
Fe4OS_7          Fe        -0.33333      -0.66667       0.42604  1.0000
Fe4OS_8          Fe         0.33333       0.66667      -0.42604  1.0000
Fe4OS_9          Fe         0.33334      -0.33333      -0.07396  1.0000
Fe4OS_10         Fe        -0.33334       0.33333       0.07396  1.0000
Fe4OS_11         Fe         0.66667       0.33334       0.42604  1.0000
Fe4OS_12         Fe        -0.66667      -0.33334      -0.42604  1.0000
Fe5ORS_1         Fe         0.83534       0.67064       0.15083  1.0000
Fe5ORS_2         Fe        -0.83534      -0.67064      -0.15083  1.0000
Fe5ORS_3         Fe         0.16470       0.83534       0.65083  1.0000
Fe5ORS_4         Fe        -0.16470      -0.83534      -0.65083  1.0000
Fe5ORS_5         Fe        -0.67064       0.16470       0.15083  1.0000
Fe5ORS_6         Fe         0.67064      -0.16470      -0.15083  1.0000
Fe5ORS_7         Fe        -0.83534      -0.67064       0.65083  1.0000
Fe5ORS_8         Fe         0.83534       0.67064      -0.65083  1.0000
Fe5ORS_9         Fe        -0.16470      -0.83534       0.15083  1.0000
Fe5ORS_10        Fe         0.16470       0.83534      -0.15083  1.0000
Fe5ORS_11        Fe         0.67064      -0.16470       0.65083  1.0000
Fe5ORS_12        Fe        -0.67064       0.16470      -0.65083  1.0000
Fe5ORS_13        Fe        -0.67064      -0.83534       0.15083  1.0000
Fe5ORS_14        Fe         0.67064       0.83534      -0.15083  1.0000
Fe5ORS_15        Fe        -0.83534      -0.16470       0.65083  1.0000
Fe5ORS_16        Fe         0.83534       0.16470      -0.65083  1.0000
Fe5ORS_17        Fe        -0.16470       0.67064       0.15083  1.0000
Fe5ORS_18        Fe         0.16470      -0.67064      -0.15083  1.0000
Fe5ORS_19        Fe         0.67064       0.83534       0.65083  1.0000
Fe5ORS_20        Fe        -0.67064      -0.83534      -0.65083  1.0000
Fe5ORS_21        Fe         0.83534       0.16470       0.15083  1.0000
Fe5ORS_22        Fe        -0.83534      -0.16470      -0.15083  1.0000
Fe5ORS_23        Fe         0.16470      -0.67064       0.65083  1.0000
Fe5ORS_24        Fe        -0.16470       0.67064      -0.65083  1.0000
Fe6OR_1          Fe         0.33333       0.66667       0.20826  1.0000
Fe6OR_2          Fe        -0.33333      -0.66667      -0.20826  1.0000
Fe6OR_3          Fe        -0.33334       0.33333       0.70826  1.0000
Fe6OR_4          Fe         0.33334      -0.33333      -0.70826  1.0000
Fe6OR_5          Fe        -0.66667      -0.33334       0.20826  1.0000
Fe6OR_6          Fe         0.66667       0.33334      -0.20826  1.0000
Fe6OR_7          Fe        -0.33333      -0.66667       0.70826  1.0000
Fe6OR_8          Fe         0.33333       0.66667      -0.70826  1.0000
Fe6OR_9          Fe         0.33334      -0.33333       0.20826  1.0000
Fe6OR_10         Fe        -0.33334       0.33333      -0.20826  1.0000
Fe6OR_11         Fe         0.66667       0.33334       0.70826  1.0000
Fe6OR_12         Fe        -0.66667      -0.33334      -0.70826  1.0000
Fe7PR_1          Fe         0.33333       0.66667       0.74559  1.0000
Fe7PR_2          Fe        -0.33333      -0.66667      -0.74559  1.0000
Fe7PR_3          Fe        -0.33334       0.33333       1.24559  1.0000
Fe7PR_4          Fe         0.33334      -0.33333      -1.24559  1.0000
Fe7PR_5          Fe        -0.66667      -0.33334       0.74559  1.0000
Fe7PR_6          Fe         0.66667       0.33334      -0.74559  1.0000
Fe7PR_7          Fe        -0.33333      -0.66667       1.24559  1.0000
Fe7PR_8          Fe         0.33333       0.66667      -1.24559  1.0000
Fe7PR_9          Fe         0.33334      -0.33333       0.74559  1.0000
Fe7PR_10         Fe        -0.33334       0.33333      -0.74559  1.0000
Fe7PR_11         Fe         0.66667       0.33334       1.24559  1.0000
Fe7PR_12         Fe        -0.66667      -0.33334      -1.24559  1.0000

loop_
_atom_site_moment.label
_atom_site_moment.crystalaxis_x
_atom_site_moment.crystalaxis_y
_atom_site_moment.crystalaxis_z
Fe1TS_1               0.00000       0.00000      -5.34043
Fe1TS_2               0.00000       0.00000      -5.34043
Fe1TS_3               0.00000       0.00000      -5.34043
Fe1TS_4               0.00000       0.00000      -5.34043
Fe2TS_1               0.00000       0.00000      -4.46474
Fe2TS_2               0.00000       0.00000      -4.46474
Fe2TS_3               0.00000       0.00000      -4.46474
Fe2TS_4               0.00000       0.00000      -4.46474
Fe2TS_5               0.00000       0.00000      -4.46474
Fe2TS_6               0.00000       0.00000      -4.46474
Fe2TS_7               0.00000       0.00000      -4.46474
Fe2TS_8               0.00000       0.00000      -4.46474
Fe2TS_9               0.00000       0.00000      -4.46474
Fe2TS_10              0.00000       0.00000      -4.46474
Fe2TS_11              0.00000       0.00000      -4.46474
Fe2TS_12              0.00000       0.00000      -4.46474
Fe3OSS_1              0.00000       0.00000       3.73357
Fe3OSS_2              0.00000       0.00000       3.73357
Fe3OSS_3              0.00000       0.00000       3.73357
Fe3OSS_4              0.00000       0.00000       3.73357
Fe3OSS_5              0.00000       0.00000       3.73357
Fe3OSS_6              0.00000       0.00000       3.73357
Fe3OSS_7              0.00000       0.00000       3.73357
Fe3OSS_8              0.00000       0.00000       3.73357
Fe3OSS_9              0.00000       0.00000       3.73357
Fe3OSS_10             0.00000       0.00000       3.73357
Fe3OSS_11             0.00000       0.00000       3.73357
Fe3OSS_12             0.00000       0.00000       3.73357
Fe3OSS_13             0.00000       0.00000       3.73357
Fe3OSS_14             0.00000       0.00000       3.73357
Fe3OSS_15             0.00000       0.00000       3.73357
Fe3OSS_16             0.00000       0.00000       3.73357
Fe3OSS_17             0.00000       0.00000       3.73357
Fe3OSS_18             0.00000       0.00000       3.73357
Fe4OS_1               0.00000       0.00000       4.10405
Fe4OS_2               0.00000       0.00000       4.10405
Fe4OS_3               0.00000       0.00000       4.10405
Fe4OS_4               0.00000       0.00000       4.10405
Fe4OS_5               0.00000       0.00000       4.10405
Fe4OS_6               0.00000       0.00000       4.10405
Fe4OS_7               0.00000       0.00000       4.10405
Fe4OS_8               0.00000       0.00000       4.10405
Fe4OS_9               0.00000       0.00000       4.10405
Fe4OS_10              0.00000       0.00000       4.10405
Fe4OS_11              0.00000       0.00000       4.10405
Fe4OS_12              0.00000       0.00000       4.10405
Fe5ORS_1              0.00000       0.00000       3.58287
Fe5ORS_2              0.00000       0.00000       3.58287
Fe5ORS_3              0.00000       0.00000       3.58287
Fe5ORS_4              0.00000       0.00000       3.58287
Fe5ORS_5              0.00000       0.00000       3.58287
Fe5ORS_6              0.00000       0.00000       3.58287
Fe5ORS_7              0.00000       0.00000       3.58287
Fe5ORS_8              0.00000       0.00000       3.58287
Fe5ORS_9              0.00000       0.00000       3.58287
Fe5ORS_10             0.00000       0.00000       3.58287
Fe5ORS_11             0.00000       0.00000       3.58287
Fe5ORS_12             0.00000       0.00000       3.58287
Fe5ORS_13             0.00000       0.00000       3.58287
Fe5ORS_14             0.00000       0.00000       3.58287
Fe5ORS_15             0.00000       0.00000       3.58287
Fe5ORS_16             0.00000       0.00000       3.58287
Fe5ORS_17             0.00000       0.00000       3.58287
Fe5ORS_18             0.00000       0.00000       3.58287
Fe5ORS_19             0.00000       0.00000       3.58287
Fe5ORS_20             0.00000       0.00000       3.58287
Fe5ORS_21             0.00000       0.00000       3.58287
Fe5ORS_22             0.00000       0.00000       3.58287
Fe5ORS_23             0.00000       0.00000       3.58287
Fe5ORS_24             0.00000       0.00000       3.58287
Fe6OR_1               0.00000       0.00000      -4.97648
Fe6OR_2               0.00000       0.00000      -4.97648
Fe6OR_3               0.00000       0.00000      -4.97648
Fe6OR_4               0.00000       0.00000      -4.97648
Fe6OR_5               0.00000       0.00000      -4.97648
Fe6OR_6               0.00000       0.00000      -4.97648
Fe6OR_7               0.00000       0.00000      -4.97648
Fe6OR_8               0.00000       0.00000      -4.97648
Fe6OR_9               0.00000       0.00000      -4.97648
Fe6OR_10              0.00000       0.00000      -4.97648
Fe6OR_11              0.00000       0.00000      -4.97648
Fe6OR_12              0.00000       0.00000      -4.97648
Fe7PR_1               0.00000       0.00000       3.70612
Fe7PR_2               0.00000       0.00000       3.70612
Fe7PR_3               0.00000       0.00000       3.70612
Fe7PR_4               0.00000       0.00000       3.70612
Fe7PR_5               0.00000       0.00000       3.70612
Fe7PR_6               0.00000       0.00000       3.70612
Fe7PR_7               0.00000       0.00000       3.70612
Fe7PR_8               0.00000       0.00000       3.70612
Fe7PR_9               0.00000       0.00000       3.70612
Fe7PR_10              0.00000       0.00000       3.70612
Fe7PR_11              0.00000       0.00000       3.70612
Fe7PR_12              0.00000       0.00000       3.70612
