# Supplementary material for: Structure and magnetic properties of W-type hexaferrites
Source: IUCrJ. 2019 Apr 30;6(Pt 3):492–9. doi: 10.1107/S2052252519003130 (PMC6503931; doi:10.1107/S2052252519003130)
Supplement: Supplementary file 2 [file m-06-00492-sup2.zip › lt5018sup_cif/SrZn2Fe16O27/SrZn2Fe16O27_SLS_MS_StructureFactors.cif]

 
#==============================================
# Powder diffraction pattern number   4
#==============================================
 
data_WSZn_0p3mm_G50_E15p95keV_T12000eV_M_WAXS
 
_pd_block_id    WSZn_0p3mm_G50_E15p95keV_T12000eV_M_WAXS
#==============================================================================             
# 9. INSTRUMENT CHARACTERIZATION                                                            
                                                                                            
_exptl_special_details                                                                      
; ?                                                                                         
;                                                                                           
                                                                                            
# if regions of the data are excluded, the reason(s) are supplied here:                     
_pd_proc_info_excluded_regions                                                              
; ?                                                                                         
;                                                                                           
                                                                                            
# The following item is used to identify the equipment used to record                       
# the powder pattern when the diffractogram was measured at a laboratory                    
# other than the authors' home institution, e.g. when neutron or synchrotron                
# radiation is used.                                                                        
                                                                                            
_pd_instr_location                                                                          
; ?                                                                                         
;                                                                                           
_pd_calibration_special_details           # description of the method used                  
                                          # to calibrate the instrument                     
; ?                                                                                         
;                                                                                           
                                                                                            
_diffrn_ambient_temperature    ?                                                            
_diffrn_source                 ?                                                            
_diffrn_source_target          ?                                                            
_diffrn_source_type            ?                                                            
_diffrn_measurement_device_type ?                                                            
_diffrn_detector               ?                                                            
_diffrn_detector_type          ?  # make or model of detector                               
                                                                                            
_pd_meas_scan_method           ?  # options are 'step', 'cont',                             
                                  # 'tof', 'fixed' or                                       
                                  # 'disp' (= dispersive)                                   
_pd_meas_special_details                                                                    
;  ?                                                                                        
;                                                                                           
                                                                                            
# The following two items identify the program(s) used (if appropriate).                    
_computing_data_collection        ?                                                         
_computing_data_reduction         ?                                                         
                                                                                            
# Describe any processing performed on the data, prior to refinement.                       
# For example: a manual Lp correction or a precomputed absorption correction                
_pd_proc_info_data_reduction      ?                                                         
                                                                                            
# The following item is used for angular dispersive measurements only.                      
                                                                                            
_diffrn_radiation_monochromator   ?                                                         
                                                                                            
# The following items are used to define the size of the instrument.                        
# Not all distances are appropriate for all instrument types.                               
                                                                                            
_pd_instr_dist_src/mono           ?                                                         
_pd_instr_dist_mono/spec          ?                                                         
_pd_instr_dist_src/spec           ?                                                         
_pd_instr_dist_spec/anal          ?                                                         
_pd_instr_dist_anal/detc          ?                                                         
_pd_instr_dist_spec/detc          ?                                                         
                                                                                            
# 10. Specimen size and mounting information                                                
                                                                                            
# The next three fields give the specimen dimensions in mm.  The equatorial                 
# plane contains the incident and diffracted beam.                                          
                                                                                            
_pd_spec_size_axial               ?       # perpendicular to                                
                                          # equatorial plane                                
                                                                                            
_pd_spec_size_equat               ?       # parallel to                                     
                                          # scattering vector                               
                                          # in transmission                                 
                                                                                            
_pd_spec_size_thick               ?       # parallel to                                     
                                          # scattering vector                               
                                          # in reflection                                   
                                                                                            
_pd_spec_mounting                         # This field should be                            
                                          # used to give details of the                     
                                          # container.                                      
; ?                                                                                         
;                                                                                           
                                                                                            
_pd_spec_mount_mode               ?       # options are 'reflection'                        
                                          # or 'transmission'                               
                                                                                            
_pd_spec_shape                    ?       # options are 'cylinder'                          
                                          # 'flat_sheet' or 'irregular'                     
                                                                                            
     
_diffrn_radiation_probe                x-rays 
_diffrn_radiation_wavelength            0.7785
     
#  The following profile R-factors are NOT CORRECTED for background
#  The sum is extended to all non-excluded points.
#  These are the current CIF standard
 
_pd_proc_ls_prof_R_factor                3.4592
_pd_proc_ls_prof_wR_factor               3.9388
_pd_proc_ls_prof_wR_expected             0.3793
 
#  The following profile R-factors are CORRECTED for background
#  The sum is extended to all non-excluded points.
#  These items are not in the current CIF standard, but are defined above
 
_pd_proc_ls_prof_cR_factor                9.2251
_pd_proc_ls_prof_cwR_factor              12.8021
_pd_proc_ls_prof_cwR_expected             1.2329
 
#  The following items are not in the CIF standard, but are defined above
 
_pd_proc_ls_prof_chi2               107.8260
_pd_proc_ls_prof_echi2              109.1466
  
_pd_proc_ls_background_function   
;   FullProf Background function number  
;                                                                              
                                                                               
_exptl_absorpt_process_details                                                 
;   FullProf Absorption/surface roughness correction    
 No correction is applied ?.                                                   
;                                                                              
                                                                               
_pd_proc_ls_profile_function                                                   
;                                                                              
;                                                                              
_pd_proc_ls_peak_cutoff 0.00500                                                
_pd_calc_method  "   Rietveld Refinement" 
                                                                               
#---- raw/calc data loop -----   
_pd_meas_2theta_range_min       0.298800
_pd_meas_2theta_range_max     120.963600
_pd_meas_2theta_range_inc       0.003602
_pd_proc_2theta_range_min       0.298800
_pd_proc_2theta_range_max     120.963600
_pd_proc_2theta_range_inc       0.003602
 
loop_
_pd_proc_point_id
_pd_proc_2theta_corrected   
_pd_proc_intensity_total
_pd_calc_intensity_total
_pd_proc_intensity_bkg_calc
 
   474     2.0016    490.9(11)           482.2483          482.1568                                                                 
   475     2.0052    490.4(11)           482.1146          482.0222                                                                 
   476     2.0088    489.7(11)           481.9820          481.8886                                                                 
   477     2.0124    488.6(11)           481.8503          481.7560                                                                 
   478     2.0160    491.7(11)           481.7196          481.6243                                                                 
   479     2.0196    490.5(11)           481.5896          481.4933                                                                 
   480     2.0232    490.0(11)           481.4605          481.3632                                                                 
   481     2.0268    490.8(11)           481.3325          481.2342                                                                 
   482     2.0304    491.0(11)           481.2053          481.1059                                                                 
   483     2.0340    491.2(11)           481.0785          480.9781                                                                 
   484     2.0376    490.5(11)           480.9530          480.8515                                                                 
   485     2.0412    489.4(11)           480.8284          480.7258                                                                 
   486     2.0448    490.6(11)           480.7043          480.6006                                                                 
   487     2.0484    489.1(11)           480.5813          480.4765                                                                 
   488     2.0520    488.3(11)           480.4590          480.3531                                                                 
   489     2.0556    488.4(11)           480.3374          480.2303                                                                 
   490     2.0592    486.1(11)           480.2167          480.1085                                                                 
   491     2.0628    487.6(11)           480.0966          479.9872                                                                 
   492     2.0664    487.6(11)           479.9777          479.8670                                                                 
   493     2.0700    488.1(11)           479.8594          479.7476                                                                 
   494     2.0736    487.1(11)           479.7417          479.6286                                                                 
   495     2.0772    487.8(11)           479.6249          479.5106                                                                 
   496     2.0808    487.6(11)           479.5089          479.3932                                                                 
   497     2.0844    487.5(11)           479.3936          479.2766                                                                 
   498     2.0880    485.5(11)           479.2790          479.1606                                                                 
   499     2.0916    487.0(11)           479.1653          479.0456                                                                 
   500     2.0952    485.8(11)           479.0522          478.9312                                                                 
   501     2.0988    487.1(11)           478.9398          478.8173                                                                 
   502     2.1024    485.7(11)           478.8281          478.7042                                                                 
   503     2.1060    485.7(11)           478.7174          478.5920                                                                 
   504     2.1096    485.7(11)           478.6071          478.4802                                                                 
   505     2.1132    486.2(11)           478.4975          478.3691                                                                 
   506     2.1168    484.1(11)           478.3890          478.2590                                                                 
   507     2.1204    483.7(11)           478.2808          478.1493                                                                 
   508     2.1240    484.3(11)           478.1734          478.0402                                                                 
   509     2.1276    483.6(11)           478.0666          477.9318                                                                 
   510     2.1312    485.1(11)           477.9605          477.8241                                                                 
   511     2.1348    482.2(11)           477.8552          477.7171                                                                 
   512     2.1384    484.2(11)           477.7504          477.6105                                                                 
   513     2.1420    481.6(11)           477.6462          477.5046                                                                 
   514     2.1456    485.3(11)           477.5428          477.3994                                                                 
   515     2.1492    483.3(11)           477.4401          477.2949                                                                 
   516     2.1528    482.5(11)           477.3379          477.1908                                                                 
   517     2.1564    483.1(11)           477.2364          477.0874                                                                 
   518     2.1600    484.3(11)           477.1354          476.9845                                                                 
   519     2.1636    483.1(11)           477.0351          476.8823                                                                 
   520     2.1672    482.9(11)           476.9355          476.7807                                                                 
   521     2.1708    482.4(11)           476.8365          476.6796                                                                 
   522     2.1744    482.3(11)           476.7381          476.5791                                                                 
   523     2.1780    480.3(11)           476.6403          476.4792                                                                 
   524     2.1816    481.9(11)           476.5430          476.3798                                                                 
   525     2.1852    480.8(11)           476.4463          476.2808                                                                 
   526     2.1888    481.2(11)           476.3501          476.1823                                                                 
   527     2.1924    480.3(11)           476.2547          476.0846                                                                 
   528     2.1960    482.7(11)           476.1599          475.9875                                                                 
   529     2.1996    481.0(11)           476.0655          475.8906                                                                 
   530     2.2032    479.4(11)           475.9717          475.7944                                                                 
   531     2.2068    480.3(11)           475.8786          475.6989                                                                 
   532     2.2104    478.6(11)           475.7860          475.6036                                                                 
   533     2.2140    480.1(11)           475.6938          475.5088                                                                 
   534     2.2176    479.6(11)           475.6023          475.4147                                                                 
   535     2.2212    480.4(11)           475.5113          475.3209                                                                 
   536     2.2248    480.2(11)           475.4209          475.2278                                                                 
   537     2.2284    479.8(11)           475.3309          475.1349                                                                 
   538     2.2320    479.4(11)           475.2416          475.0427                                                                 
   539     2.2356    482.3(11)           475.1528          474.9509                                                                 
   540     2.2392    480.0(11)           475.0644          474.8594                                                                 
   541     2.2428    478.9(11)           474.9766          474.7685                                                                 
   542     2.2464    479.0(11)           474.8894          474.6782                                                                 
   543     2.2500    477.7(11)           474.8027          474.5882                                                                 
   544     2.2536    476.8(11)           474.7164          474.4985                                                                 
   545     2.2572    478.0(11)           474.6308          474.4095                                                                 
   546     2.2608    478.5(11)           474.5455          474.3207                                                                 
   547     2.2644    480.0(11)           474.4608          474.2325                                                                 
   548     2.2680    477.9(11)           474.3766          474.1445                                                                 
   549     2.2716    478.1(11)           474.2930          474.0572                                                                 
   550     2.2752    477.5(11)           474.2096          473.9700                                                                 
   551     2.2788    478.3(11)           474.1270          473.8834                                                                 
   552     2.2824    477.4(11)           474.0449          473.7972                                                                 
   553     2.2860    478.3(11)           473.9631          473.7113                                                                 
   554     2.2896    477.6(11)           473.8818          473.6257                                                                 
   555     2.2932    476.6(11)           473.8011          473.5407                                                                 
   556     2.2968    477.2(11)           473.7208          473.4560                                                                 
   557     2.3004    476.6(11)           473.6411          473.3716                                                                 
   558     2.3040    477.4(11)           473.5619          473.2877                                                                 
   559     2.3076    474.6(11)           473.4832          473.2042                                                                 
   560     2.3112    476.3(11)           473.4048          473.1208                                                                 
   561     2.3148    474.4(11)           473.3270          473.0380                                                                 
   562     2.3184    478.0(11)           473.2497          472.9554                                                                 
   563     2.3220    476.7(11)           473.1729          472.8732                                                                 
   564     2.3256    476.9(10)           473.0965          472.7913                                                                 
   565     2.3292    476.6(11)           473.0207          472.7098                                                                 
   566     2.3328    475.7(11)           472.9454          472.6287                                                                 
   567     2.3364    475.5(11)           472.8704          472.5477                                                                 
   568     2.3400    475.4(10)           472.7961          472.4672                                                                 
   569     2.3436    474.5(11)           472.7221          472.3868                                                                 
   570     2.3472    475.2(11)           472.6487          472.3069                                                                 
   571     2.3508    474.5(11)           472.5758          472.2273                                                                 
   572     2.3544    472.9(10)           472.5035          472.1480                                                                 
   573     2.3580    472.6(11)           472.4315          472.0689                                                                 
   574     2.3616    474.7(11)           472.3602          471.9902                                                                 
   575     2.3652    474.2(11)           472.2892          471.9117                                                                 
   576     2.3688    475.5(11)           472.2189          471.8335                                                                 
   577     2.3724    476.2(11)           472.1492          471.7557                                                                 
   578     2.3760    474.1(11)           472.0799          471.6780                                                                 
   579     2.3796    474.1(11)           472.0111          471.6007                                                                 
   580     2.3832    473.1(11)           471.9430          471.5237                                                                 
   581     2.3868    475.6(11)           471.8754          471.4469                                                                 
   582     2.3904    474.9(11)           471.8083          471.3703                                                                 
   583     2.3940    474.6(11)           471.7416          471.2939                                                                 
   584     2.3976    474.1(11)           471.6758          471.2180                                                                 
   585     2.4012    473.7(10)           471.6105          471.1422                                                                 
   586     2.4048    471.4(11)           471.5457          471.0665                                                                 
   587     2.4084    472.3(10)           471.4816          470.9912                                                                 
   588     2.4120    472.1(11)           471.4182          470.9162                                                                 
   589     2.4156    474.0(10)           471.3552          470.8412                                                                 
   590     2.4192    471.6(10)           471.2931          470.7666                                                                 
   591     2.4228    473.0(10)           471.2316          470.6922                                                                 
   592     2.4264    472.8(11)           471.1709          470.6181                                                                 
   593     2.4300    473.5(10)           471.1107          470.5440                                                                 
   594     2.4336    472.6(11)           471.0514          470.4702                                                                 
   595     2.4372    472.7(10)           470.9928          470.3967                                                                 
   596     2.4408    471.6(11)           470.9351          470.3234                                                                 
   597     2.4444    473.0(10)           470.8780          470.2501                                                                 
   598     2.4480    470.2(10)           470.8220          470.1771                                                                 
   599     2.4516    470.1(10)           470.7669          470.1045                                                                 
   600     2.4552    470.0(10)           470.7125          470.0318                                                                 
   601     2.4588    470.3(10)           470.6591          469.9594                                                                 
   602     2.4624    472.1(11)           470.6068          469.8872                                                                 
   603     2.4660    471.3(10)           470.5554          469.8151                                                                 
   604     2.4696    470.1(10)           470.5051          469.7432                                                                 
   605     2.4732    471.2(10)           470.4559          469.6714                                                                 
   606     2.4768    470.0(10)           470.4080          469.6000                                                                 
   607     2.4804    468.3(10)           470.3614          469.5287                                                                 
   608     2.4840    468.8(11)           470.3159          469.4573                                                                 
   609     2.4876    470.2(11)           470.2719          469.3864                                                                 
   610     2.4912    471.5(10)           470.2294          469.3154                                                                 
   611     2.4948    468.6(10)           470.1882          469.2446                                                                 
   612     2.4984    471.4(10)           470.1489          469.1740                                                                 
   613     2.5020    470.2(11)           470.1111          469.1035                                                                 
   614     2.5056    470.8(10)           470.0752          469.0331                                                                 
   615     2.5092    469.0(10)           470.0412          468.9630                                                                 
   616     2.5128    468.9(10)           470.0093          468.8929                                                                 
   617     2.5164    469.4(10)           469.9796          468.8229                                                                 
   618     2.5200    469.6(10)           469.9523          468.7532                                                                 
   619     2.5236    468.2(10)           469.9273          468.6834                                                                 
   620     2.5272    471.3(10)           469.9052          468.6139                                                                 
   621     2.5308    469.3(10)           469.8858          468.5444                                                                 
   622     2.5344    468.7(10)           469.8696          468.4751                                                                 
   623     2.5380    468.9(10)           469.8567          468.4059                                                                 
   624     2.5416    467.8(10)           469.8472          468.3366                                                                 
   625     2.5452    469.0(10)           469.8418          468.2677                                                                 
   626     2.5488    468.6(10)           469.8405          468.1987                                                                 
   627     2.5524    469.4(10)           469.8438          468.1299                                                                 
   628     2.5560    469.5(10)           469.8521          468.0612                                                                 
   629     2.5596    469.1(10)           469.8656          467.9926                                                                 
   630     2.5632    467.2(10)           469.8852          467.9241                                                                 
   631     2.5668    469.9(10)           469.9110          467.8556                                                                 
   632     2.5704    466.8(10)           469.9440          467.7871                                                                 
   633     2.5740    469.3(10)           469.9847          467.7188                                                                 
   634     2.5776    467.6(10)           470.0340          467.6507                                                                 
   635     2.5812    468.7(10)           470.0927          467.5825                                                                 
   636     2.5848    468.7(11)           470.1618          467.5143                                                                 
   637     2.5884    468.5(10)           470.2426          467.4464                                                                 
   638     2.5920    467.8(10)           470.3363          467.3785                                                                 
   639     2.5956    468.8(10)           470.4445          467.3105                                                                 
   640     2.5992    467.7(10)           470.5689          467.2427                                                                 
   641     2.6028    468.2(10)           470.7116          467.1750                                                                 
   642     2.6064    468.0(10)           470.8749          467.1073                                                                 
   643     2.6100    468.4(10)           471.0615          467.0396                                                                 
   644     2.6136    468.2(10)           471.2748          466.9720                                                                 
   645     2.6172    470.7(10)           471.5186          466.9045                                                                 
   646     2.6208    470.6(10)           471.7972          466.8370                                                                 
   647     2.6244    467.8(10)           472.1162          466.7695                                                                 
   648     2.6280    467.3(10)           472.4823          466.7021                                                                 
   649     2.6316    469.9(10)           472.9028          466.6347                                                                 
   650     2.6352    470.6(10)           473.3876          466.5673                                                                 
   651     2.6388    470.3(10)           473.9483          466.5000                                                                 
   652     2.6424    470.9(10)           474.5996          466.4327                                                                 
   653     2.6460    470.0(11)           475.3593          466.3655                                                                 
   654     2.6496    473.0(10)           476.2504          466.2981                                                                 
   655     2.6532    473.4(11)           477.3021          466.2310                                                                 
   656     2.6568    477.5(11)           478.5520          466.1639                                                                 
   657     2.6604    477.7(11)           480.0489          466.0966                                                                 
   658     2.6640    484.2(11)           481.8584          466.0294                                                                 
   659     2.6676    490.5(12)           484.0680          465.9623                                                                 
   660     2.6712    509.9(13)           486.7990          465.8952                                                                 
   661     2.6748    524.3(14)           490.2204          465.8281                                                                 
   662     2.6784    556.1(19)           494.5854          465.7609                                                                 
   663     2.6820    584.8(20)           500.3198          465.6939                                                                 
   664     2.6856    645(3)           508.3459          465.6268                                                                    
   665     2.6892    724(3)           521.1677          465.5596                                                                    
   666     2.6928    849(4)           545.8034          465.4926                                                                    
   667     2.6964    998(5)           599.3451          465.4254                                                                    
   668     2.7000    1245(7)           714.3104          465.3583                                                                   
   669     2.7036    1643(8)           933.3087          465.2911                                                                   
   670     2.7072    2051(7)          1281.2368          465.2239                                                                   
   671     2.7108    2151(4)          1719.6803          465.1569                                                                   
   672     2.7144    2038(4)          2112.3774          465.0897                                                                   
   673     2.7180    1950(4)          2250.0122          465.0225                                                                   
   674     2.7216    1814(6)          2034.2137          464.9553                                                                   
   675     2.7252    1552(7)          1612.8860          464.8881                                                                   
   676     2.7288    1052(8)          1187.3606          464.8207                                                                   
   677     2.7324    679(4)           869.5093          464.7536                                                                    
   678     2.7360    565(2)           678.5820          464.6862                                                                    
   679     2.7396    523.5(15)           581.7704          464.6189                                                                 
   680     2.7432    504.6(13)           537.2601          464.5516                                                                 
   681     2.7468    493.3(11)           516.3482          464.4843                                                                 
   682     2.7504    484.2(11)           504.9219          464.4168                                                                 
   683     2.7540    479.6(11)           497.4425          464.3493                                                                 
   684     2.7576    476.0(11)           491.9533          464.2818                                                                 
   685     2.7612    474.6(10)           487.7069          464.2144                                                                 
   686     2.7648    471.2(10)           484.3327          464.1467                                                                 
   687     2.7684    470.0(10)           481.6036          464.0791                                                                 
   688     2.7720    467.5(10)           479.3633          464.0115                                                                 
   689     2.7756    467.7(10)           477.4998          463.9437                                                                 
   690     2.7792    466.9(10)           475.9317          463.8760                                                                 
   691     2.7828    466.3(10)           474.5981          463.8083                                                                 
   692     2.7864    464.7(10)           473.4523          463.7403                                                                 
   693     2.7900    464.8(10)           472.4596          463.6724                                                                 
   694     2.7936    464.4(10)           471.5922          463.6046                                                                 
   695     2.7972    464.7(10)           470.8285          463.5365                                                                 
   696     2.8008    464.1(10)           470.1515          463.4684                                                                 
   697     2.8044    461.6(10)           469.5473          463.4002                                                                 
   698     2.8080    462.8(10)           469.0049          463.3321                                                                 
   699     2.8116    462.8(10)           468.5151          463.2639                                                                 
   700     2.8152    463.5(10)           468.0703          463.1955                                                                 
   701     2.8188    462.5(10)           467.6645          463.1271                                                                 
   702     2.8224    461.2(10)           467.2924          463.0587                                                                 
   703     2.8260    460.7(10)           466.9496          462.9902                                                                 
   704     2.8296    462.2(10)           466.6324          462.9215                                                                 
   705     2.8332    460.1(10)           466.3379          462.8530                                                                 
   706     2.8368    460.2(10)           466.0632          462.7842                                                                 
   707     2.8404    459.8(10)           465.8062          462.7153                                                                 
   708     2.8440    461.5(10)           465.5647          462.6464                                                                 
   709     2.8476    462.2(10)           465.3374          462.5776                                                                 
   710     2.8512    459.5(10)           465.1225          462.5085                                                                 
   711     2.8548    456.2(10)           464.9186          462.4393                                                                 
   712     2.8584    457.6(10)           464.7249          462.3702                                                                 
   713     2.8620    458.9(10)           464.5403          462.3010                                                                 
   714     2.8656    458.6(10)           464.3637          462.2316                                                                 
   715     2.8692    458.5(10)           464.1946          462.1621                                                                 
   716     2.8728    458.7(10)           464.0322          462.0925                                                                 
   717     2.8764    458.5(10)           463.8760          462.0229                                                                 
   718     2.8800    459.3(10)           463.7254          461.9532                                                                 
   719     2.8836    458.8(10)           463.5798          461.8834                                                                 
   720     2.8872    457.8(10)           463.4389          461.8135                                                                 
   721     2.8908    458.7(10)           463.3023          461.7436                                                                 
   722     2.8944    458.0(10)           463.1695          461.6734                                                                 
   723     2.8980    457.6(10)           463.0406          461.6034                                                                 
   724     2.9016    457.0(10)           462.9147          461.5331                                                                 
   725     2.9052    456.5(10)           462.7919          461.4626                                                                 
   726     2.9088    456.9(10)           462.6721          461.3923                                                                 
   727     2.9124    458.8(10)           462.5547          461.3217                                                                 
   728     2.9160    456.1(10)           462.4399          461.2510                                                                 
   729     2.9196    459.3(10)           462.3272          461.1802                                                                 
   730     2.9232    457.7(10)           462.2167          461.1094                                                                 
   731     2.9268    455.5(10)           462.1081          461.0385                                                                 
   732     2.9304    456.0(10)           462.0011          460.9674                                                                 
   733     2.9340    456.2(10)           461.8958          460.8961                                                                 
   734     2.9376    455.5(10)           461.7923          460.8250                                                                 
   735     2.9412    458.2(10)           461.6899          460.7535                                                                 
   736     2.9448    457.9(10)           461.5892          460.6821                                                                 
   737     2.9484    456.1(10)           461.4896          460.6105                                                                 
   738     2.9520    455.4(10)           461.3911          460.5388                                                                 
   739     2.9556    455.2(10)           461.2937          460.4669                                                                 
   740     2.9592    453.8(10)           461.1974          460.3950                                                                 
   741     2.9628    455.9(10)           461.1020          460.3229                                                                 
   742     2.9664    455.5(10)           461.0075          460.2509                                                                 
   743     2.9700    453.2(10)           460.9138          460.1786                                                                 
   744     2.9736    454.1(10)           460.8209          460.1061                                                                 
   745     2.9772    454.9(10)           460.7287          460.0336                                                                 
   746     2.9808    454.2(10)           460.6372          459.9609                                                                 
   747     2.9844    455.0(10)           460.5464          459.8882                                                                 
   748     2.9880    453.9(10)           460.4563          459.8155                                                                 
   749     2.9916    455.6(10)           460.3664          459.7424                                                                 
   750     2.9952    454.9(10)           460.2773          459.6693                                                                 
   751     2.9988    452.0(10)           460.1887          459.5961                                                                 
   752     3.0024    454.0(10)           460.1005          459.5228                                                                 
   753     3.0060    452.4(10)           460.0128          459.4494                                                                 
   754     3.0096    454.0(10)           459.9253          459.3757                                                                 
   755     3.0132    453.8(10)           459.8383          459.3021                                                                 
   756     3.0168    455.6(10)           459.7516          459.2281                                                                 
   757     3.0204    453.2(10)           459.6653          459.1541                                                                 
   758     3.0240    452.5(10)           459.5793          459.0801                                                                 
   759     3.0276    452.5(10)           459.4936          459.0060                                                                 
   760     3.0312    452.1(10)           459.4081          458.9315                                                                 
   761     3.0348    452.1(10)           459.3229          458.8571                                                                 
   762     3.0384    452.3(10)           459.2380          458.7826                                                                 
   763     3.0420    452.7(10)           459.1531          458.7078                                                                 
   764     3.0456    452.4(10)           459.0686          458.6330                                                                 
   765     3.0492    452.4(10)           458.9842          458.5579                                                                 
   766     3.0528    452.5(10)           458.9000          458.4828                                                                 
   767     3.0564    452.6(10)           458.8159          458.4076                                                                 
   768     3.0600    451.3(10)           458.7320          458.3322                                                                 
   769     3.0636    451.3(10)           458.6483          458.2567                                                                 
   770     3.0672    450.4(10)           458.5646          458.1810                                                                 
   771     3.0708    451.0(10)           458.4810          458.1052                                                                 
   772     3.0744    451.5(10)           458.3976          458.0294                                                                 
   773     3.0780    452.8(10)           458.3141          457.9532                                                                 
   774     3.0816    450.9(10)           458.2308          457.8770                                                                 
   775     3.0852    452.7(10)           458.1477          457.8008                                                                 
   776     3.0888    451.6(10)           458.0645          457.7243                                                                 
   777     3.0924    452.7(10)           457.9815          457.6478                                                                 
   778     3.0960    451.8(10)           457.8984          457.5710                                                                 
   779     3.0996    452.2(10)           457.8154          457.4941                                                                 
   780     3.1032    451.4(10)           457.7325          457.4171                                                                 
   781     3.1068    452.0(10)           457.6495          457.3400                                                                 
   782     3.1104    451.0(10)           457.5666          457.2627                                                                 
   783     3.1140    450.3(10)           457.4836          457.1853                                                                 
   784     3.1176    450.1(10)           457.4007          457.1077                                                                 
   785     3.1212    450.5(10)           457.3178          457.0300                                                                 
   786     3.1248    450.6(10)           457.2349          456.9521                                                                 
   787     3.1284    450.9(10)           457.1520          456.8742                                                                 
   788     3.1320    449.4(10)           457.0691          456.7960                                                                 
   789     3.1356    449.7(10)           456.9861          456.7177                                                                 
   790     3.1392    450.0(10)           456.9033          456.6395                                                                 
   791     3.1428    450.2(10)           456.8203          456.5609                                                                 
   792     3.1464    451.2(10)           456.7371          456.4821                                                                 
   793     3.1500    451.2(10)           456.6541          456.4033                                                                 
   794     3.1536    451.2(10)           456.5710          456.3243                                                                 
   795     3.1572    450.7(10)           456.4879          456.2453                                                                 
   796     3.1608    452.0(10)           456.4047          456.1660                                                                 
   797     3.1644    450.5(10)           456.3214          456.0865                                                                 
   798     3.1680    453.1(10)           456.2382          456.0070                                                                 
   799     3.1716    450.8(10)           456.1549          455.9274                                                                 
   800     3.1752    452.3(10)           456.0713          455.8474                                                                 
   801     3.1788    451.7(10)           455.9880          455.7675                                                                 
   802     3.1824    456.1(10)           455.9044          455.6874                                                                 
   803     3.1860    458.2(10)           455.8209          455.6071                                                                 
   804     3.1896    458.1(10)           455.7372          455.5267                                                                 
   805     3.1932    456.7(10)           455.6535          455.4462                                                                 
   806     3.1968    456.0(10)           455.5696          455.3654                                                                 
   807     3.2004    453.8(10)           455.4858          455.2846                                                                 
   808     3.2040    452.8(10)           455.4018          455.2036                                                                 
   809     3.2076    449.3(10)           455.3177          455.1224                                                                 
   810     3.2112    448.7(10)           455.2337          455.0412                                                                 
   811     3.2148    448.5(10)           455.1494          454.9597                                                                 
   812     3.2184    447.4(10)           455.0652          454.8782                                                                 
   813     3.2220    448.0(10)           454.9808          454.7964                                                                 
   814     3.2256    448.0(10)           454.8963          454.7145                                                                 
   815     3.2292    447.1(10)           454.8117          454.6326                                                                 
   816     3.2328    447.3(10)           454.7271          454.5504                                                                 
   817     3.2364    447.9(10)           454.6423          454.4680                                                                 
   818     3.2400    446.6(10)           454.5574          454.3856                                                                 
   819     3.2436    449.9(10)           454.4726          454.3031                                                                 
   820     3.2472    447.7(10)           454.3875          454.2202                                                                 
   821     3.2508    448.0(10)           454.3023          454.1374                                                                 
   822     3.2544    446.3(11)           454.2170          454.0543                                                                 
   823     3.2580    447.6(10)           454.1317          453.9711                                                                 
   824     3.2616    445.9(10)           454.0463          453.8878                                                                 
   825     3.2652    445.4(10)           453.9606          453.8042                                                                 
   826     3.2688    445.6(10)           453.8751          453.7207                                                                 
   827     3.2724    445.7(10)           453.7893          453.6370                                                                 
   828     3.2760    446.5(10)           453.7034          453.5529                                                                 
   829     3.2796    449.0(10)           453.6175          453.4690                                                                 
   830     3.2832    447.4(10)           453.5313          453.3847                                                                 
   831     3.2868    447.2(10)           453.4452          453.3004                                                                 
   832     3.2904    447.0(10)           453.3589          453.2159                                                                 
   833     3.2940    447.5(10)           453.2724          453.1312                                                                 
   834     3.2976    446.1(10)           453.1859          453.0464                                                                 
   835     3.3012    445.6(10)           453.0993          452.9616                                                                 
   836     3.3048    445.2(10)           453.0125          452.8765                                                                 
   837     3.3084    445.7(10)           452.9255          452.7912                                                                 
   838     3.3120    445.7(10)           452.8386          452.7058                                                                 
   839     3.3156    445.3(10)           452.7515          452.6203                                                                 
   840     3.3192    447.5(10)           452.6643          452.5347                                                                 
   841     3.3228    447.6(10)           452.5768          452.4488                                                                 
   842     3.3264    447.1(10)           452.4894          452.3629                                                                 
   843     3.3300    444.7(10)           452.4020          452.2769                                                                 
   844     3.3336    444.0(10)           452.3141          452.1905                                                                 
   845     3.3372    443.0(10)           452.2263          452.1042                                                                 
   846     3.3408    445.8(10)           452.1383          452.0176                                                                 
   847     3.3444    443.8(10)           452.0503          451.9309                                                                 
   848     3.3480    444.1(10)           451.9622          451.8442                                                                 
   849     3.3516    442.7(10)           451.8738          451.7571                                                                 
   850     3.3552    445.0(10)           451.7853          451.6699                                                                 
   851     3.3588    443.5(10)           451.6969          451.5828                                                                 
   852     3.3624    445.0(10)           451.6082          451.4954                                                                 
   853     3.3660    443.3(10)           451.5193          451.4077                                                                 
   854     3.3696    444.0(10)           451.4305          451.3201                                                                 
   855     3.3732    445.4(10)           451.3414          451.2323                                                                 
   856     3.3768    444.1(10)           451.2522          451.1443                                                                 
   857     3.3804    443.7(10)           451.1629          451.0562                                                                 
   858     3.3840    444.5(10)           451.0736          450.9680                                                                 
   859     3.3876    446.0(10)           450.9842          450.8797                                                                 
   860     3.3912    445.1(10)           450.8945          450.7911                                                                 
   861     3.3948    444.1(10)           450.8047          450.7024                                                                 
   862     3.3984    444.5(10)           450.7148          450.6136                                                                 
   863     3.4020    443.9(11)           450.6247          450.5246                                                                 
   864     3.4056    443.7(10)           450.5346          450.4355                                                                 
   865     3.4092    444.2(10)           450.4445          450.3464                                                                 
   866     3.4128    444.1(10)           450.3540          450.2570                                                                 
   867     3.4164    444.8(10)           450.2635          450.1674                                                                 
   868     3.4200    441.7(10)           450.1728          450.0777                                                                 
   869     3.4236    443.2(10)           450.0821          449.9879                                                                 
   870     3.4272    443.7(10)           449.9912          449.8981                                                                 
   871     3.4308    443.5(10)           449.9001          449.8079                                                                 
   872     3.4344    442.7(10)           449.8091          449.7178                                                                 
   873     3.4380    443.5(10)           449.7179          449.6275                                                                 
   874     3.4416    442.3(10)           449.6264          449.5369                                                                 
   875     3.4452    444.5(10)           449.5349          449.4463                                                                 
   876     3.4488    444.1(10)           449.4435          449.3557                                                                 
   877     3.4524    443.3(10)           449.3516          449.2647                                                                 
   878     3.4560    441.5(10)           449.2597          449.1737                                                                 
   879     3.4596    440.7(10)           449.1678          449.0826                                                                 
   880     3.4632    442.4(10)           449.0756          448.9912                                                                 
   881     3.4668    442.0(10)           448.9835          448.8999                                                                 
   882     3.4704    441.9(10)           448.8909          448.8082                                                                 
   883     3.4740    440.5(10)           448.7986          448.7166                                                                 
   884     3.4776    442.0(10)           448.7061          448.6248                                                                 
   885     3.4812    441.3(10)           448.6132          448.5327                                                                 
   886     3.4848    441.4(10)           448.5204          448.4407                                                                 
   887     3.4884    442.0(10)           448.4274          448.3484                                                                 
   888     3.4920    444.2(10)           448.3343          448.2561                                                                 
   889     3.4956    442.8(10)           448.2411          448.1636                                                                 
   890     3.4992    442.1(10)           448.1478          448.0710                                                                 
   891     3.5028    441.4(10)           448.0545          447.9784                                                                 
   892     3.5064    443.0(10)           447.9609          447.8856                                                                 
   893     3.5100    441.4(10)           447.8672          447.7925                                                                 
   894     3.5136    441.2(10)           447.7734          447.6994                                                                 
   895     3.5172    440.4(10)           447.6796          447.6062                                                                 
   896     3.5208    441.0(10)           447.5854          447.5127                                                                 
   897     3.5244    441.1(10)           447.4914          447.4194                                                                 
   898     3.5280    441.8(10)           447.3970          447.3255                                                                 
   899     3.5316    440.5(10)           447.3026          447.2318                                                                 
   900     3.5352    440.2(10)           447.2083          447.1381                                                                 
   901     3.5388    440.4(10)           447.1135          447.0439                                                                 
   902     3.5424    440.6(10)           447.0189          446.9499                                                                 
   903     3.5460    441.1(10)           446.9240          446.8556                                                                 
   904     3.5496    440.8(10)           446.8290          446.7612                                                                 
   905     3.5532    439.0(10)           446.7338          446.6666                                                                 
   906     3.5568    438.1(10)           446.6388          446.5721                                                                 
   907     3.5604    440.0(10)           446.5435          446.4774                                                                 
   908     3.5640    440.2(10)           446.4480          446.3825                                                                 
   909     3.5676    440.0(10)           446.3524          446.2874                                                                 
   910     3.5712    441.6(10)           446.2568          446.1924                                                                 
   911     3.5748    441.5(10)           446.1612          446.0973                                                                 
   912     3.5784    439.4(10)           446.0651          446.0018                                                                 
   913     3.5820    440.7(10)           445.9691          445.9064                                                                 
   914     3.5856    439.2(10)           445.8732          445.8109                                                                 
   915     3.5892    441.0(10)           445.7768          445.7150                                                                 
   916     3.5928    438.5(10)           445.6805          445.6193                                                                 
   917     3.5964    439.9(10)           445.5840          445.5233                                                                 
   918     3.6000    437.9(10)           445.4875          445.4273                                                                 
   919     3.6036    437.1(10)           445.3909          445.3312                                                                 
   920     3.6072    437.9(10)           445.2941          445.2348                                                                 
   921     3.6108    438.0(10)           445.1972          445.1384                                                                 
   922     3.6144    437.4(10)           445.1004          445.0421                                                                 
   923     3.6180    438.5(10)           445.0032          444.9454                                                                 
   924     3.6216    437.8(10)           444.9060          444.8486                                                                 
   925     3.6252    438.9(10)           444.8087          444.7517                                                                 
   926     3.6288    438.6(10)           444.7113          444.6548                                                                 
   927     3.6324    438.5(10)           444.6139          444.5579                                                                 
   928     3.6360    438.1(10)           444.5162          444.4606                                                                 
   929     3.6396    440.6(10)           444.4186          444.3634                                                                 
   930     3.6432    439.0(10)           444.3207          444.2660                                                                 
   931     3.6468    438.7(10)           444.2227          444.1683                                                                 
   932     3.6504    439.9(10)           444.1249          444.0710                                                                 
   933     3.6540    438.0(10)           444.0266          443.9731                                                                 
   934     3.6576    437.7(10)           443.9284          443.8753                                                                 
   935     3.6612    438.0(10)           443.7774          443.7774                                                                 
   936     3.6648    438.4(10)           443.6793          443.6793                                                                 
   937     3.6684    436.5(10)           443.5814          443.5814                                                                 
   938     3.6720    438.2(10)           443.4830          443.4830                                                                 
   939     3.6756    436.6(10)           443.3846          443.3846                                                                 
   940     3.6792    437.8(10)           443.2863          443.2863                                                                 
   941     3.6828    438.3(10)           443.1878          443.1878                                                                 
   942     3.6864    438.3(10)           443.0891          443.0891                                                                 
   943     3.6900    437.0(10)           442.9904          442.9904                                                                 
   944     3.6936    437.0(10)           442.8915          442.8915                                                                 
   945     3.6972    436.1(10)           442.7926          442.7926                                                                 
   946     3.7008    437.3(10)           442.6936          442.6936                                                                 
   947     3.7044    438.0(10)           442.5944          442.5944                                                                 
   948     3.7080    437.8(10)           442.4953          442.4953                                                                 
   949     3.7116    437.8(10)           442.3960          442.3960                                                                 
   950     3.7152    436.9(10)           442.2965          442.2965                                                                 
   951     3.7188    438.0(10)           442.1970          442.1970                                                                 
   952     3.7224    437.3(10)           442.0973          442.0973                                                                 
   953     3.7260    435.3(10)           441.9977          441.9977                                                                 
   954     3.7296    436.0(10)           441.8981          441.8981                                                                 
   955     3.7332    438.3(10)           441.7979          441.7979                                                                 
   956     3.7368    437.0(10)           441.6981          441.6981                                                                 
   957     3.7404    437.8(10)           441.5981          441.5981                                                                 
   958     3.7440    436.9(10)           441.4979          441.4979                                                                 
   959     3.7476    438.4(10)           441.3978          441.3978                                                                 
   960     3.7512    435.9(10)           441.2974          441.2974                                                                 
   961     3.7548    437.1(10)           441.1970          441.1970                                                                 
   962     3.7584    435.3(10)           441.0965          441.0965                                                                 
   963     3.7620    437.0(10)           440.9958          440.9958                                                                 
   964     3.7656    436.9(10)           440.8952          440.8952                                                                 
   965     3.7692    438.5(10)           440.7945          440.7945                                                                 
   966     3.7728    436.7(10)           440.6936          440.6936                                                                 
   967     3.7764    435.3(10)           440.5927          440.5927                                                                 
   968     3.7800    434.9(10)           440.4918          440.4918                                                                 
   969     3.7836    436.7(10)           440.3907          440.3907                                                                 
   970     3.7872    436.7(10)           440.2895          440.2895                                                                 
   971     3.7908    437.6(10)           440.1883          440.1883                                                                 
   972     3.7944    437.0(10)           440.0869          440.0869                                                                 
   973     3.7980    436.6(10)           439.9855          439.9855                                                                 
   974     3.8016    436.5(10)           439.8839          439.8839                                                                 
   975     3.8052    436.5(10)           439.7824          439.7824                                                                 
   976     3.8088    434.0(10)           439.6808          439.6808                                                                 
   977     3.8124    435.6(10)           439.5790          439.5790                                                                 
   978     3.8160    436.1(10)           439.4773          439.4773                                                                 
   979     3.8196    436.3(10)           439.3755          439.3755                                                                 
   980     3.8232    435.2(10)           439.2735          439.2735                                                                 
   981     3.8268    435.9(10)           439.1715          439.1715                                                                 
   982     3.8304    436.6(10)           439.0694          439.0694                                                                 
   983     3.8340    435.4(10)           438.9673          438.9673                                                                 
   984     3.8376    437.9(10)           438.8650          438.8650                                                                 
   985     3.8412    438.5(10)           438.7627          438.7627                                                                 
   986     3.8448    440.6(10)           438.6605          438.6605                                                                 
   987     3.8484    439.2(10)           438.5580          438.5580                                                                 
   988     3.8520    441.1(10)           438.4554          438.4554                                                                 
   989     3.8556    444.8(10)           438.3531          438.3531                                                                 
   990     3.8592    447.9(10)           438.2504          438.2504                                                                 
   991     3.8628    448.1(10)           438.1476          438.1476                                                                 
   992     3.8664    448.9(10)           438.0450          438.0450                                                                 
   993     3.8700    448.0(10)           437.9421          437.9421                                                                 
   994     3.8736    445.0(10)           437.8393          437.8393                                                                 
   995     3.8772    442.8(10)           437.7364          437.7364                                                                 
   996     3.8808    439.8(10)           437.6335          437.6335                                                                 
   997     3.8844    436.9(10)           437.5304          437.5304                                                                 
   998     3.8880    436.4(10)           437.4273          437.4273                                                                 
   999     3.8916    437.1(10)           437.3241          437.3241                                                                 
  1000     3.8952    433.8(10)           437.2208          437.2208                                                                 
  1001     3.8988    433.1(10)           437.1176          437.1176                                                                 
  1002     3.9024    433.6(10)           437.0142          437.0142                                                                 
  1003     3.9060    434.9(10)           436.9110          436.9110                                                                 
  1004     3.9096    433.2(10)           436.8073          436.8073                                                                 
  1005     3.9132    433.7(10)           436.7038          436.7038                                                                 
  1006     3.9168    433.9(10)           436.6003          436.6003                                                                 
  1007     3.9204    435.3(10)           436.4968          436.4968                                                                 
  1008     3.9240    432.5(10)           436.3931          436.3931                                                                 
  1009     3.9276    435.5(10)           436.2892          436.2892                                                                 
  1010     3.9312    432.0(10)           436.1855          436.1855                                                                 
  1011     3.9348    431.8(10)           436.0818          436.0818                                                                 
  1012     3.9384    432.5(10)           435.9779          435.9779                                                                 
  1013     3.9420    431.4(10)           435.8740          435.8740                                                                 
  1014     3.9456    432.0(10)           435.7701          435.7701                                                                 
  1015     3.9492    432.6(10)           435.6662          435.6662                                                                 
  1016     3.9528    431.2(10)           435.5620          435.5620                                                                 
  1017     3.9564    431.5(10)           435.4580          435.4580                                                                 
  1018     3.9600    432.7(10)           435.3539          435.3539                                                                 
  1019     3.9636    433.0(10)           435.2497          435.2497                                                                 
  1020     3.9672    431.9(10)           435.1456          435.1456                                                                 
  1021     3.9708    433.0(10)           435.0414          435.0414                                                                 
  1022     3.9744    432.0(10)           434.9370          434.9370                                                                 
  1023     3.9780    431.7(10)           434.8327          434.8327                                                                 
  1024     3.9816    431.7(10)           434.7282          434.7282                                                                 
  1025     3.9852    432.1(10)           434.6240          434.6240                                                                 
  1026     3.9888    431.7(10)           434.5195          434.5195                                                                 
  1027     3.9924    432.0(10)           434.4151          434.4151                                                                 
  1028     3.9960    432.0(10)           434.3107          434.3107                                                                 
  1029     3.9996    430.9(10)           434.2060          434.2060                                                                 
  1030     4.0032    432.1(10)           434.1014          434.1014                                                                 
  1031     4.0068    431.4(10)           433.9967          433.9967                                                                 
  1032     4.0104    431.7(10)           433.8922          433.8922                                                                 
  1033     4.0140    431.4(10)           433.7876          433.7876                                                                 
  1034     4.0176    432.7(10)           433.6829          433.6829                                                                 
  1035     4.0212    431.5(10)           433.5781          433.5781                                                                 
  1036     4.0248    431.4(10)           433.4734          433.4734                                                                 
  1037     4.0284    431.0(10)           433.3686          433.3686                                                                 
  1038     4.0320    431.5(10)           433.2638          433.2638                                                                 
  1039     4.0356    430.8(10)           433.1591          433.1591                                                                 
  1040     4.0392    432.2(10)           433.0542          433.0542                                                                 
  1041     4.0428    432.1(10)           432.9493          432.9493                                                                 
  1042     4.0464    431.9(10)           432.8444          432.8444                                                                 
  1043     4.0500    431.9(10)           432.7394          432.7394                                                                 
  1044     4.0536    429.9(10)           432.6346          432.6346                                                                 
  1045     4.0572    430.0(10)           432.5295          432.5295                                                                 
  1046     4.0608    430.0(10)           432.4247          432.4247                                                                 
  1047     4.0644    431.6(10)           432.3195          432.3195                                                                 
  1048     4.0680    432.6(10)           432.2146          432.2146                                                                 
  1049     4.0716    431.9(10)           432.1098          432.1098                                                                 
  1050     4.0752    430.7(10)           432.0046          432.0046                                                                 
  1051     4.0788    431.3(10)           431.8995          431.8995                                                                 
  1052     4.0824    431.2(10)           431.7945          431.7945                                                                 
  1053     4.0860    432.5(10)           431.6894          431.6894                                                                 
  1054     4.0896    430.8(10)           431.5842          431.5842                                                                 
  1055     4.0932    429.2(10)           431.4792          431.4792                                                                 
  1056     4.0968    429.5(10)           431.3740          431.3740                                                                 
  1057     4.1004    429.9(10)           431.2690          431.2690                                                                 
  1058     4.1040    429.1(10)           431.1637          431.1637                                                                 
  1059     4.1076    430.2(10)           431.0585          431.0585                                                                 
  1060     4.1112    429.2(10)           430.9534          430.9534                                                                 
  1061     4.1148    430.2(10)           430.8483          430.8483                                                                 
  1062     4.1184    428.9(10)           430.7432          430.7432                                                                 
  1063     4.1220    429.2(10)           430.6379          430.6379                                                                 
  1064     4.1256    429.1(10)           430.5327          430.5327                                                                 
  1065     4.1292    430.3(10)           430.4276          430.4276                                                                 
  1066     4.1328    430.9(10)           430.3223          430.3223                                                                 
  1067     4.1364    430.6(10)           430.2172          430.2172                                                                 
  1068     4.1400    429.8(10)           430.1120          430.1120                                                                 
  1069     4.1436    428.9(10)           430.0067          430.0067                                                                 
  1070     4.1472    429.6(10)           429.9016          429.9016                                                                 
  1071     4.1508    429.1(10)           429.7966          429.7966                                                                 
  1072     4.1544    429.1(10)           429.6912          429.6912                                                                 
  1073     4.1580    430.9(10)           429.5861          429.5861                                                                 
  1074     4.1616    428.1(10)           429.4810          429.4810                                                                 
  1075     4.1652    429.6(10)           429.3759          429.3759                                                                 
  1076     4.1688    431.0(10)           429.2707          429.2707                                                                 
  1077     4.1724    428.5(10)           429.1655          429.1655                                                                 
  1078     4.1760    428.4(10)           429.0605          429.0605                                                                 
  1079     4.1796    428.2(10)           428.9552          428.9552                                                                 
  1080     4.1832    429.0(10)           428.8500          428.8500                                                                 
  1081     4.1868    428.5(10)           428.7450          428.7450                                                                 
  1082     4.1904    428.6(10)           428.6400          428.6400                                                                 
  1083     4.1940    428.6(10)           428.5347          428.5347                                                                 
  1084     4.1976    427.9(10)           428.4296          428.4296                                                                 
  1085     4.2012    426.7(10)           428.3248          428.3248                                                                 
  1086     4.2048    427.7(10)           428.2196          428.2196                                                                 
  1087     4.2084    426.6(10)           428.1146          428.1146                                                                 
  1088     4.2120    428.9(10)           428.0095          428.0095                                                                 
  1089     4.2156    428.6(10)           427.9046          427.9046                                                                 
  1090     4.2192    427.5(10)           427.7995          427.7995                                                                 
  1091     4.2228    425.2(10)           427.6945          427.6945                                                                 
  1092     4.2264    426.7(10)           427.5896          427.5896                                                                 
  1093     4.2300    427.6(10)           427.4848          427.4848                                                                 
  1094     4.2336    426.5(10)           427.3797          427.3797                                                                 
  1095     4.2372    425.8(10)           427.2749          427.2749                                                                 
  1096     4.2408    427.2(10)           427.1700          427.1700                                                                 
  1097     4.2444    428.6(10)           427.0652          427.0652                                                                 
  1098     4.2480    428.0(10)           426.9605          426.9605                                                                 
  1099     4.2516    427.2(10)           426.8557          426.8557                                                                 
  1100     4.2552    427.5(10)           426.7509          426.7509                                                                 
  1101     4.2588    428.2(10)           426.6462          426.6462                                                                 
  1102     4.2624    426.6(10)           426.5414          426.5414                                                                 
  1103     4.2660    427.6(10)           426.4367          426.4367                                                                 
  1104     4.2696    424.9(10)           426.3320          426.3320                                                                 
  1105     4.2732    426.8(10)           426.2275          426.2275                                                                 
  1106     4.2768    426.6(10)           426.1231          426.1231                                                                 
  1107     4.2804    426.9(10)           426.0183          426.0183                                                                 
  1108     4.2840    426.3(10)           425.9139          425.9139                                                                 
  1109     4.2876    426.8(10)           425.8094          425.8094                                                                 
  1110     4.2912    427.4(10)           425.7049          425.7049                                                                 
  1111     4.2948    427.0(10)           425.6006          425.6006                                                                 
  1112     4.2984    427.4(10)           425.4962          425.4962                                                                 
  1113     4.3020    427.7(10)           425.3918          425.3918                                                                 
  1114     4.3056    427.6(10)           425.2877          425.2877                                                                 
  1115     4.3092    427.2(10)           425.1833          425.1833                                                                 
  1116     4.3128    425.6(10)           425.0790          425.0790                                                                 
  1117     4.3164    424.8(10)           424.9749          424.9749                                                                 
  1118     4.3200    425.1(10)           424.8708          424.8708                                                                 
  1119     4.3236    426.0(10)           424.7667          424.7667                                                                 
  1120     4.3272    426.7(10)           424.6627          424.6627                                                                 
  1121     4.3308    424.6(10)           424.5586          424.5586                                                                 
  1122     4.3344    426.4(10)           424.4547          424.4547                                                                 
  1123     4.3380    425.7(10)           424.3506          424.3506                                                                 
  1124     4.3416    427.3(10)           424.2468          424.2468                                                                 
  1125     4.3452    426.4(10)           424.1430          424.1430                                                                 
  1126     4.3488    428.3(10)           424.0392          424.0392                                                                 
  1127     4.3524    426.0(10)           423.9356          423.9356                                                                 
  1128     4.3560    425.8(10)           423.8319          423.8319                                                                 
  1129     4.3596    425.3(10)           423.7281          423.7281                                                                 
  1130     4.3632    426.6(10)           423.6246          423.6246                                                                 
  1131     4.3668    425.2(10)           423.5211          423.5211                                                                 
  1132     4.3704    427.2(10)           423.4176          423.4176                                                                 
  1133     4.3740    426.1(10)           423.3142          423.3142                                                                 
  1134     4.3776    426.0(10)           423.2108          423.2108                                                                 
  1135     4.3812    426.1(10)           423.1075          423.1075                                                                 
  1136     4.3848    425.0(10)           423.0043          423.0043                                                                 
  1137     4.3884    424.8(10)           422.9010          422.9010                                                                 
  1138     4.3920    424.7(10)           422.7979          422.7979                                                                 
  1139     4.3956    423.8(10)           422.6949          422.6949                                                                 
  1140     4.3992    424.9(10)           422.5918          422.5918                                                                 
  1141     4.4028    425.2(10)           422.4888          422.4888                                                                 
  1142     4.4064    424.8(10)           422.3860          422.3860                                                                 
  1143     4.4100    424.5(10)           422.2831          422.2831                                                                 
  1144     4.4136    424.9(10)           422.1804          422.1804                                                                 
  1145     4.4172    425.0(10)           422.0775          422.0775                                                                 
  1146     4.4208    425.4(10)           421.9749          421.9749                                                                 
  1147     4.4244    425.7(10)           421.8724          421.8724                                                                 
  1148     4.4280    422.2(10)           421.7698          421.7698                                                                 
  1149     4.4316    424.6(10)           421.6674          421.6674                                                                 
  1150     4.4352    424.3(10)           421.5650          421.5650                                                                 
  1151     4.4388    424.0(10)           421.4626          421.4626                                                                 
  1152     4.4424    426.6(10)           421.3604          421.3604                                                                 
  1153     4.4460    427.2(10)           421.2583          421.2583                                                                 
  1154     4.4496    423.6(10)           421.1562          421.1562                                                                 
  1155     4.4532    424.9(10)           421.0542          421.0542                                                                 
  1156     4.4568    423.3(10)           420.9522          420.9522                                                                 
  1157     4.4604    423.7(10)           420.8503          420.8503                                                                 
  1158     4.4640    423.3(10)           420.7484          420.7484                                                                 
  1159     4.4676    424.7(10)           420.6465          420.6465                                                                 
  1160     4.4712    423.2(10)           420.5450          420.5450                                                                 
  1161     4.4748    423.2(10)           420.4435          420.4435                                                                 
  1162     4.4784    423.8(10)           420.3418          420.3418                                                                 
  1163     4.4820    424.2(10)           420.2467          420.2406                                                                 
  1164     4.4856    423.7(10)           420.1453          420.1391                                                                 
  1165     4.4892    423.1(10)           420.0441          420.0379                                                                 
  1166     4.4928    423.6(10)           419.9428          419.9366                                                                 
  1167     4.4964    422.7(10)           419.8417          419.8354                                                                 
  1168     4.5000    423.0(10)           419.7409          419.7346                                                                 
  1169     4.5036    422.2(10)           419.6398          419.6334                                                                 
  1170     4.5072    421.2(10)           419.5391          419.5327                                                                 
  1171     4.5108    421.9(10)           419.4383          419.4318                                                                 
  1172     4.5144    424.0(10)           419.3376          419.3311                                                                 
  1173     4.5180    423.7(10)           419.2371          419.2305                                                                 
  1174     4.5216    424.0(10)           419.1366          419.1300                                                                 
  1175     4.5252    422.8(10)           419.0362          419.0295                                                                 
  1176     4.5288    423.1(10)           418.9359          418.9292                                                                 
  1177     4.5324    422.4(10)           418.8359          418.8291                                                                 
  1178     4.5360    423.2(10)           418.7355          418.7287                                                                 
  1179     4.5396    421.9(10)           418.6356          418.6287                                                                 
  1180     4.5432    424.0(10)           418.5355          418.5285                                                                 
  1181     4.5468    423.0(10)           418.4357          418.4286                                                                 
  1182     4.5504    423.6(10)           418.3360          418.3289                                                                 
  1183     4.5540    421.4(10)           418.2361          418.2290                                                                 
  1184     4.5576    420.7(10)           418.1367          418.1295                                                                 
  1185     4.5612    422.6(10)           418.0372          418.0300                                                                 
  1186     4.5648    422.4(10)           417.9378          417.9305                                                                 
  1187     4.5684    422.3(10)           417.8385          417.8311                                                                 
  1188     4.5720    422.5(10)           417.7394          417.7320                                                                 
  1189     4.5756    421.0(10)           417.6402          417.6327                                                                 
  1190     4.5792    422.0(10)           417.5413          417.5338                                                                 
  1191     4.5828    422.5(10)           417.4423          417.4347                                                                 
  1192     4.5864    423.5(10)           417.3435          417.3358                                                                 
  1193     4.5900    423.5(10)           417.2448          417.2371                                                                 
  1194     4.5936    421.1(10)           417.1461          417.1383                                                                 
  1195     4.5972    422.4(10)           417.0479          417.0400                                                                 
  1196     4.6008    421.4(10)           416.9494          416.9415                                                                 
  1197     4.6044    419.8(10)           416.8510          416.8430                                                                 
  1198     4.6080    420.3(10)           416.7530          416.7449                                                                 
  1199     4.6116    422.8(10)           416.6548          416.6467                                                                 
  1200     4.6152    421.2(10)           416.5568          416.5486                                                                 
  1201     4.6188    420.0(10)           416.4589          416.4506                                                                 
  1202     4.6224    420.0(10)           416.3612          416.3528                                                                 
  1203     4.6260    420.7(10)           416.2636          416.2552                                                                 
  1204     4.6296    420.7(10)           416.1660          416.1575                                                                 
  1205     4.6332    422.3(10)           416.0685          416.0599                                                                 
  1206     4.6368    420.8(10)           415.9713          415.9627                                                                 
  1207     4.6404    421.4(10)           415.8741          415.8654                                                                 
  1208     4.6440    422.0(10)           415.7769          415.7680                                                                 
  1209     4.6476    421.3(10)           415.6799          415.6710                                                                 
  1210     4.6512    420.9(10)           415.5832          415.5742                                                                 
  1211     4.6548    421.0(10)           415.4864          415.4773                                                                 
  1212     4.6584    420.3(10)           415.3896          415.3805                                                                 
  1213     4.6620    421.6(10)           415.2932          415.2839                                                                 
  1214     4.6656    421.6(10)           415.1968          415.1875                                                                 
  1215     4.6692    420.8(10)           415.1005          415.0911                                                                 
  1216     4.6728    421.2(10)           415.0041          414.9946                                                                 
  1217     4.6764    421.0(10)           414.9083          414.8987                                                                 
  1218     4.6800    421.0(10)           414.8122          414.8025                                                                 
  1219     4.6836    422.0(10)           414.7163          414.7065                                                                 
  1220     4.6872    421.9(10)           414.6208          414.6109                                                                 
  1221     4.6908    421.7(10)           414.5252          414.5153                                                                 
  1222     4.6944    422.9(10)           414.4297          414.4196                                                                 
  1223     4.6980    422.2(10)           414.3344          414.3242                                                                 
  1224     4.7016    421.0(10)           414.2391          414.2289                                                                 
  1225     4.7052    421.1(10)           414.1440          414.1337                                                                 
  1226     4.7088    420.2(10)           414.0491          414.0386                                                                 
  1227     4.7124    419.9(10)           413.9544          413.9438                                                                 
  1228     4.7160    420.6(10)           413.8596          413.8489                                                                 
  1229     4.7196    419.1(10)           413.7649          413.7541                                                                 
  1230     4.7232    421.2(10)           413.6704          413.6595                                                                 
  1231     4.7268    420.7(10)           413.5761          413.5651                                                                 
  1232     4.7304    421.0(10)           413.4819          413.4708                                                                 
  1233     4.7340    420.0(10)           413.3878          413.3766                                                                 
  1234     4.7376    418.7(10)           413.2939          413.2826                                                                 
  1235     4.7412    419.4(10)           413.2001          413.1886                                                                 
  1236     4.7448    418.9(10)           413.1065          413.0949                                                                 
  1237     4.7484    420.3(10)           413.0128          413.0010                                                                 
  1238     4.7520    421.3(10)           412.9195          412.9077                                                                 
  1239     4.7556    423.0(10)           412.8261          412.8142                                                                 
  1240     4.7592    422.9(10)           412.7329          412.7208                                                                 
  1241     4.7628    424.1(10)           412.6401          412.6278                                                                 
  1242     4.7664    420.8(10)           412.5471          412.5348                                                                 
  1243     4.7700    419.8(10)           412.4543          412.4419                                                                 
  1244     4.7736    420.3(10)           412.3618          412.3492                                                                 
  1245     4.7772    424.1(10)           412.2693          412.2566                                                                 
  1246     4.7808    423.9(10)           412.1770          412.1641                                                                 
  1247     4.7844    425.0(10)           412.0848          412.0717                                                                 
  1248     4.7880    422.4(10)           411.9928          411.9796                                                                 
  1249     4.7916    421.4(10)           411.9008          411.8875                                                                 
  1250     4.7952    419.1(10)           411.8091          411.7956                                                                 
  1251     4.7988    419.6(10)           411.7173          411.7037                                                                 
  1252     4.8024    419.1(10)           411.6259          411.6122                                                                 
  1253     4.8060    419.5(10)           411.5347          411.5208                                                                 
  1254     4.8096    418.7(10)           411.4434          411.4293                                                                 
  1255     4.8132    420.9(10)           411.3523          411.3380                                                                 
  1256     4.8168    420.5(10)           411.2613          411.2468                                                                 
  1257     4.8204    418.3(10)           411.1706          411.1559                                                                 
  1258     4.8240    418.8(10)           411.0800          411.0652                                                                 
  1259     4.8276    416.8(10)           410.9895          410.9745                                                                 
  1260     4.8312    416.2(10)           410.8992          410.8840                                                                 
  1261     4.8348    418.2(10)           410.8090          410.7937                                                                 
  1262     4.8384    418.9(10)           410.7191          410.7036                                                                 
  1263     4.8420    418.1(10)           410.6291          410.6134                                                                 
  1264     4.8456    418.2(10)           410.5394          410.5235                                                                 
  1265     4.8492    418.0(10)           410.4497          410.4337                                                                 
  1266     4.8528    418.6(10)           410.3604          410.3441                                                                 
  1267     4.8564    419.3(10)           410.2711          410.2546                                                                 
  1268     4.8600    419.1(10)           410.1820          410.1653                                                                 
  1269     4.8636    416.2(10)           410.0930          410.0761                                                                 
  1270     4.8672    416.3(10)           410.0042          409.9871                                                                 
  1271     4.8708    416.2(10)           409.9156          409.8983                                                                 
  1272     4.8744    418.6(10)           409.8270          409.8094                                                                 
  1273     4.8780    417.1(10)           409.7387          409.7209                                                                 
  1274     4.8816    415.8(10)           409.6506          409.6326                                                                 
  1275     4.8852    415.3(10)           409.5625          409.5443                                                                 
  1276     4.8888    417.5(10)           409.4745          409.4560                                                                 
  1277     4.8924    416.8(10)           409.3869          409.3682                                                                 
  1278     4.8960    416.3(10)           409.2994          409.2804                                                                 
  1279     4.8996    415.7(10)           409.2119          409.1926                                                                 
  1280     4.9032    417.7(10)           409.1247          409.1052                                                                 
  1281     4.9068    415.3(10)           409.0376          409.0178                                                                 
  1282     4.9104    416.3(10)           408.9507          408.9307                                                                 
  1283     4.9140    417.3(10)           408.8639          408.8436                                                                 
  1284     4.9176    416.0(10)           408.7773          408.7567                                                                 
  1285     4.9212    416.8(10)           408.6910          408.6701                                                                 
  1286     4.9248    416.8(10)           408.6047          408.5836                                                                 
  1287     4.9284    417.8(10)           408.5185          408.4970                                                                 
  1288     4.9320    416.8(10)           408.4329          408.4111                                                                 
  1289     4.9356    417.2(10)           408.3470          408.3248                                                                 
  1290     4.9392    415.2(10)           408.2614          408.2390                                                                 
  1291     4.9428    417.8(10)           408.1760          408.1532                                                                 
  1292     4.9464    416.6(10)           408.0906          408.0675                                                                 
  1293     4.9500    416.3(10)           408.0056          407.9821                                                                 
  1294     4.9536    414.8(10)           407.9207          407.8969                                                                 
  1295     4.9572    415.9(10)           407.8361          407.8120                                                                 
  1296     4.9608    415.2(10)           407.7514          407.7269                                                                 
  1297     4.9644    415.4(10)           407.6671          407.6422                                                                 
  1298     4.9680    414.7(10)           407.5829          407.5576                                                                 
  1299     4.9716    417.4(10)           407.4989          407.4733                                                                 
  1300     4.9752    416.0(10)           407.4149          407.3889                                                                 
  1301     4.9788    416.3(10)           407.3314          407.3049                                                                 
  1302     4.9824    416.0(10)           407.2478          407.2209                                                                 
  1303     4.9860    416.7(10)           407.1645          407.1372                                                                 
  1304     4.9896    416.7(10)           407.0814          407.0536                                                                 
  1305     4.9932    415.3(10)           406.9983          406.9701                                                                 
  1306     4.9968    416.1(10)           406.9156          406.8869                                                                 
  1307     5.0004    416.3(10)           406.8331          406.8039                                                                 
  1308     5.0040    415.0(10)           406.7504          406.7208                                                                 
  1309     5.0076    413.5(10)           406.6684          406.6382                                                                 
  1310     5.0112    414.1(10)           406.5863          406.5557                                                                 
  1311     5.0148    414.1(10)           406.5043          406.4731                                                                 
  1312     5.0184    414.3(10)           406.4228          406.3910                                                                 
  1313     5.0220    413.9(10)           406.3412          406.3090                                                                 
  1314     5.0256    416.6(10)           406.2599          406.2271                                                                 
  1315     5.0292    415.3(10)           406.1788          406.1454                                                                 
  1316     5.0328    414.9(10)           406.0978          406.0638                                                                 
  1317     5.0364    414.5(10)           406.0171          405.9825                                                                 
  1318     5.0400    415.3(10)           405.9366          405.9014                                                                 
  1319     5.0436    415.9(10)           405.8563          405.8203                                                                 
  1320     5.0472    416.2(10)           405.7760          405.7394                                                                 
  1321     5.0508    413.9(10)           405.6962          405.6589                                                                 
  1322     5.0544    414.6(10)           405.6163          405.5783                                                                 
  1323     5.0580    414.6(10)           405.5367          405.4980                                                                 
  1324     5.0616    414.4(10)           405.4574          405.4179                                                                 
  1325     5.0652    413.8(10)           405.3782          405.3380                                                                 
  1326     5.0688    414.5(10)           405.2993          405.2583                                                                 
  1327     5.0724    412.5(10)           405.2204          405.1786                                                                 
  1328     5.0760    413.7(10)           405.1418          405.0992                                                                 
  1329     5.0796    414.4(10)           405.0636          405.0201                                                                 
  1330     5.0832    414.9(10)           404.9855          404.9411                                                                 
  1331     5.0868    413.0(10)           404.9074          404.8621                                                                 
  1332     5.0904    413.8(10)           404.8297          404.7834                                                                 
  1333     5.0940    413.6(11)           404.7523          404.7050                                                                 
  1334     5.0976    413.8(11)           404.6750          404.6268                                                                 
  1335     5.1012    414.6(11)           404.5979          404.5486                                                                 
  1336     5.1048    412.4(11)           404.5210          404.4706                                                                 
  1337     5.1084    414.6(11)           404.4444          404.3929                                                                 
  1338     5.1120    414.2(11)           404.3680          404.3153                                                                 
  1339     5.1156    413.5(11)           404.2916          404.2378                                                                 
  1340     5.1192    412.5(11)           404.2157          404.1606                                                                 
  1341     5.1228    413.2(11)           404.1399          404.0836                                                                 
  1342     5.1264    413.0(11)           404.0645          404.0069                                                                 
  1343     5.1300    414.8(11)           403.9891          403.9301                                                                 
  1344     5.1336    412.9(11)           403.9141          403.8537                                                                 
  1345     5.1372    413.4(11)           403.8394          403.7775                                                                 
  1346     5.1408    412.6(11)           403.7646          403.7013                                                                 
  1347     5.1444    414.9(11)           403.6905          403.6255                                                                 
  1348     5.1480    414.3(11)           403.6164          403.5498                                                                 
  1349     5.1516    413.3(11)           403.5425          403.4743                                                                 
  1350     5.1552    412.3(11)           403.4689          403.3989                                                                 
  1351     5.1588    413.2(11)           403.3956          403.3238                                                                 
  1352     5.1624    412.4(11)           403.3226          403.2489                                                                 
  1353     5.1660    413.0(11)           403.2497          403.1740                                                                 
  1354     5.1696    411.1(11)           403.1772          403.0994                                                                 
  1355     5.1732    409.7(11)           403.1050          403.0251                                                                 
  1356     5.1768    411.0(11)           403.0331          402.9509                                                                 
  1357     5.1804    411.6(11)           402.9613          402.8769                                                                 
  1358     5.1840    412.3(11)           402.8900          402.8031                                                                 
  1359     5.1876    411.2(11)           402.8190          402.7296                                                                 
  1360     5.1912    412.0(11)           402.7481          402.6561                                                                 
  1361     5.1948    411.3(11)           402.6776          402.5829                                                                 
  1362     5.1984    411.5(11)           402.6075          402.5099                                                                 
  1363     5.2020    412.9(11)           402.5377          402.4370                                                                 
  1364     5.2056    412.4(11)           402.4682          402.3644                                                                 
  1365     5.2092    412.7(11)           402.3990          402.2919                                                                 
  1366     5.2128    412.5(11)           402.3303          402.2197                                                                 
  1367     5.2164    411.9(11)           402.2619          402.1476                                                                 
  1368     5.2200    412.1(11)           402.1937          402.0757                                                                 
  1369     5.2236    411.5(11)           402.1262          402.0042                                                                 
  1370     5.2272    412.2(11)           402.0589          401.9326                                                                 
  1371     5.2308    410.6(11)           401.9922          401.8615                                                                 
  1372     5.2344    412.1(11)           401.9258          401.7903                                                                 
  1373     5.2380    410.1(11)           401.8598          401.7195                                                                 
  1374     5.2416    410.2(11)           401.7943          401.6487                                                                 
  1375     5.2452    411.1(11)           401.7292          401.5782                                                                 
  1376     5.2488    412.7(11)           401.6649          401.5080                                                                 
  1377     5.2524    412.5(11)           401.6010          401.4379                                                                 
  1378     5.2560    411.5(11)           401.5376          401.3680                                                                 
  1379     5.2596    412.2(11)           401.4748          401.2983                                                                 
  1380     5.2632    410.8(11)           401.4128          401.2289                                                                 
  1381     5.2668    411.6(11)           401.3513          401.1595                                                                 
  1382     5.2704    410.3(11)           401.2906          401.0905                                                                 
  1383     5.2740    410.7(11)           401.2308          401.0217                                                                 
  1384     5.2776    411.4(11)           401.1716          400.9530                                                                 
  1385     5.2812    410.1(11)           401.1133          400.8845                                                                 
  1386     5.2848    409.6(10)           401.0559          400.8162                                                                 
  1387     5.2884    410.8(10)           400.9996          400.7482                                                                 
  1388     5.2920    410.0(10)           400.9442          400.6802                                                                 
  1389     5.2956    409.8(10)           400.8902          400.6126                                                                 
  1390     5.2992    410.9(10)           400.8373          400.5450                                                                 
  1391     5.3028    410.5(10)           400.7860          400.4779                                                                 
  1392     5.3064    409.7(10)           400.7360          400.4108                                                                 
  1393     5.3100    411.3(10)           400.6877          400.3438                                                                 
  1394     5.3136    411.2(10)           400.6415          400.2773                                                                 
  1395     5.3172    411.0(10)           400.5970          400.2107                                                                 
  1396     5.3208    410.9(10)           400.5551          400.1446                                                                 
  1397     5.3244    410.7(10)           400.5157          400.0787                                                                 
  1398     5.3280    411.0(10)           400.4789          400.0127                                                                 
  1399     5.3316    410.0(10)           400.4455          399.9471                                                                 
  1400     5.3352    408.8(10)           400.4157          399.8817                                                                 
  1401     5.3388    409.0(10)           400.3901          399.8165                                                                 
  1402     5.3424    409.5(10)           400.3692          399.7515                                                                 
  1403     5.3460    409.7(10)           400.3538          399.6866                                                                 
  1404     5.3496    408.7(10)           400.3448          399.6221                                                                 
  1405     5.3532    409.5(10)           400.3431          399.5577                                                                 
  1406     5.3568    409.2(10)           400.3502          399.4935                                                                 
  1407     5.3604    408.6(10)           400.3676          399.4296                                                                 
  1408     5.3640    407.7(10)           400.3972          399.3657                                                                 
  1409     5.3676    409.7(10)           400.4416          399.3022                                                                 
  1410     5.3712    410.6(10)           400.5040          399.2389                                                                 
  1411     5.3748    411.7(10)           400.5884          399.1757                                                                 
  1412     5.3784    411.3(10)           400.7001          399.1127                                                                 
  1413     5.3820    411.5(10)           400.8462          399.0500                                                                 
  1414     5.3856    413.0(10)           401.0360          398.9876                                                                 
  1415     5.3892    411.3(10)           401.2819          398.9252                                                                 
  1416     5.3928    412.8(10)           401.6024          398.8632                                                                 
  1417     5.3964    413.5(10)           402.0233          398.8013                                                                 
  1418     5.4000    412.4(10)           402.5880          398.7396                                                                 
  1419     5.4036    416.4(10)           403.3858          398.6781                                                                 
  1420     5.4072    420.6(10)           404.6381          398.6169                                                                 
  1421     5.4108    428.7(10)           406.9191          398.5558                                                                 
  1422     5.4144    442.3(14)           411.5479          398.4951                                                                 
  1423     5.4180    468.4(16)           420.9808          398.4344                                                                 
  1424     5.4216    511(2)           438.4973          398.3741                                                                    
  1425     5.4252    563(2)           466.4680          398.3138                                                                    
  1426     5.4288    590.4(13)           503.1943          398.2539                                                                 
  1427     5.4324    587.8(11)           539.8684          398.1941                                                                 
  1428     5.4360    586.5(12)           560.0353          398.1345                                                                 
  1429     5.4396    585.4(13)           550.3072          398.0752                                                                 
  1430     5.4432    570(2)           517.5173          398.0161                                                                    
  1431     5.4468    513(3)           479.2147          397.9571                                                                    
  1432     5.4504    456(2)           447.3063          397.8984                                                                    
  1433     5.4540    429.0(14)           425.8708          397.8399                                                                 
  1434     5.4576    420.6(11)           413.6721          397.7817                                                                 
  1435     5.4612    416.0(11)           407.4697          397.7236                                                                 
  1436     5.4648    413.2(11)           404.3977          397.6657                                                                 
  1437     5.4684    412.3(11)           402.7367          397.6083                                                                 
  1438     5.4720    411.3(11)           401.6876          397.5508                                                                 
  1439     5.4756    409.3(11)           400.9310          397.4936                                                                 
  1440     5.4792    409.3(11)           400.3438          397.4366                                                                 
  1441     5.4828    408.2(11)           399.8705          397.3798                                                                 
  1442     5.4864    409.1(11)           399.4802          397.3233                                                                 
  1443     5.4900    408.7(11)           399.1523          397.2670                                                                 
  1444     5.4936    408.8(11)           398.8722          397.2108                                                                 
  1445     5.4972    408.6(11)           398.6299          397.1550                                                                 
  1446     5.5008    406.6(11)           398.4170          397.0992                                                                 
  1447     5.5044    408.7(11)           398.2283          397.0438                                                                 
  1448     5.5080    411.6(11)           398.0587          396.9885                                                                 
  1449     5.5116    406.4(11)           397.9051          396.9334                                                                 
  1450     5.5152    406.9(11)           397.7645          396.8785                                                                 
  1451     5.5188    405.8(11)           397.6352          396.8240                                                                 
  1452     5.5224    407.3(11)           397.5150          396.7696                                                                 
  1453     5.5260    406.7(11)           397.4028          396.7156                                                                 
  1454     5.5296    405.6(11)           397.2973          396.6616                                                                 
  1455     5.5332    407.4(11)           397.1974          396.6078                                                                 
  1456     5.5368    408.2(11)           397.1027          396.5543                                                                 
  1457     5.5404    405.9(11)           397.0122          396.5009                                                                 
  1458     5.5440    406.6(11)           396.9258          396.4479                                                                 
  1459     5.5476    407.0(11)           396.8426          396.3950                                                                 
  1460     5.5512    406.4(11)           396.7625          396.3423                                                                 
  1461     5.5548    406.8(11)           396.6851          396.2899                                                                 
  1462     5.5584    406.6(11)           396.6100          396.2377                                                                 
  1463     5.5620    404.8(11)           396.5370          396.1857                                                                 
  1464     5.5656    405.7(11)           396.4660          396.1339                                                                 
  1465     5.5692    407.0(11)           396.3967          396.0823                                                                 
  1466     5.5728    405.9(11)           396.3292          396.0311                                                                 
  1467     5.5764    405.9(11)           396.2629          395.9799                                                                 
  1468     5.5800    405.0(11)           396.1980          395.9290                                                                 
  1469     5.5836    406.3(11)           396.1345          395.8784                                                                 
  1470     5.5872    408.1(11)           396.0719          395.8279                                                                 
  1471     5.5908    407.7(11)           396.0104          395.7776                                                                 
  1472     5.5944    406.6(11)           395.9501          395.7277                                                                 
  1473     5.5980    405.5(11)           395.8904          395.6778                                                                 
  1474     5.6016    404.7(11)           395.8316          395.6282                                                                 
  1475     5.6052    405.1(11)           395.7738          395.5789                                                                 
  1476     5.6088    405.9(11)           395.7166          395.5298                                                                 
  1477     5.6124    405.9(11)           395.6601          395.4808                                                                 
  1478     5.6160    403.8(11)           395.6043          395.4321                                                                 
  1479     5.6196    404.6(12)           395.5492          395.3837                                                                 
  1480     5.6232    404.6(11)           395.4946          395.3354                                                                 
  1481     5.6268    405.7(11)           395.4406          395.2874                                                                 
  1482     5.6304    405.4(9)           395.3871          395.2395                                                                  
  1483     5.6340    404.2(9)           395.3342          395.1920                                                                  
  1484     5.6376    405.1(9)           395.2818          395.1446                                                                  
  1485     5.6412    403.6(11)           395.2299          395.0975                                                                 
  1486     5.6448    404.2(11)           395.1785          395.0506                                                                 
  1487     5.6484    402.0(11)           395.1275          395.0038                                                                 
  1488     5.6520    405.2(11)           395.0769          394.9574                                                                 
  1489     5.6556    405.4(11)           395.0267          394.9111                                                                 
  1490     5.6592    405.3(11)           394.9769          394.8650                                                                 
  1491     5.6628    403.9(11)           394.9276          394.8192                                                                 
  1492     5.6664    403.9(11)           394.8785          394.7735                                                                 
  1493     5.6700    404.7(11)           394.8300          394.7281                                                                 
  1494     5.6736    404.0(11)           394.7818          394.6830                                                                 
  1495     5.6772    405.3(11)           394.7338          394.6380                                                                 
  1496     5.6808    404.7(11)           394.6863          394.5933                                                                 
  1497     5.6844    405.7(11)           394.6393          394.5490                                                                 
  1498     5.6880    403.3(11)           394.5923          394.5045                                                                 
  1499     5.6916    404.0(11)           394.5458          394.4604                                                                 
  1500     5.6952    403.6(11)           394.4997          394.4167                                                                 
  1501     5.6988    403.3(11)           394.4538          394.3731                                                                 
  1502     5.7024    403.2(11)           394.4083          394.3297                                                                 
  1503     5.7060    405.3(11)           394.3629          394.2864                                                                 
  1504     5.7096    404.9(11)           394.3181          394.2436                                                                 
  1505     5.7132    404.5(11)           394.2735          394.2009                                                                 
  1506     5.7168    403.9(11)           394.2290          394.1583                                                                 
  1507     5.7204    404.9(11)           394.1849          394.1160                                                                 
  1508     5.7240    405.6(11)           394.1412          394.0740                                                                 
  1509     5.7276    404.8(11)           394.0978          394.0323                                                                 
  1510     5.7312    402.4(11)           394.0544          393.9905                                                                 
  1511     5.7348    404.6(11)           394.0117          393.9493                                                                 
  1512     5.7384    404.0(11)           393.9689          393.9080                                                                 
  1513     5.7420    403.8(11)           393.9266          393.8671                                                                 
  1514     5.7456    401.2(11)           393.8845          393.8263                                                                 
  1515     5.7492    406.0(11)           393.8427          393.7859                                                                 
  1516     5.7528    403.7(11)           393.8012          393.7457                                                                 
  1517     5.7564    404.6(11)           393.7598          393.7055                                                                 
  1518     5.7600    401.6(11)           393.7188          393.6658                                                                 
  1519     5.7636    402.1(11)           393.6781          393.6262                                                                 
  1520     5.7672    404.2(11)           393.6375          393.5867                                                                 
  1521     5.7708    404.1(11)           393.5973          393.5475                                                                 
  1522     5.7744    403.3(11)           393.5573          393.5087                                                                 
  1523     5.7780    403.7(11)           393.5175          393.4699                                                                 
  1524     5.7816    403.4(11)           393.4780          393.4314                                                                 
  1525     5.7852    401.7(11)           393.4388          393.3931                                                                 
  1526     5.7888    402.5(11)           393.3999          393.3552                                                                 
  1527     5.7924    401.7(11)           393.3611          393.3172                                                                 
  1528     5.7960    402.4(11)           393.3226          393.2796                                                                 
  1529     5.7996    402.0(11)           393.2844          393.2423                                                                 
  1530     5.8032    402.9(11)           393.2465          393.2052                                                                 
  1531     5.8068    401.5(11)           393.2086          393.1682                                                                 
  1532     5.8104    403.2(11)           393.1712          393.1315                                                                 
  1533     5.8140    400.1(11)           393.1339          393.0949                                                                 
  1534     5.8176    403.3(11)           393.0969          393.0587                                                                 
  1535     5.8212    399.8(11)           393.0602          393.0227                                                                 
  1536     5.8248    402.9(11)           393.0236          392.9868                                                                 
  1537     5.8284    402.5(11)           392.9874          392.9512                                                                 
  1538     5.8320    401.5(10)           392.9513          392.9158                                                                 
  1539     5.8356    401.5(9)           392.9155          392.8806                                                                  
  1540     5.8392    402.0(10)           392.8800          392.8458                                                                 
  1541     5.8428    401.9(10)           392.8447          392.8110                                                                 
  1542     5.8464    401.7(10)           392.8096          392.7766                                                                 
  1543     5.8500    401.7(10)           392.7748          392.7423                                                                 
  1544     5.8536    402.7(10)           392.7401          392.7082                                                                 
  1545     5.8572    402.2(10)           392.7058          392.6744                                                                 
  1546     5.8608    400.7(10)           392.6716          392.6408                                                                 
  1547     5.8644    401.9(10)           392.6377          392.6074                                                                 
  1548     5.8680    400.8(10)           392.6041          392.5742                                                                 
  1549     5.8716    400.4(10)           392.5706          392.5412                                                                 
  1550     5.8752    399.4(10)           392.5374          392.5085                                                                 
  1551     5.8788    401.8(10)           392.5044          392.4760                                                                 
  1552     5.8824    400.5(10)           392.4717          392.4438                                                                 
  1553     5.8860    402.2(10)           392.4392          392.4117                                                                 
  1554     5.8896    402.8(10)           392.4070          392.3799                                                                 
  1555     5.8932    402.4(10)           392.3749          392.3483                                                                 
  1556     5.8968    399.0(10)           392.3431          392.3169                                                                 
  1557     5.9004    399.5(10)           392.3115          392.2857                                                                 
  1558     5.9040    399.4(10)           392.2801          392.2547                                                                 
  1559     5.9076    400.6(10)           392.2491          392.2240                                                                 
  1560     5.9112    401.3(10)           392.2182          392.1935                                                                 
  1561     5.9148    401.2(10)           392.1875          392.1632                                                                 
  1562     5.9184    400.3(10)           392.1571          392.1332                                                                 
  1563     5.9220    400.7(10)           392.1268          392.1032                                                                 
  1564     5.9256    398.6(10)           392.0970          392.0737                                                                 
  1565     5.9292    401.2(10)           392.0672          392.0443                                                                 
  1566     5.9328    400.4(10)           392.0376          392.0151                                                                 
  1567     5.9364    399.8(10)           392.0083          391.9861                                                                 
  1568     5.9400    400.1(10)           391.9793          391.9574                                                                 
  1569     5.9436    400.2(10)           391.9505          391.9289                                                                 
  1570     5.9472    399.2(10)           391.9218          391.9005                                                                 
  1571     5.9508    397.8(10)           391.8935          391.8725                                                                 
  1572     5.9544    398.8(10)           391.8654          391.8447                                                                 
  1573     5.9580    398.8(10)           391.8374          391.8170                                                                 
  1574     5.9616    400.4(10)           391.8097          391.7896                                                                 
  1575     5.9652    397.6(10)           391.7823          391.7624                                                                 
  1576     5.9688    399.0(10)           391.7550          391.7354                                                                 
  1577     5.9724    398.3(10)           391.7280          391.7086                                                                 
  1578     5.9760    398.9(9)           391.7012          391.6821                                                                  
  1579     5.9796    400.6(9)           391.6746          391.6558                                                                  
  1580     5.9832    402.4(10)           391.6482          391.6296                                                                 
  1581     5.9868    399.3(11)           391.6221          391.6038                                                                 
  1582     5.9904    400.2(11)           391.5963          391.5782                                                                 
  1583     5.9940    399.6(11)           391.5706          391.5527                                                                 
  1584     5.9976    400.0(11)           391.5450          391.5273                                                                 
  1585     6.0012    396.9(11)           391.5199          391.5024                                                                 
  1586     6.0048    399.9(11)           391.4949          391.4777                                                                 
  1587     6.0084    398.1(11)           391.4701          391.4531                                                                 
  1588     6.0120    399.3(11)           391.4456          391.4288                                                                 
  1589     6.0156    399.6(11)           391.4211          391.4045                                                                 
  1590     6.0192    399.5(11)           391.3970          391.3806                                                                 
  1591     6.0228    398.6(11)           391.3732          391.3570                                                                 
  1592     6.0264    398.4(11)           391.3495          391.3335                                                                 
  1593     6.0300    399.3(11)           391.3260          391.3102                                                                 
  1594     6.0336    398.7(11)           391.3028          391.2872                                                                 
  1595     6.0372    400.2(11)           391.2798          391.2644                                                                 
  1596     6.0408    397.3(11)           391.2569          391.2417                                                                 
  1597     6.0444    398.3(11)           391.2343          391.2193                                                                 
  1598     6.0480    398.2(11)           391.2120          391.1971                                                                 
  1599     6.0516    399.5(11)           391.1898          391.1752                                                                 
  1600     6.0552    395.5(11)           391.1680          391.1534                                                                 
  1601     6.0588    397.6(11)           391.1462          391.1318                                                                 
  1602     6.0624    398.2(11)           391.1248          391.1106                                                                 
  1603     6.0660    399.4(11)           391.1035          391.0895                                                                 
  1604     6.0696    397.6(11)           391.0824          391.0686                                                                 
  1605     6.0732    397.7(11)           391.0616          391.0479                                                                 
  1606     6.0768    399.8(11)           391.0410          391.0274                                                                 
  1607     6.0804    398.5(11)           391.0206          391.0072                                                                 
  1608     6.0840    397.1(11)           391.0005          390.9872                                                                 
  1609     6.0876    398.3(11)           390.9805          390.9674                                                                 
  1610     6.0912    397.7(11)           390.9608          390.9479                                                                 
  1611     6.0948    397.8(11)           390.9413          390.9284                                                                 
  1612     6.0984    397.7(11)           390.9220          390.9093                                                                 
  1613     6.1020    398.0(11)           390.9029          390.8904                                                                 
  1614     6.1056    397.9(11)           390.8840          390.8716                                                                 
  1615     6.1092    397.5(11)           390.8654          390.8531                                                                 
  1616     6.1128    397.4(11)           390.8469          390.8348                                                                 
  1617     6.1164    397.2(11)           390.8287          390.8167                                                                 
  1618     6.1200    396.4(11)           390.8107          390.7988                                                                 
  1619     6.1236    396.5(11)           390.7930          390.7812                                                                 
  1620     6.1272    398.6(11)           390.7753          390.7637                                                                 
  1621     6.1308    397.6(11)           390.7580          390.7465                                                                 
  1622     6.1344    399.6(11)           390.7408          390.7294                                                                 
  1623     6.1380    398.9(11)           390.7239          390.7126                                                                 
  1624     6.1416    398.5(11)           390.7071          390.6959                                                                 
  1625     6.1452    396.4(11)           390.6907          390.6796                                                                 
  1626     6.1488    396.5(11)           390.6745          390.6635                                                                 
  1627     6.1524    392.5(11)           390.6584          390.6475                                                                 
  1628     6.1560    396.0(12)           390.6425          390.6318                                                                 
  1629     6.1596    396.5(11)           390.6268          390.6161                                                                 
  1630     6.1632    399.0(11)           390.6114          390.6009                                                                 
  1631     6.1668    395.3(11)           390.5962          390.5858                                                                 
  1632     6.1704    398.1(11)           390.5811          390.5708                                                                 
  1633     6.1740    397.9(11)           390.5663          390.5561                                                                 
  1634     6.1776    396.2(9)           390.5518          390.5417                                                                  
  1635     6.1812    396.1(9)           390.5374          390.5273                                                                  
  1636     6.1848    396.7(9)           390.5232          390.5132                                                                  
  1637     6.1884    396.8(10)           390.5093          390.4995                                                                 
  1638     6.1920    396.7(10)           390.4955          390.4858                                                                 
  1639     6.1956    396.1(10)           390.4821          390.4724                                                                 
  1640     6.1992    396.3(10)           390.4686          390.4591                                                                 
  1641     6.2028    396.3(10)           390.4556          390.4462                                                                 
  1642     6.2064    396.4(10)           390.4426          390.4333                                                                 
  1643     6.2100    397.1(10)           390.4300          390.4207                                                                 
  1644     6.2136    396.4(10)           390.4174          390.4083                                                                 
  1645     6.2172    395.9(10)           390.4052          390.3961                                                                 
  1646     6.2208    397.3(10)           390.3931          390.3841                                                                 
  1647     6.2244    396.8(10)           390.3813          390.3724                                                                 
  1648     6.2280    396.0(10)           390.3697          390.3608                                                                 
  1649     6.2316    396.1(10)           390.3582          390.3494                                                                 
  1650     6.2352    395.1(10)           390.3470          390.3383                                                                 
  1651     6.2388    397.3(10)           390.3360          390.3273                                                                 
  1652     6.2424    396.2(10)           390.3251          390.3166                                                                 
  1653     6.2460    396.8(10)           390.3145          390.3060                                                                 
  1654     6.2496    395.1(10)           390.3041          390.2957                                                                 
  1655     6.2532    396.7(10)           390.2940          390.2856                                                                 
  1656     6.2568    394.9(10)           390.2840          390.2758                                                                 
  1657     6.2604    397.0(10)           390.2742          390.2660                                                                 
  1658     6.2640    394.8(10)           390.2646          390.2565                                                                 
  1659     6.2676    395.6(10)           390.2553          390.2472                                                                 
  1660     6.2712    394.1(10)           390.2461          390.2382                                                                 
  1661     6.2748    396.6(10)           390.2371          390.2292                                                                 
  1662     6.2784    395.2(10)           390.2284          390.2205                                                                 
  1663     6.2820    396.0(10)           390.2198          390.2120                                                                 
  1664     6.2856    395.0(10)           390.2114          390.2037                                                                 
  1665     6.2892    395.9(10)           390.2033          390.1957                                                                 
  1666     6.2928    394.8(10)           390.1953          390.1878                                                                 
  1667     6.2964    395.2(10)           390.1876          390.1801                                                                 
  1668     6.3000    393.5(10)           390.1801          390.1727                                                                 
  1669     6.3036    393.9(10)           390.1727          390.1653                                                                 
  1670     6.3072    396.8(10)           390.1656          390.1583                                                                 
  1671     6.3108    395.4(10)           390.1588          390.1515                                                                 
  1672     6.3144    393.7(10)           390.1520          390.1448                                                                 
  1673     6.3180    393.4(10)           390.1455          390.1383                                                                 
  1674     6.3216    396.0(10)           390.1392          390.1321                                                                 
  1675     6.3252    394.0(10)           390.1331          390.1261                                                                 
  1676     6.3288    396.4(10)           390.1272          390.1202                                                                 
  1677     6.3324    394.7(10)           390.1215          390.1146                                                                 
  1678     6.3360    396.5(10)           390.1160          390.1091                                                                 
  1679     6.3396    393.9(10)           390.1106          390.1038                                                                 
  1680     6.3432    395.2(10)           390.1055          390.0987                                                                 
  1681     6.3468    395.5(10)           390.1006          390.0939                                                                 
  1682     6.3504    395.2(10)           390.0959          390.0892                                                                 
  1683     6.3540    394.7(10)           390.0913          390.0847                                                                 
  1684     6.3576    395.5(10)           390.0870          390.0805                                                                 
  1685     6.3612    395.9(10)           390.0829          390.0764                                                                 
  1686     6.3648    394.1(9)           390.0791          390.0727                                                                  
  1687     6.3684    394.6(10)           390.0753          390.0689                                                                 
  1688     6.3720    392.9(9)           390.0717          390.0654                                                                  
  1689     6.3756    394.7(9)           390.0684          390.0621                                                                  
  1690     6.3792    394.6(10)           390.0652          390.0590                                                                 
  1691     6.3828    394.5(10)           390.0624          390.0562                                                                 
  1692     6.3864    395.1(10)           390.0596          390.0535                                                                 
  1693     6.3900    395.4(10)           390.0571          390.0510                                                                 
  1694     6.3936    393.3(10)           390.0487          390.0487                                                                 
  1695     6.3972    395.3(10)           390.0466          390.0466                                                                 
  1696     6.4008    395.5(10)           390.0446          390.0446                                                                 
  1697     6.4044    395.6(10)           390.0428          390.0428                                                                 
  1698     6.4080    393.9(10)           390.0414          390.0414                                                                 
  1699     6.4116    393.3(9)           390.0401          390.0401                                                                  
  1700     6.4152    391.8(10)           390.0389          390.0389                                                                 
  1701     6.4188    392.8(9)           390.0380          390.0380                                                                  
  1702     6.4224    394.1(10)           390.0372          390.0372                                                                 
  1703     6.4260    393.0(9)           390.0367          390.0367                                                                  
  1704     6.4296    394.2(10)           390.0363          390.0363                                                                 
  1705     6.4332    394.4(10)           390.0361          390.0361                                                                 
  1706     6.4368    392.7(10)           390.0362          390.0362                                                                 
  1707     6.4404    394.1(9)           390.0364          390.0364                                                                  
  1708     6.4440    394.4(10)           390.0368          390.0368                                                                 
  1709     6.4476    393.9(10)           390.0374          390.0374                                                                 
  1710     6.4512    394.4(10)           390.0381          390.0381                                                                 
  1711     6.4548    394.1(10)           390.0391          390.0391                                                                 
  1712     6.4584    393.8(10)           390.0402          390.0402                                                                 
  1713     6.4620    393.0(9)           390.0417          390.0417                                                                  
  1714     6.4656    393.6(10)           390.0431          390.0431                                                                 
  1715     6.4692    392.2(9)           390.0449          390.0449                                                                  
  1716     6.4728    393.2(10)           390.0468          390.0468                                                                 
  1717     6.4764    393.1(10)           390.0489          390.0489                                                                 
  1718     6.4800    394.9(10)           390.0511          390.0511                                                                 
  1719     6.4836    393.8(10)           390.0536          390.0536                                                                 
  1720     6.4872    393.9(10)           390.0563          390.0563                                                                 
  1721     6.4908    393.2(10)           390.0591          390.0591                                                                 
  1722     6.4944    395.2(10)           390.0621          390.0621                                                                 
  1723     6.4980    392.1(10)           390.0654          390.0654                                                                 
  1724     6.5016    393.4(9)           390.0688          390.0688                                                                  
  1725     6.5052    392.4(10)           390.0724          390.0724                                                                 
  1726     6.5088    393.0(9)           390.0762          390.0762                                                                  
  1727     6.5124    392.2(10)           390.0801          390.0801                                                                 
  1728     6.5160    392.3(9)           390.0843          390.0843                                                                  
  1729     6.5196    391.9(10)           390.0886          390.0886                                                                 
  1730     6.5232    392.7(9)           390.0931          390.0931                                                                  
  1731     6.5268    393.6(10)           390.0978          390.0978                                                                 
  1732     6.5304    393.7(10)           390.1028          390.1028                                                                 
  1733     6.5340    393.5(10)           390.1078          390.1078                                                                 
  1734     6.5376    391.8(9)           390.1130          390.1130                                                                  
  1735     6.5412    391.6(10)           390.1185          390.1185                                                                 
  1736     6.5448    392.1(9)           390.1240          390.1240                                                                  
  1737     6.5484    392.3(10)           390.1298          390.1298                                                                 
  1738     6.5520    390.9(10)           390.1358          390.1358                                                                 
  1739     6.5556    390.8(9)           390.1419          390.1419                                                                  
  1740     6.5592    391.9(10)           390.1483          390.1483                                                                 
  1741     6.5628    393.0(10)           390.1548          390.1548                                                                 
  1742     6.5664    391.7(10)           390.1615          390.1615                                                                 
  1743     6.5700    392.8(9)           390.1683          390.1683                                                                  
  1744     6.5736    392.0(10)           390.1754          390.1754                                                                 
  1745     6.5772    392.4(9)           390.1825          390.1825                                                                  
  1746     6.5808    392.1(10)           390.1900          390.1900                                                                 
  1747     6.5844    392.7(10)           390.1976          390.1976                                                                 
  1748     6.5880    392.8(10)           390.2053          390.2053                                                                 
  1749     6.5916    391.3(9)           390.2133          390.2133                                                                  
  1750     6.5952    392.1(10)           390.2213          390.2213                                                                 
  1751     6.5988    394.4(10)           390.2296          390.2296                                                                 
  1752     6.6024    392.6(10)           390.2381          390.2381                                                                 
  1753     6.6060    392.3(9)           390.2467          390.2467                                                                  
  1754     6.6096    390.5(9)           390.2556          390.2556                                                                  
  1755     6.6132    391.7(9)           390.2645          390.2645                                                                  
  1756     6.6168    390.0(9)           390.2737          390.2737                                                                  
  1757     6.6204    391.5(9)           390.2831          390.2831                                                                  
  1758     6.6240    391.5(9)           390.2925          390.2925                                                                  
  1759     6.6276    392.0(9)           390.3022          390.3022                                                                  
  1760     6.6312    391.7(10)           390.3120          390.3120                                                                 
  1761     6.6348    391.6(9)           390.3221          390.3221                                                                  
  1762     6.6384    391.6(9)           390.3323          390.3323                                                                  
  1763     6.6420    392.4(9)           390.3427          390.3427                                                                  
  1764     6.6456    391.2(9)           390.3532          390.3532                                                                  
  1765     6.6492    390.6(9)           390.3639          390.3639                                                                  
  1766     6.6528    393.2(9)           390.3748          390.3748                                                                  
  1767     6.6564    390.5(9)           390.3858          390.3858                                                                  
  1768     6.6600    391.1(9)           390.3970          390.3970                                                                  
  1769     6.6636    391.6(9)           390.4084          390.4084                                                                  
  1770     6.6672    390.7(9)           390.4200          390.4200                                                                  
  1771     6.6708    389.1(9)           390.4318          390.4318                                                                  
  1772     6.6744    392.0(9)           390.4437          390.4437                                                                  
  1773     6.6780    391.1(10)           390.4557          390.4557                                                                 
  1774     6.6816    390.6(9)           390.4678          390.4678                                                                  
  1775     6.6852    389.7(9)           390.4803          390.4803                                                                  
  1776     6.6888    391.8(9)           390.4928          390.4928                                                                  
  1777     6.6924    389.1(9)           390.5056          390.5056                                                                  
  1778     6.6960    390.1(9)           390.5184          390.5184                                                                  
  1779     6.6996    388.4(9)           390.5316          390.5316                                                                  
  1780     6.7032    390.6(9)           390.5447          390.5447                                                                  
  1781     6.7068    390.6(9)           390.5581          390.5581                                                                  
  1782     6.7104    391.3(9)           390.5716          390.5716                                                                  
  1783     6.7140    389.9(9)           390.5854          390.5854                                                                  
  1784     6.7176    390.3(9)           390.5992          390.5992                                                                  
  1785     6.7212    390.8(9)           390.6133          390.6133                                                                  
  1786     6.7248    389.5(9)           390.6275          390.6275                                                                  
  1787     6.7284    389.6(9)           390.6419          390.6419                                                                  
  1788     6.7320    391.0(10)           390.6563          390.6563                                                                 
  1789     6.7356    392.0(9)           390.6711          390.6711                                                                  
  1790     6.7392    390.2(9)           390.6859          390.6859                                                                  
  1791     6.7428    389.3(9)           390.7009          390.7009                                                                  
  1792     6.7464    389.7(9)           390.7160          390.7160                                                                  
  1793     6.7500    390.4(9)           390.7314          390.7314                                                                  
  1794     6.7536    388.8(9)           390.7469          390.7469                                                                  
  1795     6.7572    389.1(9)           390.7625          390.7625                                                                  
  1796     6.7608    388.1(9)           390.7784          390.7784                                                                  
  1797     6.7644    390.5(9)           390.7942          390.7942                                                                  
  1798     6.7680    388.9(9)           390.8104          390.8104                                                                  
  1799     6.7716    391.8(9)           390.8267          390.8267                                                                  
  1800     6.7752    390.2(10)           390.8431          390.8431                                                                 
  1801     6.7788    390.2(9)           390.8597          390.8597                                                                  
  1802     6.7824    389.7(9)           390.8764          390.8764                                                                  
  1803     6.7860    388.8(9)           390.8934          390.8934                                                                  
  1804     6.7896    391.0(10)           390.9105          390.9105                                                                 
  1805     6.7932    390.5(9)           390.9276          390.9276                                                                  
  1806     6.7968    389.2(9)           390.9449          390.9449                                                                  
  1807     6.8004    389.5(9)           390.9626          390.9626                                                                  
  1808     6.8040    389.4(9)           390.9802          390.9802                                                                  
  1809     6.8076    389.7(9)           390.9979          390.9979                                                                  
  1810     6.8112    389.4(9)           391.0160          391.0160                                                                  
  1811     6.8148    390.3(9)           391.0341          391.0341                                                                  
  1812     6.8184    388.4(9)           391.0524          391.0524                                                                  
  1813     6.8220    388.2(9)           391.0707          391.0707                                                                  
  1814     6.8256    389.3(9)           391.0893          391.0893                                                                  
  1815     6.8292    388.8(9)           391.1082          391.1082                                                                  
  1816     6.8328    389.1(9)           391.1270          391.1270                                                                  
  1817     6.8364    389.1(9)           391.1460          391.1460                                                                  
  1818     6.8400    389.4(9)           391.1652          391.1652                                                                  
  1819     6.8436    389.2(9)           391.1846          391.1846                                                                  
  1820     6.8472    390.2(9)           391.2040          391.2040                                                                  
  1821     6.8508    387.8(9)           391.2236          391.2236                                                                  
  1822     6.8544    389.4(9)           391.2434          391.2434                                                                  
  1823     6.8580    388.5(9)           391.2633          391.2633                                                                  
  1824     6.8616    389.2(9)           391.2834          391.2834                                                                  
  1825     6.8652    388.8(9)           391.3036          391.3036                                                                  
  1826     6.8688    389.0(9)           391.3240          391.3240                                                                  
  1827     6.8724    389.9(9)           391.3445          391.3445                                                                  
  1828     6.8760    389.4(9)           391.3651          391.3651                                                                  
  1829     6.8796    388.5(9)           391.3859          391.3859                                                                  
  1830     6.8832    387.9(9)           391.4068          391.4068                                                                  
  1831     6.8868    388.6(9)           391.4278          391.4278                                                                  
  1832     6.8904    388.8(9)           391.4490          391.4490                                                                  
  1833     6.8940    387.9(9)           391.4704          391.4704                                                                  
  1834     6.8976    388.7(9)           391.4921          391.4921                                                                  
  1835     6.9012    389.5(9)           391.5135          391.5135                                                                  
  1836     6.9048    389.1(9)           391.5354          391.5354                                                                  
  1837     6.9084    388.1(9)           391.5573          391.5573                                                                  
  1838     6.9120    388.2(9)           391.5794          391.5794                                                                  
  1839     6.9156    389.0(9)           391.6016          391.6016                                                                  
  1840     6.9192    388.7(9)           391.6239          391.6239                                                                  
  1841     6.9228    388.5(9)           391.6464          391.6464                                                                  
  1842     6.9264    386.5(9)           391.6690          391.6690                                                                  
  1843     6.9300    390.4(9)           391.6917          391.6917                                                                  
  1844     6.9336    388.8(9)           391.7147          391.7147                                                                  
  1845     6.9372    388.2(9)           391.7377          391.7377                                                                  
  1846     6.9408    388.5(9)           391.7608          391.7608                                                                  
  1847     6.9444    389.3(9)           391.7841          391.7841                                                                  
  1848     6.9480    388.9(9)           391.8076          391.8076                                                                  
  1849     6.9516    389.0(9)           391.8312          391.8312                                                                  
  1850     6.9552    389.7(9)           391.8548          391.8548                                                                  
  1851     6.9588    389.2(9)           391.8787          391.8787                                                                  
  1852     6.9624    387.7(9)           391.9027          391.9027                                                                  
  1853     6.9660    388.8(9)           391.9269          391.9269                                                                  
  1854     6.9696    389.2(9)           391.9510          391.9510                                                                  
  1855     6.9732    386.9(9)           391.9755          391.9755                                                                  
  1856     6.9768    387.7(9)           391.9999          391.9999                                                                  
  1857     6.9804    389.2(9)           392.0246          392.0246                                                                  
  1858     6.9840    389.0(9)           392.0494          392.0494                                                                  
  1859     6.9876    387.9(9)           392.0742          392.0742                                                                  
  1860     6.9912    388.8(9)           392.0993          392.0993                                                                  
  1861     6.9948    388.2(9)           392.1245          392.1245                                                                  
  1862     6.9984    389.3(9)           392.1498          392.1498                                                                  
  1863     7.0020    386.7(9)           392.1752          392.1752                                                                  
  1864     7.0056    388.3(9)           392.2007          392.2007                                                                  
  1865     7.0092    388.7(9)           392.2264          392.2264                                                                  
  1866     7.0128    388.8(9)           392.2521          392.2521                                                                  
  1867     7.0164    386.8(9)           392.2781          392.2781                                                                  
  1868     7.0200    388.4(9)           392.3042          392.3042                                                                  
  1869     7.0236    387.8(9)           392.3304          392.3304                                                                  
  1870     7.0272    388.5(9)           392.3566          392.3566                                                                  
  1871     7.0308    388.5(9)           392.3831          392.3831                                                                  
  1872     7.0344    388.9(9)           392.4096          392.4096                                                                  
  1873     7.0380    388.9(9)           392.4363          392.4363                                                                  
  1874     7.0416    389.7(9)           392.4631          392.4631                                                                  
  1875     7.0452    387.5(9)           392.4901          392.4901                                                                  
  1876     7.0488    387.4(9)           392.5171          392.5171                                                                  
  1877     7.0524    386.7(9)           392.5443          392.5443                                                                  
  1878     7.0560    388.9(9)           392.5716          392.5716                                                                  
  1879     7.0596    386.7(9)           392.5990          392.5990                                                                  
  1880     7.0632    386.8(9)           392.6265          392.6265                                                                  
  1881     7.0668    386.7(9)           392.6542          392.6542                                                                  
  1882     7.0704    386.0(9)           392.6820          392.6820                                                                  
  1883     7.0740    388.1(9)           392.7099          392.7099                                                                  
  1884     7.0776    388.6(10)           392.7379          392.7379                                                                 
  1885     7.0812    388.4(9)           392.7659          392.7659                                                                  
  1886     7.0848    387.3(9)           392.7943          392.7943                                                                  
  1887     7.0884    386.4(9)           392.8226          392.8226                                                                  
  1888     7.0920    387.2(9)           392.8510          392.8510                                                                  
  1889     7.0956    387.9(9)           392.8797          392.8797                                                                  
  1890     7.0992    388.5(9)           392.9083          392.9083                                                                  
  1891     7.1028    387.3(9)           392.9373          392.9373                                                                  
  1892     7.1064    387.4(9)           392.9661          392.9661                                                                  
  1893     7.1100    388.0(9)           392.9952          392.9952                                                                  
  1894     7.1136    388.3(9)           393.0243          393.0243                                                                  
  1895     7.1172    388.0(9)           393.0536          393.0536                                                                  
  1896     7.1208    386.2(9)           393.0830          393.0830                                                                  
  1897     7.1244    386.8(9)           393.1126          393.1126                                                                  
  1898     7.1280    386.3(9)           393.1421          393.1421                                                                  
  1899     7.1316    386.2(9)           393.1719          393.1719                                                                  
  1900     7.1352    385.9(9)           393.2018          393.2018                                                                  
  1901     7.1388    386.4(9)           393.2317          393.2317                                                                  
  1902     7.1424    387.6(9)           393.2618          393.2618                                                                  
  1903     7.1460    387.6(9)           393.2920          393.2920                                                                  
  1904     7.1496    387.6(9)           393.3223          393.3223                                                                  
  1905     7.1532    388.5(9)           393.3527          393.3527                                                                  
  1906     7.1568    389.0(9)           393.3831          393.3831                                                                  
  1907     7.1604    386.4(9)           393.4138          393.4138                                                                  
  1908     7.1640    387.5(9)           393.4445          393.4445                                                                  
  1909     7.1676    387.9(9)           393.4753          393.4753                                                                  
  1910     7.1712    388.2(9)           393.5062          393.5062                                                                  
  1911     7.1748    386.6(9)           393.5373          393.5373                                                                  
  1912     7.1784    386.8(9)           393.5684          393.5684                                                                  
  1913     7.1820    386.1(9)           393.5997          393.5997                                                                  
  1914     7.1856    388.1(9)           393.6310          393.6310                                                                  
  1915     7.1892    387.5(9)           393.6881          393.6625                                                                  
  1916     7.1928    388.4(9)           393.7199          393.6940                                                                  
  1917     7.1964    385.3(9)           393.7516          393.7256                                                                  
  1918     7.2000    386.8(9)           393.7836          393.7574                                                                  
  1919     7.2036    384.7(9)           393.8157          393.7892                                                                  
  1920     7.2072    384.7(9)           393.8479          393.8212                                                                  
  1921     7.2108    385.6(9)           393.8802          393.8534                                                                  
  1922     7.2144    387.1(9)           393.9125          393.8855                                                                  
  1923     7.2180    386.5(9)           393.9450          393.9177                                                                  
  1924     7.2216    386.7(9)           393.9775          393.9501                                                                  
  1925     7.2252    386.6(9)           394.0102          393.9825                                                                  
  1926     7.2288    387.7(9)           394.0430          394.0151                                                                  
  1927     7.2324    387.5(9)           394.0759          394.0478                                                                  
  1928     7.2360    385.9(9)           394.1088          394.0805                                                                  
  1929     7.2396    385.7(9)           394.1420          394.1135                                                                  
  1930     7.2432    386.0(9)           394.1751          394.1463                                                                  
  1931     7.2468    387.4(9)           394.2083          394.1794                                                                  
  1932     7.2504    386.6(9)           394.2417          394.2125                                                                  
  1933     7.2540    385.9(9)           394.2752          394.2457                                                                  
  1934     7.2576    386.2(9)           394.3087          394.2790                                                                  
  1935     7.2612    387.6(9)           394.3424          394.3125                                                                  
  1936     7.2648    385.6(9)           394.3763          394.3461                                                                  
  1937     7.2684    386.9(9)           394.4100          394.3796                                                                  
  1938     7.2720    386.7(9)           394.4440          394.4133                                                                  
  1939     7.2756    386.5(9)           394.4780          394.4471                                                                  
  1940     7.2792    386.6(9)           394.5122          394.4811                                                                  
  1941     7.2828    387.2(9)           394.5464          394.5150                                                                  
  1942     7.2864    385.0(9)           394.5807          394.5491                                                                  
  1943     7.2900    387.2(9)           394.6152          394.5833                                                                  
  1944     7.2936    386.6(9)           394.6497          394.6174                                                                  
  1945     7.2972    385.2(9)           394.6842          394.6517                                                                  
  1946     7.3008    384.2(9)           394.7189          394.6862                                                                  
  1947     7.3044    385.0(9)           394.7537          394.7206                                                                  
  1948     7.3080    384.8(9)           394.7885          394.7552                                                                  
  1949     7.3116    386.3(9)           394.8236          394.7900                                                                  
  1950     7.3152    386.3(9)           394.8587          394.8248                                                                  
  1951     7.3188    384.6(9)           394.8937          394.8596                                                                  
  1952     7.3224    385.3(9)           394.9290          394.8945                                                                  
  1953     7.3260    386.8(9)           394.9643          394.9296                                                                  
  1954     7.3296    386.8(9)           394.9997          394.9646                                                                  
  1955     7.3332    384.8(9)           395.0352          394.9998                                                                  
  1956     7.3368    386.8(9)           395.0708          395.0351                                                                  
  1957     7.3404    386.5(9)           395.1065          395.0705                                                                  
  1958     7.3440    387.9(9)           395.1422          395.1059                                                                  
  1959     7.3476    387.3(9)           395.1781          395.1415                                                                  
  1960     7.3512    385.7(9)           395.2140          395.1770                                                                  
  1961     7.3548    385.7(9)           395.2500          395.2127                                                                  
  1962     7.3584    386.5(9)           395.2862          395.2485                                                                  
  1963     7.3620    386.0(9)           395.3223          395.2843                                                                  
  1964     7.3656    384.9(9)           395.3586          395.3203                                                                  
  1965     7.3692    385.3(9)           395.3949          395.3563                                                                  
  1966     7.3728    386.6(9)           395.4314          395.3923                                                                  
  1967     7.3764    386.4(9)           395.4680          395.4286                                                                  
  1968     7.3800    387.2(9)           395.5045          395.4648                                                                  
  1969     7.3836    386.6(9)           395.5412          395.5011                                                                  
  1970     7.3872    384.9(9)           395.5779          395.5374                                                                  
  1971     7.3908    386.0(9)           395.6148          395.5739                                                                  
  1972     7.3944    385.3(9)           395.6518          395.6105                                                                  
  1973     7.3980    385.8(9)           395.6888          395.6471                                                                  
  1974     7.4016    385.9(9)           395.7257          395.6837                                                                  
  1975     7.4052    386.3(9)           395.7630          395.7206                                                                  
  1976     7.4088    386.0(9)           395.8003          395.7574                                                                  
  1977     7.4124    386.7(9)           395.8375          395.7942                                                                  
  1978     7.4160    385.5(9)           395.8749          395.8312                                                                  
  1979     7.4196    385.5(9)           395.9124          395.8682                                                                  
  1980     7.4232    384.8(9)           395.9499          395.9053                                                                  
  1981     7.4268    385.0(9)           395.9876          395.9426                                                                  
  1982     7.4304    387.8(9)           396.0253          395.9799                                                                  
  1983     7.4340    387.3(9)           396.0631          396.0172                                                                  
  1984     7.4376    385.7(9)           396.1008          396.0545                                                                  
  1985     7.4412    386.2(9)           396.1389          396.0921                                                                  
  1986     7.4448    385.1(9)           396.1769          396.1296                                                                  
  1987     7.4484    385.3(9)           396.2150          396.1672                                                                  
  1988     7.4520    385.7(9)           396.2531          396.2048                                                                  
  1989     7.4556    386.4(9)           396.2914          396.2426                                                                  
  1990     7.4592    386.0(9)           396.3297          396.2805                                                                  
  1991     7.4628    386.2(9)           396.3681          396.3183                                                                  
  1992     7.4664    384.9(9)           396.4065          396.3562                                                                  
  1993     7.4700    385.4(9)           396.4450          396.3942                                                                  
  1994     7.4736    385.2(9)           396.4836          396.4322                                                                  
  1995     7.4772    386.5(9)           396.5223          396.4704                                                                  
  1996     7.4808    386.9(9)           396.5696          396.5085                                                                  
  1997     7.4844    386.7(9)           396.6085          396.5468                                                                  
  1998     7.4880    385.7(9)           396.6475          396.5852                                                                  
  1999     7.4916    385.8(9)           396.6865          396.6235                                                                  
  2000     7.4952    387.0(9)           396.7255          396.6619                                                                  
  2001     7.4988    385.3(9)           396.7646          396.7004                                                                  
  2002     7.5024    385.3(9)           396.8038          396.7390                                                                  
  2003     7.5060    386.2(9)           396.8431          396.7776                                                                  
  2004     7.5096    384.7(9)           396.8824          396.8162                                                                  
  2005     7.5132    383.8(9)           396.9218          396.8550                                                                  
  2006     7.5168    386.2(9)           396.9614          396.8938                                                                  
  2007     7.5204    384.8(9)           397.0009          396.9327                                                                  
  2008     7.5240    386.8(9)           397.0406          396.9716                                                                  
  2009     7.5276    384.3(9)           397.0802          397.0105                                                                  
  2010     7.5312    386.6(9)           397.1198          397.0494                                                                  
  2011     7.5348    386.7(9)           397.1598          397.0886                                                                  
  2012     7.5384    385.4(9)           397.1996          397.1276                                                                  
  2013     7.5420    385.0(9)           397.2395          397.1668                                                                  
  2014     7.5456    385.8(9)           397.2797          397.2062                                                                  
  2015     7.5492    385.2(9)           397.3197          397.2454                                                                  
  2016     7.5528    385.7(9)           397.3600          397.2849                                                                  
  2017     7.5564    385.3(9)           397.4001          397.3242                                                                  
  2018     7.5600    384.9(9)           397.4404          397.3636                                                                  
  2019     7.5636    387.1(9)           397.4807          397.4030                                                                  
  2020     7.5672    386.5(9)           397.5212          397.4427                                                                  
  2021     7.5708    385.8(9)           397.5616          397.4822                                                                  
  2022     7.5744    385.9(9)           397.6022          397.5219                                                                  
  2023     7.5780    386.4(9)           397.6427          397.5615                                                                  
  2024     7.5816    384.5(9)           397.6835          397.6013                                                                  
  2025     7.5852    386.4(9)           397.7242          397.6411                                                                  
  2026     7.5888    384.6(9)           397.7649          397.6808                                                                  
  2027     7.5924    387.1(9)           397.8059          397.7208                                                                  
  2028     7.5960    385.8(9)           397.8468          397.7607                                                                  
  2029     7.5996    384.4(9)           397.8878          397.8007                                                                  
  2030     7.6032    384.2(9)           397.9289          397.8408                                                                  
  2031     7.6068    385.9(9)           397.9699          397.8807                                                                  
  2032     7.6104    385.6(9)           398.0113          397.9210                                                                  
  2033     7.6140    385.9(9)           398.0525          397.9610                                                                  
  2034     7.6176    386.1(9)           398.0938          398.0013                                                                  
  2035     7.6212    385.4(9)           398.1353          398.0415                                                                  
  2036     7.6248    384.5(9)           398.1768          398.0819                                                                  
  2037     7.6284    385.2(9)           398.2181          398.1220                                                                  
  2038     7.6320    385.3(9)           398.2599          398.1626                                                                  
  2039     7.6356    386.3(9)           398.3015          398.2029                                                                  
  2040     7.6392    385.4(9)           398.3432          398.2433                                                                  
  2041     7.6428    386.0(9)           398.3849          398.2838                                                                  
  2042     7.6464    385.4(9)           398.4268          398.3244                                                                  
  2043     7.6500    385.5(9)           398.4688          398.3649                                                                  
  2044     7.6536    386.0(9)           398.5107          398.4055                                                                  
  2045     7.6572    387.2(9)           398.5528          398.4462                                                                  
  2046     7.6608    385.6(9)           398.5970          398.4868                                                                  
  2047     7.6644    385.2(9)           398.6393          398.5276                                                                  
  2048     7.6680    385.3(9)           398.6816          398.5684                                                                  
  2049     7.6716    384.6(9)           398.7239          398.6091                                                                  
  2050     7.6752    385.9(9)           398.7663          398.6499                                                                  
  2051     7.6788    385.3(9)           398.8088          398.6908                                                                  
  2052     7.6824    385.3(9)           398.8514          398.7318                                                                  
  2053     7.6860    385.3(9)           398.8940          398.7726                                                                  
  2054     7.6896    386.5(9)           398.9367          398.8136                                                                  
  2055     7.6932    384.3(9)           398.9794          398.8546                                                                  
  2056     7.6968    385.8(9)           399.0223          398.8957                                                                  
  2057     7.7004    384.7(9)           399.0652          398.9366                                                                  
  2058     7.7040    386.6(9)           399.1081          398.9777                                                                  
  2059     7.7076    385.6(9)           399.1512          399.0189                                                                  
  2060     7.7112    385.5(9)           399.1944          399.0601                                                                  
  2061     7.7148    385.9(9)           399.2376          399.1013                                                                  
  2062     7.7184    386.8(9)           399.2810          399.1426                                                                  
  2063     7.7220    386.6(9)           399.3243          399.1837                                                                  
  2064     7.7256    389.4(9)           399.3677          399.2249                                                                  
  2065     7.7292    389.8(9)           399.4112          399.2662                                                                  
  2066     7.7328    390.9(10)           399.4547          399.3074                                                                 
  2067     7.7364    393.5(10)           399.4985          399.3489                                                                 
  2068     7.7400    392.5(10)           399.5423          399.3903                                                                 
  2069     7.7436    393.7(10)           399.5862          399.4316                                                                 
  2070     7.7472    394.3(10)           399.6301          399.4731                                                                 
  2071     7.7508    394.4(10)           399.6742          399.5145                                                                 
  2072     7.7544    392.7(10)           399.7184          399.5560                                                                 
  2073     7.7580    390.8(9)           399.7626          399.5975                                                                  
  2074     7.7616    388.2(9)           399.8069          399.6390                                                                  
  2075     7.7652    387.8(9)           399.8602          399.6806                                                                  
  2076     7.7688    386.2(9)           399.9048          399.7222                                                                  
  2077     7.7724    386.4(9)           399.9494          399.7637                                                                  
  2078     7.7760    385.9(10)           399.9943          399.8054                                                                 
  2079     7.7796    387.8(9)           400.0391          399.8470                                                                  
  2080     7.7832    386.2(9)           400.0842          399.8886                                                                  
  2081     7.7868    387.7(9)           400.1294          399.9303                                                                  
  2082     7.7904    386.7(9)           400.1746          399.9720                                                                  
  2083     7.7940    387.1(9)           400.2200          400.0137                                                                  
  2084     7.7976    385.7(9)           400.2654          400.0554                                                                  
  2085     7.8012    385.9(9)           400.3111          400.0972                                                                  
  2086     7.8048    385.2(9)           400.3568          400.1389                                                                  
  2087     7.8084    385.3(9)           400.4027          400.1806                                                                  
  2088     7.8120    386.7(9)           400.4489          400.2226                                                                  
  2089     7.8156    388.6(9)           400.4951          400.2643                                                                  
  2090     7.8192    387.2(9)           400.5413          400.3060                                                                  
  2091     7.8228    385.4(9)           400.5879          400.3480                                                                  
  2092     7.8264    384.8(9)           400.6345          400.3898                                                                  
  2093     7.8300    383.6(9)           400.6812          400.4315                                                                  
  2094     7.8336    385.4(9)           400.7283          400.4735                                                                  
  2095     7.8372    384.9(9)           400.7755          400.5154                                                                  
  2096     7.8408    385.7(9)           400.8228          400.5573                                                                  
  2097     7.8444    384.7(9)           400.8704          400.5992                                                                  
  2098     7.8480    384.1(9)           400.9182          400.6412                                                                  
  2099     7.8516    385.0(9)           400.9662          400.6830                                                                  
  2100     7.8552    386.2(9)           401.0144          400.7250                                                                  
  2101     7.8588    384.9(9)           401.0627          400.7669                                                                  
  2102     7.8624    385.4(9)           401.1115          400.8089                                                                  
  2103     7.8660    385.5(9)           401.1604          400.8509                                                                  
  2104     7.8696    386.1(9)           401.2096          400.8929                                                                  
  2105     7.8732    385.7(9)           401.2589          400.9347                                                                  
  2106     7.8768    386.0(9)           401.3089          400.9769                                                                  
  2107     7.8804    386.0(9)           401.3589          401.0189                                                                  
  2108     7.8840    386.9(9)           401.4093          401.0609                                                                  
  2109     7.8876    387.0(9)           401.4600          401.1028                                                                  
  2110     7.8912    386.7(9)           401.5111          401.1449                                                                  
  2111     7.8948    386.4(9)           401.5626          401.1870                                                                  
  2112     7.8984    386.2(9)           401.6143          401.2289                                                                  
  2113     7.9020    384.5(9)           401.6666          401.2709                                                                  
  2114     7.9056    385.2(9)           401.7192          401.3129                                                                  
  2115     7.9092    386.1(9)           401.7724          401.3550                                                                  
  2116     7.9128    385.4(9)           401.8261          401.3971                                                                  
  2117     7.9164    384.9(9)           401.8802          401.4391                                                                  
  2118     7.9200    384.9(9)           401.9348          401.4811                                                                  
  2119     7.9236    385.0(9)           401.9901          401.5231                                                                  
  2120     7.9272    384.3(9)           402.0459          401.5652                                                                  
  2121     7.9308    386.4(9)           402.1024          401.6072                                                                  
  2122     7.9344    385.8(9)           402.1597          401.6493                                                                  
  2123     7.9380    386.3(9)           402.2176          401.6913                                                                  
  2124     7.9416    386.3(9)           402.2763          401.7333                                                                  
  2125     7.9452    386.5(9)           402.3358          401.7754                                                                  
  2126     7.9488    384.6(9)           402.3963          401.8174                                                                  
  2127     7.9524    386.1(9)           402.4577          401.8594                                                                  
  2128     7.9560    386.0(9)           402.5202          401.9015                                                                  
  2129     7.9596    387.6(9)           402.5837          401.9435                                                                  
  2130     7.9632    385.1(9)           402.6483          401.9854                                                                  
  2131     7.9668    386.7(9)           402.7142          402.0274                                                                  
  2132     7.9704    387.1(9)           402.7816          402.0694                                                                  
  2133     7.9740    389.8(9)           402.8504          402.1115                                                                  
  2134     7.9776    390.9(10)           402.9208          402.1534                                                                 
  2135     7.9812    393.5(10)           402.9929          402.1954                                                                 
  2136     7.9848    393.9(10)           403.0668          402.2373                                                                 
  2137     7.9884    392.9(10)           403.1428          402.2794                                                                 
  2138     7.9920    393.0(10)           403.2210          402.3213                                                                 
  2139     7.9956    392.0(10)           403.3015          402.3632                                                                 
  2140     7.9992    391.7(10)           403.3846          402.4052                                                                 
  2141     8.0028    388.5(9)           403.4707          402.4471                                                                  
  2142     8.0064    388.6(9)           403.5598          402.4890                                                                  
  2143     8.0100    386.7(9)           403.6522          402.5309                                                                  
  2144     8.0136    385.0(9)           403.7485          402.5728                                                                  
  2145     8.0172    385.2(9)           403.8490          402.6147                                                                  
  2146     8.0208    388.1(9)           403.9539          402.6566                                                                  
  2147     8.0244    386.1(9)           404.0638          402.6983                                                                  
  2148     8.0280    387.3(9)           404.1794          402.7401                                                                  
  2149     8.0316    386.8(9)           404.3015          402.7820                                                                  
  2150     8.0352    387.5(9)           404.4305          402.8239                                                                  
  2151     8.0388    386.0(9)           404.5671          402.8657                                                                  
  2152     8.0424    387.3(9)           404.7126          402.9074                                                                  
  2153     8.0460    388.0(9)           404.8680          402.9492                                                                  
  2154     8.0496    388.9(9)           405.0346          402.9908                                                                  
  2155     8.0532    387.7(9)           405.2143          403.0327                                                                  
  2156     8.0568    388.8(9)           405.4084          403.0744                                                                  
  2157     8.0604    388.1(9)           405.6190          403.1160                                                                  
  2158     8.0640    388.7(9)           405.8490          403.1577                                                                  
  2159     8.0676    387.9(9)           406.1165          403.1994                                                                  
  2160     8.0712    388.8(9)           406.3951          403.2412                                                                  
  2161     8.0748    389.1(9)           406.7035          403.2827                                                                  
  2162     8.0784    387.8(9)           407.0479          403.3242                                                                  
  2163     8.0820    389.0(9)           407.4349          403.3658                                                                  
  2164     8.0856    390.8(9)           407.8723          403.4073                                                                  
  2165     8.0892    390.9(9)           408.3707          403.4488                                                                  
  2166     8.0928    390.2(9)           408.9438          403.4905                                                                  
  2167     8.0964    392.3(9)           409.6076          403.5319                                                                  
  2168     8.1000    392.4(10)           410.3840          403.5733                                                                 
  2169     8.1036    393.5(9)           411.3017          403.6147                                                                  
  2170     8.1072    392.9(10)           412.3996          403.6562                                                                 
  2171     8.1108    395.7(10)           413.7286          403.6977                                                                 
  2172     8.1144    397.0(10)           415.3614          403.7389                                                                 
  2173     8.1180    400.3(10)           417.4065          403.7803                                                                 
  2174     8.1216    403.7(10)           420.0426          403.8216                                                                 
  2175     8.1252    410.3(10)           423.6303          403.8629                                                                 
  2176     8.1288    418.2(10)           429.0241          403.9041                                                                 
  2177     8.1324    434.0(13)           438.2689          403.9454                                                                 
  2178     8.1360    462.9(19)           455.7083          403.9865                                                                 
  2179     8.1396    523(3)           488.9266          404.0278                                                                    
  2180     8.1432    620(4)           547.7248          404.0689                                                                    
  2181     8.1468    770(4)           639.1260          404.1101                                                                    
  2182     8.1504    891(3)           758.9079          404.1510                                                                    
  2183     8.1540    925.1(16)           882.7002          404.1921                                                                 
  2184     8.1576    935.7(15)           961.1305          404.2332                                                                 
  2185     8.1612    942.9(15)           945.5690          404.2741                                                                 
  2186     8.1648    916(3)           847.0101          404.3151                                                                    
  2187     8.1684    789(4)           720.3319          404.3561                                                                    
  2188     8.1720    596(4)           607.8119          404.3969                                                                    
  2189     8.1756    483(2)           526.8062          404.4379                                                                    
  2190     8.1792    439.9(15)           476.9693          404.4785                                                                 
  2191     8.1828    418.1(11)           449.6497          404.5194                                                                 
  2192     8.1864    408.4(10)           435.4537          404.5602                                                                 
  2193     8.1900    403.2(10)           427.8121          404.6009                                                                 
  2194     8.1936    401.5(10)           423.1957          404.6415                                                                 
  2195     8.1972    396.5(10)           420.0409          404.6823                                                                 
  2196     8.2008    395.7(10)           417.6974          404.7230                                                                 
  2197     8.2044    393.0(10)           415.8770          404.7634                                                                 
  2198     8.2080    392.9(10)           414.4291          404.8040                                                                 
  2199     8.2116    391.3(10)           413.2605          404.8445                                                                 
  2200     8.2152    391.9(9)           412.3062          404.8849                                                                  
  2201     8.2188    391.3(10)           411.5187          404.9254                                                                 
  2202     8.2224    390.8(9)           410.8624          404.9658                                                                  
  2203     8.2260    389.7(9)           410.3120          405.0061                                                                  
  2204     8.2296    389.4(9)           409.8469          405.0464                                                                  
  2205     8.2332    389.9(9)           409.4512          405.0866                                                                  
  2206     8.2368    390.3(10)           409.1134          405.1270                                                                 
  2207     8.2404    389.9(9)           408.8235          405.1671                                                                  
  2208     8.2440    388.7(9)           408.5738          405.2072                                                                  
  2209     8.2476    388.8(9)           408.3580          405.2473                                                                  
  2210     8.2512    388.6(9)           408.1714          405.2875                                                                  
  2211     8.2548    389.5(9)           408.0093          405.3275                                                                  
  2212     8.2584    388.6(9)           407.8683          405.3674                                                                  
  2213     8.2620    388.5(9)           407.7458          405.4073                                                                  
  2214     8.2656    389.0(9)           407.6394          405.4471                                                                  
  2215     8.2692    389.6(9)           407.5470          405.4870                                                                  
  2216     8.2728    387.7(9)           407.4668          405.5268                                                                  
  2217     8.2764    391.2(9)           407.3975          405.5666                                                                  
  2218     8.2800    388.9(9)           407.3376          405.6063                                                                  
  2219     8.2836    389.1(9)           407.2862          405.6458                                                                  
  2220     8.2872    388.8(9)           407.2424          405.6855                                                                  
  2221     8.2908    388.0(9)           407.2053          405.7250                                                                  
  2222     8.2944    387.0(9)           407.1742          405.7645                                                                  
  2223     8.2980    388.5(9)           407.1485          405.8039                                                                  
  2224     8.3016    389.0(9)           407.1279          405.8434                                                                  
  2225     8.3052    389.0(9)           407.1116          405.8828                                                                  
  2226     8.3088    388.2(9)           407.0993          405.9221                                                                  
  2227     8.3124    389.4(9)           407.0904          405.9612                                                                  
  2228     8.3160    388.5(9)           407.0851          406.0005                                                                  
  2229     8.3196    389.3(9)           407.0826          406.0396                                                                  
  2230     8.3232    388.2(9)           407.0830          406.0788                                                                  
  2231     8.3268    388.0(9)           407.0859          406.1179                                                                  
  2232     8.3304    388.1(9)           407.0910          406.1568                                                                  
  2233     8.3340    388.1(9)           407.0983          406.1957                                                                  
  2234     8.3376    390.3(9)           407.1075          406.2347                                                                  
  2235     8.3412    389.1(9)           407.1184          406.2734                                                                  
  2236     8.3448    388.9(9)           407.1311          406.3122                                                                  
  2237     8.3484    388.2(9)           407.1453          406.3509                                                                  
  2238     8.3520    389.9(9)           407.1609          406.3896                                                                  
  2239     8.3556    388.0(9)           407.1778          406.4282                                                                  
  2240     8.3592    388.5(9)           407.1959          406.4667                                                                  
  2241     8.3628    387.4(9)           407.2152          406.5053                                                                  
  2242     8.3664    388.0(9)           407.2354          406.5436                                                                  
  2243     8.3700    388.7(9)           407.2568          406.5821                                                                  
  2244     8.3736    390.0(9)           407.2791          406.6205                                                                  
  2245     8.3772    389.1(9)           407.3020          406.6586                                                                  
  2246     8.3808    388.8(9)           407.3260          406.6969                                                                  
  2247     8.3844    388.1(9)           407.3504          406.7349                                                                  
  2248     8.3880    388.5(9)           407.3759          406.7732                                                                  
  2249     8.3916    388.7(9)           407.4018          406.8111                                                                  
  2250     8.3952    388.8(9)           407.4285          406.8492                                                                  
  2251     8.3988    389.3(9)           407.4556          406.8870                                                                  
  2252     8.4024    388.5(9)           407.4834          406.9249                                                                  
  2253     8.4060    388.5(9)           407.5117          406.9627                                                                  
  2254     8.4096    388.9(9)           407.5404          407.0004                                                                  
  2255     8.4132    388.2(9)           407.5696          407.0380                                                                  
  2256     8.4168    388.9(9)           407.5992          407.0756                                                                  
  2257     8.4204    389.7(9)           407.6292          407.1131                                                                  
  2258     8.4240    388.8(9)           407.6596          407.1505                                                                  
  2259     8.4276    390.9(10)           407.6905          407.1879                                                                 
  2260     8.4312    389.7(9)           407.7218          407.2253                                                                  
  2261     8.4348    388.5(9)           407.7533          407.2626                                                                  
  2262     8.4384    389.2(9)           407.7851          407.2997                                                                  
  2263     8.4420    391.7(9)           407.8173          407.3369                                                                  
  2264     8.4456    390.0(10)           407.8498          407.3740                                                                 
  2265     8.4492    390.2(9)           407.8825          407.4109                                                                  
  2266     8.4528    389.8(10)           407.9156          407.4479                                                                 
  2267     8.4564    390.1(9)           407.9489          407.4848                                                                  
  2268     8.4600    389.8(10)           407.9824          407.5215                                                                 
  2269     8.4636    389.8(9)           408.0163          407.5583                                                                  
  2270     8.4672    389.9(10)           408.0504          407.5950                                                                 
  2271     8.4708    391.5(10)           408.0847          407.6316                                                                 
  2272     8.4744    390.9(10)           408.1192          407.6680                                                                 
  2273     8.4780    389.8(9)           408.1540          407.7045                                                                  
  2274     8.4816    388.5(9)           408.1891          407.7409                                                                  
  2275     8.4852    390.5(10)           408.2242          407.7772                                                                 
  2276     8.4888    391.6(10)           408.2596          407.8134                                                                 
  2277     8.4924    391.0(10)           408.2953          407.8495                                                                 
  2278     8.4960    389.1(9)           408.3312          407.8856                                                                  
  2279     8.4996    390.3(9)           408.3673          407.9216                                                                  
  2280     8.5032    391.3(9)           408.4037          407.9576                                                                  
  2281     8.5068    388.9(9)           408.4403          407.9935                                                                  
  2282     8.5104    391.0(10)           408.4770          408.0292                                                                 
  2283     8.5140    390.4(10)           408.5140          408.0649                                                                 
  2284     8.5176    389.2(9)           408.5512          408.1005                                                                  
  2285     8.5212    391.3(10)           408.5887          408.1361                                                                 
  2286     8.5248    391.7(10)           408.6266          408.1717                                                                 
  2287     8.5284    389.8(10)           408.6646          408.2071                                                                 
  2288     8.5320    390.7(9)           408.7029          408.2424                                                                  
  2289     8.5356    390.3(10)           408.7415          408.2777                                                                 
  2290     8.5392    390.9(10)           408.7803          408.3129                                                                 
  2291     8.5428    389.3(10)           408.8194          408.3480                                                                 
  2292     8.5464    390.2(10)           408.8588          408.3829                                                                 
  2293     8.5500    390.8(10)           408.8987          408.4180                                                                 
  2294     8.5536    390.4(10)           408.9388          408.4528                                                                 
  2295     8.5572    389.4(10)           408.9794          408.4876                                                                 
  2296     8.5608    389.4(10)           409.0203          408.5222                                                                 
  2297     8.5644    390.2(10)           409.0616          408.5568                                                                 
  2298     8.5680    390.5(10)           409.1035          408.5914                                                                 
  2299     8.5716    390.6(10)           409.1458          408.6259                                                                 
  2300     8.5752    391.8(10)           409.1888          408.6603                                                                 
  2301     8.5788    391.1(10)           409.2322          408.6946                                                                 
  2302     8.5824    390.3(10)           409.2763          408.7289                                                                 
  2303     8.5860    392.0(10)           409.3210          408.7629                                                                 
  2304     8.5896    390.9(10)           409.3664          408.7970                                                                 
  2305     8.5932    391.3(10)           409.4127          408.8309                                                                 
  2306     8.5968    391.1(10)           409.4599          408.8648                                                                 
  2307     8.6004    390.3(9)           409.5080          408.8987                                                                  
  2308     8.6040    391.1(10)           409.5573          408.9324                                                                 
  2309     8.6076    392.7(10)           409.6076          408.9660                                                                 
  2310     8.6112    391.9(10)           409.6594          408.9995                                                                 
  2311     8.6148    390.9(10)           409.7126          409.0330                                                                 
  2312     8.6184    391.1(10)           409.7674          409.0664                                                                 
  2313     8.6220    392.6(10)           409.8240          409.0995                                                                 
  2314     8.6256    393.2(10)           409.8828          409.1328                                                                 
  2315     8.6292    392.9(10)           409.9441          409.1659                                                                 
  2316     8.6328    391.5(10)           410.0079          409.1989                                                                 
  2317     8.6364    392.7(10)           410.0750          409.2318                                                                 
  2318     8.6400    391.2(10)           410.1458          409.2648                                                                 
  2319     8.6436    392.6(10)           410.2205          409.2974                                                                 
  2320     8.6472    392.7(10)           410.3003          409.3300                                                                 
  2321     8.6508    392.5(10)           410.3859          409.3626                                                                 
  2322     8.6544    392.6(10)           410.4784          409.3951                                                                 
  2323     8.6580    394.1(10)           410.6593          409.4274                                                                 
  2324     8.6616    394.2(10)           410.7708          409.4598                                                                 
  2325     8.6652    392.7(10)           410.8945          409.4919                                                                 
  2326     8.6688    394.1(10)           411.0335          409.5242                                                                 
  2327     8.6724    395.1(10)           411.1918          409.5562                                                                 
  2328     8.6760    394.1(10)           411.3744          409.5881                                                                 
  2329     8.6796    397.3(10)           411.5889          409.6199                                                                 
  2330     8.6832    397.9(10)           411.8461          409.6517                                                                 
  2331     8.6868    396.5(10)           412.1639          409.6833                                                                 
  2332     8.6904    398.9(10)           412.5780          409.7148                                                                 
  2333     8.6940    400.4(10)           413.1713          409.7462                                                                 
  2334     8.6976    401.2(10)           414.1396          409.7777                                                                 
  2335     8.7012    401.9(10)           415.8943          409.8090                                                                 
  2336     8.7048    413.6(10)           419.1514          409.8402                                                                 
  2337     8.7084    428.4(13)           424.8404          409.8712                                                                 
  2338     8.7120    457.2(17)           433.6514          409.9022                                                                 
  2339     8.7156    487.0(15)           445.2525          409.9330                                                                 
  2340     8.7192    507.0(12)           457.4453          409.9638                                                                 
  2341     8.7228    513.9(11)           465.6133          409.9946                                                                 
  2342     8.7264    514.2(11)           464.8735          410.0251                                                                 
  2343     8.7300    505.0(14)           455.8231          410.0555                                                                 
  2344     8.7336    472.7(20)           443.6570          410.0860                                                                 
  2345     8.7372    436.3(16)           432.6247          410.1163                                                                 
  2346     8.7408    417.7(10)           424.5627          410.1464                                                                 
  2347     8.7444    411.0(10)           419.5590          410.1766                                                                 
  2348     8.7480    408.2(10)           416.8369          410.2065                                                                 
  2349     8.7516    407.9(10)           415.4909          410.2365                                                                 
  2350     8.7552    408.6(10)           414.8600          410.2663                                                                 
  2351     8.7588    408.2(10)           414.5797          410.2958                                                                 
  2352     8.7624    406.4(10)           414.4854          410.3255                                                                 
  2353     8.7660    406.1(10)           414.5122          410.3550                                                                 
  2354     8.7696    403.5(10)           414.6372          410.3845                                                                 
  2355     8.7732    401.5(10)           414.8541          410.4136                                                                 
  2356     8.7768    400.0(10)           415.1674          410.4428                                                                 
  2357     8.7804    400.6(10)           415.5893          410.4719                                                                 
  2358     8.7840    399.6(10)           416.1412          410.5009                                                                 
  2359     8.7876    401.6(10)           416.8563          410.5298                                                                 
  2360     8.7912    401.9(10)           417.7918          410.5585                                                                 
  2361     8.7948    404.0(10)           419.0590          410.5871                                                                 
  2362     8.7984    406.8(10)           420.9080          410.6157                                                                 
  2363     8.8020    411.0(10)           423.9343          410.6440                                                                 
  2364     8.8056    416.3(10)           429.4583          410.6725                                                                 
  2365     8.8092    429.2(13)           439.9416          410.7007                                                                 
  2366     8.8128    453.7(17)           458.9201          410.7289                                                                 
  2367     8.8164    500(2)           489.6878          410.7569                                                                    
  2368     8.8200    563(2)           532.6897          410.7848                                                                    
  2369     8.8236    611.2(19)           581.8917          410.8126                                                                 
  2370     8.8272    634.6(13)           621.8849          410.8403                                                                 
  2371     8.8308    642.7(12)           631.3315          410.8679                                                                 
  2372     8.8344    629.2(18)           603.6882          410.8953                                                                 
  2373     8.8380    577(3)           556.4093          410.9227                                                                    
  2374     8.8416    497(2)           509.2137          410.9500                                                                    
  2375     8.8452    444.3(15)           472.3282          410.9771                                                                 
  2376     8.8488    424.8(11)           448.0066          411.0042                                                                 
  2377     8.8524    415.2(10)           433.9536          411.0311                                                                 
  2378     8.8560    410.8(10)           426.4612          411.0579                                                                 
  2379     8.8596    408.1(10)           422.4865          411.0845                                                                 
  2380     8.8632    406.3(10)           420.2043          411.1111                                                                 
  2381     8.8668    404.9(10)           418.7240          411.1377                                                                 
  2382     8.8704    402.2(10)           417.6611          411.1639                                                                 
  2383     8.8740    402.6(10)           416.8526          411.1903                                                                 
  2384     8.8776    401.2(10)           416.2198          411.2163                                                                 
  2385     8.8812    400.0(10)           415.7164          411.2424                                                                 
  2386     8.8848    400.7(10)           415.3113          411.2683                                                                 
  2387     8.8884    399.5(10)           414.9827          411.2942                                                                 
  2388     8.8920    398.2(10)           414.7145          411.3198                                                                 
  2389     8.8956    399.8(10)           414.4946          411.3454                                                                 
  2390     8.8992    399.1(10)           414.3136          411.3707                                                                 
  2391     8.9028    397.3(10)           414.1650          411.3962                                                                 
  2392     8.9064    398.0(10)           414.0428          411.4214                                                                 
  2393     8.9100    398.9(10)           413.9427          411.4465                                                                 
  2394     8.9136    399.5(10)           413.8614          411.4714                                                                 
  2395     8.9172    398.2(10)           413.7962          411.4963                                                                 
  2396     8.9208    398.5(10)           413.7450          411.5211                                                                 
  2397     8.9244    399.8(10)           413.7056          411.5458                                                                 
  2398     8.9280    398.8(10)           413.6766          411.5701                                                                 
  2399     8.9316    399.6(10)           413.6574          411.5947                                                                 
  2400     8.9352    399.3(10)           413.6464          411.6189                                                                 
  2401     8.9388    400.6(10)           413.6429          411.6431                                                                 
  2402     8.9424    399.8(10)           413.6465          411.6672                                                                 
  2403     8.9460    400.1(10)           413.6562          411.6910                                                                 
  2404     8.9496    397.7(10)           413.6720          411.7149                                                                 
  2405     8.9532    398.2(10)           413.6935          411.7386                                                                 
  2406     8.9568    400.0(10)           413.7202          411.7621                                                                 
  2407     8.9604    399.5(10)           413.7520          411.7856                                                                 
  2408     8.9640    399.2(10)           413.7888          411.8089                                                                 
  2409     8.9676    399.6(10)           413.8307          411.8321                                                                 
  2410     8.9712    398.8(10)           413.8774          411.8553                                                                 
  2411     8.9748    400.9(10)           413.9290          411.8782                                                                 
  2412     8.9784    399.4(10)           413.9856          411.9010                                                                 
  2413     8.9820    400.2(10)           414.0473          411.9237                                                                 
  2414     8.9856    400.8(10)           414.1145          411.9464                                                                 
  2415     8.9892    399.7(10)           414.1870          411.9688                                                                 
  2416     8.9928    400.6(10)           414.2653          411.9911                                                                 
  2417     8.9964    400.3(10)           414.3498          412.0133                                                                 
  2418     9.0000    400.0(10)           414.4409          412.0355                                                                 
  2419     9.0036    400.0(10)           414.5389          412.0575                                                                 
  2420     9.0072    399.7(10)           414.6445          412.0793                                                                 
  2421     9.0108    399.0(10)           414.7582          412.1010                                                                 
  2422     9.0144    399.6(10)           414.8811          412.1227                                                                 
  2423     9.0180    400.2(10)           415.0135          412.1440                                                                 
  2424     9.0216    401.7(10)           415.1570          412.1654                                                                 
  2425     9.0252    400.8(10)           415.3123          412.1866                                                                 
  2426     9.0288    402.1(10)           415.4810          412.2077                                                                 
  2427     9.0324    401.0(10)           415.6645          412.2286                                                                 
  2428     9.0360    402.9(10)           415.8647          412.2495                                                                 
  2429     9.0396    401.5(10)           416.0838          412.2703                                                                 
  2430     9.0432    402.2(10)           416.3242          412.2908                                                                 
  2431     9.0468    402.3(10)           416.5888          412.3112                                                                 
  2432     9.0504    403.6(10)           416.8813          412.3316                                                                 
  2433     9.0540    401.3(10)           417.2060          412.3517                                                                 
  2434     9.0576    403.2(10)           417.5680          412.3719                                                                 
  2435     9.0612    403.3(10)           417.9730          412.3917                                                                 
  2436     9.0648    404.5(10)           418.4290          412.4116                                                                 
  2437     9.0684    404.0(10)           418.9454          412.4313                                                                 
  2438     9.0720    405.5(10)           419.5331          412.4508                                                                 
  2439     9.0756    404.2(10)           420.2071          412.4702                                                                 
  2440     9.0792    404.5(10)           420.9861          412.4896                                                                 
  2441     9.0828    406.0(10)           421.8933          412.5086                                                                 
  2442     9.0864    408.0(10)           422.9595          412.5278                                                                 
  2443     9.0900    410.2(10)           424.2253          412.5465                                                                 
  2444     9.0936    408.3(10)           425.7477          412.5652                                                                 
  2445     9.0972    409.8(10)           427.6047          412.5840                                                                 
  2446     9.1008    412.1(10)           429.9160          412.6025                                                                 
  2447     9.1044    414.6(10)           432.9112          412.6208                                                                 
  2448     9.1080    418.3(10)           437.0741          412.6391                                                                 
  2449     9.1116    424.8(10)           443.5199          412.6572                                                                 
  2450     9.1152    434.0(11)           454.6489          412.6751                                                                 
  2451     9.1188    451.9(12)           474.8293          412.6929                                                                 
  2452     9.1224    483(2)           510.1926          412.7106                                                                    
  2453     9.1260    554(3)           566.3160          412.7282                                                                    
  2454     9.1296    639(3)           643.7476          412.7456                                                                    
  2455     9.1332    708(2)           732.1208          412.7628                                                                    
  2456     9.1368    737.1(16)           805.1095          412.7801                                                                 
  2457     9.1404    755.0(13)           827.2854          412.7971                                                                 
  2458     9.1440    750.7(15)           789.7337          412.8139                                                                 
  2459     9.1476    711(2)           722.8878          412.8306                                                                    
  2460     9.1512    653(2)           658.9659          412.8473                                                                    
  2461     9.1548    619.1(16)           612.9921          412.8637                                                                 
  2462     9.1584    608.2(12)           585.2782          412.8801                                                                 
  2463     9.1620    605.4(12)           567.7760          412.8963                                                                 
  2464     9.1656    596.8(12)           551.8284          412.9124                                                                 
  2465     9.1692    578.9(18)           533.7101          412.9282                                                                 
  2466     9.1728    537(2)           514.2894          412.9440                                                                    
  2467     9.1764    484.9(18)           495.7014          412.9596                                                                 
  2468     9.1800    455.1(13)           479.3708          412.9751                                                                 
  2469     9.1836    439.5(11)           465.8299          412.9905                                                                 
  2470     9.1872    428.2(10)           455.0638          413.0057                                                                 
  2471     9.1908    421.2(10)           446.7492          413.0209                                                                 
  2472     9.1944    418.5(10)           440.4518          413.0358                                                                 
  2473     9.1980    415.4(10)           435.7294          413.0506                                                                 
  2474     9.2016    413.9(10)           432.1827          413.0653                                                                 
  2475     9.2052    411.7(10)           429.4832          413.0797                                                                 
  2476     9.2088    412.9(10)           427.3858          413.0942                                                                 
  2477     9.2124    412.1(10)           425.7183          413.1085                                                                 
  2478     9.2160    412.1(10)           424.3633          413.1224                                                                 
  2479     9.2196    409.4(10)           423.2389          413.1365                                                                 
  2480     9.2232    409.8(10)           422.2926          413.1503                                                                 
  2481     9.2268    411.0(10)           421.4875          413.1639                                                                 
  2482     9.2304    410.5(10)           420.7961          413.1776                                                                 
  2483     9.2340    407.8(10)           420.1975          413.1908                                                                 
  2484     9.2376    407.4(10)           419.6768          413.2040                                                                 
  2485     9.2412    407.8(10)           419.2218          413.2173                                                                 
  2486     9.2448    409.1(10)           418.8217          413.2302                                                                 
  2487     9.2484    407.9(10)           418.4687          413.2430                                                                 
  2488     9.2520    405.8(10)           418.1562          413.2556                                                                 
  2489     9.2556    406.2(10)           417.8786          413.2682                                                                 
  2490     9.2592    407.4(10)           417.6312          413.2806                                                                 
  2491     9.2628    407.6(10)           417.4099          413.2928                                                                 
  2492     9.2664    408.8(10)           417.2119          413.3048                                                                 
  2493     9.2700    408.8(10)           417.0344          413.3168                                                                 
  2494     9.2736    409.0(10)           416.8746          413.3286                                                                 
  2495     9.2772    409.1(10)           416.7309          413.3403                                                                 
  2496     9.2808    408.2(10)           416.6012          413.3517                                                                 
  2497     9.2844    407.6(10)           416.4844          413.3632                                                                 
  2498     9.2880    407.9(10)           416.3788          413.3743                                                                 
  2499     9.2916    409.5(10)           416.2836          413.3854                                                                 
  2500     9.2952    408.3(10)           416.1976          413.3964                                                                 
  2501     9.2988    407.9(10)           416.1201          413.4072                                                                 
  2502     9.3024    407.3(10)           416.0501          413.4177                                                                 
  2503     9.3060    409.1(10)           416.0076          413.4282                                                                 
  2504     9.3096    406.6(10)           415.9511          413.4385                                                                 
  2505     9.3132    408.1(10)           415.9007          413.4487                                                                 
  2506     9.3168    407.2(10)           415.8557          413.4588                                                                 
  2507     9.3204    408.8(10)           415.8158          413.4686                                                                 
  2508     9.3240    407.9(10)           415.7805          413.4783                                                                 
  2509     9.3276    409.2(10)           415.7497          413.4880                                                                 
  2510     9.3312    408.2(10)           415.7228          413.4974                                                                 
  2511     9.3348    408.7(10)           415.6998          413.5067                                                                 
  2512     9.3384    409.6(10)           415.6803          413.5157                                                                 
  2513     9.3420    410.6(10)           415.6644          413.5247                                                                 
  2514     9.3456    408.9(10)           415.6518          413.5336                                                                 
  2515     9.3492    407.6(10)           415.6423          413.5424                                                                 
  2516     9.3528    408.8(10)           415.6357          413.5509                                                                 
  2517     9.3564    408.7(10)           415.6320          413.5592                                                                 
  2518     9.3600    410.9(10)           415.6311          413.5674                                                                 
  2519     9.3636    409.8(10)           415.6330          413.5756                                                                 
  2520     9.3672    411.2(10)           415.6374          413.5834                                                                 
  2521     9.3708    408.7(10)           415.6445          413.5912                                                                 
  2522     9.3744    410.1(10)           415.6542          413.5989                                                                 
  2523     9.3780    409.1(10)           415.6662          413.6063                                                                 
  2524     9.3816    410.5(10)           415.6810          413.6136                                                                 
  2525     9.3852    411.2(10)           415.6983          413.6208                                                                 
  2526     9.3888    410.3(10)           415.7179          413.6277                                                                 
  2527     9.3924    410.2(10)           415.7402          413.6346                                                                 
  2528     9.3960    412.5(10)           415.7653          413.6414                                                                 
  2529     9.3996    410.8(10)           415.7929          413.6479                                                                 
  2530     9.4032    411.8(10)           415.8232          413.6543                                                                 
  2531     9.4068    411.5(10)           415.8563          413.6605                                                                 
  2532     9.4104    413.6(10)           415.8924          413.6666                                                                 
  2533     9.4140    413.9(10)           415.9313          413.6725                                                                 
  2534     9.4176    413.6(10)           415.9734          413.6783                                                                 
  2535     9.4212    412.6(10)           416.0189          413.6840                                                                 
  2536     9.4248    413.5(10)           416.0675          413.6893                                                                 
  2537     9.4284    412.7(10)           416.1197          413.6946                                                                 
  2538     9.4320    413.5(10)           416.1759          413.6998                                                                 
  2539     9.4356    413.8(10)           416.2360          413.7048                                                                 
  2540     9.4392    413.7(10)           416.3002          413.7096                                                                 
  2541     9.4428    415.5(10)           416.3691          413.7144                                                                 
  2542     9.4464    412.9(10)           416.4427          413.7189                                                                 
  2543     9.4500    413.5(10)           416.5213          413.7233                                                                 
  2544     9.4536    412.4(10)           416.6054          413.7274                                                                 
  2545     9.4572    413.6(10)           416.6955          413.7315                                                                 
  2546     9.4608    411.0(10)           416.7918          413.7353                                                                 
  2547     9.4644    412.6(10)           416.8951          413.7391                                                                 
  2548     9.4680    413.3(10)           417.0056          413.7426                                                                 
  2549     9.4716    413.2(10)           417.1244          413.7461                                                                 
  2550     9.4752    413.1(10)           417.2518          413.7493                                                                 
  2551     9.4788    416.1(10)           417.3887          413.7524                                                                 
  2552     9.4824    414.6(10)           417.5361          413.7554                                                                 
  2553     9.4860    417.3(10)           417.6950          413.7582                                                                 
  2554     9.4896    417.2(10)           417.8662          413.7608                                                                 
  2555     9.4932    421.0(10)           418.0513          413.7633                                                                 
  2556     9.4968    421.6(10)           418.2517          413.7656                                                                 
  2557     9.5004    423.3(10)           418.4689          413.7678                                                                 
  2558     9.5040    425.7(10)           418.7050          413.7698                                                                 
  2559     9.5076    425.2(10)           418.9619          413.7716                                                                 
  2560     9.5112    424.5(10)           419.2423          413.7734                                                                 
  2561     9.5148    421.3(10)           419.5486          413.7748                                                                 
  2562     9.5184    420.1(10)           419.8843          413.7761                                                                 
  2563     9.5220    419.0(10)           420.2535          413.7773                                                                 
  2564     9.5256    418.3(10)           420.6604          413.7784                                                                 
  2565     9.5292    418.8(10)           421.1096          413.7792                                                                 
  2566     9.5328    419.8(10)           421.6086          413.7800                                                                 
  2567     9.5364    421.3(10)           422.1638          413.7806                                                                 
  2568     9.5400    421.5(10)           422.7835          413.7809                                                                 
  2569     9.5436    421.4(10)           423.4785          413.7811                                                                 
  2570     9.5472    421.6(10)           424.2621          413.7812                                                                 
  2571     9.5508    424.8(10)           425.1487          413.7810                                                                 
  2572     9.5544    427.5(10)           426.1568          413.7808                                                                 
  2573     9.5580    429.2(10)           427.3098          413.7803                                                                 
  2574     9.5616    430.8(10)           428.6373          413.7797                                                                 
  2575     9.5652    434.5(10)           430.1741          413.7789                                                                 
  2576     9.5688    441.0(11)           431.9674          413.7781                                                                 
  2577     9.5724    446.2(10)           434.0772          413.7769                                                                 
  2578     9.5760    451.7(10)           436.5807          413.7758                                                                 
  2579     9.5796    456.0(10)           439.5784          413.7743                                                                 
  2580     9.5832    461.3(10)           443.2093          413.7728                                                                 
  2581     9.5868    462.5(10)           447.6650          413.7709                                                                 
  2582     9.5904    467.3(10)           453.2126          413.7690                                                                 
  2583     9.5940    470.3(10)           460.2813          413.7671                                                                 
  2584     9.5976    481.3(12)           469.6660          413.7647                                                                 
  2585     9.6012    494.8(12)           483.0912          413.7623                                                                 
  2586     9.6048    518.6(18)           504.5709          413.7599                                                                 
  2587     9.6084    561(2)           542.9049          413.7571                                                                    
  2588     9.6120    638(3)           614.5220          413.7542                                                                    
  2589     9.6156    789(5)           743.3000          413.7510                                                                    
  2590     9.6192    1069(7)           953.0039          413.7478                                                                   
  2591     9.6228    1477(7)          1249.7574          413.7445                                                                   
  2592     9.6264    1811(6)          1598.5115          413.7409                                                                   
  2593     9.6300    2000(5)          1900.8685          413.7373                                                                   
  2594     9.6336    2076(3)          2006.5629          413.7333                                                                   
  2595     9.6372    2019(5)          1844.1077          413.7292                                                                   
  2596     9.6408    1673(8)          1518.7930          413.7250                                                                   
  2597     9.6444    1126(8)          1176.1119          413.7205                                                                   
  2598     9.6480    776(5)           897.7515          413.7161                                                                    
  2599     9.6516    624(3)           707.7301          413.7113                                                                    
  2600     9.6552    552(2)           594.1802          413.7064                                                                    
  2601     9.6588    514.5(16)           531.9785          413.7013                                                                 
  2602     9.6624    490.4(14)           498.5493          413.6961                                                                 
  2603     9.6660    474.6(11)           479.4237          413.6907                                                                 
  2604     9.6696    465.3(10)           467.1517          413.6852                                                                 
  2605     9.6732    456.7(10)           458.3791          413.6796                                                                 
  2606     9.6768    449.3(10)           451.6884          413.6736                                                                 
  2607     9.6804    444.9(10)           446.4053          413.6675                                                                 
  2608     9.6840    441.4(10)           442.1448          413.6612                                                                 
  2609     9.6876    437.9(10)           438.6566          413.6549                                                                 
  2610     9.6912    435.2(10)           435.7670          413.6483                                                                 
  2611     9.6948    432.2(10)           433.3461          413.6415                                                                 
  2612     9.6984    430.6(10)           431.3013          413.6346                                                                 
  2613     9.7020    429.3(10)           429.5565          413.6275                                                                 
  2614     9.7056    430.1(10)           428.0574          413.6202                                                                 
  2615     9.7092    428.4(10)           426.7593          413.6129                                                                 
  2616     9.7128    428.7(10)           425.6271          413.6053                                                                 
  2617     9.7164    430.6(10)           424.6343          413.5975                                                                 
  2618     9.7200    431.4(10)           423.7591          413.5895                                                                 
  2619     9.7236    429.9(10)           422.9834          413.5814                                                                 
  2620     9.7272    432.2(10)           422.2919          413.5731                                                                 
  2621     9.7308    429.6(10)           421.6735          413.5646                                                                 
  2622     9.7344    429.5(10)           421.1180          413.5562                                                                 
  2623     9.7380    425.1(10)           420.6164          413.5473                                                                 
  2624     9.7416    422.9(10)           420.1624          413.5384                                                                 
  2625     9.7452    421.5(10)           419.7499          413.5291                                                                 
  2626     9.7488    423.8(10)           419.3741          413.5199                                                                 
  2627     9.7524    423.8(10)           419.0301          413.5104                                                                 
  2628     9.7560    423.3(10)           418.7148          413.5007                                                                 
  2629     9.7596    421.2(10)           418.4249          413.4909                                                                 
  2630     9.7632    421.4(10)           418.1574          413.4810                                                                 
  2631     9.7668    421.6(10)           417.9101          413.4708                                                                 
  2632     9.7704    422.3(10)           417.6809          413.4604                                                                 
  2633     9.7740    422.8(10)           417.4681          413.4500                                                                 
  2634     9.7776    421.7(10)           417.2698          413.4392                                                                 
  2635     9.7812    421.8(10)           417.0850          413.4285                                                                 
  2636     9.7848    422.5(10)           416.9121          413.4174                                                                 
  2637     9.7884    422.8(10)           416.7501          413.4062                                                                 
  2638     9.7920    422.8(10)           416.5981          413.3949                                                                 
  2639     9.7956    423.8(10)           416.4551          413.3833                                                                 
  2640     9.7992    422.0(10)           416.3205          413.3716                                                                 
  2641     9.8028    422.9(10)           416.1828          413.3597                                                                 
  2642     9.8064    422.0(10)           416.0627          413.3477                                                                 
  2643     9.8100    423.2(10)           415.9490          413.3354                                                                 
  2644     9.8136    422.9(10)           415.8412          413.3229                                                                 
  2645     9.8172    423.4(10)           415.7387          413.3104                                                                 
  2646     9.8208    422.2(10)           415.6413          413.2976                                                                 
  2647     9.8244    421.5(10)           415.5486          413.2847                                                                 
  2648     9.8280    421.1(10)           415.4600          413.2716                                                                 
  2649     9.8316    422.3(10)           415.3753          413.2583                                                                 
  2650     9.8352    422.4(10)           415.2944          413.2449                                                                 
  2651     9.8388    424.1(10)           415.2169          413.2312                                                                 
  2652     9.8424    424.5(10)           415.1425          413.2174                                                                 
  2653     9.8460    425.2(10)           415.0712          413.2035                                                                 
  2654     9.8496    423.5(10)           415.0024          413.1893                                                                 
  2655     9.8532    424.0(10)           414.9364          413.1750                                                                 
  2656     9.8568    422.2(10)           414.8727          413.1605                                                                 
  2657     9.8604    423.7(10)           414.8112          413.1458                                                                 
  2658     9.8640    422.4(10)           414.7518          413.1309                                                                 
  2659     9.8676    422.9(10)           414.6944          413.1159                                                                 
  2660     9.8712    423.3(10)           414.6388          413.1007                                                                 
  2661     9.8748    422.9(10)           414.5850          413.0853                                                                 
  2662     9.8784    424.3(10)           414.5327          413.0697                                                                 
  2663     9.8820    423.9(10)           414.4821          413.0541                                                                 
  2664     9.8856    424.8(10)           414.4329          413.0382                                                                 
  2665     9.8892    425.6(10)           414.3849          413.0221                                                                 
  2666     9.8928    426.4(10)           414.3383          413.0059                                                                 
  2667     9.8964    425.7(10)           414.2927          412.9893                                                                 
  2668     9.9000    426.3(10)           414.2484          412.9727                                                                 
  2669     9.9036    423.6(10)           414.2427          412.9560                                                                 
  2670     9.9072    426.3(10)           414.2007          412.9390                                                                 
  2671     9.9108    423.9(10)           414.1596          412.9218                                                                 
  2672     9.9144    424.9(10)           414.1195          412.9044                                                                 
  2673     9.9180    423.8(10)           414.0803          412.8870                                                                 
  2674     9.9216    425.0(10)           414.0419          412.8694                                                                 
  2675     9.9252    424.5(10)           414.0042          412.8516                                                                 
  2676     9.9288    423.5(10)           413.9672          412.8334                                                                 
  2677     9.9324    424.5(10)           413.9310          412.8153                                                                 
  2678     9.9360    424.4(10)           413.8954          412.7969                                                                 
  2679     9.9396    425.2(10)           413.8606          412.7784                                                                 
  2680     9.9432    426.4(10)           413.8262          412.7596                                                                 
  2681     9.9468    426.2(10)           413.7926          412.7408                                                                 
  2682     9.9504    425.6(10)           413.7593          412.7216                                                                 
  2683     9.9540    426.2(10)           413.7267          412.7023                                                                 
  2684     9.9576    426.2(10)           413.6946          412.6829                                                                 
  2685     9.9612    426.9(10)           413.6630          412.6633                                                                 
  2686     9.9648    425.5(10)           413.6318          412.6434                                                                 
  2687     9.9684    426.2(10)           413.6012          412.6235                                                                 
  2688     9.9720    426.0(10)           413.5710          412.6033                                                                 
  2689     9.9756    426.3(10)           413.5412          412.5830                                                                 
  2690     9.9792    425.0(10)           413.5119          412.5625                                                                 
  2691     9.9828    426.8(10)           413.4829          412.5418                                                                 
  2692     9.9864    426.2(10)           413.4544          412.5209                                                                 
  2693     9.9900    426.0(10)           413.4262          412.4998                                                                 
  2694     9.9936    425.6(10)           413.3985          412.4786                                                                 
  2695     9.9972    426.1(10)           413.3711          412.4571                                                                 
  2696    10.0008    426.0(10)           413.3442          412.4355                                                                 
  2697    10.0044    426.5(10)           413.3176          412.4138                                                                 
  2698    10.0080    426.6(10)           413.2915          412.3919                                                                 
  2699    10.0116    425.5(10)           413.2656          412.3696                                                                 
  2700    10.0152    425.8(10)           413.2403          412.3475                                                                 
  2701    10.0188    429.2(10)           413.2153          412.3250                                                                 
  2702    10.0224    427.6(10)           413.1906          412.3023                                                                 
  2703    10.0260    429.3(10)           413.1664          412.2794                                                                 
  2704    10.0296    428.2(10)           413.1427          412.2565                                                                 
  2705    10.0332    427.1(10)           413.1193          412.2332                                                                 
  2706    10.0368    427.7(10)           413.0963          412.2097                                                                 
  2707    10.0404    428.2(10)           413.0739          412.1863                                                                 
  2708    10.0440    428.7(10)           413.0518          412.1625                                                                 
  2709    10.0476    429.1(10)           413.0303          412.1386                                                                 
  2710    10.0512    428.3(10)           413.0092          412.1145                                                                 
  2711    10.0548    427.4(10)           412.9887          412.0902                                                                 
  2712    10.0584    427.6(10)           412.9688          412.0658                                                                 
  2713    10.0620    427.6(10)           412.9494          412.0411                                                                 
  2714    10.0656    427.7(10)           412.9305          412.0162                                                                 
  2715    10.0692    428.8(10)           412.9125          411.9913                                                                 
  2716    10.0728    431.3(10)           412.8950          411.9660                                                                 
  2717    10.0764    428.8(10)           412.8783          411.9406                                                                 
  2718    10.0800    429.4(10)           412.8624          411.9152                                                                 
  2719    10.0836    429.4(10)           412.8472          411.8894                                                                 
  2720    10.0872    430.3(10)           412.8460          411.8636                                                                 
  2721    10.0908    428.4(10)           412.8329          411.8375                                                                 
  2722    10.0944    428.8(11)           412.8205          411.8111                                                                 
  2723    10.0980    429.1(12)           412.8095          411.7848                                                                 
  2724    10.1016    429.9(12)           412.7996          411.7581                                                                 
  2725    10.1052    430.6(12)           412.7910          411.7314                                                                 
  2726    10.1088    428.8(11)           412.7838          411.7043                                                                 
  2727    10.1124    429.2(11)           412.7595          411.6771                                                                 
  2728    10.1160    429.5(12)           412.7556          411.6498                                                                 
  2729    10.1196    430.0(12)           412.7534          411.6223                                                                 
  2730    10.1232    429.5(12)           412.7531          411.5946                                                                 
  2731    10.1268    430.1(12)           412.7548          411.5667                                                                 
  2732    10.1304    429.3(12)           412.7588          411.5385                                                                 
  2733    10.1340    428.2(11)           412.7654          411.5103                                                                 
  2734    10.1376    429.9(12)           412.7748          411.4818                                                                 
  2735    10.1412    431.4(12)           412.7873          411.4532                                                                 
  2736    10.1448    429.7(12)           412.8030          411.4244                                                                 
  2737    10.1484    429.8(12)           412.8226          411.3954                                                                 
  2738    10.1520    429.8(12)           412.8462          411.3662                                                                 
  2739    10.1556    428.1(11)           412.8745          411.3369                                                                 
  2740    10.1592    430.7(12)           412.9081          411.3074                                                                 
  2741    10.1628    429.5(12)           412.9472          411.2776                                                                 
  2742    10.1664    430.0(12)           412.9930          411.2477                                                                 
  2743    10.1700    430.7(12)           413.0460          411.2177                                                                 
  2744    10.1736    430.3(12)           413.1074          411.1875                                                                 
  2745    10.1772    432.7(12)           413.1780          411.1571                                                                 
  2746    10.1808    431.6(12)           413.2594          411.1265                                                                 
  2747    10.1844    430.7(12)           413.3528          411.0956                                                                 
  2748    10.1880    430.2(12)           413.4604          411.0647                                                                 
  2749    10.1916    431.4(12)           413.5841          411.0334                                                                 
  2750    10.1952    432.7(12)           413.7266          411.0021                                                                 
  2751    10.1988    433.3(12)           413.8911          410.9706                                                                 
  2752    10.2024    435.3(12)           414.0812          410.9388                                                                 
  2753    10.2060    434.7(12)           414.3019          410.9070                                                                 
  2754    10.2096    433.4(12)           414.5585          410.8749                                                                 
  2755    10.2132    431.1(12)           414.8583          410.8426                                                                 
  2756    10.2168    434.8(12)           415.2108          410.8103                                                                 
  2757    10.2204    436.3(12)           415.6265          410.7776                                                                 
  2758    10.2240    437.6(12)           416.1206          410.7447                                                                 
  2759    10.2276    440.4(12)           416.7126          410.7117                                                                 
  2760    10.2312    441.8(12)           417.4273          410.6785                                                                 
  2761    10.2348    443.5(12)           418.2984          410.6453                                                                 
  2762    10.2384    447.0(12)           419.3721          410.6117                                                                 
  2763    10.2420    449.0(12)           420.7158          410.5779                                                                 
  2764    10.2456    451.1(12)           422.4317          410.5441                                                                 
  2765    10.2492    450.9(12)           424.7089          410.5100                                                                 
  2766    10.2528    456.1(12)           427.9546          410.4757                                                                 
  2767    10.2564    462.3(12)           433.0990          410.4413                                                                 
  2768    10.2600    476.9(16)           442.1550          410.4066                                                                 
  2769    10.2636    497.8(19)           458.8792          410.3718                                                                 
  2770    10.2672    544(3)           488.8364          410.3368                                                                    
  2771    10.2708    626(4)           537.6846          410.3016                                                                    
  2772    10.2744    742(4)           607.3763          410.2664                                                                    
  2773    10.2780    840(3)           690.8741          410.2307                                                                    
  2774    10.2816    891(2)           766.5511          410.1951                                                                    
  2775    10.2852    911.7(17)           798.9087          410.1591                                                                 
  2776    10.2888    904(2)           766.6693          410.1230                                                                    
  2777    10.2924    828(4)           690.9964          410.0868                                                                    
  2778    10.2960    680(4)           607.4482          410.0502                                                                    
  2779    10.2996    562(3)           537.6120          410.0137                                                                    
  2780    10.3032    505.2(18)           488.5923          409.9769                                                                 
  2781    10.3068    479.9(13)           458.5097          409.9398                                                                 
  2782    10.3104    464.9(10)           441.6796          409.9026                                                                 
  2783    10.3140    458.5(10)           432.5327          409.8652                                                                 
  2784    10.3176    453.3(10)           427.3064          409.8277                                                                 
  2785    10.3212    449.0(10)           423.9831          409.7899                                                                 
  2786    10.3248    444.9(10)           421.6311          409.7519                                                                 
  2787    10.3284    443.3(10)           419.8395          409.7139                                                                 
  2788    10.3320    441.7(10)           418.4213          409.6757                                                                 
  2789    10.3356    439.5(10)           417.2733          409.6372                                                                 
  2790    10.3392    439.5(10)           416.3283          409.5985                                                                 
  2791    10.3428    440.0(10)           415.5396          409.5596                                                                 
  2792    10.3464    437.2(10)           414.8737          409.5206                                                                 
  2793    10.3500    438.6(10)           414.3058          409.4814                                                                 
  2794    10.3536    437.3(10)           413.8163          409.4421                                                                 
  2795    10.3572    436.2(10)           413.3904          409.4026                                                                 
  2796    10.3608    435.2(10)           413.0168          409.3628                                                                 
  2797    10.3644    436.2(10)           412.6865          409.3228                                                                 
  2798    10.3680    434.0(10)           412.3923          409.2827                                                                 
  2799    10.3716    435.7(10)           412.1284          409.2424                                                                 
  2800    10.3752    434.9(10)           411.8903          409.2018                                                                 
  2801    10.3788    434.8(10)           411.6743          409.1613                                                                 
  2802    10.3824    436.3(10)           411.4768          409.1203                                                                 
  2803    10.3860    435.9(10)           411.2957          409.0793                                                                 
  2804    10.3896    437.6(10)           411.1286          409.0381                                                                 
  2805    10.3932    435.3(10)           410.9736          408.9968                                                                 
  2806    10.3968    435.9(10)           410.8293          408.9552                                                                 
  2807    10.4004    434.8(10)           410.6943          408.9133                                                                 
  2808    10.4040    434.1(10)           410.5676          408.8714                                                                 
  2809    10.4076    433.5(10)           410.4482          408.8293                                                                 
  2810    10.4112    434.6(10)           410.3354          408.7870                                                                 
  2811    10.4148    434.9(10)           410.2282          408.7445                                                                 
  2812    10.4184    435.8(10)           410.1262          408.7019                                                                 
  2813    10.4220    433.5(10)           410.0287          408.6589                                                                 
  2814    10.4256    434.1(10)           409.9354          408.6158                                                                 
  2815    10.4292    435.2(10)           409.8459          408.5727                                                                 
  2816    10.4328    436.1(10)           409.7597          408.5293                                                                 
  2817    10.4364    433.9(10)           409.6764          408.4856                                                                 
  2818    10.4400    435.2(11)           409.5961          408.4419                                                                 
  2819    10.4436    433.6(12)           409.5182          408.3979                                                                 
  2820    10.4472    435.7(12)           409.4425          408.3537                                                                 
  2821    10.4508    437.2(12)           409.3690          408.3094                                                                 
  2822    10.4544    437.5(12)           409.2974          408.2649                                                                 
  2823    10.4580    435.8(12)           409.2276          408.2203                                                                 
  2824    10.4616    436.2(12)           409.1593          408.1754                                                                 
  2825    10.4652    435.6(12)           409.0924          408.1303                                                                 
  2826    10.4688    435.3(12)           409.0271          408.0852                                                                 
  2827    10.4724    435.8(12)           408.9629          408.0398                                                                 
  2828    10.4760    435.7(12)           408.8996          407.9940                                                                 
  2829    10.4796    436.1(12)           408.8378          407.9484                                                                 
  2830    10.4832    436.4(12)           408.7767          407.9023                                                                 
  2831    10.4868    438.0(12)           408.7166          407.8562                                                                 
  2832    10.4904    438.0(12)           408.6574          407.8098                                                                 
  2833    10.4940    440.2(12)           408.5990          407.7634                                                                 
  2834    10.4976    441.9(12)           408.5413          407.7167                                                                 
  2835    10.5012    444.9(12)           408.4843          407.6697                                                                 
  2836    10.5048    447.2(12)           408.4279          407.6227                                                                 
  2837    10.5084    452.6(12)           408.3723          407.5755                                                                 
  2838    10.5120    457.4(12)           408.3170          407.5280                                                                 
  2839    10.5156    461.4(12)           408.2626          407.4805                                                                 
  2840    10.5192    461.0(12)           408.2086          407.4327                                                                 
  2841    10.5228    459.5(12)           408.1549          407.3846                                                                 
  2842    10.5264    453.7(12)           408.1019          407.3365                                                                 
  2843    10.5300    451.1(12)           408.0493          407.2882                                                                 
  2844    10.5336    446.0(12)           407.9969          407.2396                                                                 
  2845    10.5372    444.2(12)           407.9453          407.1910                                                                 
  2846    10.5408    440.3(12)           407.8940          407.1422                                                                 
  2847    10.5444    439.4(12)           407.8428          407.0930                                                                 
  2848    10.5480    437.8(12)           407.7921          407.0436                                                                 
  2849    10.5516    435.9(12)           407.7419          406.9942                                                                 
  2850    10.5552    436.3(12)           407.6921          406.9446                                                                 
  2851    10.5588    435.8(12)           407.6427          406.8950                                                                 
  2852    10.5624    436.9(12)           407.5934          406.8448                                                                 
  2853    10.5660    436.5(12)           407.5446          406.7947                                                                 
  2854    10.5696    435.2(12)           407.4962          406.7444                                                                 
  2855    10.5732    435.9(12)           407.4481          406.6939                                                                 
  2856    10.5768    436.1(12)           407.4003          406.6432                                                                 
  2857    10.5804    433.4(12)           407.3529          406.5923                                                                 
  2858    10.5840    435.9(12)           407.3059          406.5412                                                                 
  2859    10.5876    437.2(12)           407.2593          406.4900                                                                 
  2860    10.5912    434.7(12)           407.2130          406.4385                                                                 
  2861    10.5948    434.7(12)           407.1671          406.3869                                                                 
  2862    10.5984    436.4(12)           407.1217          406.3352                                                                 
  2863    10.6020    435.1(12)           407.0766          406.2831                                                                 
  2864    10.6056    435.3(12)           407.0320          406.2310                                                                 
  2865    10.6092    434.8(12)           406.9878          406.1786                                                                 
  2866    10.6128    434.2(12)           406.9440          406.1261                                                                 
  2867    10.6164    434.7(12)           406.9008          406.0734                                                                 
  2868    10.6200    434.4(12)           406.8582          406.0207                                                                 
  2869    10.6236    435.8(12)           406.8159          405.9676                                                                 
  2870    10.6272    435.8(11)           406.7742          405.9142                                                                 
  2871    10.6308    435.3(10)           406.7331          405.8607                                                                 
  2872    10.6344    435.5(10)           406.6928          405.8073                                                                 
  2873    10.6380    435.7(10)           406.6530          405.7534                                                                 
  2874    10.6416    434.1(10)           406.6140          405.6995                                                                 
  2875    10.6452    434.9(12)           406.5756          405.6454                                                                 
  2876    10.6488    435.7(12)           406.5379          405.5909                                                                 
  2877    10.6524    434.7(12)           406.5013          405.5365                                                                 
  2878    10.6560    433.7(12)           406.4655          405.4818                                                                 
  2879    10.6596    433.4(12)           406.4305          405.4269                                                                 
  2880    10.6632    432.5(12)           406.3967          405.3719                                                                 
  2881    10.6668    435.3(12)           406.3639          405.3167                                                                 
  2882    10.6704    434.5(12)           406.3322          405.2613                                                                 
  2883    10.6740    435.0(12)           406.3018          405.2057                                                                 
  2884    10.6776    434.7(12)           406.2726          405.1498                                                                 
  2885    10.6812    436.5(12)           406.2449          405.0939                                                                 
  2886    10.6848    434.2(12)           406.2188          405.0378                                                                 
  2887    10.6884    437.5(12)           406.1943          404.9815                                                                 
  2888    10.6920    433.5(12)           406.1715          404.9249                                                                 
  2889    10.6956    435.9(12)           406.1506          404.8682                                                                 
  2890    10.6992    433.7(12)           406.1319          404.8115                                                                 
  2891    10.7028    432.8(12)           406.1153          404.7543                                                                 
  2892    10.7064    432.2(12)           406.1013          404.6972                                                                 
  2893    10.7100    435.2(12)           406.0899          404.6399                                                                 
  2894    10.7136    433.3(12)           406.0811          404.5822                                                                 
  2895    10.7172    435.3(12)           406.0107          404.5245                                                                 
  2896    10.7208    434.8(12)           406.0090          404.4666                                                                 
  2897    10.7244    434.1(12)           406.0110          404.4085                                                                 
  2898    10.7280    435.0(12)           406.0170          404.3502                                                                 
  2899    10.7316    436.3(12)           406.0274          404.2917                                                                 
  2900    10.7352    435.3(12)           406.0426          404.2330                                                                 
  2901    10.7388    432.5(12)           406.0634          404.1743                                                                 
  2902    10.7424    433.7(12)           406.0900          404.1153                                                                 
  2903    10.7460    435.4(12)           406.1229          404.0560                                                                 
  2904    10.7496    436.3(12)           406.1631          403.9966                                                                 
  2905    10.7532    434.5(12)           406.2115          403.9372                                                                 
  2906    10.7568    433.8(12)           406.2685          403.8774                                                                 
  2907    10.7604    434.5(12)           406.3355          403.8175                                                                 
  2908    10.7640    435.4(12)           406.4138          403.7574                                                                 
  2909    10.7676    433.4(12)           406.5045          403.6971                                                                 
  2910    10.7712    435.9(12)           406.6093          403.6367                                                                 
  2911    10.7748    435.9(12)           406.7299          403.5761                                                                 
  2912    10.7784    437.6(12)           406.8689          403.5154                                                                 
  2913    10.7820    435.1(12)           407.0281          403.4543                                                                 
  2914    10.7856    436.3(12)           407.2110          403.3932                                                                 
  2915    10.7892    435.7(12)           407.4210          403.3319                                                                 
  2916    10.7928    436.3(12)           407.6623          403.2704                                                                 
  2917    10.7964    434.9(12)           407.9398          403.2087                                                                 
  2918    10.8000    436.6(12)           408.2595          403.1469                                                                 
  2919    10.8036    434.5(12)           408.6291          403.0848                                                                 
  2920    10.8072    433.8(12)           409.0576          403.0226                                                                 
  2921    10.8108    435.3(12)           409.5555          402.9602                                                                 
  2922    10.8144    437.8(12)           410.1380          402.8977                                                                 
  2923    10.8180    437.2(12)           410.8218          402.8348                                                                 
  2924    10.8216    438.3(12)           411.6293          402.7720                                                                 
  2925    10.8252    440.1(12)           412.5892          402.7087                                                                 
  2926    10.8288    439.4(12)           413.7400          402.6454                                                                 
  2927    10.8324    440.2(10)           415.1311          402.5820                                                                 
  2928    10.8360    441.6(10)           416.8283          402.5182                                                                 
  2929    10.8396    446.7(10)           418.9252          402.4547                                                                 
  2930    10.8432    449.6(10)           421.5572          402.3907                                                                 
  2931    10.8468    452.3(10)           424.9310          402.3265                                                                 
  2932    10.8504    456.2(10)           429.4791          402.2622                                                                 
  2933    10.8540    466.1(10)           436.1023          402.1975                                                                 
  2934    10.8576    477.9(13)           446.8443          402.1328                                                                 
  2935    10.8612    504.9(17)           465.9296          402.0680                                                                 
  2936    10.8648    546(2)           500.7606          402.0030                                                                    
  2937    10.8684    626(3)           561.4379          401.9377                                                                    
  2938    10.8720    755(4)           656.8558          401.8724                                                                    
  2939    10.8756    907(4)           787.5232          401.8067                                                                    
  2940    10.8792    990(2)           936.2764          401.7410                                                                    
  2941    10.8828    1017.4(19)          1058.8979          401.6750                                                                
  2942    10.8864    1038.2(16)          1092.3676          401.6089                                                                
  2943    10.8900    1044.1(17)          1014.1793          401.5427                                                                
  2944    10.8936    968(4)           873.1080          401.4762                                                                    
  2945    10.8972    784(5)           728.2874          401.4096                                                                    
  2946    10.9008    618(4)           611.5475          401.3428                                                                    
  2947    10.9044    531(2)           531.4263          401.2756                                                                    
  2948    10.9080    494.3(15)           482.8573          401.2086                                                                 
  2949    10.9116    473.0(12)           455.7002          401.1411                                                                 
  2950    10.9152    461.3(10)           440.7510          401.0738                                                                 
  2951    10.9188    453.9(10)           432.0137          401.0061                                                                 
  2952    10.9224    450.2(10)           426.3332          400.9383                                                                 
  2953    10.9260    445.4(10)           422.2564          400.8702                                                                 
  2954    10.9296    443.7(10)           419.1314          400.8019                                                                 
  2955    10.9332    442.0(10)           416.6543          400.7336                                                                 
  2956    10.9368    442.2(10)           414.6510          400.6649                                                                 
  2957    10.9404    439.4(10)           413.0072          400.5963                                                                 
  2958    10.9440    437.9(10)           411.6421          400.5275                                                                 
  2959    10.9476    436.2(10)           410.4980          400.4585                                                                 
  2960    10.9512    438.1(10)           409.5322          400.3892                                                                 
  2961    10.9548    434.8(10)           408.7096          400.3195                                                                 
  2962    10.9584    436.3(10)           408.0068          400.2501                                                                 
  2963    10.9620    435.3(10)           407.4037          400.1801                                                                 
  2964    10.9656    433.9(10)           406.8859          400.1104                                                                 
  2965    10.9692    434.3(10)           406.4440          400.0402                                                                 
  2966    10.9728    434.9(10)           406.0635          399.9700                                                                 
  2967    10.9764    434.2(10)           405.7406          399.8995                                                                 
  2968    10.9800    433.5(10)           405.4705          399.8289                                                                 
  2969    10.9836    432.6(10)           405.2493          399.7579                                                                 
  2970    10.9872    432.1(11)           405.0760          399.6871                                                                 
  2971    10.9908    433.7(12)           404.9496          399.6160                                                                 
  2972    10.9944    433.5(12)           404.8706          399.5444                                                                 
  2973    10.9980    433.3(12)           404.8422          399.4730                                                                 
  2974    11.0016    431.9(12)           404.8683          399.4013                                                                 
  2975    11.0052    433.9(12)           404.9557          399.3296                                                                 
  2976    11.0088    433.0(12)           405.1132          399.2576                                                                 
  2977    11.0124    435.3(12)           405.3539          399.1854                                                                 
  2978    11.0160    435.2(12)           405.6958          399.1129                                                                 
  2979    11.0196    435.5(12)           406.1639          399.0405                                                                 
  2980    11.0232    436.3(12)           406.7930          398.9676                                                                 
  2981    11.0268    438.3(12)           407.6384          398.8949                                                                 
  2982    11.0304    438.1(12)           408.7947          398.8218                                                                 
  2983    11.0340    440.8(12)           410.4543          398.7485                                                                 
  2984    11.0376    443.3(12)           413.0476          398.6753                                                                 
  2985    11.0412    448.9(12)           417.5306          398.6017                                                                 
  2986    11.0448    453.6(12)           425.7469          398.5280                                                                 
  2987    11.0484    466.7(13)           440.6171          398.4540                                                                 
  2988    11.0520    490.6(20)           465.5889          398.3800                                                                 
  2989    11.0556    539(3)           502.8582          398.3059                                                                    
  2990    11.0592    586(2)           550.5161          398.2313                                                                    
  2991    11.0628    619.4(20)           599.3474          398.1566                                                                 
  2992    11.0664    638.2(15)           630.7903          398.0820                                                                 
  2993    11.0700    642.6(14)           626.0530          398.0070                                                                 
  2994    11.0736    624(2)           588.2841          397.9318                                                                    
  2995    11.0772    571(3)           538.1710          397.8567                                                                    
  2996    11.0808    510(2)           492.2017          397.7812                                                                    
  2997    11.0844    474.5(15)           457.5938          397.7056                                                                 
  2998    11.0880    456.3(14)           435.0230          397.6296                                                                 
  2999    11.0916    446.9(12)           421.7739          397.5538                                                                 
  3000    11.0952    442.8(12)           414.4071          397.4779                                                                 
  3001    11.0988    438.1(12)           410.2428          397.4014                                                                 
  3002    11.1024    434.7(12)           407.6729          397.3251                                                                 
  3003    11.1060    433.8(12)           405.8988          397.2485                                                                 
  3004    11.1096    433.6(12)           404.5635          397.1718                                                                 
  3005    11.1132    431.0(12)           403.5053          397.0947                                                                 
  3006    11.1168    432.4(12)           402.6410          397.0175                                                                 
  3007    11.1204    429.1(12)           401.9207          396.9402                                                                 
  3008    11.1240    432.0(12)           401.3114          396.8629                                                                 
  3009    11.1276    427.2(12)           400.7881          396.7853                                                                 
  3010    11.1312    429.2(12)           400.3331          396.7075                                                                 
  3011    11.1348    430.1(12)           399.9328          396.6294                                                                 
  3012    11.1384    431.3(12)           399.5772          396.5512                                                                 
  3013    11.1420    430.0(12)           399.2583          396.4731                                                                 
  3014    11.1456    428.2(12)           398.9692          396.3946                                                                 
  3015    11.1492    428.2(12)           398.7053          396.3159                                                                 
  3016    11.1528    427.3(12)           398.4628          396.2372                                                                 
  3017    11.1564    427.1(12)           398.2379          396.1583                                                                 
  3018    11.1600    429.2(12)           398.0282          396.0790                                                                 
  3019    11.1636    427.7(12)           397.8318          395.9998                                                                 
  3020    11.1672    426.6(12)           397.6464          395.9201                                                                 
  3021    11.1708    428.9(12)           397.4713          395.8408                                                                 
  3022    11.1744    430.0(10)           397.3044          395.7610                                                                 
  3023    11.1780    429.9(10)           397.1447          395.6807                                                                 
  3024    11.1816    429.7(10)           396.9920          395.6008                                                                 
  3025    11.1852    430.8(10)           396.8449          395.5205                                                                 
  3026    11.1888    431.5(10)           396.7029          395.4400                                                                 
  3027    11.1924    430.8(10)           396.5654          395.3593                                                                 
  3028    11.1960    430.0(10)           396.4322          395.2787                                                                 
  3029    11.1996    431.4(10)           396.3023          395.1975                                                                 
  3030    11.2032    429.0(10)           396.1760          395.1165                                                                 
  3031    11.2068    428.0(10)           396.0523          395.0352                                                                 
  3032    11.2104    425.2(10)           395.9315          394.9537                                                                 
  3033    11.2140    425.9(10)           395.8131          394.8723                                                                 
  3034    11.2176    424.6(10)           395.6965          394.7903                                                                 
  3035    11.2212    423.8(10)           395.5823          394.7086                                                                 
  3036    11.2248    423.5(10)           395.4695          394.6263                                                                 
  3037    11.2284    425.0(10)           395.3585          394.5441                                                                 
  3038    11.2320    423.8(10)           395.2489          394.4617                                                                 
  3039    11.2356    422.9(10)           395.1406          394.3789                                                                 
  3040    11.2392    422.9(10)           395.0336          394.2962                                                                 
  3041    11.2428    422.8(10)           394.9279          394.2135                                                                 
  3042    11.2464    424.0(10)           394.8228          394.1302                                                                 
  3043    11.2500    423.8(10)           394.7189          394.0469                                                                 
  3044    11.2536    422.5(10)           394.6160          393.9636                                                                 
  3045    11.2572    421.1(10)           394.5136          393.8799                                                                 
  3046    11.2608    420.5(10)           394.4122          393.7963                                                                 
  3047    11.2644    421.0(11)           394.2909          393.7123                                                                 
  3048    11.2680    421.2(10)           394.1909          393.6283                                                                 
  3049    11.2716    422.3(10)           394.0915          393.5441                                                                 
  3050    11.2752    423.5(10)           393.9924          393.4597                                                                 
  3051    11.2788    423.2(10)           393.8937          393.3750                                                                 
  3052    11.2824    424.2(10)           393.7959          393.2906                                                                 
  3053    11.2860    422.3(10)           393.6980          393.2054                                                                 
  3054    11.2896    420.8(10)           393.6009          393.1206                                                                 
  3055    11.2932    420.1(10)           393.5037          393.0352                                                                 
  3056    11.2968    419.7(10)           393.4072          392.9500                                                                 
  3057    11.3004    418.2(10)           393.3107          392.8643                                                                 
  3058    11.3040    420.8(10)           393.2146          392.7787                                                                 
  3059    11.3076    419.2(10)           393.1189          392.6930                                                                 
  3060    11.3112    419.1(10)           393.0233          392.6071                                                                 
  3061    11.3148    418.4(10)           392.9278          392.5209                                                                 
  3062    11.3184    419.7(10)           392.8324          392.4344                                                                 
  3063    11.3220    419.9(10)           392.7373          392.3480                                                                 
  3064    11.3256    418.6(10)           392.6425          392.2615                                                                 
  3065    11.3292    417.4(10)           392.5475          392.1745                                                                 
  3066    11.3328    418.8(10)           392.4529          392.0876                                                                 
  3067    11.3364    419.0(10)           392.3582          392.0004                                                                 
  3068    11.3400    419.5(10)           392.2638          391.9132                                                                 
  3069    11.3436    419.0(10)           392.1694          391.8258                                                                 
  3070    11.3472    418.2(10)           392.0750          391.7381                                                                 
  3071    11.3508    418.4(10)           391.9809          391.6505                                                                 
  3072    11.3544    418.0(10)           391.8864          391.5624                                                                 
  3073    11.3580    418.6(10)           391.7924          391.4744                                                                 
  3074    11.3616    418.1(10)           391.6984          391.3864                                                                 
  3075    11.3652    417.7(10)           391.6042          391.2980                                                                 
  3076    11.3688    416.5(10)           391.5100          391.2093                                                                 
  3077    11.3724    417.1(10)           391.4159          391.1205                                                                 
  3078    11.3760    418.0(10)           391.3217          391.0316                                                                 
  3079    11.3796    417.4(10)           391.2279          390.9429                                                                 
  3080    11.3832    416.7(10)           391.1339          390.8537                                                                 
  3081    11.3868    417.4(10)           391.0397          390.7644                                                                 
  3082    11.3904    417.1(10)           390.9454          390.6746                                                                 
  3083    11.3940    417.8(10)           390.8514          390.5851                                                                 
  3084    11.3976    416.3(10)           390.7572          390.4953                                                                 
  3085    11.4012    416.7(10)           390.6630          390.4053                                                                 
  3086    11.4048    415.8(10)           390.5688          390.3152                                                                 
  3087    11.4084    416.2(10)           390.4747          390.2251                                                                 
  3088    11.4120    416.6(10)           390.3803          390.1346                                                                 
  3089    11.4156    416.1(10)           390.2859          390.0440                                                                 
  3090    11.4192    415.4(10)           390.1914          389.9532                                                                 
  3091    11.4228    415.5(10)           390.0969          389.8622                                                                 
  3092    11.4264    415.6(10)           390.0024          389.7713                                                                 
  3093    11.4300    415.2(10)           389.9079          389.6802                                                                 
  3094    11.4336    416.0(10)           389.8132          389.5888                                                                 
  3095    11.4372    415.4(10)           389.7185          389.4973                                                                 
  3096    11.4408    416.1(10)           389.6236          389.4055                                                                 
  3097    11.4444    413.1(10)           389.5288          389.3138                                                                 
  3098    11.4480    414.4(10)           389.4339          389.2218                                                                 
  3099    11.4516    413.8(10)           389.3389          389.1297                                                                 
  3100    11.4552    414.8(10)           389.2439          389.0375                                                                 
  3101    11.4588    412.1(10)           389.1487          388.9450                                                                 
  3102    11.4624    414.5(10)           389.0535          388.8524                                                                 
  3103    11.4660    413.4(10)           388.9583          388.7598                                                                 
  3104    11.4696    413.4(10)           388.8626          388.6667                                                                 
  3105    11.4732    411.6(10)           388.7672          388.5738                                                                 
  3106    11.4768    414.6(10)           388.6718          388.4807                                                                 
  3107    11.4804    415.1(10)           388.5760          388.3873                                                                 
  3108    11.4840    412.7(10)           388.4801          388.2937                                                                 
  3109    11.4876    411.5(10)           388.3844          388.2001                                                                 
  3110    11.4912    412.9(10)           388.2883          388.1062                                                                 
  3111    11.4948    412.6(10)           388.1923          388.0123                                                                 
  3112    11.4984    412.3(10)           388.0960          387.9181                                                                 
  3113    11.5020    411.6(10)           388.0000          387.8241                                                                 
  3114    11.5056    411.1(10)           387.9035          387.7295                                                                 
  3115    11.5092    411.6(10)           387.8070          387.6349                                                                 
  3116    11.5128    413.0(10)           387.7104          387.5402                                                                 
  3117    11.5164    413.2(10)           387.6139          387.4454                                                                 
  3118    11.5200    412.1(10)           387.5170          387.3503                                                                 
  3119    11.5236    412.3(10)           387.4202          387.2551                                                                 
  3120    11.5272    410.9(10)           387.3234          387.1600                                                                 
  3121    11.5308    412.5(10)           387.2263          387.0646                                                                 
  3122    11.5344    412.0(10)           387.1290          386.9688                                                                 
  3123    11.5380    411.6(10)           387.0319          386.8732                                                                 
  3124    11.5416    411.5(10)           386.9344          386.7772                                                                 
  3125    11.5452    411.7(10)           386.8370          386.6812                                                                 
  3126    11.5488    409.5(10)           386.7393          386.5849                                                                 
  3127    11.5524    411.0(10)           386.6417          386.4886                                                                 
  3128    11.5560    410.7(10)           386.5440          386.3922                                                                 
  3129    11.5596    409.5(10)           386.4458          386.2953                                                                 
  3130    11.5632    408.9(10)           386.3481          386.1989                                                                 
  3131    11.5668    409.5(10)           386.2499          386.1018                                                                 
  3132    11.5704    409.7(10)           386.1516          386.0046                                                                 
  3133    11.5740    410.5(10)           386.0531          385.9073                                                                 
  3134    11.5776    408.1(10)           385.9547          385.8099                                                                 
  3135    11.5812    410.1(10)           385.8562          385.7125                                                                 
  3136    11.5848    411.3(10)           385.7576          385.6149                                                                 
  3137    11.5884    410.5(10)           385.6587          385.5169                                                                 
  3138    11.5920    410.7(10)           385.5598          385.4189                                                                 
  3139    11.5956    410.7(10)           385.4609          385.3210                                                                 
  3140    11.5992    410.9(10)           385.3616          385.2225                                                                 
  3141    11.6028    411.4(10)           385.2625          385.1242                                                                 
  3142    11.6064    412.6(10)           385.1630          385.0255                                                                 
  3143    11.6100    413.0(10)           385.0636          384.9268                                                                 
  3144    11.6136    414.3(10)           384.9643          384.8282                                                                 
  3145    11.6172    416.8(10)           384.8644          384.7289                                                                 
  3146    11.6208    420.7(10)           384.7647          384.6299                                                                 
  3147    11.6244    421.4(10)           384.6648          384.5306                                                                 
  3148    11.6280    422.2(10)           384.5649          384.4312                                                                 
  3149    11.6316    422.0(10)           384.4648          384.3316                                                                 
  3150    11.6352    419.0(10)           384.3647          384.2319                                                                 
  3151    11.6388    415.8(10)           384.2644          384.1321                                                                 
  3152    11.6424    413.5(10)           384.1642          384.0322                                                                 
  3153    11.6460    412.0(10)           384.0634          383.9317                                                                 
  3154    11.6496    409.0(10)           383.9629          383.8316                                                                 
  3155    11.6532    407.0(10)           383.8623          383.7312                                                                 
  3156    11.6568    407.1(10)           383.7615          383.6307                                                                 
  3157    11.6604    405.2(10)           383.6605          383.5298                                                                 
  3158    11.6640    406.0(10)           383.5597          383.4291                                                                 
  3159    11.6676    404.7(10)           383.4585          383.3279                                                                 
  3160    11.6712    405.6(10)           383.3574          383.2269                                                                 
  3161    11.6748    404.4(10)           383.2562          383.1257                                                                 
  3162    11.6784    405.1(10)           383.1546          383.0240                                                                 
  3163    11.6820    404.5(10)           383.0535          382.9227                                                                 
  3164    11.6856    404.0(10)           382.9517          382.8207                                                                 
  3165    11.6892    405.0(10)           382.8502          382.7189                                                                 
  3166    11.6928    405.0(10)           382.7486          382.6171                                                                 
  3167    11.6964    405.0(10)           382.6466          382.5147                                                                 
  3168    11.7000    404.6(10)           382.5450          382.4127                                                                 
  3169    11.7036    402.8(10)           382.4431          382.3102                                                                 
  3170    11.7072    403.4(10)           382.3410          382.2075                                                                 
  3171    11.7108    401.8(10)           382.2392          382.1050                                                                 
  3172    11.7144    402.1(10)           382.1370          382.0021                                                                 
  3173    11.7180    401.8(10)           382.0350          381.8993                                                                 
  3174    11.7216    400.9(10)           381.9325          381.7959                                                                 
  3175    11.7252    402.0(10)           381.8303          381.6927                                                                 
  3176    11.7288    399.9(10)           381.7280          381.5894                                                                 
  3177    11.7324    400.2(10)           381.6256          381.4858                                                                 
  3178    11.7360    399.5(10)           381.5234          381.3823                                                                 
  3179    11.7396    401.1(10)           381.4208          381.2783                                                                 
  3180    11.7432    401.2(10)           381.3183          381.1743                                                                 
  3181    11.7468    401.2(10)           381.2159          381.0702                                                                 
  3182    11.7504    399.8(10)           381.1135          380.9661                                                                 
  3183    11.7540    398.9(10)           381.0110          380.8616                                                                 
  3184    11.7576    397.3(10)           380.9088          380.7573                                                                 
  3185    11.7612    399.3(10)           380.8064          380.6527                                                                 
  3186    11.7648    399.6(10)           380.7039          380.5478                                                                 
  3187    11.7684    398.4(10)           380.6015          380.4428                                                                 
  3188    11.7720    397.5(10)           380.4995          380.3380                                                                 
  3189    11.7756    398.1(10)           380.3972          380.2327                                                                 
  3190    11.7792    398.8(10)           380.2949          380.1272                                                                 
  3191    11.7828    396.1(10)           380.1932          380.0220                                                                 
  3192    11.7864    397.0(10)           380.0914          379.9164                                                                 
  3193    11.7900    398.1(10)           379.9895          379.8105                                                                 
  3194    11.7936    398.1(10)           379.8882          379.7048                                                                 
  3195    11.7972    396.0(10)           379.7869          379.5988                                                                 
  3196    11.8008    396.8(10)           379.6860          379.4927                                                                 
  3197    11.8044    396.7(10)           379.5850          379.3862                                                                 
  3198    11.8080    398.5(10)           379.4849          379.2802                                                                 
  3199    11.8116    396.3(10)           379.3846          379.1733                                                                 
  3200    11.8152    398.5(10)           379.2851          379.0668                                                                 
  3201    11.8188    396.5(10)           379.1859          378.9600                                                                 
  3202    11.8224    396.2(10)           379.0872          378.8531                                                                 
  3203    11.8260    395.2(10)           378.9890          378.7458                                                                 
  3204    11.8296    396.1(10)           378.8919          378.6389                                                                 
  3205    11.8332    394.5(10)           378.7953          378.5315                                                                 
  3206    11.8368    395.3(10)           378.6994          378.4238                                                                 
  3207    11.8404    395.0(10)           378.6051          378.3164                                                                 
  3208    11.8440    394.0(10)           378.5117          378.2087                                                                 
  3209    11.8476    394.1(10)           378.4196          378.1009                                                                 
  3210    11.8512    395.3(10)           378.3291          377.9929                                                                 
  3211    11.8548    393.9(10)           378.2402          377.8846                                                                 
  3212    11.8584    391.3(10)           378.1536          377.7764                                                                 
  3213    11.8620    393.6(10)           378.0695          377.6681                                                                 
  3214    11.8656    394.0(10)           377.9504          377.5596                                                                 
  3215    11.8692    393.4(10)           377.8726          377.4509                                                                 
  3216    11.8728    393.6(10)           377.7988          377.3422                                                                 
  3217    11.8764    391.9(10)           377.7294          377.2332                                                                 
  3218    11.8800    394.1(10)           377.6657          377.1241                                                                 
  3219    11.8836    393.0(10)           377.6086          377.0149                                                                 
  3220    11.8872    391.3(10)           377.5596          376.9058                                                                 
  3221    11.8908    394.4(10)           377.5204          376.7963                                                                 
  3222    11.8944    391.9(10)           377.4933          376.6868                                                                 
  3223    11.8980    392.2(10)           377.4812          376.5771                                                                 
  3224    11.9016    392.2(10)           377.4878          376.4671                                                                 
  3225    11.9052    390.3(10)           377.5192          376.3574                                                                 
  3226    11.9088    392.1(10)           377.5814          376.2471                                                                 
  3227    11.9124    392.0(10)           377.6855          376.1369                                                                 
  3228    11.9160    391.6(10)           377.8480          376.0267                                                                 
  3229    11.9196    393.5(10)           378.0987          375.9163                                                                 
  3230    11.9232    392.8(10)           378.5019          375.8057                                                                 
  3231    11.9268    395.8(10)           379.1997          375.6950                                                                 
  3232    11.9304    396.0(10)           380.4841          375.5840                                                                 
  3233    11.9340    398.6(10)           382.8709          375.4731                                                                 
  3234    11.9376    405.0(10)           387.1007          375.3621                                                                 
  3235    11.9412    415.6(12)           393.8587          375.2509                                                                 
  3236    11.9448    428.7(12)           403.3609          375.1395                                                                 
  3237    11.9484    442.5(12)           414.6375          375.0280                                                                 
  3238    11.9520    451.1(10)           424.8691          374.9166                                                                 
  3239    11.9556    451.4(10)           429.3330          374.8049                                                                 
  3240    11.9592    452.9(10)           425.0894          374.6928                                                                 
  3241    11.9628    445.6(12)           414.8246          374.5811                                                                 
  3242    11.9664    428.2(13)           403.2765          374.4690                                                                 
  3243    11.9700    409.7(11)           393.4158          374.3567                                                                 
  3244    11.9736    401.3(10)           386.2868          374.2444                                                                 
  3245    11.9772    395.7(10)           381.7250          374.1318                                                                 
  3246    11.9808    393.4(10)           379.0339          374.0193                                                                 
  3247    11.9844    390.2(10)           377.4821          373.9066                                                                 
  3248    11.9880    391.2(10)           376.5383          373.7938                                                                 
  3249    11.9916    389.4(10)           375.8996          373.6808                                                                 
  3250    11.9952    387.8(10)           375.4190          373.5678                                                                 
  3251    11.9988    386.9(10)           375.0292          373.4546                                                                 
  3252    12.0024    387.1(10)           374.6987          373.3412                                                                 
  3253    12.0060    385.0(10)           374.4108          373.2279                                                                 
  3254    12.0096    386.0(10)           374.1542          373.1140                                                                 
  3255    12.0132    386.7(10)           373.9229          373.0006                                                                 
  3256    12.0168    387.2(10)           373.7102          372.8866                                                                 
  3257    12.0204    385.3(10)           373.5132          372.7729                                                                 
  3258    12.0240    384.4(10)           373.3283          372.6589                                                                 
  3259    12.0276    385.7(10)           373.1531          372.5446                                                                 
  3260    12.0312    384.7(10)           372.9861          372.4302                                                                 
  3261    12.0348    384.1(10)           372.8259          372.3158                                                                 
  3262    12.0384    384.7(10)           372.6715          372.2014                                                                 
  3263    12.0420    385.6(10)           372.5216          372.0868                                                                 
  3264    12.0456    383.1(10)           372.3754          371.9718                                                                 
  3265    12.0492    384.0(10)           372.2202          371.8572                                                                 
  3266    12.0528    381.7(10)           372.0807          371.7423                                                                 
  3267    12.0564    384.3(10)           371.9431          371.6268                                                                 
  3268    12.0600    383.5(10)           371.8080          371.5116                                                                 
  3269    12.0636    383.7(10)           371.6750          371.3964                                                                 
  3270    12.0672    381.8(10)           371.5433          371.2810                                                                 
  3271    12.0708    382.6(10)           371.4128          371.1653                                                                 
  3272    12.0744    381.9(10)           371.2840          371.0497                                                                 
  3273    12.0780    381.5(9)           371.1559          370.9339                                                                  
  3274    12.0816    380.6(10)           371.0285          370.8177                                                                 
  3275    12.0852    381.8(10)           370.9020          370.7015                                                                 
  3276    12.0888    381.0(10)           370.7766          370.5854                                                                 
  3277    12.0924    381.4(10)           370.6516          370.4692                                                                 
  3278    12.0960    379.1(9)           370.5272          370.3528                                                                  
  3279    12.0996    381.5(9)           370.4032          370.2362                                                                  
  3280    12.1032    379.4(9)           370.2797          370.1196                                                                  
  3281    12.1068    380.5(9)           370.1564          370.0027                                                                  
  3282    12.1104    380.4(10)           370.0335          369.8857                                                                 
  3283    12.1140    379.4(9)           369.9111          369.7688                                                                  
  3284    12.1176    381.2(10)           369.7889          369.6517                                                                 
  3285    12.1212    380.0(9)           369.6670          369.5346                                                                  
  3286    12.1248    380.5(9)           369.5450          369.4171                                                                  
  3287    12.1284    378.6(9)           369.4236          369.2999                                                                  
  3288    12.1320    379.7(9)           369.3021          369.1823                                                                  
  3289    12.1356    380.4(9)           369.1807          369.0646                                                                  
  3290    12.1392    379.8(9)           369.0593          368.9467                                                                  
  3291    12.1428    378.7(9)           368.9384          368.8290                                                                  
  3292    12.1464    380.5(9)           368.8171          368.7108                                                                  
  3293    12.1500    377.3(9)           368.6963          368.5928                                                                  
  3294    12.1536    378.1(9)           368.5753          368.4744                                                                  
  3295    12.1572    376.8(9)           368.4544          368.3561                                                                  
  3296    12.1608    376.5(9)           368.3338          368.2379                                                                  
  3297    12.1644    376.2(9)           368.2127          368.1190                                                                  
  3298    12.1680    377.1(9)           368.0919          368.0004                                                                  
  3299    12.1716    377.8(9)           367.9712          367.8817                                                                  
  3300    12.1752    377.2(9)           367.8504          367.7628                                                                  
  3301    12.1788    376.5(9)           367.7296          367.6438                                                                  
  3302    12.1824    377.0(9)           367.6087          367.5245                                                                  
  3303    12.1860    375.7(9)           367.4879          367.4053                                                                  
  3304    12.1896    375.2(9)           367.3670          367.2859                                                                  
  3305    12.1932    374.7(9)           367.2461          367.1665                                                                  
  3306    12.1968    374.4(9)           367.1250          367.0468                                                                  
  3307    12.2004    374.1(9)           367.0043          366.9273                                                                  
  3308    12.2040    373.3(9)           366.8832          366.8074                                                                  
  3309    12.2076    373.4(9)           366.7620          366.6873                                                                  
  3310    12.2112    372.4(9)           366.6410          366.5674                                                                  
  3311    12.2148    372.8(9)           366.5198          366.4473                                                                  
  3312    12.2184    372.6(9)           366.3988          366.3272                                                                  
  3313    12.2220    373.1(9)           366.2773          366.2066                                                                  
  3314    12.2256    372.5(9)           366.1562          366.0863                                                                  
  3315    12.2292    373.1(9)           366.0348          365.9658                                                                  
  3316    12.2328    371.7(9)           365.9135          365.8452                                                                  
  3317    12.2364    373.3(9)           365.7920          365.7245                                                                  
  3318    12.2400    370.9(9)           365.6705          365.6036                                                                  
  3319    12.2436    371.7(9)           365.5488          365.4826                                                                  
  3320    12.2472    370.9(9)           365.4272          365.3615                                                                  
  3321    12.2508    372.1(9)           365.3051          365.2401                                                                  
  3322    12.2544    370.9(9)           365.1836          365.1190                                                                  
  3323    12.2580    371.2(9)           365.0617          364.9976                                                                  
  3324    12.2616    371.4(9)           364.9396          364.8759                                                                  
  3325    12.2652    372.5(9)           364.8174          364.7542                                                                  
  3326    12.2688    371.0(9)           364.6956          364.6328                                                                  
  3327    12.2724    370.7(9)           364.5733          364.5108                                                                  
  3328    12.2760    370.7(9)           364.4512          364.3891                                                                  
  3329    12.2796    370.4(9)           364.3289          364.2671                                                                  
  3330    12.2832    370.3(9)           364.2064          364.1448                                                                  
  3331    12.2868    370.2(9)           364.0840          364.0226                                                                  
  3332    12.2904    369.4(9)           363.9612          363.9001                                                                  
  3333    12.2940    368.9(9)           363.8387          363.7778                                                                  
  3334    12.2976    370.0(9)           363.7161          363.6553                                                                  
  3335    12.3012    370.2(9)           363.5930          363.5324                                                                  
  3336    12.3048    369.1(9)           363.4704          363.4099                                                                  
  3337    12.3084    368.7(9)           363.3475          363.2871                                                                  
  3338    12.3120    368.9(9)           363.2241          363.1638                                                                  
  3339    12.3156    367.3(9)           363.1014          363.0411                                                                  
  3340    12.3192    366.3(9)           362.9781          362.9178                                                                  
  3341    12.3228    366.4(9)           362.8547          362.7945                                                                  
  3342    12.3264    367.7(9)           362.7313          362.6711                                                                  
  3343    12.3300    367.5(9)           362.6081          362.5479                                                                  
  3344    12.3336    367.1(9)           362.4846          362.4242                                                                  
  3345    12.3372    365.3(9)           362.3609          362.3004                                                                  
  3346    12.3408    366.3(9)           362.2373          362.1768                                                                  
  3347    12.3444    364.5(9)           362.1134          362.0528                                                                  
  3348    12.3480    365.4(9)           361.9897          361.9289                                                                  
  3349    12.3516    365.3(9)           361.8655          361.8046                                                                  
  3350    12.3552    364.2(9)           361.7419          361.6809                                                                  
  3351    12.3588    364.2(9)           361.6177          361.5564                                                                  
  3352    12.3624    366.5(9)           361.4936          361.4321                                                                  
  3353    12.3660    364.1(9)           361.3694          361.3077                                                                  
  3354    12.3696    363.5(9)           361.2449          361.1829                                                                  
  3355    12.3732    364.6(9)           361.1208          361.0586                                                                  
  3356    12.3768    364.8(9)           360.9963          360.9338                                                                  
  3357    12.3804    363.8(9)           360.8718          360.8090                                                                  
  3358    12.3840    363.1(9)           360.7470          360.6839                                                                  
  3359    12.3876    363.2(9)           360.6224          360.5589                                                                  
  3360    12.3912    362.6(9)           360.4975          360.4337                                                                  
  3361    12.3948    362.7(9)           360.3726          360.3083                                                                  
  3362    12.3984    363.0(9)           360.2478          360.1832                                                                  
  3363    12.4020    364.0(9)           360.1227          360.0577                                                                  
  3364    12.4056    361.8(9)           359.9977          359.9323                                                                  
  3365    12.4092    361.8(9)           359.8724          359.8065                                                                  
  3366    12.4128    360.6(9)           359.7473          359.6809                                                                  
  3367    12.4164    362.4(9)           359.6222          359.5552                                                                  
  3368    12.4200    361.1(9)           359.4967          359.4292                                                                  
  3369    12.4236    361.9(9)           359.3713          359.3033                                                                  
  3370    12.4272    360.9(9)           359.2459          359.1773                                                                  
  3371    12.4308    361.7(9)           359.1200          359.0508                                                                  
  3372    12.4344    360.8(9)           358.9947          358.9249                                                                  
  3373    12.4380    362.1(9)           358.8686          358.7982                                                                  
  3374    12.4416    358.8(9)           358.7428          358.6717                                                                  
  3375    12.4452    359.7(9)           358.6173          358.5455                                                                  
  3376    12.4488    360.4(9)           358.4913          358.4188                                                                  
  3377    12.4524    359.6(9)           358.3653          358.2921                                                                  
  3378    12.4560    360.4(9)           358.2391          358.1652                                                                  
  3379    12.4596    360.2(9)           358.1131          358.0383                                                                  
  3380    12.4632    359.7(9)           357.9868          357.9112                                                                  
  3381    12.4668    359.2(9)           357.8604          357.7840                                                                  
  3382    12.4704    358.6(9)           357.7339          357.6567                                                                  
  3383    12.4740    357.9(9)           357.6077          357.5296                                                                  
  3384    12.4776    357.9(9)           357.4814          357.4024                                                                  
  3385    12.4812    358.2(9)           357.3547          357.2747                                                                  
  3386    12.4848    359.0(9)           357.2282          357.1473                                                                  
  3387    12.4884    358.5(9)           357.1017          357.0198                                                                  
  3388    12.4920    357.5(9)           356.9750          356.8920                                                                  
  3389    12.4956    355.4(9)           356.8480          356.7639                                                                  
  3390    12.4992    357.6(9)           356.7213          356.6362                                                                  
  3391    12.5028    359.3(9)           356.5945          356.5082                                                                  
  3392    12.5064    357.9(9)           356.4675          356.3801                                                                  
  3393    12.5100    355.7(9)           356.3408          356.2521                                                                  
  3394    12.5136    356.6(9)           356.2137          356.1238                                                                  
  3395    12.5172    355.1(9)           356.0864          355.9952                                                                  
  3396    12.5208    357.0(9)           355.9594          355.8669                                                                  
  3397    12.5244    356.7(9)           355.8322          355.7383
[truncated: 4,182,239 more chars]
