# Supplementary material for: Structure and magnetic properties of W-type hexaferrites
Source: IUCrJ. 2019 Apr 30;6(Pt 3):492–9. doi: 10.1107/S2052252519003130 (PMC6503931; doi:10.1107/S2052252519003130)
Supplement: Supplementary file 2 [file m-06-00492-sup2.zip › lt5018sup_cif/SrZn2Fe16O27/SrZn2Fe16O27_Magnetic.cif]

#  ---------------------------------------------
#  Magnetic CIF file generated by FullProf in P1
#  ---------------------------------------------
# This is a simple mCIF in P1 in the magnetic unit cell
# This is valid only for simple commensurate structures
# (waiting for a more appropriate tool in the future...)
# MagCIF file for: SrZn2Fe16O27
#   Date: 20/12/2018  Time: 16:56:41.639
 
data_SrZn2Fe16O27
_citation_journal_abbrev ?
_citation_journal_volume ?
_citation_page_first     ?
_citation_page_last      ?
_citation_article_id     ?
_citation_year           ?
loop_
_citation_author_name
?

_atomic_positions_source_database_code_ICSD  ?
_atomic_positions_source_other    .  

_Neel_temperature  ?
_magn_diffrn_temperature  300 #K
_exptl_crystal_magnetic_properties_details
;
;
 
_magnetic_space_group_standard_setting  'no'
_parent_space_group.name_H-M  "P 63/m m c"

_space_group.magn_number_BNS  ?
_space_group.magn_name_BNS    ?
_space_group.magn_number_OG   194.8.1501
_space_group.magn_name_OG     P63/mm'c'


_cell_length_a     5.909219(3)
_cell_length_b     5.909219(3)
_cell_length_c     32.82927(2)
_cell_angle_alpha  90.0000
_cell_angle_beta   90.0000
_cell_angle_gamma  120.000

loop_
_magnetic_propagation_vector_seq_id
_magnetic_propagation_vector_kxkykz
GM  '0,0,0'

loop_
_space_group_symop_magn_operation.id
_space_group_symop_magn_operation.xyz
1   x,y,z,+1

loop_
_atom_site_label
_atom_site_type_symbol
_atom_site_fract_x
_atom_site_fract_y
_atom_site_fract_z
_atom_site_occupancy
1TS_1            Fe         0.00000       0.00000       0.05650  1.0000
1TS_2            Fe         0.00000       0.00000      -0.05650  1.0000
1TS_3            Fe         0.00000       0.00000       0.55650  1.0000
1TS_4            Fe         0.00000       0.00000      -0.55650  1.0000
2TS_1            Fe         0.33333       0.66667       0.09400  1.0000
2TS_2            Fe        -0.33333      -0.66667      -0.09400  1.0000
2TS_3            Fe        -0.33334       0.33333       0.59400  1.0000
2TS_4            Fe         0.33334      -0.33333      -0.59400  1.0000
2TS_5            Fe        -0.66667      -0.33334       0.09400  1.0000
2TS_6            Fe         0.66667       0.33334      -0.09400  1.0000
2TS_7            Fe        -0.33333      -0.66667       0.59400  1.0000
2TS_8            Fe         0.33333       0.66667      -0.59400  1.0000
2TS_9            Fe         0.33334      -0.33333       0.09400  1.0000
2TS_10           Fe        -0.33334       0.33333      -0.09400  1.0000
2TS_11           Fe         0.66667       0.33334       0.59400  1.0000
2TS_12           Fe        -0.66667      -0.33334      -0.59400  1.0000
3OSS_1           Fe         0.50000       0.00000       0.00000  1.0000
3OSS_2           Fe        -0.50000       0.00000       0.00000  1.0000
3OSS_3           Fe         0.50000       0.50000       0.50000  1.0000
3OSS_4           Fe        -0.50000      -0.50000      -0.50000  1.0000
3OSS_5           Fe         0.00000       0.50000       0.00000  1.0000
3OSS_6           Fe         0.00000      -0.50000       0.00000  1.0000
3OSS_7           Fe        -0.50000       0.00000       0.50000  1.0000
3OSS_8           Fe         0.50000       0.00000      -0.50000  1.0000
3OSS_9           Fe        -0.50000      -0.50000       0.00000  1.0000
3OSS_10          Fe         0.50000       0.50000       0.00000  1.0000
3OSS_11          Fe         0.00000      -0.50000       0.50000  1.0000
3OSS_12          Fe         0.00000       0.50000      -0.50000  1.0000
3OSS_13          Fe        -0.50000      -0.50000       0.50000  1.0000
3OSS_14          Fe         0.50000       0.50000      -0.50000  1.0000
3OSS_15          Fe         0.00000       0.50000       0.50000  1.0000
3OSS_16          Fe         0.00000      -0.50000      -0.50000  1.0000
3OSS_17          Fe         0.50000       0.00000       0.50000  1.0000
3OSS_18          Fe        -0.50000       0.00000      -0.50000  1.0000
4OS_1            Fe         0.33333       0.66667      -0.07527  1.0000
4OS_2            Fe        -0.33333      -0.66667       0.07527  1.0000
4OS_3            Fe        -0.33334       0.33333       0.42473  1.0000
4OS_4            Fe         0.33334      -0.33333      -0.42473  1.0000
4OS_5            Fe        -0.66667      -0.33334      -0.07527  1.0000
4OS_6            Fe         0.66667       0.33334       0.07527  1.0000
4OS_7            Fe        -0.33333      -0.66667       0.42473  1.0000
4OS_8            Fe         0.33333       0.66667      -0.42473  1.0000
4OS_9            Fe         0.33334      -0.33333      -0.07527  1.0000
4OS_10           Fe        -0.33334       0.33333       0.07527  1.0000
4OS_11           Fe         0.66667       0.33334       0.42473  1.0000
4OS_12           Fe        -0.66667      -0.33334      -0.42473  1.0000
5ORS_1           Fe         0.83605       0.67212       0.15139  1.0000
5ORS_2           Fe        -0.83605      -0.67212      -0.15139  1.0000
5ORS_3           Fe         0.16393       0.83605       0.65139  1.0000
5ORS_4           Fe        -0.16393      -0.83605      -0.65139  1.0000
5ORS_5           Fe        -0.67212       0.16393       0.15139  1.0000
5ORS_6           Fe         0.67212      -0.16393      -0.15139  1.0000
5ORS_7           Fe        -0.83605      -0.67212       0.65139  1.0000
5ORS_8           Fe         0.83605       0.67212      -0.65139  1.0000
5ORS_9           Fe        -0.16393      -0.83605       0.15139  1.0000
5ORS_10          Fe         0.16393       0.83605      -0.15139  1.0000
5ORS_11          Fe         0.67212      -0.16393       0.65139  1.0000
5ORS_12          Fe        -0.67212       0.16393      -0.65139  1.0000
5ORS_13          Fe        -0.67212      -0.83605       0.15139  1.0000
5ORS_14          Fe         0.67212       0.83605      -0.15139  1.0000
5ORS_15          Fe        -0.83605      -0.16393       0.65139  1.0000
5ORS_16          Fe         0.83605       0.16393      -0.65139  1.0000
5ORS_17          Fe        -0.16393       0.67212       0.15139  1.0000
5ORS_18          Fe         0.16393      -0.67212      -0.15139  1.0000
5ORS_19          Fe         0.67212       0.83605       0.65139  1.0000
5ORS_20          Fe        -0.67212      -0.83605      -0.65139  1.0000
5ORS_21          Fe         0.83605       0.16393       0.15139  1.0000
5ORS_22          Fe        -0.83605      -0.16393      -0.15139  1.0000
5ORS_23          Fe         0.16393      -0.67212       0.65139  1.0000
5ORS_24          Fe        -0.16393       0.67212      -0.65139  1.0000
6OR_1            Fe         0.33333       0.66667       0.20856  1.0000
6OR_2            Fe        -0.33333      -0.66667      -0.20856  1.0000
6OR_3            Fe        -0.33334       0.33333       0.70856  1.0000
6OR_4            Fe         0.33334      -0.33333      -0.70856  1.0000
6OR_5            Fe        -0.66667      -0.33334       0.20856  1.0000
6OR_6            Fe         0.66667       0.33334      -0.20856  1.0000
6OR_7            Fe        -0.33333      -0.66667       0.70856  1.0000
6OR_8            Fe         0.33333       0.66667      -0.70856  1.0000
6OR_9            Fe         0.33334      -0.33333       0.20856  1.0000
6OR_10           Fe        -0.33334       0.33333      -0.20856  1.0000
6OR_11           Fe         0.66667       0.33334       0.70856  1.0000
6OR_12           Fe        -0.66667      -0.33334      -0.70856  1.0000
7PR_1            Fe         0.33333       0.66667       0.74525  1.0000
7PR_2            Fe        -0.33333      -0.66667      -0.74525  1.0000
7PR_3            Fe        -0.33334       0.33333       1.24525  1.0000
7PR_4            Fe         0.33334      -0.33333      -1.24525  1.0000
7PR_5            Fe        -0.66667      -0.33334       0.74525  1.0000
7PR_6            Fe         0.66667       0.33334      -0.74525  1.0000
7PR_7            Fe        -0.33333      -0.66667       1.24525  1.0000
7PR_8            Fe         0.33333       0.66667      -1.24525  1.0000
7PR_9            Fe         0.33334      -0.33333       0.74525  1.0000
7PR_10           Fe        -0.33334       0.33333      -0.74525  1.0000
7PR_11           Fe         0.66667       0.33334       1.24525  1.0000
7PR_12           Fe        -0.66667      -0.33334      -1.24525  1.0000

loop_
_atom_site_moment.label
_atom_site_moment.crystalaxis_x
_atom_site_moment.crystalaxis_y
_atom_site_moment.crystalaxis_z
1TS_1                 0.00000       0.00000      -3.54126
1TS_2                 0.00000       0.00000      -3.54126
1TS_3                 0.00000       0.00000      -3.54126
1TS_4                 0.00000       0.00000      -3.54126
2TS_1                 0.00000       0.00000      -4.60848
2TS_2                 0.00000       0.00000      -4.60848
2TS_3                 0.00000       0.00000      -4.60848
2TS_4                 0.00000       0.00000      -4.60848
2TS_5                 0.00000       0.00000      -4.60848
2TS_6                 0.00000       0.00000      -4.60848
2TS_7                 0.00000       0.00000      -4.60848
2TS_8                 0.00000       0.00000      -4.60848
2TS_9                 0.00000       0.00000      -4.60848
2TS_10                0.00000       0.00000      -4.60848
2TS_11                0.00000       0.00000      -4.60848
2TS_12                0.00000       0.00000      -4.60848
3OSS_1                0.00000       0.00000       2.41067
3OSS_2                0.00000       0.00000       2.41067
3OSS_3                0.00000       0.00000       2.41067
3OSS_4                0.00000       0.00000       2.41067
3OSS_5                0.00000       0.00000       2.41067
3OSS_6                0.00000       0.00000       2.41067
3OSS_7                0.00000       0.00000       2.41067
3OSS_8                0.00000       0.00000       2.41067
3OSS_9                0.00000       0.00000       2.41067
3OSS_10               0.00000       0.00000       2.41067
3OSS_11               0.00000       0.00000       2.41067
3OSS_12               0.00000       0.00000       2.41067
3OSS_13               0.00000       0.00000       2.41067
3OSS_14               0.00000       0.00000       2.41067
3OSS_15               0.00000       0.00000       2.41067
3OSS_16               0.00000       0.00000       2.41067
3OSS_17               0.00000       0.00000       2.41067
3OSS_18               0.00000       0.00000       2.41067
4OS_1                 0.00000       0.00000       3.48544
4OS_2                 0.00000       0.00000       3.48544
4OS_3                 0.00000       0.00000       3.48544
4OS_4                 0.00000       0.00000       3.48544
4OS_5                 0.00000       0.00000       3.48544
4OS_6                 0.00000       0.00000       3.48544
4OS_7                 0.00000       0.00000       3.48544
4OS_8                 0.00000       0.00000       3.48544
4OS_9                 0.00000       0.00000       3.48544
4OS_10                0.00000       0.00000       3.48544
4OS_11                0.00000       0.00000       3.48544
4OS_12                0.00000       0.00000       3.48544
5ORS_1                0.00000       0.00000       2.99629
5ORS_2                0.00000       0.00000       2.99629
5ORS_3                0.00000       0.00000       2.99629
5ORS_4                0.00000       0.00000       2.99629
5ORS_5                0.00000       0.00000       2.99629
5ORS_6                0.00000       0.00000       2.99629
5ORS_7                0.00000       0.00000       2.99629
5ORS_8                0.00000       0.00000       2.99629
5ORS_9                0.00000       0.00000       2.99629
5ORS_10               0.00000       0.00000       2.99629
5ORS_11               0.00000       0.00000       2.99629
5ORS_12               0.00000       0.00000       2.99629
5ORS_13               0.00000       0.00000       2.99629
5ORS_14               0.00000       0.00000       2.99629
5ORS_15               0.00000       0.00000       2.99629
5ORS_16               0.00000       0.00000       2.99629
5ORS_17               0.00000       0.00000       2.99629
5ORS_18               0.00000       0.00000       2.99629
5ORS_19               0.00000       0.00000       2.99629
5ORS_20               0.00000       0.00000       2.99629
5ORS_21               0.00000       0.00000       2.99629
5ORS_22               0.00000       0.00000       2.99629
5ORS_23               0.00000       0.00000       2.99629
5ORS_24               0.00000       0.00000       2.99629
6OR_1                 0.00000       0.00000      -4.59059
6OR_2                 0.00000       0.00000      -4.59059
6OR_3                 0.00000       0.00000      -4.59059
6OR_4                 0.00000       0.00000      -4.59059
6OR_5                 0.00000       0.00000      -4.59059
6OR_6                 0.00000       0.00000      -4.59059
6OR_7                 0.00000       0.00000      -4.59059
6OR_8                 0.00000       0.00000      -4.59059
6OR_9                 0.00000       0.00000      -4.59059
6OR_10                0.00000       0.00000      -4.59059
6OR_11                0.00000       0.00000      -4.59059
6OR_12                0.00000       0.00000      -4.59059
7PR_1                 0.00000       0.00000       3.52987
7PR_2                 0.00000       0.00000       3.52987
7PR_3                 0.00000       0.00000       3.52987
7PR_4                 0.00000       0.00000       3.52987
7PR_5                 0.00000       0.00000       3.52987
7PR_6                 0.00000       0.00000       3.52987
7PR_7                 0.00000       0.00000       3.52987
7PR_8                 0.00000       0.00000       3.52987
7PR_9                 0.00000       0.00000       3.52987
7PR_10                0.00000       0.00000       3.52987
7PR_11                0.00000       0.00000       3.52987
7PR_12                0.00000       0.00000       3.52987
