# Supplementary material for: Structure and magnetic properties of W-type hexaferrites
Source: IUCrJ. 2019 Apr 30;6(Pt 3):492–9. doi: 10.1107/S2052252519003130 (PMC6503931; doi:10.1107/S2052252519003130)
Supplement: Supplementary file 2 [file m-06-00492-sup2.zip › lt5018sup_cif/SrZn2Fe16O27/SrZn2Fe16O27_SINQ_HRPT_StructureFactors.cif]

 
#==============================================
# Powder diffraction pattern number   1
#==============================================
 
data_hrpt_wszn1h_V6_1p89_HI
 
_pd_block_id    hrpt_wszn1h_V6_1p89_HI
#==============================================================================             
# 9. INSTRUMENT CHARACTERIZATION                                                            
                                                                                            
_exptl_special_details                                                                      
; ?                                                                                         
;                                                                                           
                                                                                            
# if regions of the data are excluded, the reason(s) are supplied here:                     
_pd_proc_info_excluded_regions                                                              
; ?                                                                                         
;                                                                                           
                                                                                            
# The following item is used to identify the equipment used to record                       
# the powder pattern when the diffractogram was measured at a laboratory                    
# other than the authors' home institution, e.g. when neutron or synchrotron                
# radiation is used.                                                                        
                                                                                            
_pd_instr_location                                                                          
; ?                                                                                         
;                                                                                           
_pd_calibration_special_details           # description of the method used                  
                                          # to calibrate the instrument                     
; ?                                                                                         
;                                                                                           
                                                                                            
_diffrn_ambient_temperature    ?                                                            
_diffrn_source                 ?                                                            
_diffrn_source_target          ?                                                            
_diffrn_source_type            ?                                                            
_diffrn_measurement_device_type ?                                                            
_diffrn_detector               ?                                                            
_diffrn_detector_type          ?  # make or model of detector                               
                                                                                            
_pd_meas_scan_method           ?  # options are 'step', 'cont',                             
                                  # 'tof', 'fixed' or                                       
                                  # 'disp' (= dispersive)                                   
_pd_meas_special_details                                                                    
;  ?                                                                                        
;                                                                                           
                                                                                            
# The following two items identify the program(s) used (if appropriate).                    
_computing_data_collection        ?                                                         
_computing_data_reduction         ?                                                         
                                                                                            
# Describe any processing performed on the data, prior to refinement.                       
# For example: a manual Lp correction or a precomputed absorption correction                
_pd_proc_info_data_reduction      ?                                                         
                                                                                            
# The following item is used for angular dispersive measurements only.                      
                                                                                            
_diffrn_radiation_monochromator   ?                                                         
                                                                                            
# The following items are used to define the size of the instrument.                        
# Not all distances are appropriate for all instrument types.                               
                                                                                            
_pd_instr_dist_src/mono           ?                                                         
_pd_instr_dist_mono/spec          ?                                                         
_pd_instr_dist_src/spec           ?                                                         
_pd_instr_dist_spec/anal          ?                                                         
_pd_instr_dist_anal/detc          ?                                                         
_pd_instr_dist_spec/detc          ?                                                         
                                                                                            
# 10. Specimen size and mounting information                                                
                                                                                            
# The next three fields give the specimen dimensions in mm.  The equatorial                 
# plane contains the incident and diffracted beam.                                          
                                                                                            
_pd_spec_size_axial               ?       # perpendicular to                                
                                          # equatorial plane                                
                                                                                            
_pd_spec_size_equat               ?       # parallel to                                     
                                          # scattering vector                               
                                          # in transmission                                 
                                                                                            
_pd_spec_size_thick               ?       # parallel to                                     
                                          # scattering vector                               
                                          # in reflection                                   
                                                                                            
_pd_spec_mounting                         # This field should be                            
                                          # used to give details of the                     
                                          # container.                                      
; ?                                                                                         
;                                                                                           
                                                                                            
_pd_spec_mount_mode               ?       # options are 'reflection'                        
                                          # or 'transmission'                               
                                                                                            
_pd_spec_shape                    ?       # options are 'cylinder'                          
                                          # 'flat_sheet' or 'irregular'                     
                                                                                            
     
_diffrn_radiation_probe                neutrons 
_diffrn_radiation_wavelength            1.8863
     
#  The following profile R-factors are NOT CORRECTED for background
#  The sum is extended to all non-excluded points.
#  These are the current CIF standard
 
_pd_proc_ls_prof_R_factor                3.3852
_pd_proc_ls_prof_wR_factor               4.4236
_pd_proc_ls_prof_wR_expected             2.6416
 
#  The following profile R-factors are CORRECTED for background
#  The sum is extended to all non-excluded points.
#  These items are not in the current CIF standard, but are defined above
 
_pd_proc_ls_prof_cR_factor                7.4130
_pd_proc_ls_prof_cwR_factor               8.2550
_pd_proc_ls_prof_cwR_expected             4.9297
 
#  The following items are not in the CIF standard, but are defined above
 
_pd_proc_ls_prof_chi2                 2.8041
_pd_proc_ls_prof_echi2                2.8041
  
_pd_proc_ls_background_function   
;   FullProf Background function number  
;                                                                              
                                                                               
_exptl_absorpt_process_details                                                 
;   FullProf Absorption/surface roughness correction    
 No correction is applied ?.                                                   
;                                                                              
                                                                               
_pd_proc_ls_profile_function                                                   
;                                                                              
;                                                                              
_pd_proc_ls_peak_cutoff 0.00500                                                
_pd_calc_method  "   Rietveld Refinement" 
                                                                               
#---- raw/calc data loop -----   
_pd_meas_2theta_range_min       3.550000
_pd_meas_2theta_range_max     164.500000
_pd_meas_2theta_range_inc       0.050000
_pd_proc_2theta_range_min       3.425472
_pd_proc_2theta_range_max     164.375473
_pd_proc_2theta_range_inc       0.050000
 
loop_
_pd_proc_point_id
_pd_proc_2theta_corrected   
_pd_proc_intensity_total
_pd_calc_intensity_total
_pd_proc_intensity_bkg_calc
 
    31     4.9255    845(29)           829.2545          827.9604                                                                   
    32     4.9755    867(30)           829.4847          828.1295                                                                   
    33     5.0255    875(30)           829.7249          828.3004                                                                   
    34     5.0755    832(29)           829.9775          828.4729                                                                   
    35     5.1255    828(29)           830.2515          828.6472                                                                   
    36     5.1755    875(30)           830.5486          828.8233                                                                   
    37     5.2255    823(29)           830.8862          829.0010                                                                   
    38     5.2755    822(29)           831.2867          829.1805                                                                   
    39     5.3255    865(29)           831.7845          829.3616                                                                   
    40     5.3755    883(30)           832.4294          829.5444                                                                   
    41     5.4255    902(30)           833.2913          829.7291                                                                   
    42     5.4755    890(30)           834.4612          829.9152                                                                   
    43     5.5255    928(30)           836.0555          830.1034                                                                   
    44     5.5755    915(30)           838.2108          830.2929                                                                   
    45     5.6255    915(30)           841.0847          830.4842                                                                   
    46     5.6755    853(29)           844.8481          830.6771                                                                   
    47     5.7255    833(29)           849.6813          830.8719                                                                   
    48     5.7755    907(30)           855.7705          831.0684                                                                   
    49     5.8255    884(29)           863.3084          831.2664                                                                   
    50     5.8755    884(29)           872.5010          831.4662                                                                   
    51     5.9255    907(30)           883.5775          831.6675                                                                   
    52     5.9755    858(29)           896.7972          831.8706                                                                   
    53     6.0255    895(30)           912.4462          832.0755                                                                   
    54     6.0755    922(30)           930.8079          832.2819                                                                   
    55     6.1255    898(30)           952.1026          832.4900                                                                   
    56     6.1755    953(30)           976.3875          832.6998                                                                   
    57     6.2255    975(31)          1003.4150          832.9111                                                                   
    58     6.2755    927(30)          1032.4974          833.1243                                                                   
    59     6.3255    986(31)          1062.3738          833.3389                                                                   
    60     6.3755    975(31)          1091.1914          833.5552                                                                   
    61     6.4255    981(31)          1116.5931          833.7732                                                                   
    62     6.4755    1048(32)          1135.9624          833.9930                                                                  
    63     6.5255    1019(32)          1146.8152          834.2141                                                                  
    64     6.5755    1017(31)          1147.2654          834.4369                                                                  
    65     6.6255    1000(31)          1136.4906          834.6613                                                                  
    66     6.6755    1049(32)          1115.0665          834.8874                                                                  
    67     6.7255    1020(32)          1085.0002          835.1150                                                                  
    68     6.7755    1059(32)          1049.3467          835.3442                                                                  
    69     6.8255    976(31)          1011.5508          835.5751                                                                   
    70     6.8755    934(30)           974.7955          835.8074                                                                   
    71     6.9255    855(29)           941.5515          836.0414                                                                   
    72     6.9755    864(29)           913.3716          836.2770                                                                   
    73     7.0255    917(30)           890.8771          836.5142                                                                   
    74     7.0755    855(29)           873.9188          836.7528                                                                   
    75     7.1255    866(29)           861.8195          836.9929                                                                   
    76     7.1755    860(29)           853.6370          837.2346                                                                   
    77     7.2255    824(28)           848.3877          837.4779                                                                   
    78     7.2755    925(30)           845.1924          837.7227                                                                   
    79     7.3255    885(29)           843.3511          837.9689                                                                   
    80     7.3755    838(29)           842.3540          838.2167                                                                   
    81     7.4255    834(29)           841.8583          838.4659                                                                   
    82     7.4755    865(29)           841.6493          838.7167                                                                   
    83     7.5255    859(29)           841.6003          838.9691                                                                   
    84     7.5755    865(29)           841.6403          839.2225                                                                   
    85     7.6255    898(30)           841.7322          839.4778                                                                   
    86     7.6755    796(28)           841.8559          839.7344                                                                   
    87     7.7255    879(29)           842.0016          839.9923                                                                   
    88     7.7755    802(28)           842.1641          840.2517                                                                   
    89     7.8255    870(29)           842.3398          840.5126                                                                   
    90     7.8755    863(29)           842.5268          840.7750                                                                   
    91     7.9255    820(28)           842.7235          841.0386                                                                   
    92     7.9755    903(30)           842.9287          841.3035                                                                   
    93     8.0255    824(28)           843.1418          841.5699                                                                   
    94     8.0755    869(29)           843.3618          841.8377                                                                   
    95     8.1255    817(28)           843.5880          842.1068                                                                   
    96     8.1755    840(29)           843.8199          842.3773                                                                   
    97     8.2255    796(28)           844.0568          842.6489                                                                   
    98     8.2755    875(29)           844.2988          842.9221                                                                   
    99     8.3255    873(29)           844.5449          843.1964                                                                   
   100     8.3755    834(29)           844.7950          843.4719                                                                   
   101     8.4255    863(29)           845.0490          843.7487                                                                   
   102     8.4755    818(28)           845.3063          844.0268                                                                   
   103     8.5255    865(29)           845.5671          844.3062                                                                   
   104     8.5755    874(29)           845.8311          844.5869                                                                   
   105     8.6255    825(28)           846.0978          844.8687                                                                   
   106     8.6755    827(28)           846.3671          845.1515                                                                   
   107     8.7255    837(28)           846.6392          845.4357                                                                   
   108     8.7755    813(28)           846.9139          845.7211                                                                   
   109     8.8255    791(28)           847.1907          846.0075                                                                   
   110     8.8755    878(29)           847.4700          846.2952                                                                   
   111     8.9255    847(29)           847.7514          846.5840                                                                   
   112     8.9755    863(29)           848.0347          846.8738                                                                   
   113     9.0255    856(29)           848.3202          847.1647                                                                   
   114     9.0755    852(29)           848.6074          847.4567                                                                   
   115     9.1255    808(28)           848.8966          847.7498                                                                   
   116     9.1755    896(30)           849.1875          848.0438                                                                   
   117     9.2255    875(29)           849.4802          848.3389                                                                   
   118     9.2755    876(29)           849.7744          848.6349                                                                   
   119     9.3255    859(29)           850.0704          848.9321                                                                   
   120     9.3755    832(28)           850.3679          849.2300                                                                   
   121     9.4255    851(29)           850.6670          849.5291                                                                   
   122     9.4755    883(29)           850.9675          849.8290                                                                   
   123     9.5255    807(28)           851.2695          850.1299                                                                   
   124     9.5755    902(30)           851.5726          850.4315                                                                   
   125     9.6255    882(29)           851.8774          850.7342                                                                   
   126     9.6755    852(29)           852.1843          851.0376                                                                   
   127     9.7255    844(29)           852.4916          851.3419                                                                   
   128     9.7755    865(29)           852.8002          851.6470                                                                   
   129     9.8255    910(30)           853.1097          851.9526                                                                   
   130     9.8755    903(30)           853.4209          852.2595                                                                   
   131     9.9255    859(29)           853.7330          852.5668                                                                   
   132     9.9755    871(29)           854.0462          852.8749                                                                   
   133    10.0255    855(29)           854.3607          853.1838                                                                   
   134    10.0755    818(29)           854.6761          853.4932                                                                   
   135    10.1255    853(30)           854.9927          853.8034                                                                   
   136    10.1755    863(30)           855.3104          854.1143                                                                   
   137    10.2255    855(30)           855.6290          854.4257                                                                   
   138    10.2755    883(30)           855.9488          854.7379                                                                   
   139    10.3255    886(30)           856.2692          855.0503                                                                   
   140    10.3755    837(29)           856.5909          855.3635                                                                   
   141    10.4255    900(31)           856.9136          855.6773                                                                   
   142    10.4755    861(30)           857.2371          855.9915                                                                   
   143    10.5255    859(30)           857.5616          856.3063                                                                   
   144    10.5755    817(29)           857.8867          856.6212                                                                   
   145    10.6255    866(30)           858.2150          856.9368                                                                   
   146    10.6755    845(30)           858.5424          857.2529                                                                   
   147    10.7255    860(30)           858.8704          857.5693                                                                   
   148    10.7755    882(30)           859.1995          857.8862                                                                   
   149    10.8255    879(31)           859.5292          858.2032                                                                   
   150    10.8755    822(30)           859.8601          858.5208                                                                   
   151    10.9255    867(30)           860.1917          858.8384                                                                   
   152    10.9755    851(30)           860.5242          859.1563                                                                   
   153    11.0255    888(31)           860.8578          859.4747                                                                   
   154    11.0755    848(30)           861.1922          859.7931                                                                   
   155    11.1255    875(31)           861.5277          860.1119                                                                   
   156    11.1755    846(30)           861.8640          860.4306                                                                   
   157    11.2255    877(30)           862.2014          860.7496                                                                   
   158    11.2755    877(31)           862.5399          861.0686                                                                   
   159    11.3255    847(30)           862.8795          861.3878                                                                   
   160    11.3755    876(30)           863.2202          861.7070                                                                   
   161    11.4255    884(31)           863.5622          862.0262                                                                   
   162    11.4755    815(29)           863.9056          862.3455                                                                   
   163    11.5255    915(31)           864.2503          862.6646                                                                   
   164    11.5755    833(30)           864.5968          862.9839                                                                   
   165    11.6255    834(29)           864.9448          863.3029                                                                   
   166    11.6755    902(31)           865.2948          863.6219                                                                   
   167    11.7255    858(30)           865.6471          863.9409                                                                   
   168    11.7755    868(30)           866.0013          864.2594                                                                   
   169    11.8255    848(29)           866.3586          864.5780                                                                   
   170    11.8755    883(30)           866.7191          864.8965                                                                   
   171    11.9255    905(30)           867.0827          865.2144                                                                   
   172    11.9755    917(31)           867.4507          865.5322                                                                   
   173    12.0255    802(28)           867.8238          865.8497                                                                   
   174    12.0755    812(29)           868.2034          866.1668                                                                   
   175    12.1255    889(30)           868.5922          866.4836                                                                   
   176    12.1755    896(30)           868.9948          866.8000                                                                   
   177    12.2255    893(30)           869.4219          867.1159                                                                   
   178    12.2755    803(28)           869.8837          867.4315                                                                   
   179    12.3255    872(29)           870.4094          867.7464                                                                   
   180    12.3755    803(28)           871.0448          868.0610                                                                   
   181    12.4255    887(30)           871.8799          868.3749                                                                   
   182    12.4755    908(30)           872.9990          868.6884                                                                   
   183    12.5255    851(29)           874.5881          869.0012                                                                   
   184    12.5755    843(29)           876.8847          869.3135                                                                   
   185    12.6255    907(30)           880.1971          869.6250                                                                   
   186    12.6755    918(30)           884.8975          869.9359                                                                   
   187    12.7255    933(30)           891.3885          870.2460                                                                   
   188    12.7755    934(30)           900.0433          870.5554                                                                   
   189    12.8255    897(30)           911.1146          870.8639                                                                   
   190    12.8755    922(30)           924.6194          871.1718                                                                   
   191    12.9255    935(30)           940.2243          871.4786                                                                   
   192    12.9755    966(31)           957.1635          871.7848                                                                   
   193    13.0255    1021(32)           974.2283          872.0899                                                                  
   194    13.0755    1014(31)           989.8608          872.3942                                                                  
   195    13.1255    1075(32)          1002.3473          872.6973                                                                  
   196    13.1755    1033(32)          1010.0995          872.9994                                                                  
   197    13.2255    1037(32)          1011.9847          873.3008                                                                  
   198    13.2755    986(31)          1007.6265          873.6008                                                                   
   199    13.3255    1070(32)           997.5742          873.9003                                                                  
   200    13.3755    991(31)           983.1979          874.1980                                                                   
   201    13.4255    971(31)           966.3381          874.4949                                                                   
   202    13.4755    1001(31)           948.8772          874.7905                                                                  
   203    13.5255    927(30)           932.4080          875.0849                                                                   
   204    13.5755    925(30)           918.0439          875.3780                                                                   
   205    13.6255    929(30)           906.3754          875.6699                                                                   
   206    13.6755    904(30)           897.4873          875.9603                                                                   
   207    13.7255    950(30)           891.1420          876.2495                                                                   
   208    13.7755    885(30)           886.8936          876.5374                                                                   
   209    13.8255    887(29)           884.2348          876.8237                                                                   
   210    13.8755    901(30)           882.7133          877.1088                                                                   
   211    13.9255    866(29)           881.9109          877.3923                                                                   
   212    13.9755    892(29)           881.5648          877.6741                                                                   
   213    14.0255    853(29)           881.4870          877.9547                                                                   
   214    14.0755    877(29)           881.5593          878.2335                                                                   
   215    14.1255    868(29)           881.7133          878.5107                                                                   
   216    14.1755    870(29)           881.9114          878.7864                                                                   
   217    14.2255    882(29)           882.1337          879.0605                                                                   
   218    14.2755    840(29)           882.3702          879.3327                                                                   
   219    14.3255    905(30)           882.6157          879.6032                                                                   
   220    14.3755    834(29)           882.8676          879.8721                                                                   
   221    14.4255    860(29)           883.1241          880.1391                                                                   
   222    14.4755    886(30)           883.3843          880.4042                                                                   
   223    14.5255    867(29)           883.6477          880.6677                                                                   
   224    14.5755    823(28)           883.9132          880.9290                                                                   
   225    14.6255    869(29)           884.1805          881.1885                                                                   
   226    14.6755    885(29)           884.4495          881.4461                                                                   
   227    14.7255    878(29)           884.7196          881.7018                                                                   
   228    14.7755    895(30)           884.9906          881.9554                                                                   
   229    14.8255    881(29)           885.2620          882.2070                                                                   
   230    14.8755    871(29)           885.5337          882.4562                                                                   
   231    14.9255    905(30)           885.8059          882.7037                                                                   
   232    14.9755    906(30)           886.0780          882.9490                                                                   
   233    15.0255    898(30)           886.3502          883.1921                                                                   
   234    15.0755    839(29)           886.6220          883.4330                                                                   
   235    15.1255    921(30)           886.8944          883.6717                                                                   
   236    15.1755    884(29)           887.1655          883.9081                                                                   
   237    15.2255    867(29)           887.4362          884.1422                                                                   
   238    15.2755    897(30)           887.7064          884.3740                                                                   
   239    15.3255    863(29)           887.9758          884.6035                                                                   
   240    15.3755    846(29)           888.2456          884.8306                                                                   
   241    15.4255    914(30)           888.5139          885.0553                                                                   
   242    15.4755    897(30)           888.7814          885.2775                                                                   
   243    15.5255    838(29)           889.0482          885.4973                                                                   
   244    15.5755    872(29)           889.3142          885.7146                                                                   
   245    15.6255    953(31)           889.5795          885.9294                                                                   
   246    15.6755    918(30)           889.8438          886.1414                                                                   
   247    15.7255    862(29)           890.1074          886.3510                                                                   
   248    15.7755    854(29)           890.3704          886.5581                                                                   
   249    15.8255    875(29)           890.6326          886.7626                                                                   
   250    15.8755    824(29)           890.8939          886.9642                                                                   
   251    15.9255    894(30)           891.1544          887.1631                                                                   
   252    15.9755    864(29)           891.4144          887.3596                                                                   
   253    16.0255    889(30)           891.6735          887.5531                                                                   
   254    16.0755    905(30)           891.9319          887.7439                                                                   
   255    16.1255    909(30)           892.1897          887.9318                                                                   
   256    16.1755    890(30)           892.4470          888.1170                                                                   
   257    16.2255    921(30)           892.7034          888.2991                                                                   
   258    16.2755    927(30)           892.9596          888.4786                                                                   
   259    16.3255    912(31)           893.2152          888.6551                                                                   
   260    16.3755    874(30)           893.4703          888.8286                                                                   
   261    16.4255    828(29)           893.7252          888.9991                                                                   
   262    16.4755    840(29)           893.9798          889.1668                                                                   
   263    16.5255    869(30)           894.2352          889.3314                                                                   
   264    16.5755    893(30)           894.4894          889.4929                                                                   
   265    16.6255    881(30)           894.7435          889.6512                                                                   
   266    16.6755    879(30)           894.9978          889.8067                                                                   
   267    16.7255    904(31)           895.2521          889.9589                                                                   
   268    16.7755    875(30)           895.5070          890.1081                                                                   
   269    16.8255    914(31)           895.7869          890.2540                                                                   
   270    16.8755    876(30)           896.0427          890.3969                                                                   
   271    16.9255    900(31)           896.2990          890.5363                                                                   
   272    16.9755    876(31)           896.5561          890.6725                                                                   
   273    17.0255    878(31)           896.8143          890.8056                                                                   
   274    17.0755    870(30)           897.0737          890.9355                                                                   
   275    17.1255    922(32)           897.3343          891.0619                                                                   
   276    17.1755    873(31)           897.5966          891.1851                                                                   
   277    17.2255    875(31)           897.8606          891.3050                                                                   
   278    17.2755    888(31)           898.1303          891.4214                                                                   
   279    17.3255    848(30)           898.3984          891.5344                                                                   
   280    17.3755    887(31)           898.6691          891.6441                                                                   
   281    17.4255    881(31)           898.9426          891.7503                                                                   
   282    17.4755    884(31)           899.2191          891.8530                                                                   
   283    17.5255    826(30)           899.4990          891.9523                                                                   
   284    17.5755    899(31)           899.7830          892.0482                                                                   
   285    17.6255    857(30)           900.0709          892.1404                                                                   
   286    17.6755    897(31)           900.3633          892.2291                                                                   
   287    17.7255    897(31)           900.6612          892.3145                                                                   
   288    17.7755    924(32)           900.9643          892.3960                                                                   
   289    17.8255    877(31)           901.2737          892.4741                                                                   
   290    17.8755    878(31)           901.5900          892.5487                                                                   
   291    17.9255    886(31)           901.9133          892.6195                                                                   
   292    17.9755    836(30)           902.2448          892.6867                                                                   
   293    18.0255    894(31)           902.5851          892.7503                                                                   
   294    18.0755    916(31)           902.9351          892.8102                                                                   
   295    18.1255    936(31)           903.2958          892.8665                                                                   
   296    18.1755    894(31)           903.6681          892.9191                                                                   
   297    18.2255    931(31)           904.0530          892.9678                                                                   
   298    18.2755    923(31)           904.4564          893.0129                                                                   
   299    18.3255    951(31)           904.8711          893.0544                                                                   
   300    18.3755    887(30)           905.3026          893.0920                                                                   
   301    18.4255    887(30)           905.7529          893.1258                                                                   
   302    18.4755    927(31)           906.2241          893.1560                                                                   
   303    18.5255    911(30)           906.7180          893.1821                                                                   
   304    18.5755    900(30)           907.2378          893.2047                                                                   
   305    18.6255    903(30)           907.7859          893.2233                                                                   
   306    18.6755    910(30)           908.3663          893.2382                                                                   
   307    18.7255    911(30)           908.9827          893.2493                                                                   
   308    18.7755    991(31)           909.6400          893.2563                                                                   
   309    18.8255    912(30)           910.3457          893.2596                                                                   
   310    18.8755    910(30)           911.1100          893.2590                                                                   
   311    18.9255    949(30)           911.9510          893.2547                                                                   
   312    18.9755    972(31)           912.9003          893.2465                                                                   
   313    19.0255    958(30)           914.0173          893.2341                                                                   
   314    19.0755    953(30)           915.4148          893.2181                                                                   
   315    19.1255    950(30)           917.2963          893.1980                                                                   
   316    19.1755    901(30)           920.0157          893.1741                                                                   
   317    19.2255    942(30)           924.1566          893.1462                                                                   
   318    19.2755    968(31)           930.6097          893.1144                                                                   
   319    19.3255    958(30)           940.6491          893.0788                                                                   
   320    19.3755    947(30)           955.9308          893.0390                                                                   
   321    19.4255    985(31)           978.3749          892.9954                                                                   
   322    19.4755    1015(31)          1009.8951          892.9479                                                                  
   323    19.5255    1070(32)          1051.9016          892.8964                                                                  
   324    19.5755    1110(33)          1104.7079          892.8408                                                                  
   325    19.6255    1179(34)          1166.9020          892.7815                                                                  
   326    19.6755    1290(35)          1234.9541          892.7180                                                                  
   327    19.7255    1281(35)          1303.0143          892.6507                                                                  
   328    19.7755    1287(35)          1363.7864          892.5792                                                                  
   329    19.8255    1372(36)          1409.4445          892.5041                                                                  
   330    19.8755    1344(36)          1433.3303          892.4248                                                                  
   331    19.9255    1341(36)          1431.6473          892.3417                                                                  
   332    19.9755    1332(36)          1404.7778          892.2545                                                                  
   333    20.0255    1279(35)          1357.3469          892.1633                                                                  
   334    20.0755    1260(35)          1296.7982          892.0681                                                                  
   335    20.1255    1187(34)          1231.3759          891.9692                                                                  
   336    20.1755    1227(34)          1168.3571          891.8661                                                                  
   337    20.2255    1149(33)          1113.1196          891.7592                                                                  
   338    20.2755    1080(32)          1068.7291          891.6479                                                                  
   339    20.3255    1069(32)          1036.0804          891.5333                                                                  
   340    20.3755    1001(31)          1014.4549          891.4143                                                                  
   341    20.4255    1015(31)          1002.2389          891.2914                                                                  
   342    20.4755    956(30)           997.5746          891.1649                                                                   
   343    20.5255    998(31)           998.8994          891.0341                                                                   
   344    20.5755    1039(32)          1005.3010          890.8996                                                                  
   345    20.6255    1075(32)          1016.7728          890.7610                                                                  
   346    20.6755    1038(32)          1034.4520          890.6186                                                                  
   347    20.7255    1053(32)          1060.9689          890.4720                                                                  
   348    20.7755    1125(33)          1100.8644          890.3219                                                                  
   349    20.8255    1155(33)          1161.1683          890.1679                                                                  
   350    20.8755    1372(36)          1251.9268          890.0097                                                                  
   351    20.9255    1453(38)          1386.5852          889.8478                                                                  
   352    20.9755    1687(40)          1581.8954          889.6821                                                                  
   353    21.0255    2029(44)          1856.8341          889.5125                                                                  
   354    21.0755    2375(48)          2230.6194          889.3390                                                                  
   355    21.1255    2851(53)          2718.8071          889.1617                                                                  
   356    21.1755    3516(58)          3328.6738          888.9806                                                                  
   357    21.2255    4245(64)          4053.6938          888.7958                                                                  
   358    21.2755    4935(69)          4868.3291          888.6071                                                                  
   359    21.3255    5767(75)          5725.8447          888.4144                                                                  
   360    21.3755    6517(79)          6557.9648          888.2182                                                                  
   361    21.4255    6881(81)          7280.3945          888.0182                                                                  
   362    21.4755    7589(86)          7802.6802          887.8145                                                                  
   363    21.5255    7822(87)          8045.1821          887.6069                                                                  
   364    21.5755    7620(86)          7962.0469          887.3958                                                                  
   365    21.6255    7534(85)          7560.8013          887.1807                                                                  
   366    21.6755    7131(83)          6904.5103          886.9623                                                                  
   367    21.7255    6322(78)          6090.9424          886.7400                                                                  
   368    21.7755    5307(72)          5224.7002          886.5140                                                                  
   369    21.8255    4474(66)          4396.2456          886.2846                                                                  
   370    21.8755    3664(59)          3672.9993          886.0515                                                                  
   371    21.9255    3102(55)          3095.4265          885.8147                                                                  
   372    21.9755    2681(51)          2678.2588          885.5745                                                                  
   373    22.0255    2444(49)          2414.3586          885.3305                                                                  
   374    22.0755    2385(48)          2280.0493          885.0832                                                                  
   375    22.1255    2269(47)          2241.6245          884.8323                                                                  
   376    22.1755    2266(47)          2260.6489          884.5779                                                                  
   377    22.2255    2271(47)          2299.1135          884.3203                                                                  
   378    22.2755    2239(47)          2323.6538          884.0587                                                                  
   379    22.3255    2130(46)          2309.8760          883.7943                                                                  
   380    22.3755    2197(46)          2245.9880          883.5260                                                                  
   381    22.4255    2051(45)          2133.8108          883.2545                                                                  
   382    22.4755    1990(44)          1985.5771          882.9796                                                                  
   383    22.5255    1878(43)          1818.3738          882.7014                                                                  
   384    22.5755    1617(40)          1649.0073          882.4201                                                                  
   385    22.6255    1505(39)          1491.0775          882.1352                                                                  
   386    22.6755    1268(35)          1353.7787          881.8473                                                                  
   387    22.7255    1254(36)          1241.7297          881.5560                                                                  
   388    22.7755    1113(33)          1155.7242          881.2614                                                                  
   389    22.8255    1151(34)          1094.0391          880.9639                                                                  
   390    22.8755    1043(33)          1053.7799          880.6630                                                                  
   391    22.9255    1004(32)          1032.1564          880.3592                                                                  
   392    22.9755    1056(33)          1027.3810          880.0522                                                                  
   393    23.0255    1015(33)          1039.0834          879.7421                                                                  
   394    23.0755    1053(33)          1068.1450          879.4291                                                                  
   395    23.1255    1131(34)          1116.0969          879.1129                                                                  
   396    23.1755    1198(35)          1184.0148          878.7938                                                                  
   397    23.2255    1270(36)          1271.2644          878.4719                                                                  
   398    23.2755    1383(38)          1374.2837          878.1468                                                                  
   399    23.3255    1485(40)          1485.7737          877.8189                                                                  
   400    23.3755    1658(42)          1594.8478          877.4882                                                                  
   401    23.4255    1720(43)          1688.0229          877.1547                                                                  
   402    23.4755    1732(43)          1751.5417          876.8185                                                                  
   403    23.5255    1703(42)          1774.4587          876.4793                                                                  
   404    23.5755    1775(43)          1751.9658          876.1375                                                                  
   405    23.6255    1670(42)          1687.3752          875.7932                                                                  
   406    23.6755    1653(42)          1591.0952          875.4459                                                                  
   407    23.7255    1516(40)          1477.1233          875.0961                                                                  
   408    23.7755    1433(39)          1359.3643          874.7437                                                                  
   409    23.8255    1193(36)          1249.1954          874.3887                                                                  
   410    23.8755    1168(35)          1154.0959          874.0313                                                                  
   411    23.9255    1081(34)          1077.6567          873.6714                                                                  
   412    23.9755    1047(33)          1020.0336          873.3090                                                                  
   413    24.0255    977(32)           979.0697          872.9441                                                                   
   414    24.0755    927(31)           951.4630          872.5769                                                                   
   415    24.1255    977(32)           933.7086          872.2073                                                                   
   416    24.1755    923(31)           922.7502          871.8355                                                                   
   417    24.2255    965(32)           916.2454          871.4615                                                                   
   418    24.2755    883(31)           912.6172          871.0851                                                                   
   419    24.3255    915(31)           910.9752          870.7064                                                                   
   420    24.3755    900(31)           911.0279          870.3258                                                                   
   421    24.4255    864(30)           913.0436          869.9430                                                                   
   422    24.4755    980(32)           917.8936          869.5579                                                                   
   423    24.5255    984(32)           927.1603          869.1711                                                                   
   424    24.5755    932(31)           943.2443          868.7822                                                                   
   425    24.6255    1022(32)           969.4004          868.3912                                                                  
   426    24.6755    986(32)          1009.5182          867.9984                                                                   
   427    24.7255    1069(33)          1067.5884          867.6037                                                                  
   428    24.7755    1127(34)          1146.7463          867.2072                                                                  
   429    24.8255    1297(36)          1247.9574          866.8088                                                                  
   430    24.8755    1443(38)          1368.7542          866.4087                                                                  
   431    24.9255    1489(39)          1502.1316          866.0070                                                                  
   432    24.9755    1678(41)          1636.4424          865.6033                                                                  
   433    25.0255    1705(41)          1756.3286          865.1984                                                                  
   434    25.0755    1788(42)          1845.0115          864.7916                                                                  
   435    25.1255    1902(44)          1887.9387          864.3834                                                                  
   436    25.1755    1840(43)          1876.9963          863.9735                                                                  
   437    25.2255    1859(43)          1813.6973          863.5624                                                                  
   438    25.2755    1765(42)          1708.8519          863.1498                                                                  
   439    25.3255    1605(40)          1578.7595          862.7357                                                                  
   440    25.3755    1461(38)          1440.4045          862.3204                                                                  
   441    25.4255    1296(36)          1308.2230          861.9037                                                                  
   442    25.4755    1203(35)          1192.2463          861.4857                                                                  
   443    25.5255    1095(33)          1097.6935          861.0666                                                                  
   444    25.5755    1044(32)          1025.5466          860.6464                                                                  
   445    25.6255    971(31)           973.6873          860.2250                                                                   
   446    25.6755    985(31)           938.4027          859.8026                                                                   
   447    25.7255    960(31)           915.4514          859.3792                                                                   
   448    25.7755    934(30)           901.0712          858.9547                                                                   
   449    25.8255    921(30)           892.2824          858.5292                                                                   
   450    25.8755    970(31)           886.9897          858.1030                                                                   
   451    25.9255    851(29)           883.8904          857.6759                                                                   
   452    25.9755    943(30)           882.3044          857.2480                                                                   
   453    26.0255    875(29)           882.0265          856.8192                                                                   
   454    26.0755    899(30)           883.2197          856.3899                                                                   
   455    26.1255    870(29)           886.3056          855.9598                                                                   
   456    26.1755    865(29)           891.9151          855.5291                                                                   
   457    26.2255    950(31)           900.7370          855.0980                                                                   
   458    26.2755    879(29)           913.3458          854.6661                                                                   
   459    26.3255    918(30)           929.9753          854.2338                                                                   
   460    26.3755    940(30)           950.3015          853.8013                                                                   
   461    26.4255    961(31)           973.3133          853.3683                                                                   
   462    26.4755    973(31)           997.3425          852.9348                                                                   
   463    26.5255    906(30)          1020.3251          852.5012                                                                   
   464    26.5755    995(31)          1040.2537          852.0672                                                                   
   465    26.6255    1051(32)          1055.7764          851.6331                                                                  
   466    26.6755    1048(32)          1066.7587          851.1987                                                                  
   467    26.7255    1011(32)          1074.4591          850.7643                                                                  
   468    26.7755    1040(32)          1081.0299          850.3301                                                                  
   469    26.8255    1043(32)          1088.5105          849.8956                                                                  
   470    26.8755    1070(33)          1097.8816          849.4610                                                                  
   471    26.9255    1096(33)          1108.5260          849.0266                                                                  
   472    26.9755    1093(33)          1118.1963          848.5926                                                                  
   473    27.0255    1060(32)          1123.5350          848.1583                                                                  
   474    27.0755    1081(33)          1121.1244          847.7247                                                                  
   475    27.1255    1063(33)          1108.8257          847.2911                                                                  
   476    27.1755    1128(34)          1086.7524          846.8580                                                                  
   477    27.2255    1020(32)          1057.1809          846.4249                                                                  
   478    27.2755    986(31)          1023.5341          845.9925                                                                   
   479    27.3255    937(30)           989.3031          845.5605                                                                   
   480    27.3755    930(30)           957.3607          845.1290                                                                   
   481    27.4255    918(30)           929.6454          844.6979                                                                   
   482    27.4755    900(30)           907.0979          844.2678                                                                   
   483    27.5255    841(29)           889.7789          843.8380                                                                   
   484    27.5755    878(30)           877.1425          843.4090                                                                   
   485    27.6255    901(30)           868.3104          842.9807                                                                   
   486    27.6755    850(29)           862.3293          842.5533                                                                   
   487    27.7255    885(30)           858.3410          842.1266                                                                   
   488    27.7755    811(28)           855.6634          841.7007                                                                   
   489    27.8255    841(29)           853.8083          841.2757                                                                   
   490    27.8755    854(29)           852.4500          840.8521                                                                   
   491    27.9255    882(30)           851.3892          840.4291                                                                   
   492    27.9755    876(30)           850.5107          840.0073                                                                   
   493    28.0255    869(29)           849.7505          839.5865                                                                   
   494    28.0755    902(30)           849.0750          839.1668                                                                   
   495    28.1255    873(29)           848.4682          838.7485                                                                   
   496    28.1755    836(29)           847.9185          838.3315                                                                   
   497    28.2255    851(29)           847.4240          837.9155                                                                   
   498    28.2755    869(29)           846.9852          837.5009                                                                   
   499    28.3255    838(29)           846.6071          837.0879                                                                   
   500    28.3755    839(29)           846.3004          836.6760                                                                   
   501    28.4255    884(30)           846.0907          836.2657                                                                   
   502    28.4755    840(29)           846.0292          835.8572                                                                   
   503    28.5255    901(30)           846.2174          835.4498                                                                   
   504    28.5755    859(29)           846.8490          835.0442                                                                   
   505    28.6255    847(29)           848.2697          834.6404                                                                   
   506    28.6755    832(29)           851.0552          834.2380                                                                   
   507    28.7255    809(29)           856.0968          833.8375                                                                   
   508    28.7755    896(30)           864.6472          833.4387                                                                   
   509    28.8255    862(29)           878.2905          833.0417                                                                   
   510    28.8755    913(30)           898.7507          832.6467                                                                   
   511    28.9255    884(30)           927.5219          832.2534                                                                   
   512    28.9755    979(31)           965.3373          831.8622                                                                   
   513    29.0255    973(31)          1011.5257          831.4730                                                                   
   514    29.0755    1035(32)          1063.5436          831.0857                                                                  
   515    29.1255    1134(34)          1116.8049          830.7005                                                                  
   516    29.1755    1153(34)          1165.0089          830.3174                                                                  
   517    29.2255    1212(35)          1201.1328          829.9365                                                                  
   518    29.2755    1305(37)          1218.9379          829.5577                                                                  
   519    29.3255    1279(36)          1214.9086          829.1813                                                                  
   520    29.3755    1220(35)          1189.6458          828.8070                                                                  
   521    29.4255    1161(35)          1147.7177          828.4351                                                                  
   522    29.4755    1163(35)          1095.9177          828.0656                                                                  
   523    29.5255    1057(33)          1041.3879          827.6984                                                                  
   524    29.5755    966(32)           989.8132          827.3336                                                                   
   525    29.6255    964(32)           945.2369          826.9712                                                                   
   526    29.6755    898(31)           909.5627          826.6115                                                                   
   527    29.7255    819(30)           882.9030          826.2542                                                                   
   528    29.7755    854(30)           864.1819          825.8996                                                                   
   529    29.8255    949(32)           851.7296          825.5476                                                                   
   530    29.8755    890(31)           843.8014          825.1982                                                                   
   531    29.9255    802(29)           838.8934          824.8516                                                                   
   532    29.9755    814(29)           835.8655          824.5074                                                                   
   533    30.0255    836(30)           833.9431          824.1663                                                                   
   534    30.0755    837(30)           832.6419          823.8281                                                                   
   535    30.1255    857(30)           831.6818          823.4924                                                                   
   536    30.1755    816(30)           830.9114          823.1597                                                                   
   537    30.2255    804(29)           830.2524          822.8299                                                                   
   538    30.2755    843(30)           829.6655          822.5031                                                                   
   539    30.3255    873(31)           829.1618          822.1792                                                                   
   540    30.3755    839(30)           828.6689          821.8583                                                                   
   541    30.4255    797(29)           828.2119          821.5404                                                                   
   542    30.4755    817(30)           827.7871          821.2256                                                                   
   543    30.5255    845(30)           827.3924          820.9140                                                                   
   544    30.5755    783(29)           827.0263          820.6056                                                                   
   545    30.6255    874(30)           826.6882          820.3000                                                                   
   546    30.6755    851(30)           826.3787          819.9981                                                                   
   547    30.7255    850(30)           826.0988          819.6991                                                                   
   548    30.7755    829(30)           825.8524          819.4033                                                                   
   549    30.8255    817(29)           825.6469          819.1110                                                                   
   550    30.8755    819(29)           825.4955          818.8219                                                                   
   551    30.9255    778(28)           825.4253          818.5361                                                                   
   552    30.9755    793(28)           825.4855          818.2538                                                                   
   553    31.0255    824(29)           825.7630          817.9750                                                                   
   554    31.0755    812(29)           826.4029          817.6993                                                                   
   555    31.1255    779(28)           827.6321          817.4274                                                                   
   556    31.1755    790(28)           829.7748          817.1588                                                                   
   557    31.2255    820(29)           833.2562          816.8937                                                                   
   558    31.2755    800(28)           838.5657          816.6321                                                                   
   559    31.3255    855(29)           846.1797          816.3741                                                                   
   560    31.3755    831(29)           856.4310          816.1198                                                                   
   561    31.4255    857(29)           869.3398          815.8690                                                                   
   562    31.4755    863(29)           884.4669          815.6218                                                                   
   563    31.5255    878(29)           900.7917          815.3784                                                                   
   564    31.5755    904(30)           916.7209          815.1384                                                                   
   565    31.6255    901(30)           930.2216          814.9025                                                                   
   566    31.6755    890(30)           939.1469          814.6701                                                                   
   567    31.7255    973(31)           941.8651          814.4415                                                                   
   568    31.7755    925(30)           937.6431          814.2166                                                                   
   569    31.8255    898(30)           927.3234          813.9954                                                                   
   570    31.8755    950(30)           912.7389          813.7782                                                                   
   571    31.9255    952(30)           896.0889          813.5646                                                                   
   572    31.9755    885(29)           879.3673          813.3551                                                                   
   573    32.0255    849(29)           864.0849          813.1493                                                                   
   574    32.0755    856(29)           851.1606          812.9474                                                                   
   575    32.1255    839(29)           840.9429          812.7494                                                                   
   576    32.1755    838(29)           833.3417          812.5555                                                                   
   577    32.2255    803(28)           827.9792          812.3654                                                                   
   578    32.2755    852(29)           824.3629          812.1790                                                                   
   579    32.3255    805(28)           822.0043          811.9968                                                                   
   580    32.3755    766(27)           820.4917          811.8187                                                                   
   581    32.4255    810(28)           819.5175          811.6442                                                                   
   582    32.4755    789(28)           818.8730          811.4740                                                                   
   583    32.5255    869(29)           818.4277          811.3078                                                                   
   584    32.5755    822(28)           818.1071          811.1456                                                                   
   585    32.6255    853(29)           817.8743          810.9875                                                                   
   586    32.6755    856(29)           817.7201          810.8334                                                                   
   587    32.7255    854(29)           817.6600          810.6833                                                                   
   588    32.7755    795(28)           817.7573          810.5373                                                                   
   589    32.8255    858(29)           818.0710          810.3955                                                                   
   590    32.8755    843(29)           818.7733          810.2576                                                                   
   591    32.9255    795(28)           820.1042          810.1240                                                                   
   592    32.9755    825(28)           822.3873          809.9944                                                                   
   593    33.0255    882(29)           826.0152          809.8689                                                                   
   594    33.0755    840(28)           831.3767          809.7477                                                                   
   595    33.1255    857(29)           838.7461          809.6303                                                                   
   596    33.1755    863(29)           848.1288          809.5172                                                                   
   597    33.2255    871(29)           859.1361          809.4083                                                                   
   598    33.2755    924(30)           870.8889          809.3038                                                                   
   599    33.3255    944(30)           882.0613          809.2029                                                                   
   600    33.3755    879(29)           891.0630          809.1065                                                                   
   601    33.4255    959(30)           896.3627          809.0142                                                                   
   602    33.4755    906(30)           896.9423          808.9261                                                                   
   603    33.5255    943(30)           892.7108          808.8420                                                                   
   604    33.5755    969(31)           884.5801          808.7623                                                                   
   605    33.6255    901(29)           874.1296          808.6866                                                                   
   606    33.6755    890(29)           863.1539          808.6152                                                                   
   607    33.7255    891(29)           853.3436          808.5480                                                                   
   608    33.7755    847(29)           846.1287          808.4847                                                                   
   609    33.8255    859(29)           842.6588          808.4258                                                                   
   610    33.8755    828(28)           843.8491          808.3710                                                                   
   611    33.9255    862(29)           850.4227          808.3205                                                                   
   612    33.9755    853(29)           862.8452          808.2739                                                                   
   613    34.0255    906(30)           881.1313          808.2316                                                                   
   614    34.0755    854(29)           904.5547          808.1935                                                                   
   615    34.1255    927(30)           931.4204          808.1593                                                                   
   616    34.1755    932(30)           958.9062          808.1295                                                                   
   617    34.2255    932(30)           983.3749          808.1038                                                                   
   618    34.2755    934(30)          1000.8854          808.0823                                                                   
   619    34.3255    973(31)          1008.1502          808.0648                                                                   
   620    34.3755    979(31)          1003.6487          808.0515                                                                   
   621    34.4255    919(30)           988.2782          808.0422                                                                   
   622    34.4755    976(31)           964.9874          808.0370                                                                   
   623    34.5255    925(30)           937.6490          808.0361                                                                   
   624    34.5755    864(29)           909.9883          808.0391                                                                   
   625    34.6255    908(30)           884.8823          808.0463                                                                   
   626    34.6755    867(29)           864.0657          808.0573                                                                   
   627    34.7255    811(28)           848.1502          808.0727                                                                   
   628    34.7755    811(28)           836.8615          808.0919                                                                   
   629    34.8255    842(29)           829.4066          808.1153                                                                   
   630    34.8755    822(28)           824.8118          808.1427                                                                   
   631    34.9255    832(29)           822.1711          808.1740                                                                   
   632    34.9755    831(29)           820.7685          808.2094                                                                   
   633    35.0255    823(28)           820.1016          808.2486                                                                   
   634    35.0755    844(29)           819.8533          808.2919                                                                   
   635    35.1255    784(28)           819.8395          808.3392                                                                   
   636    35.1755    835(29)           819.9623          808.3904                                                                   
   637    35.2255    863(29)           820.1726          808.4455                                                                   
   638    35.2755    833(29)           820.4477          808.5044                                                                   
   639    35.3255    800(28)           820.7784          808.5675                                                                   
   640    35.3755    875(30)           821.1638          808.6340                                                                   
   641    35.4255    812(29)           821.5977          808.7048                                                                   
   642    35.4755    767(28)           822.0843          808.7791                                                                   
   643    35.5255    822(29)           822.6265          808.8574                                                                   
   644    35.5755    824(29)           823.2276          808.9393                                                                   
   645    35.6255    815(29)           823.8927          809.0251                                                                   
   646    35.6755    801(29)           824.6274          809.1147                                                                   
   647    35.7255    838(30)           825.4388          809.2079                                                                   
   648    35.7755    819(29)           826.3625          809.3049                                                                   
   649    35.8255    921(31)           827.3552          809.4056                                                                   
   650    35.8755    888(30)           828.4563          809.5099                                                                   
   651    35.9255    876(30)           829.6816          809.6180                                                                   
   652    35.9755    802(29)           831.0501          809.7294                                                                   
   653    36.0255    826(30)           832.5884          809.8448                                                                   
   654    36.0755    840(30)           834.3311          809.9633                                                                   
   655    36.1255    781(29)           836.3374          810.0857                                                                   
   656    36.1755    794(29)           838.6855          810.2114                                                                   
   657    36.2255    850(30)           841.5264          810.3408                                                                   
   658    36.2755    809(29)           845.1136          810.4735                                                                   
   659    36.3255    858(30)           849.8834          810.6096                                                                   
   660    36.3755    861(30)           856.5780          810.7492                                                                   
   661    36.4255    834(30)           866.4160          810.8923                                                                   
   662    36.4755    880(31)           881.3248          811.0386                                                                   
   663    36.5255    846(30)           904.2282          811.1884                                                                   
   664    36.5755    912(31)           939.3107          811.3413                                                                   
   665    36.6255    932(32)           992.2377          811.4975                                                                   
   666    36.6755    1013(33)          1070.0941          811.6569                                                                  
   667    36.7255    1144(35)          1180.9569          811.8196                                                                  
   668    36.7755    1350(38)          1332.9408          811.9854                                                                  
   669    36.8255    1477(40)          1532.5649          812.1544                                                                  
   670    36.8755    1799(44)          1782.8856          812.3267                                                                  
   671    36.9255    2022(46)          2081.2717          812.5018                                                                  
   672    36.9755    2350(50)          2417.4683          812.6801                                                                  
   673    37.0255    2880(55)          2772.2512          812.8614                                                                  
   674    37.0755    3178(58)          3117.4133          813.0457                                                                  
   675    37.1255    3414(60)          3419.2380          813.2328                                                                  
   676    37.1755    3679(62)          3643.4307          813.4230                                                                  
   677    37.2255    3778(62)          3759.0405          813.6160                                                                  
   678    37.2755    3683(62)          3742.7607          813.8119                                                                  
   679    37.3255    3779(62)          3587.3147          814.0106                                                                  
   680    37.3755    3432(59)          3309.5027          814.2121                                                                  
   681    37.4255    3168(57)          2948.2126          814.4163                                                                  
   682    37.4755    2781(53)          2551.7070          814.6233                                                                  
   683    37.5255    2215(47)          2164.3298          814.8329                                                                  
   684    37.5755    1821(43)          1819.0963          815.0450                                                                  
   685    37.6255    1526(39)          1534.8928          815.2601                                                                  
   686    37.6755    1384(37)          1317.3674          815.4773                                                                  
   687    37.7255    1177(34)          1161.9167          815.6974                                                                  
   688    37.7755    1097(33)          1057.6534          815.9197                                                                  
   689    37.8255    1109(33)           991.4330          816.1447                                                                  
   690    37.8755    991(32)           950.7971          816.3719                                                                   
   691    37.9255    933(30)           925.7273          816.6015                                                                   
   692    37.9755    911(30)           909.2419          816.8335                                                                   
   693    38.0255    851(29)           897.1501          817.0678                                                                   
   694    38.0755    909(30)           887.3341          817.3044                                                                   
   695    38.1255    867(29)           878.9208          817.5432                                                                   
   696    38.1755    827(29)           871.6580          817.7841                                                                   
   697    38.2255    827(28)           865.5309          818.0270                                                                   
   698    38.2755    884(29)           860.5496          818.2723                                                                   
   699    38.3255    855(29)           856.6687          818.5195                                                                   
   700    38.3755    824(28)           853.7722          818.7687                                                                   
   701    38.4255    869(29)           851.7014          819.0200                                                                   
   702    38.4755    832(29)           850.2876          819.2731                                                                   
   703    38.5255    832(28)           849.3786          819.5280                                                                   
   704    38.5755    854(29)           848.8547          819.7849                                                                   
   705    38.6255    829(29)           848.6293          820.0437                                                                   
   706    38.6755    848(29)           848.6478          820.3041                                                                   
   707    38.7255    913(30)           848.8763          820.5662                                                                   
   708    38.7755    816(28)           849.3020          820.8301                                                                   
   709    38.8255    799(28)           849.9236          821.0955                                                                   
   710    38.8755    915(30)           850.7525          821.3627                                                                   
   711    38.9255    839(29)           851.8135          821.6312                                                                   
   712    38.9755    818(28)           853.1562          821.9012                                                                   
   713    39.0255    846(29)           854.8641          822.1728                                                                   
   714    39.0755    871(29)           857.0975          822.4457                                                                   
   715    39.1255    853(29)           860.1365          822.7202                                                                   
   716    39.1755    852(29)           864.4716          822.9957                                                                   
   717    39.2255    833(29)           870.9427          823.2727                                                                   
   718    39.2755    877(29)           880.9454          823.5511                                                                   
   719    39.3255    877(29)           896.7211          823.8304                                                                   
   720    39.3755    932(30)           921.7535          824.1110                                                                   
   721    39.4255    946(30)           961.1871          824.3925                                                                   
   722    39.4755    1003(31)          1022.1590          824.6752                                                                  
   723    39.5255    1084(33)          1113.7273          824.9590                                                                  
   724    39.5755    1273(35)          1245.8805          825.2435                                                                  
   725    39.6255    1526(39)          1427.3945          825.5292                                                                  
   726    39.6755    1723(41)          1662.3291          825.8157                                                                  
   727    39.7255    2013(44)          1946.2104          826.1030                                                                  
   728    39.7755    2210(47)          2262.9336          826.3911                                                                  
   729    39.8255    2578(50)          2583.6501          826.6799                                                                  
   730    39.8755    2776(52)          2868.8298          826.9695                                                                  
   731    39.9255    2963(54)          3074.1907          827.2597                                                                  
   732    39.9755    3198(56)          3162.0728          827.5505                                                                  
   733    40.0255    3218(56)          3115.8955          827.8419                                                                  
   734    40.0755    2928(53)          2949.2490          828.1336                                                                  
   735    40.1255    2840(53)          2700.1213          828.4257                                                                  
   736    40.1755    2461(49)          2415.1963          828.7186                                                                  
   737    40.2255    2114(46)          2135.5894          829.0117                                                                  
   738    40.2755    1827(42)          1888.9293          829.3051                                                                  
   739    40.3255    1629(40)          1687.0403          829.5988                                                                  
   740    40.3755    1481(38)          1528.0758          829.8928                                                                  
   741    40.4255    1343(36)          1402.4238          830.1870                                                                  
   742    40.4755    1327(36)          1299.3135          830.4811                                                                  
   743    40.5255    1263(35)          1211.1617          830.7756                                                                  
   744    40.5755    1157(34)          1134.3259          831.0699                                                                  
   745    40.6255    1063(32)          1067.9508          831.3644                                                                  
   746    40.6755    978(31)          1012.4586          831.6588                                                                   
   747    40.7255    968(31)           968.2803          831.9531                                                                   
   748    40.7755    946(31)           935.1063          832.2471                                                                   
   749    40.8255    902(30)           911.7025          832.5411                                                                   
   750    40.8755    900(30)           896.2075          832.8351                                                                   
   751    40.9255    890(30)           886.5767          833.1285                                                                   
   752    40.9755    837(29)           880.9716          833.4216                                                                   
   753    41.0255    856(29)           877.9595          833.7145                                                                   
   754    41.0755    867(29)           876.5464          834.0068                                                                   
   755    41.1255    862(29)           876.1104          834.2988                                                                   
   756    41.1755    842(29)           876.2963          834.5903                                                                   
   757    41.2255    891(30)           876.9177          834.8812                                                                   
   758    41.2755    836(29)           877.8879          835.1714                                                                   
   759    41.3255    881(29)           879.1746          835.4613                                                                   
   760    41.3755    878(30)           880.7700          835.7502                                                                   
   761    41.4255    849(29)           882.6887          836.0386                                                                   
   762    41.4755    857(29)           884.9560          836.3260                                                                   
   763    41.5255    886(30)           887.6065          836.6127                                                                   
   764    41.5755    828(29)           890.6907          836.8985                                                                   
   765    41.6255    853(29)           894.2782          837.1835                                                                   
   766    41.6755    953(31)           898.4705          837.4676                                                                   
   767    41.7255    893(30)           903.4317          837.7507                                                                   
   768    41.7755    882(30)           909.4623          838.0325                                                                   
   769    41.8255    929(31)           917.1607          838.3134                                                                   
   770    41.8755    929(30)           927.7544          838.5933                                                                   
   771    41.9255    959(31)           943.7130          838.8718                                                                   
   772    41.9755    987(31)           969.7565          839.1492                                                                   
   773    42.0255    995(32)          1014.3044          839.4256                                                                   
   774    42.0755    1093(33)          1091.1017          839.7004                                                                  
   775    42.1255    1187(35)          1220.5100          839.9739                                                                  
   776    42.1755    1466(39)          1429.2144          840.2463                                                                  
   777    42.2255    1918(45)          1746.9465          840.5170                                                                  
   778    42.2755    2395(49)          2199.4980          840.7861                                                                  
   779    42.3255    3120(57)          2798.1689          841.0540                                                                  
   780    42.3755    3685(62)          3528.7676          841.3203                                                                  
   781    42.4255    4521(69)          4343.6265          841.5850                                                                  
   782    42.4755    5268(74)          5160.9004          841.8480                                                                  
   783    42.5255    5848(79)          5874.9072          842.1096                                                                  
   784    42.5755    6510(82)          6377.8184          842.3691                                                                  
   785    42.6255    7200(88)          6594.2793          842.6272                                                                  
   786    42.6755    7065(86)          6514.9253          842.8832                                                                  
   787    42.7255    6672(84)          6201.3550          843.1376                                                                  
   788    42.7755    6088(81)          5752.8452          843.3902                                                                  
   789    42.8255    5409(76)          5263.5562          843.6406                                                                  
   790    42.8755    4741(71)          4795.6021          843.8892                                                                  
   791    42.9255    4377(69)          4370.9663          844.1360                                                                  
   792    42.9755    4057(66)          3980.5874          844.3805                                                                  
   793    43.0255    3738(63)          3605.4644          844.6232                                                                  
   794    43.0755    3431(61)          3238.2388          844.8636                                                                  
   795    43.1255    3089(57)          2889.7974          845.1021                                                                  
   796    43.1755    2676(53)          2582.1721          845.3381                                                                  
   797    43.2255    2332(50)          2337.9319          845.5722                                                                  
   798    43.2755    2262(49)          2171.7007          845.8037                                                                  
   799    43.3255    2107(47)          2085.5063          846.0334                                                                  
   800    43.3755    2072(47)          2067.8154          846.2605                                                                  
   801    43.4255    2055(47)          2097.0972          846.4854                                                                  
   802    43.4755    2059(47)          2147.9287          846.7078                                                                  
   803    43.5255    2245(49)          2197.9897          846.9276                                                                  
   804    43.5755    2270(49)          2233.1792          847.1453                                                                  
   805    43.6255    2272(48)          2249.1279          847.3605                                                                  
   806    43.6755    2247(49)          2248.6257          847.5730                                                                  
   807    43.7255    2167(47)          2235.4951          847.7828                                                                  
   808    43.7755    2256(48)          2208.7444          847.9902                                                                  
   809    43.8255    2245(48)          2161.4150          848.1951                                                                  
   810    43.8755    2131(47)          2084.7314          848.3973                                                                  
   811    43.9255    2034(45)          1975.6454          848.5966                                                                  
   812    43.9755    1906(44)          1842.1003          848.7935                                                                  
   813    44.0255    1737(42)          1701.6915          848.9873                                                                  
   814    44.0755    1627(41)          1576.5679          849.1786                                                                  
   815    44.1255    1539(39)          1488.7307          849.3670                                                                  
   816    44.1755    1470(39)          1456.5771          849.5526                                                                  
   817    44.2255    1473(38)          1491.7815          849.7354                                                                  
   818    44.2755    1686(41)          1596.6453          849.9152                                                                  
   819    44.3255    1900(43)          1761.8438          850.0921                                                                  
   820    44.3755    2054(45)          1965.8340          850.2659                                                                  
   821    44.4255    2231(47)          2176.0176          850.4370                                                                  
   822    44.4755    2401(49)          2352.9087          850.6052                                                                  
   823    44.5255    2560(50)          2457.7856          850.7698                                                                  
   824    44.5755    2634(51)          2463.9263          850.9317                                                                  
   825    44.6255    2488(49)          2367.6987          851.0905                                                                  
   826    44.6755    2388(48)          2189.7061          851.2463                                                                  
   827    44.7255    2022(44)          1964.5588          851.3987                                                                  
   828    44.7755    1744(41)          1728.3168          851.5480                                                                  
   829    44.8255    1502(38)          1510.6276          851.6942                                                                  
   830    44.8755    1316(36)          1330.7371          851.8370                                                                  
   831    44.9255    1152(33)          1197.5081          851.9769                                                                  
   832    44.9755    1092(33)          1111.6775          852.1135                                                                  
   833    45.0255    1036(32)          1069.5004          852.2465                                                                  
   834    45.0755    1062(32)          1066.0863          852.3763                                                                  
   835    45.1255    1102(33)          1097.1613          852.5029                                                                  
   836    45.1755    1167(34)          1159.1289          852.6262                                                                  
   837    45.2255    1191(34)          1247.7467          852.7461                                                                  
   838    45.2755    1300(35)          1356.2520          852.8623                                                                  
   839    45.3255    1405(37)          1473.8784          852.9755                                                                  
   840    45.3755    1561(39)          1585.6191          853.0850                                                                  
   841    45.4255    1557(39)          1673.5898          853.1912                                                                  
   842    45.4755    1728(41)          1720.8711          853.2938                                                                  
   843    45.5255    1690(41)          1717.7046          853.3930                                                                  
   844    45.5755    1714(41)          1666.7427          853.4886                                                                  
   845    45.6255    1675(40)          1582.1946          853.5809                                                                  
   846    45.6755    1513(38)          1483.7964          853.6694                                                                  
   847    45.7255    1323(36)          1390.9438          853.7547                                                                  
   848    45.7755    1307(36)          1319.2771          853.8359                                                                  
   849    45.8255    1233(35)          1279.1135          853.9140                                                                  
   850    45.8755    1261(35)          1275.2625          853.9883                                                                  
   851    45.9255    1323(36)          1308.0867          854.0590                                                                  
   852    45.9755    1399(37)          1375.2095          854.1262                                                                  
   853    46.0255    1448(38)          1473.1659          854.1895                                                                  
   854    46.0755    1573(39)          1598.5415          854.2492                                                                  
   855    46.1255    1758(42)          1748.7690          854.3054                                                                  
   856    46.1755    1897(43)          1921.6896          854.3578                                                                  
   857    46.2255    1933(44)          2113.1606          854.4064                                                                  
   858    46.2755    2211(47)          2313.9048          854.4514                                                                  
   859    46.3255    2409(49)          2508.3423          854.4927                                                                  
   860    46.3755    2616(51)          2677.4851          854.5303                                                                  
   861    46.4255    2812(53)          2805.4355          854.5641                                                                  
   862    46.4755    2853(53)          2885.4951          854.5944                                                                  
   863    46.5255    2859(53)          2918.6272          854.6204                                                                  
   864    46.5755    2819(53)          2905.5857          854.6431                                                                  
   865    46.6255    2785(52)          2841.7712          854.6619                                                                  
   866    46.6755    2676(51)          2720.0032          854.6770                                                                  
   867    46.7255    2474(49)          2540.2490          854.6882                                                                  
   868    46.7755    2391(49)          2316.2827          854.6956                                                                  
   869    46.8255    2069(45)          2071.6782          854.6993                                                                  
   870    46.8755    1714(41)          1830.5896          854.6992                                                                  
   871    46.9255    1522(39)          1612.5037          854.6952                                                                  
   872    46.9755    1354(37)          1430.7563          854.6874                                                                  
   873    47.0255    1176(34)          1292.7266          854.6757                                                                  
   874    47.0755    1093(33)          1200.9189          854.6602                                                                  
   875    47.1255    1096(33)          1154.0443          854.6411                                                                  
   876    47.1755    1100(33)          1148.2976          854.6181                                                                  
   877    47.2255    1175(34)          1177.8235          854.5911                                                                  
   878    47.2755    1158(34)          1234.5546          854.5602                                                                  
   879    47.3255    1163(34)          1307.9221          854.5258                                                                  
   880    47.3755    1381(37)          1384.9243          854.4874                                                                  
   881    47.4255    1343(36)          1451.4154          854.4452                                                                  
   882    47.4755    1439(38)          1494.9646          854.3991                                                                  
   883    47.5255    1494(39)          1509.6688          854.3492                                                                  
   884    47.5755    1424(38)          1500.9381          854.2955                                                                  
   885    47.6255    1425(38)          1485.9709          854.2380                                                                  
   886    47.6755    1417(38)          1489.1931          854.1768                                                                  
   887    47.7255    1529(39)          1535.9680          854.1115                                                                  
   888    47.7755    1644(41)          1646.2460          854.0424                                                                  
   889    47.8255    1842(43)          1828.4226          853.9697                                                                  
   890    47.8755    2026(45)          2074.3052          853.8931                                                                  
   891    47.9255    2399(49)          2357.0811          853.8126                                                                  
   892    47.9755    2598(51)          2633.2800          853.7284                                                                  
   893    48.0255    2813(54)          2849.5012          853.6402                                                                  
   894    48.0755    2965(55)          2955.2822          853.5485                                                                  
   895    48.1255    3030(56)          2921.0693          853.4529                                                                  
   896    48.1755    2806(54)          2752.6577          853.3535                                                                  
   897    48.2255    2656(52)          2486.4722          853.2504                                                                  
   898    48.2755    2244(48)          2172.6040          853.1434                                                                  
   899    48.3255    1865(44)          1858.2606          853.0328                                                                  
   900    48.3755    1525(40)          1578.5267          852.9183                                                                  
   901    48.4255    1300(37)          1352.7064          852.8003                                                                  
   902    48.4755    1114(34)          1185.4622          852.6782                                                                  
   903    48.5255    1108(34)          1070.9286          852.5527                                                                  
   904    48.5755    1030(33)           997.8406          852.4235                                                                  
   905    48.6255    976(32)           953.8829          852.2905                                                                   
   906    48.6755    858(30)           928.6323          852.1537                                                                   
   907    48.7255    929(32)           914.4742          852.0136                                                                   
   908    48.7755    934(32)           906.5801          851.8695                                                                   
   909    48.8255    888(31)           901.9496          851.7218                                                                   
   910    48.8755    899(31)           899.2079          851.5705                                                                   
   911    48.9255    843(30)           897.6437          851.4157                                                                   
   912    48.9755    844(30)           897.0076          851.2571                                                                   
   913    49.0255    859(31)           897.3257          851.0950                                                                   
   914    49.0755    852(30)           898.8619          850.9294                                                                   
   915    49.1255    868(31)           902.1910          850.7603                                                                   
   916    49.1755    873(31)           908.3325          850.5875                                                                   
   917    49.2255    902(32)           918.9004          850.4113                                                                   
   918    49.2755    887(31)           936.1648          850.2313                                                                   
   919    49.3255    895(31)           962.8843          850.0482                                                                   
   920    49.3755    965(33)          1001.7968          849.8613                                                                   
   921    49.4255    1025(34)          1054.6517          849.6713                                                                  
   922    49.4755    1086(35)          1121.0001          849.4776                                                                  
   923    49.5255    1155(36)          1197.1835          849.2804                                                                  
   924    49.5755    1236(37)          1275.7305          849.0801                                                                  
   925    49.6255    1336(38)          1345.8110          848.8762                                                                  
   926    49.6755    1358(39)          1394.7756          848.6691                                                                  
   927    49.7255    1400(39)          1411.7249          848.4584                                                                  
   928    49.7755    1428(40)          1392.3748          848.2446                                                                  
   929    49.8255    1391(39)          1341.5381          848.0274                                                                  
   930    49.8755    1332(38)          1270.3815          847.8069                                                                  
   931    49.9255    1180(36)          1191.5789          847.5833                                                                  
   932    49.9755    1138(35)          1115.8501          847.3565                                                                  
   933    50.0255    1081(34)          1050.4121          847.1260                                                                  
   934    50.0755    1078(34)           998.8430          846.8928                                                                  
   935    50.1255    1027(33)           961.4939          846.6562                                                                  
   936    50.1755    999(33)           936.6342          846.4167                                                                   
   937    50.2255    1004(32)           921.6044          846.1740                                                                  
   938    50.2755    933(31)           913.7773          845.9281                                                                   
   939    50.3255    944(31)           911.1707          845.6791                                                                   
   940    50.3755    903(31)           912.7043          845.4273                                                                   
   941    50.4255    943(31)           918.2510          845.1723                                                                   
   942    50.4755    926(31)           928.5375          844.9142                                                                   
   943    50.5255    905(30)           944.9313          844.6533                                                                   
   944    50.5755    994(32)           969.0404          844.3895                                                                   
   945    50.6255    1051(33)          1002.1938          844.1226                                                                  
   946    50.6755    1032(32)          1044.5342          843.8531                                                                  
   947    50.7255    1047(32)          1094.6250          843.5804                                                                  
   948    50.7755    1139(34)          1149.0190          843.3051                                                                  
   949    50.8255    1131(34)          1202.6221          843.0268                                                                  
   950    50.8755    1168(34)          1250.1375          842.7460                                                                  
   951    50.9255    1243(35)          1289.0576          842.4623                                                                  
   952    50.9755    1232(35)          1324.0942          842.1759                                                                  
   953    51.0255    1310(36)          1372.0903          841.8867                                                                  
   954    51.0755    1396(37)          1463.0634          841.5950                                                                  
   955    51.1255    1572(39)          1638.2061          841.3007                                                                  
   956    51.1755    1907(43)          1944.8142          841.0036                                                                  
   957    51.2255    2462(49)          2426.5000          840.7042                                                                  
   958    51.2755    3285(57)          3108.3301          840.4020                                                                  
   959    51.3255    3970(62)          3979.0896          840.0975                                                                  
   960    51.3755    4780(69)          4977.3774          839.7905                                                                  
   961    51.4255    5775(75)          5987.3950          839.4810                                                                  
   962    51.4755    6569(80)          6849.5366          839.1690                                                                  
   963    51.5255    7230(84)          7391.6338          838.8546                                                                  
   964    51.5755    7400(85)          7484.0029          838.5380                                                                  
   965    51.6255    7100(83)          7101.4502          838.2191                                                                  
   966    51.6755    6377(79)          6337.3838          837.8978                                                                  
   967    51.7255    5364(72)          5354.2061          837.5743                                                                  
   968    51.7755    4186(64)          4319.8086          837.2486                                                                  
   969    51.8255    3070(55)          3367.8179          836.9208                                                                  
   970    51.8755    2503(49)          2579.7002          836.5907                                                                  
   971    51.9255    1915(43)          1984.5753          836.2584                                                                  
   972    51.9755    1655(40)          1571.0679          835.9243                                                                  
   973    52.0255    1460(38)          1304.5613          835.5879                                                                  
   974    52.0755    1334(36)          1143.8186          835.2496                                                                  
   975    52.1255    1176(34)          1051.9705          834.9094                                                                  
   976    52.1755    1114(33)          1001.5261          834.5671                                                                  
   977    52.2255    1093(33)           974.2408          834.2231                                                                  
   978    52.2755    1060(32)           959.5896          833.8771                                                                  
   979    52.3255    1057(32)           951.8811          833.5290                                                                  
   980    52.3755    1143(33)           948.2551          833.1794                                                                  
   981    52.4255    1152(34)           947.3250          832.8280                                                                  
   982    52.4755    1130(33)           948.4784          832.4749                                                                  
   983    52.5255    1028(32)           951.6539          832.1199                                                                  
   984    52.5755    1092(33)           957.4569          831.7634                                                                  
   985    52.6255    1069(32)           967.4752          831.4052                                                                  
   986    52.6755    1059(32)           984.5742          831.0455                                                                  
   987    52.7255    1141(33)          1012.8865          830.6843                                                                  
   988    52.7755    1094(33)          1057.3442          830.3214                                                                  
   989    52.8255    1218(34)          1122.7845          829.9572                                                                  
   990    52.8755    1336(36)          1212.7155          829.5912                                                                  
   991    52.9255    1375(36)          1328.2144          829.2242                                                                  
   992    52.9755    1560(39)          1467.5422          828.8557                                                                  
   993    53.0255    1605(40)          1627.0991          828.4859                                                                  
   994    53.0755    1825(42)          1803.9805          828.1147                                                                  
   995    53.1255    2031(44)          2000.1584          827.7424                                                                  
   996    53.1755    2333(48)          2228.1426          827.3688                                                                  
   997    53.2255    2580(50)          2515.0427          826.9940                                                                  
   998    53.2755    2990(54)          2896.8782          826.6179                                                                  
   999    53.3255    3443(58)          3399.4639          826.2411                                                                  
  1000    53.3755    4086(63)          4017.5972          825.8629                                                                  
  1001    53.4255    4650(67)          4700.9561          825.4838                                                                  
  1002    53.4755    5281(72)          5353.6138          825.1037                                                                  
  1003    53.5255    5644(74)          5848.2754          824.7225                                                                  
  1004    53.5755    6115(77)          6059.0034          824.3408                                                                  
  1005    53.6255    6137(77)          5914.7847          823.9576                                                                  
  1006    53.6755    5664(74)          5439.0225          823.5742                                                                  
  1007    53.7255    4706(67)          4734.9805          823.1896                                                                  
  1008    53.7755    3833(61)          3933.7109          822.8043                                                                  
  1009    53.8255    3005(54)          3152.7385          822.4183                                                                  
  1010    53.8755    2235(47)          2473.9663          822.0316                                                                  
  1011    53.9255    1873(43)          1938.3390          821.6444                                                                  
  1012    53.9755    1512(38)          1550.3402          821.2563                                                                  
  1013    54.0255    1328(36)          1289.9122          820.8679                                                                  
  1014    54.0755    1169(34)          1126.4292          820.4788                                                                  
  1015    54.1255    1120(33)          1029.0559          820.0893                                                                  
  1016    54.1755    985(31)           972.8795          819.6992                                                                   
  1017    54.2255    996(31)           940.4801          819.3088                                                                   
  1018    54.2755    943(30)           921.0269          818.9179                                                                   
  1019    54.3255    848(29)           908.4331          818.5270                                                                   
  1020    54.3755    884(29)           899.5253          818.1354                                                                   
  1021    54.4255    855(29)           892.7537          817.7438                                                                   
  1022    54.4755    893(30)           887.3759          817.3520                                                                   
  1023    54.5255    872(29)           883.0231          816.9598                                                                   
  1024    54.5755    871(29)           879.4941          816.5674                                                                   
  1025    54.6255    838(29)           876.6534          816.1750                                                                   
  1026    54.6755    862(29)           874.3970          815.7827                                                                   
  1027    54.7255    845(29)           872.6375          815.3901                                                                   
  1028    54.7755    836(29)           871.3061          814.9977                                                                   
  1029    54.8255    856(29)           870.3674          814.6051                                                                   
  1030    54.8755    873(30)           869.8337          814.2128                                                                   
  1031    54.9255    885(30)           869.7756          813.8207                                                                   
  1032    54.9755    866(30)           870.3293          813.4286                                                                   
  1033    55.0255    842(30)           871.7408          813.0366                                                                   
  1034    55.0755    920(31)           874.4639          812.6450                                                                   
  1035    55.1255    877(30)           879.4086          812.2535                                                                   
  1036    55.1755    910(31)           888.3248          811.8625                                                                   
  1037    55.2255    890(30)           904.4091          811.4717                                                                   
  1038    55.2755    950(31)           933.0234          811.0812                                                                   
  1039    55.3255    1009(33)           982.2886          810.6912                                                                  
  1040    55.3755    1065(33)          1063.0070          810.3018                                                                  
  1041    55.4255    1213(36)          1187.3389          809.9128                                                                  
  1042    55.4755    1373(38)          1365.6875          809.5243                                                                  
  1043    55.5255    1685(42)          1601.9084          809.1363                                                                  
  1044    55.5755    1934(45)          1888.2325          808.7490                                                                  
  1045    55.6255    2245(49)          2201.5186          808.3622                                                                  
  1046    55.6755    2554(52)          2502.9585          807.9762                                                                  
  1047    55.7255    2831(55)          2742.2920          807.5909                                                                  
  1048    55.7755    2856(55)          2869.0667          807.2061                                                                  
  1049    55.8255    2939(56)          2853.5911          806.8223                                                                  
  1050    55.8755    2854(55)          2703.4285          806.4392                                                                  
  1051    55.9255    2552(52)          2457.9236          806.0571                                                                  
  1052    55.9755    2143(48)          2167.1565          805.6758                                                                  
  1053    56.0255    1818(44)          1875.4744          805.2952                                                                  
  1054    56.0755    1451(39)          1613.8231          804.9160                                                                  
  1055    56.1255    1376(38)          1398.0886          804.5375                                                                  
  1056    56.1755    1167(35)          1231.4664          804.1602                                                                  
  1057    56.2255    1104(34)          1109.1497          803.7838                                                                  
  1058    56.2755    1064(34)          1022.6502          803.4085                                                                  
  1059    56.3255    947(31)           962.8762          803.0345                                                                   
  1060    56.3755    926(31)           922.0098          802.6614                                                                   
  1061    56.4255    872(30)           894.1467          802.2894                                                                   
  1062    56.4755    857(30)           875.1380          801.9189                                                                   
  1063    56.5255    834(29)           862.1403          801.5496                                                                   
  1064    56.5755    835(29)           853.1968          801.1816                                                                   
  1065    56.6255    825(29)           846.9519          800.8148                                                                   
  1066    56.6755    881(30)           842.4778          800.4493                                                                   
  1067    56.7255    833(29)           839.1589          800.0854                                                                   
  1068    56.7755    760(28)           836.6046          799.7229                                                                   
  1069    56.8255    865(30)           834.5770          799.3618                                                                   
  1070    56.8755    860(29)           832.9363          799.0022                                                                   
  1071    56.9255    819(28)           831.6017          798.6442                                                                   
  1072    56.9755    813(29)           830.5261          798.2875                                                                   
  1073    57.0255    761(27)           829.6830          797.9324                                                                   
  1074    57.0755    781(28)           829.0577          797.5789                                                                   
  1075    57.1255    811(28)           828.6442          797.2272                                                                   
  1076    57.1755    824(29)           828.4427          796.8772                                                                   
  1077    57.2255    850(29)           828.4604          796.5287                                                                   
  1078    57.2755    817(28)           828.7112          796.1821                                                                   
  1079    57.3255    842(29)           829.2286          795.8372                                                                   
  1080    57.3755    801(28)           830.0615          795.4939                                                                   
  1081    57.4255    816(28)           831.3090          795.1527                                                                   
  1082    57.4755    765(27)           833.1685          794.8130                                                                   
  1083    57.5255    853(29)           836.0256          794.4753                                                                   
  1084    57.5755    766(27)           840.6222          794.1396                                                                   
  1085    57.6255    861(29)           848.2779          793.8058                                                                   
  1086    57.6755    852(29)           861.1373          793.4739                                                                   
  1087    57.7255    883(29)           882.3220          793.1440                                                                   
  1088    57.7755    918(30)           915.8082          792.8160                                                                   
  1089    57.8255    954(31)           965.7761          792.4902                                                                   
  1090    57.8755    1012(31)          1035.4952          792.1663                                                                  
  1091    57.9255    1131(33)          1125.8185          791.8445                                                                  
  1092    57.9755    1155(34)          1233.9879          791.5248                                                                  
  1093    58.0255    1312(36)          1353.3352          791.2073                                                                  
  1094    58.0755    1398(37)          1474.0413          790.8920                                                                  
  1095    58.1255    1525(39)          1585.4299          790.5789                                                                  
  1096    58.1755    1580(39)          1680.7223          790.2678                                                                  
  1097    58.2255    1751(41)          1761.9661          789.9590                                                                  
  1098    58.2755    1742(41)          1839.1333          789.6524                                                                  
  1099    58.3255    1855(42)          1922.0088          789.3482                                                                  
  1100    58.3755    1928(43)          2012.1624          789.0462                                                                  
  1101    58.4255    2078(45)          2099.6941          788.7468                                                                  
  1102    58.4755    2221(46)          2164.6816          788.4493                                                                  
  1103    58.5255    2234(47)          2183.4568          788.1542                                                                  
  1104    58.5755    2260(47)          2140.4338          787.8618                                                                  
  1105    58.6255    2141(46)          2038.9958          787.5715                                                                  
  1106    58.6755    1934(43)          1899.3008          787.2840                                                                  
  1107    58.7255    1759(42)          1745.6052          786.9986                                                                  
  1108    58.7755    1606(40)          1596.4800          786.7159                                                                  
  1109    58.8255    1443(37)          1461.8237          786.4355                                                                  
  1110    58.8755    1311(36)          1344.0625          786.1577                                                                  
  1111    58.9255    1253(35)          1242.1821          785.8824                                                                  
  1112    58.9755    1123(33)          1155.4185          785.6094                                                                  
  1113    59.0255    1113(33)          1084.1899          785.3393                                                                  
  1114    59.0755    1087(33)          1029.1691          785.0717                                                                  
  1115    59.1255    964(31)           990.5812          784.8066                                                                   
  1116    59.1755    920(30)           967.7388          784.5443                                                                   
  1117    59.2255    964(31)           958.6334          784.2844                                                                   
  1118    59.2755    981(31)           959.7280          784.0271                                                                   
  1119    59.3255    1014(32)           966.1056          783.7727                                                                  
  1120    59.3755    976(31)           972.1337          783.5208                                                                   
  1121    59.4255    996(31)           972.3671          783.2717                                                                   
  1122    59.4755    976(31)           963.8127          783.0252                                                                   
  1123    59.5255    955(31)           946.8589          782.7816                                                                   
  1124    59.5755    956(31)           924.5609          782.5406                                                                   
  1125    59.6255    837(29)           900.8134          782.3024                                                                   
  1126    59.6755    850(29)           879.1294          782.0670                                                                   
  1127    59.7255    867(29)           862.1814          781.8342                                                                   
  1128    59.7755    829(29)           851.7424          781.6044                                                                   
  1129    59.8255    875(29)           848.7766          781.3773                                                                   
  1130    59.8755    838(29)           853.5428          781.1530                                                                   
  1131    59.9255    847(29)           865.9877          780.9316                                                                   
  1132    59.9755    860(29)           884.0121          780.7130                                                                   
  1133    60.0255    907(30)           905.6498          780.4972                                                                   
  1134    60.0755    918(30)           927.4465          780.2842                                                                   
  1135    60.1255    921(30)           945.1055          780.0743                                                                   
  1136    60.1755    964(31)           954.3511          779.8670                                                                   
  1137    60.2255    911(30)           952.6243          779.6628                                                                   
  1138    60.2755    955(31)           940.6629          779.4614                                                                   
  1139    60.3255    915(30)           922.1217          779.2629                                                                   
  1140    60.3755    903(30)           901.6218          779.0674                                                                   
  1141    60.4255    844(29)           883.0990          778.8746                                                                   
  1142    60.4755    893(30)           869.0166          778.6849                                                                   
  1143    60.5255    835(29)           860.0955          778.4984                                                                   
  1144    60.5755    830(29)           855.5073          778.3145                                                                   
  1145    60.6255    840(29)           853.3868          778.1334                                                                   
  1146    60.6755    840(29)           851.6333          777.9555                                                                   
  1147    60.7255    830(29)           848.7686          777.7807                                                                   
  1148    60.7755    815(29)           844.6000          777.6086                                                                   
  1149    60.8255    847(29)           839.9981          777.4395                                                                   
  1150    60.8755    789(28)           836.2545          777.2735                                                                   
  1151    60.9255    805(29)           834.3503          777.1102                                                                   
  1152    60.9755    829(29)           834.6655          776.9503                                                                   
  1153    61.0255    832(29)           836.8201          776.7930                                                                   
  1154    61.0755    827(29)           839.7261          776.6389                                                                   
  1155    61.1255    785(28)           841.8437          776.4877                                                                   
  1156    61.1755    891(30)           841.7048          776.3397                                                                   
  1157    61.2255    808(29)           838.6326          776.1945                                                                   
  1158    61.2755    825(29)           833.0736          776.0524                                                                   
  1159    61.3255    742(27)           826.1937          775.9131                                                                   
  1160    61.3755    828(29)           819.2769          775.7767                                                                   
  1161    61.4255    764(28)           813.4031          775.6437                                                                   
  1162    61.4755    822(29)           809.3359          775.5135                                                                   
  1163    61.5255    833(30)           807.4960          775.3863                                                                   
  1164    61.5755    758(28)           807.9499          775.2620                                                                   
  1165    61.6255    798(29)           810.4473          775.1406                                                                   
  1166    61.6755    800(29)           814.4490          775.0223                                                                   
  1167    61.7255    889(31)           819.2002          774.9071                                                                   
  1168    61.7755    805(29)           823.7986          774.7949                                                                   
  1169    61.8255    847(30)           827.3700          774.6855                                                                   
  1170    61.8755    814(29)           829.4459          774.5792                                                                   
  1171    61.9255    837(30)           830.4160          774.4758                                                                   
  1172    61.9755    881(31)           831.5534          774.3754                                                                   
  1173    62.0255    811(29)           834.4775          774.2778                                                                   
  1174    62.0755    919(31)           840.5021          774.1833                                                                   
  1175    62.1255    886(31)           850.1389          774.0920                                                                   
  1176    62.1755    921(31)           862.7678          774.0033                                                                   
  1177    62.2255    864(30)           876.5547          773.9177                                                                   
  1178    62.2755    885(31)           888.6608          773.8350                                                                   
  1179    62.3255    923(31)           895.9545          773.7551                                                                   
  1180    62.3755    957(32)           896.2302          773.6783                                                                   
  1181    62.4255    939(31)           889.6243          773.6042                                                                   
  1182    62.4755    935(31)           878.7343          773.5333                                                                   
  1183    62.5255    870(30)           867.4963          773.4651                                                                   
  1184    62.5755    897(31)           860.0956          773.4000                                                                   
  1185    62.6255    861(30)           860.3401          773.3375                                                                   
  1186    62.6755    880(30)           871.1766          773.2779                                                                   
  1187    62.7255    915(31)           894.2220          773.2214                                                                   
  1188    62.7755    947(31)           929.3219          773.1676                                                                   
  1189    62.8255    993(32)           974.3346          773.1166                                                                   
  1190    62.8755    1011(32)          1025.4304          773.0683                                                                  
  1191    62.9255    1055(33)          1077.9558          773.0231                                                                  
  1192    62.9755    1126(34)          1128.0950          772.9805                                                                  
  1193    63.0255    1218(35)          1175.2711          772.9408                                                                  
  1194    63.0755    1268(36)          1223.7764          772.9037                                                                  
  1195    63.1255    1335(37)          1280.2729          772.8696                                                                  
  1196    63.1755    1390(37)          1348.0261          772.8383                                                                  
  1197    63.2255    1493(38)          1422.6674          772.8093                                                                  
  1198    63.2755    1479(39)          1490.8547          772.7834                                                                  
  1199    63.3255    1536(39)          1533.5513          772.7603                                                                  
  1200    63.3755    1513(39)          1532.9797          772.7397                                                                  
  1201    63.4255    1473(38)          1483.2230          772.7219                                                                  
  1202    63.4755    1464(38)          1394.2085          772.7065                                                                  
  1203    63.5255    1226(35)          1284.8608          772.6940                                                                  
  1204    63.5755    1130(33)          1174.1530          772.6842                                                                  
  1205    63.6255    1066(32)          1075.9319          772.6768                                                                  
  1206    63.6755    963(31)           997.1558          772.6722                                                                   
  1207    63.7255    935(30)           938.4057          772.6701                                                                   
  1208    63.7755    918(30)           896.4017          772.6707                                                                   
  1209    63.8255    835(28)           866.7635          772.6736                                                                   
  1210    63.8755    876(29)           845.6475          772.6790                                                                   
  1211    63.9255    786(28)           830.2634          772.6873                                                                   
  1212    63.9755    782(28)           818.8261          772.6977                                                                   
  1213    64.0255    803(28)           810.2822          772.7110                                                                   
  1214    64.0755    766(27)           803.9971          772.7264                                                                   
  1215    64.1255    785(28)           799.4985          772.7444                                                                   
  1216    64.1755    796(28)           796.3793          772.7648                                                                   
  1217    64.2255    779(27)           794.2692          772.7875                                                                   
  1218    64.2755    774(27)           792.8610          772.8127                                                                   
  1219    64.3255    813(28)           791.9236          772.8403                                                                   
  1220    64.3755    823(28)           791.2958          772.8701                                                                   
  1221    64.4255    776(27)           790.8792          772.9024                                                                   
  1222    64.4755    796(28)           790.6130          772.9368                                                                   
  1223    64.5255    753(27)           790.4709          772.9737                                                                   
  1224    64.5755    783(28)           790.4427          773.0128                                                                   
  1225    64.6255    768(27)           790.5409          773.0542                                                                   
  1226    64.6755    764(27)           790.8089          773.0975                                                                   
  1227    64.7255    768(27)           791.3517          773.1432                                                                   
  1228    64.7755    815(28)           792.3763          773.1913                                                                   
  1229    64.8255    778(28)           794.2447          773.2412                                                                   
  1230    64.8755    778(27)           797.5203          773.2933                                                                   
  1231    64.9255    811(28)           802.9457          773.3476                                                                   
  1232    64.9755    792(28)           811.3109          773.4038                                                                   
  1233    65.0255    804(28)           823.1926          773.4622                                                                   
  1234    65.0755    833(29)           838.5392          773.5226                                                                   
  1235    65.1255    860(29)           856.3707          773.5851                                                                   
  1236    65.1755    892(29)           874.5483          773.6496                                                                   
  1237    65.2255    856(29)           889.9181          773.7158                                                                   
  1238    65.2755    938(30)           899.1772          773.7842                                                                   
  1239    65.3255    900(30)           899.7876          773.8545                                                                   
  1240    65.3755    872(29)           891.7348          773.9263                                                                   
  1241    65.4255    883(29)           877.4738          774.0002                                                                   
  1242    65.4755    843(29)           860.4743          774.0759                                                                   
  1243    65.5255    832(29)           843.8715          774.1536                                                                   
  1244    65.5755    833(28)           829.9139          774.2330                                                                   
  1245    65.6255    783(28)           819.7700          774.3138                                                                   
  1246    65.6755    823(28)           813.8088          774.3967                                                                   
  1247    65.7255    858(29)           811.9964          774.4812                                                                   
  1248    65.7755    800(28)           814.3232          774.5674                                                                   
  1249    65.8255    854(29)           821.0728          774.6551                                                                   
  1250    65.8755    886(29)           832.7140          774.7446                                                                   
  1251    65.9255    875(29)           849.6434          774.8355                                                                   
  1252    65.9755    899(30)           871.6180          774.9282                                                                   
  1253    66.0255    921(30)           897.4371          775.0221                                                                   
  1254    66.0755    1004(31)           924.6686          775.1178                                                                  
  1255    66.1255    940(30)           949.9041          775.2145                                                                   
  1256    66.1755    980(31)           969.7057          775.3131                                                                   
  1257    66.2255    1024(32)           982.2148          775.4128                                                                  
  1258    66.2755    1016(32)           988.5895          775.5143                                                                  
  1259    66.3255    1037(32)           992.1106          775.6168                                                                  
  1260    66.3755    1049(32)           996.1044          775.7208                                                                  
  1261    66.4255    973(31)          1002.5770          775.8260                                                                   
  1262    66.4755    1026(32)          1012.4238          775.9324                                                                  
  1263    66.5255    989(31)          1026.4094          776.0403                                                                   
  1264    66.5755    1065(32)          1045.9443          776.1494                                                                  
  1265    66.6255    1071(33)          1073.8746          776.2595                                                                  
  1266    66.6755    1100(33)          1116.0764          776.3707                                                                  
  1267    66.7255    1211(35)          1182.7583          776.4831                                                                  
  1268    66.7755    1276(35)          1286.5500          776.5967                                                                  
  1269    66.8255    1428(38)          1437.2131          776.7111                                                                  
  1270    66.8755    1575(39)          1634.9983          776.8267                                                                  
  1271    66.9255    1909(44)          1866.5242          776.9432                                                                  
  1272    66.9755    2126(46)          2102.4966          777.0608                                                                  
  1273    67.0255    2287(48)          2301.2847          777.1793                                                                  
  1274    67.0755    2421(49)          2420.3279          777.2986                                                                  
  1275    67.1255    2629(51)          2433.8994          777.4189                                                                  
  1276    67.1755    2413(49)          2340.7485          777.5399                                                                  
  1277    67.2255    2167(47)          2159.9854          777.6618                                                                  
  1278    67.2755    1940(44)          1925.4818          777.7845                                                                  
  1279    67.3255    1662(41)          1676.8269          777.9081                                                                  
  1280    67.3755    1497(39)          1447.2333          778.0322                                                                  
  1281    67.4255    1274(36)          1256.7308          778.1568                                                                  
  1282    67.4755    1140(34)          1112.4749          778.2823                                                                  
  1283    67.5255    1004(32)          1012.0245          778.4086                                                                  
  1284    67.5755    993(32)           947.5527          778.5353                                                                   
  1285    67.6255    1020(32)           909.8298          778.6625                                                                  
  1286    67.6755    935(31)           890.9816          778.7903                                                                   
  1287    67.7255    933(31)           885.6218          778.9186                                                                   
  1288    67.7755    884(30)           890.8267          779.0474                                                                   
  1289    67.8255    901(31)           905.2272          779.1765                                                                   
  1290    67.8755    888(30)           927.8294          779.3062                                                                   
  1291    67.9255    971(32)           956.8771          779.4361                                                                   
  1292    67.9755    937(31)           989.1024          779.5664                                                                   
  1293    68.0255    1050(33)          1019.5073          779.6970                                                                  
  1294    68.0755    1064(33)          1041.9751          779.8279                                                                  
  1295    68.1255    1003(33)          1051.0895          779.9591                                                                  
  1296    68.1755    997(32)          1045.1777          780.0903                                                                   
  1297    68.2255    1021(33)          1027.5845          780.2219                                                                  
  1298    68.2755    1005(33)          1004.6042          780.3536                                                                  
  1299    68.3255    946(32)           982.7575          780.4853                                                                   
  1300    68.3755    892(31)           967.7703          780.6172                                                                   
  1301    68.4255    977(32)           964.8025          780.7491                                                                   
  1302    68.4755    993(33)           979.8389          780.8812                                                                   
  1303    68.5255    998(33)          1021.7086          781.0131                                                                   
  1304    68.5755    1116(35)          1104.6908          781.1450                                                                  
  1305    68.6255    1251(37)          1250.2396          781.2769                                                                  
  1306    68.6755    1474(40)          1486.3914          781.4084                                                                  
  1307    68.7255    2004(46)          1844.2456          781.5401                                                                  
  1308    68.7755    2374(50)          2349.2505          781.6715                                                                  
  1309    68.8255    3064(57)          3009.8479          781.8027                                                                  
  1310    68.8755    3858(64)          3803.8062          781.9337                                                                  
  1311    68.9255    4669(70)          4666.8828          782.0643                                                                  
  1312    68.9755    5483(77)          5491.9663          782.1949                                                                  
  1313    69.0255    6280(81)          6150.3936          782.3249                                                                  
  1314    69.0755    6762(85)          6529.5015          782.4547                                                                  
  1315    69.1255    6556(83)          6548.6807          782.5843                                                                  
  1316    69.1755    6202(81)          6181.8369          782.7130                                                                  
  1317    69.2255    5446(75)          5490.3945          782.8416                                                                  
  1318    69.2755    4397(68)          4615.4277          782.9696                                                                  
  1319    69.3255    3485(60)          3712.0320          783.0972                                                                  
  1320    69.3755    2663(53)          2901.2676          783.2242                                                                  
  1321    69.4255    2185(47)          2251.6362          783.3507                                                                  
  1322    69.4755    1775(43)          1783.2321          783.4764                                                                  
  1323    69.5255    1433(38)          1479.4493          783.6018                                                                  
  1324    69.5755    1447(39)          1303.2577          783.7264                                                                  
  1325    69.6255    1331(37)          1212.9504          783.8502                                                                  
  1326    69.6755    1217(35)          1171.4749          783.9734                                                                  
  1327    69.7255    1206(35)          1152.0043          784.0957                                                                  
  1328    69.7755    1180(35)          1139.9628          784.2175                                                                  
  1329    69.8255    1141(34)          1132.7808          784.3382                                                                  
  1330    69.8755    1179(34)          1135.6903          784.4583                                                                  
  1331    69.9255    1173(34)          1155.7793          784.5774                                                                  
  1332    69.9755    1230(35)          1197.3016          784.6956                                                                  
  1333    70.0255    1239(35)          1258.5020          784.8130                                                                  
  1334    70.0755    1371(37)          1330.6194          784.9294                                                                  
  1335    70.1255    1413(37)          1398.6221          785.0448                                                                  
  1336    70.1755    1486(38)          1444.9690          785.1591                                                                  
  1337    70.2255    1491(38)          1457.2377          785.2726                                                                  
  1338    70.2755    1443(38)          1436.7371          785.3850                                                                  
  1339    70.3255    1355(37)          1399.3577          785.4962                                                                  
  1340    70.3755    1313(36)          1369.2087          785.6063                                                                  
  1341    70.4255    1359(36)          1373.9178          785.7153                                                                  
  1342    70.4755    1377(37)          1442.5629          785.8231                                                                  
  1343    70.5255    1634(40)          1603.4573          785.9296                                                                  
  1344    70.5755    1912(43)          1879.4561          786.0350                                                                  
  1345    70.6255    2323(48)          2281.2759          786.1392                                                                  
  1346    70.6755    2868(53)          2803.5061          786.2420                                                                  
  1347    70.7255    3484(58)          3420.9453          786.3436                                                                  
  1348    70.7755    4337(66)          4088.9709          786.4439                                                                  
  1349    70.8255    4986(70)          4751.2393          786.5428                                                                  
  1350    70.8755    5595(74)          5357.9829          786.6404                                                                  
  1351    70.9255    6177(78)          5884.9258          786.7365                                                                  
  1352    70.9755    6316(79)          6308.1216          786.8311                                                                  
  1353    71.0255    6725(81)          6568.6426          786.9246                                                                  
  1354    71.0755    6723(82)          6574.3818          787.0162                                                                  
  1355    71.1255    6452(80)          6252.0601          787.1066                                                                  
  1356    71.1755    5857(76)          5616.1045          787.1952                                                                  
  1357    71.2255    4908(70)          4777.1895          787.2822                                                                  
  1358    71.2755    4044(63)          3880.5056          787.3681                                                                  
  1359    71.3255    3138(56)          3048.2778          787.4520                                                                  
  1360    71.3755    2465(49)          2359.6667          787.5345                                                                  
  1361    71.4255    2026(45)          1843.9521          787.6152                                                                  
  1362    71.4755    1687(41)          1492.3552          787.6944                                                                  
  1363    71.5255    1438(38)          1273.1173          787.7718                                                                  
  1364    71.5755    1336(36)          1148.2067          787.8475                                                                  
  1365    71.6255    1209(35)          1085.6941          787.9215                                                                  
  1366    71.6755    1167(34)          1064.9369          787.9938                                                                  
  1367    71.7255    1136(33)          1078.7922          788.0643                                                                  
  1368    71.7755    1143(34)          1133.7173          788.1331                                                                  
  1369    71.8255    1317(36)          1249.7382          788.1998                                                                  
  1370    71.8755    1526(39)          1459.3174          788.2650                                                                  
  1371    71.9255    1892(43)          1800.9666          788.3281                                                                  
  1372    71.9755    2449(49)          2307.6851          788.3893                                                                  
  1373    72.0255    3023(54)          2987.0039          788.4489                                                                  
  1374    72.0755    3682(60)          3801.0288          788.5065                                                                  
  1375    72.1255    4604(67)          4655.5532          788.5623                                                                  
  1376    72.1755    5414(73)          5400.9434          788.6156                                                                  
  1377    72.2255    5908(76)          5862.1958          788.6674                                                                  
  1378    72.2755    5852(76)          5900.4653          788.7173                                                                  
  1379    72.3255    5371(72)          5500.5195          788.7648                                                                  
  1380    72.3755    4581(67)          4782.8828          788.8106                                                                  
  1381    72.4255    3535(59)          3926.0098          788.8541                                                                  
  1382    72.4755    2766(52)          3087.3862          788.8958                                                                  
  1383    72.5255    2130(46)          2372.9976          788.9354                                                                  
  1384    72.5755    1716(41)          1829.8301          788.9730                                                                  
  1385    72.6255    1473(38)          1455.6765          789.0083                                                                  
  1386    72.6755    1306(36)          1220.0309          789.0415                                                                  
  1387    72.7255    1128(33)          1082.3293          789.0727                                                                  
  1388    72.7755    1040(32)          1006.7272          789.1017                                                                  
  1389    72.8255    897(30)           967.6010          789.1286                                                                   
  1390    72.8755    941(30)           949.9586          789.1533                                                                   
  1391    72.9255    928(30)           947.4648          789.1758                                                                   
  1392    72.9755    979(31)           959.9114          789.1960                                                                   
  1393    73.0255    995(31)           991.2285          789.2142                                                                   
  1394    73.0755    952(31)          1047.5378          789.2300                                                                   
  1395    73.1255    1047(32)          1134.4984          789.2437                                                                  
  1396    73.1755    1185(34)          1254.6052          789.2551                                                                  
  1397    73.2255    1312(36)          1404.0864          789.2640                                                                  
  1398    73.2755    1456(38)          1571.1355          789.2711                                                                  
  1399    73.3255    1662(41)          1735.9910          789.2756                                                                  
  1400    73.3755    1823(43)          1873.6394          789.2778                                                                  
  1401    73.4255    1849(43)          1963.8503          789.2779                                                                  
  1402    73.4755    1876(43)          2000.8909          789.2755                                                                  
  1403    73.5255    1816(43)          1989.1506          789.2708                                                                  
  1404    73.5755    1799(42)          1931.7719          789.2639                                                                  
  1405    73.6255    1739(42)          1828.8123          789.2547                                                                  
  1406    73.6755    1565(40)          1686.2532          789.2430                                                                  
  1407    73.7255    1469(38)          1521.6594          789.2288                                                                  
  1408    73.7755    1367(37)          1357.2510          789.2128                                                                  
  1409    73.8255    1171(34)          1210.3336          789.1938                                                                  
  1410    73.8755    1031(32)          1091.1379          789.1729                                                                  
  1411    73.9255    954(31)          1002.6599          789.1492                                                                   
  1412    73.9755    931(31)           942.2473          789.1234                                                                   
  1413    74.0255    914(31)           904.1577          789.0952                                                                   
  1414    74.0755    867(30)           881.7384          789.0646                                                                   
  1415    74.1255    863(30)           869.2759          789.0315                                                                   
  1416    74.1755    829(29)           862.6251          788.9958                                                                   
  1417    74.2255    867(30)           859.1872          788.9580                                                                   
  1418    74.2755    894(31)           857.5482          788.9178                                                                   
  1419    74.3255    835(30)           857.1357          788.8751                                                                   
  1420    74.3755    813(29)           857.8591          788.8300                                                                   
  1421    74.4255    816(29)           860.2025          788.7823                                                                   
  1422    74.4755    792(29)           865.0630          788.7322                                                                   
  1423    74.5255    864(31)           873.7444          788.6801                                                                   
  1424    74.5755    852(30)           887.7951          788.6250                                                                   
  1425    74.6255    937(32)           908.5919          788.5676                                                                   
  1426    74.6755    841(30)           936.5360          788.5080                                                                   
  1427    74.7255    990(33)           970.5193          788.4459                                                                   
  1428    74.7755    930(32)          1007.3677          788.3814                                                                   
  1429    74.8255    1019(33)          1042.1556          788.3143                                                                  
  1430    74.8755    1060(34)          1069.5950          788.2447                                                                  
  1431    74.9255    993(33)          1087.3899          788.1729                                                                   
  1432    74.9755    1024(33)          1101.0796          788.0985                                                                  
  1433    75.0255    1052(34)          1126.0452          788.0218                                                                  
  1434    75.0755    1113(35)          1186.4128          787.9427                                                                  
  1435    75.1255    1273(37)          1312.8169          787.8610                                                                  
  1436    75.1755    1616(42)          1538.5476          787.7770                                                                  
  1437    75.2255    2032(47)          1891.0637          787.6906                                                                  
  1438    75.2755    2491(52)          2377.3179          787.6019                                                                  
  1439    75.3255    3083(58)          2970.6877          787.5104                                                                  
  1440    75.3755    3721(63)          3600.3123          787.4167                                                                  
  1441    75.4255    4145(67)          4152.7393          787.3209                                                                  
  1442    75.4755    4739(72)          4491.4985          787.2224                                                                  
  1443    75.5255    4671(70)          4508.4385          787.1216                                                                  
  1444    75.5755    4203(67)          4195.9766          787.0182                                                                  
  1445    75.6255    3538(61)          3652.3652          786.9127                                                                  
  1446    75.6755    2829(55)          3015.0388          786.8047                                                                  
  1447    75.7255    2100(47)          2401.2549          786.6942                                                                  
  1448    75.7755    1748(43)          1887.2367          786.5815                                                                  
  1449    75.8255    1397(38)          1502.7579          786.4664                                                                  
  1450    75.8755    1215(36)          1242.4786          786.3490                                                                  
  1451    75.9255    1159(35)          1080.8444          786.2295                                                                  
  1452    75.9755    1063(33)           987.0419          786.1072                                                                  
  1453    76.0255    977(31)           934.8989          785.9829                                                                   
  1454    76.0755    948(31)           905.9159          785.8561                                                                   
  1455    76.1255    981(32)           889.0428          785.7272                                                                   
  1456    76.1755    867(30)           878.3263          785.5961                                                                   
  1457    76.2255    840(29)           870.8535          785.4624                                                                   
  1458    76.2755    889(30)           865.2838          785.3268                                                                   
  1459    76.3255    877(30)           860.9773          785.1887                                                                   
  1460    76.3755    864(30)           857.6185          785.0483                                                                   
  1461    76.4255    795(28)           855.0770          784.9059                                                                   
  1462    76.4755    861(29)           853.1754          784.7612                                                                   
  1463    76.5255    862(29)           851.9472          784.6143                                                                   
  1464    76.5755    816(28)           851.4860          784.4650                                                                   
  1465    76.6255    830(28)           852.0606          784.3137                                                                   
  1466    76.6755    793(28)           854.1962          784.1603                                                                   
  1467    76.7255    833(29)           858.7458          784.0048                                                                   
  1468    76.7755    841(29)           866.8770          783.8469                                                                   
  1469    76.8255    915(30)           879.8342          783.6873                                                                   
  1470    76.8755    887(29)           898.5039          783.5253                                                                   
  1471    76.9255    886(29)           922.7328          783.3613                                                                   
  1472    76.9755    996(31)           950.7732          783.1952                                                                   
  1473    77.0255    1040(32)           978.9138          783.0270                                                                  
  1474    77.0755    1046(32)          1001.7139          782.8568                                                                  
  1475    77.1255    1094(33)          1013.2600          782.6846                                                                  
  1476    77.1755    1012(31)          1010.1964          782.5103                                                                  
  1477    77.2255    991(31)           994.2518          782.3342                                                                   
  1478    77.2755    977(31)           970.8522          782.1561                                                                   
  1479    77.3255    875(29)           945.8768          781.9758                                                                   
  1480    77.3755    929(30)           923.7594          781.7938                                                                   
  1481    77.4255    865(29)           907.0176          781.6099                                                                   
  1482    77.4755    805(28)           896.3181          781.4240                                                                   
  1483    77.5255    894(30)           891.1390          781.2363                                                                   
  1484    77.5755    909(30)           890.3793          781.0467                                                                   
  1485    77.6255    861(29)           892.9067          780.8552                                                                   
  1486    77.6755    847(29)           897.8657          780.6619                                                                   
  1487    77.7255    865(29)           904.8335          780.4669                                                                   
  1488    77.7755    924(30)           913.8213          780.2703                                                                   
  1489    77.8255    860(29)           925.3940          780.0714                                                                   
  1490    77.8755    923(30)           940.9746          779.8713                                                                   
  1491    77.9255    897(30)           963.4090          779.6693                                                                   
  1492    77.9755    913(30)           997.8906          779.4655                                                                   
  1493    78.0255    1051(32)          1052.8033          779.2603                                                                  
  1494    78.0755    1165(34)          1139.9973          779.0531                                                                  
  1495    78.1255    1199(34)          1273.5548          778.8446                                                                  
  1496    78.1755    1386(37)          1465.7631          778.6344                                                                  
  1497    78.2255    1720(41)          1721.6154          778.4225                                                                  
  1498    78.2755    1946(44)          2031.9066          778.2094                                                                  
  1499    78.3255    2332(48)          2369.1829          777.9943                                                                  
  1500    78.3755    2703(51)          2688.0820          777.7780                                                                  
  1501    78.4255    2881(53)          2932.6829          777.5602                                                                  
  1502    78.4755    3151(55)          3063.6262          777.3411                                                                  
  1503    78.5255    3129(55)          3096.7695          777.1203                                                                  
  1504    78.5755    3058(55)          3109.3477          776.8981                                                                  
  1505    78.6255    3269(56)          3196.4351          776.6746                                                                  
  1506    78.6755    3339(57)          3425.4016          776.4499                                                                  
  1507    78.7255    3645(60)          3808.1602          776.2235                                                                  
  1508    78.7755    4137(63)          4293.5981          775.9962                                                                  
  1509    78.8255    4765(69)          4775.8838          775.7673                                                                  
  1510    78.8755    4964(70)          5131.6973          775.5375                                                                  
  1511    78.9255    5064(70)          5299.6792          775.3062                                                                  
  1512    78.9755    5177(72)          5370.6582          775.0737                                                                  
  1513    79.0255    5252(72)          5585.1831          774.8403                                                                  
  1514    79.0755    5949(76)          6244.8423          774.6055                                                                  
  1515    79.1255    7378(99)          7606.6924          774.3698                                                                  
  1516    79.1755    9408(105)          9783.3467          774.1328                                                                 
  1517    79.2255    12097(125)         12657.3545          773.8947                                                                
  1518    79.2755    15317(142)         15822.1572          773.6559                                                                
  1519    79.3255    19318(142)         18616.7344          773.4159                                                                
  1520    79.3755    20872(164)         20244.0645          773.1749                                                                
  1521    79.4255    21690(170)         20111.0293          772.9329                                                                
  1522    79.4755    20025(143)         18232.3730          772.6902                                                                
  1523    79.5255    15737(144)         15207.5098          772.4464                                                                
  1524    79.5755    11773(125)         11793.4062          772.2018                                                                
  1525    79.6255    8604(104)          8604.6543          771.9565                                                                 
  1526    79.6755    5932(88)          6006.6099          771.7104                                                                  
  1527    79.7255    4380(77)          4114.8784          771.4633                                                                  
  1528    79.7755    3508(59)          2867.1941          771.2156                                                                  
  1529    79.8255    2835(61)          2107.2405          770.9673                                                                  
  1530    79.8755    2424(57)          1669.9421          770.7182                                                                  
  1531    79.9255    2156(47)          1423.3745          770.4685                                                                  
  1532    79.9755    1621(46)          1280.2039          770.2180                                                                  
  1533    80.0255    1389(44)          1190.6909          769.9671                                                                  
  1534    80.0755    1314(36)          1129.1606          769.7157                                                                  
  1535    80.1255    1104(39)          1083.4031          769.4636                                                                  
  1536    80.1755    1135(40)          1047.5284          769.2111                                                                  
  1537    80.2255    1126(34)          1018.5132          768.9581                                                                  
  1538    80.2755    965(36)           994.5585          768.7046                                                                   
  1539    80.3255    989(32)           974.5172          768.4506                                                                   
  1540    80.3755    1001(32)           957.6367          768.1965                                                                  
  1541    80.4255    1007(32)           943.4429          767.9420                                                                  
  1542    80.4755    889(30)           931.6964          767.6870                                                                   
  1543    80.5255    948(32)           922.4231          767.4319                                                                   
  1544    80.5755    963(32)           915.8503          767.1765                                                                   
  1545    80.6255    906(31)           912.3745          766.9209                                                                   
  1546    80.6755    922(31)           912.3901          766.6650                                                                   
  1547    80.7255    964(32)           916.0677          766.4092                                                                   
  1548    80.7755    960(32)           923.1099          766.1527                                                                   
  1549    80.8255    993(33)           932.6804          765.8966                                                                   
  1550    80.8755    986(32)           943.4297          765.6403                                                                   
  1551    80.9255    1063(34)           953.8647          765.3842                                                                  
  1552    80.9755    1016(33)           963.3143          765.1279                                                                  
  1553    81.0255    939(32)           972.7233          764.8716                                                                   
  1554    81.0755    993(33)           983.7193          764.6154                                                                   
  1555    81.1255    933(32)           996.7100          764.3592                                                                   
  1556    81.1755    1002(33)          1009.7809          764.1032                                                                  
  1557    81.2255    1010(33)          1018.8251          763.8474                                                                  
  1558    81.2755    1031(33)          1019.4874          763.5917                                                                  
  1559    81.3255    1029(34)          1010.0273          763.3363                                                                  
  1560    81.3755    1007(33)           991.8636          763.0811                                                                  
  1561    81.4255    963(33)           968.3218          762.8260                                                                   
  1562    81.4755    881(31)           943.3951          762.5714                                                                   
  1563    81.5255    919(32)           920.7580          762.3173                                                                   
  1564    81.5755    848(30)           902.8363          762.0634                                                                   
  1565    81.6255    831(30)           890.7010          761.8099                                                                   
  1566    81.6755    877(31)           884.4434          761.5571                                                                   
  1567    81.7255    847(30)           883.7540          761.3043                                                                   
  1568    81.7755    855(30)           888.5406          761.0523                                                                   
  1569    81.8255    930(32)           899.6487          760.8008                                                                   
  1570    81.8755    928(32)           919.7965          760.5496                                                                   
  1571    81.9255    982(32)           954.9818          760.2993                                                                   
  1572    81.9755    1009(33)          1016.5255          760.0496                                                                  
  1573    82.0255    1161(35)          1123.2307          759.8005                                                                  
  1574    82.0755    1376(38)          1302.3453          759.5521                                                                  
  1575    82.1255    1777(43)          1586.2649          759.3043                                                                  
  1576    82.1755    2247(49)          2002.4753          759.0573                                                                  
  1577    82.2255    2691(53)          2557.4592          758.8110                                                                  
  1578    82.2755    3339(59)          3219.1665          758.5659                                                                  
  1579    82.3255    4128(65)          3907.1958          758.3212                                                                  
  1580    82.3755    4722(70)          4492.2764          758.0775                                                                  
  1581    82.4255    4851(70)          4819.9458          757.8348                                                                  
  1582    82.4755    4790(70)          4783.0762          757.5928                                                                  
  1583    82.5255    4196(65)          4407.3232          757.3519                                                                  
  1584    82.5755    3597(60)          3833.7046          757.1120                                                                  
  1585    82.6255    2836(53)          3222.8345          756.8730                                                                  
  1586    82.6755    2331(48)          2691.4753          756.6353                                                                  
  1587    82.7255    2066(45)          2293.3176          756.3984                                                                  
  1588    82.7755    1911(44)          2023.3479          756.1627                                                                  
  1589    82.8255    1875(43)          1837.6736          755.9280                                                                  
  1590    82.8755    1718(41)          1686.2522          755.6946                                                                  
  1591    82.9255    1588(39)          1541.2935          755.4625                                                                  
  1592    82.9755    1398(37)          1401.3064          755.2315                                                                  
  1593    83.0255    1296(36)          1277.3965          755.0017                                                                  
  1594    83.0755    1144(34)          1182.2236          754.7731                                                                  
  1595    83.1255    1094(33)          1124.1011          754.5458                                                                  
  1596    83.1755    1085(33)          1104.5120          754.3201                                                                  
  1597    83.2255    1142(33)          1117.9225          754.0954                                                                  
  1598    83.2755    1202(34)          1153.1146          753.8723                                                                  
  1599    83.3255    1218(34)          1195.1440          753.6504                                                                  
  1600    83.3755    1284(35)          1227.9132          753.4301                                                                  
  1601    83.4255    1303(36)          1238.0702          753.2112                                                                  
  1602    83.4755    1265(35)          1220.4534          752.9938                                                                  
  1603    83.5255    1206(34)          1181.1362          752.7780                                                                  
  1604    83.5755    1124(33)          1132.1702          752.5637                                                                  
  1605    83.6255    1064(32)          1083.6785          752.3508                                                                  
  1606    83.6755    1028(32)          1040.6266          752.1397                                                                  
  1607    83.7255    955(30)          1003.7443          751.9302                                                                   
  1608    83.7755    906(30)           972.7089          751.7220                                                                   
  1609    83.8255    979(31)           948.8734          751.5157                                                                   
  1610    83.8755    917(30)           935.1959          751.3112                                                                   
  1611    83.9255    916(30)           934.4551          751.1082                                                                   
  1612    83.9755    980(31)           947.6917          750.9070                                                                   
  1613    84.0255    950(30)           973.0331          750.7075                                                                   
  1614    84.0755    1046(32)          1005.0020          750.5099                                                                  
  1615    84.1255    1006(31)          1034.5303          750.3140                                                                  
  1616    84.1755    1021(31)          1050.6057          750.1199                                                                  
  1617    84.2255    1073(32)          1045.0835          749.9277                                                                  
  1618    84.2755    1000(31)          1018.4364          749.7372                                                                  
  1619    84.3255    952(30)           978.9757          749.5488                                                                   
  1620    84.3755    948(30)           936.9768          749.3624                                                                   
  1621    84.4255    852(29)           900.9849          749.1777                                                                   
  1622    84.4755    914(30)           876.8777          748.9951                                                                   
  1623    84.5255    887(29)           868.1351          748.8142                                                                   
  1624    84.5755    871(29)           876.1536          748.6356                                                                   
  1625    84.6255    911(30)           900.3558          748.4589                                                                   
  1626    84.6755    987(31)           937.4895          748.2841                                                                   
  1627    84.7255    1044(32)           981.4397          748.1115                                                                  
  1628    84.7755    1071(32)          1022.7211          747.9407                                                                  
  1629    84.8255    1084(33)          1049.6434          747.7723                                                                  
  1630    84.8755    1074(32)          1052.4130          747.6061                                                                  
  1631    84.9255    1000(31)          1029.7314          747.4418                                                                  
  1632    84.9755    979(31)           990.0000          747.2797                                                                   
  1633    85.0255    891(29)           944.9796          747.1195                                                                   
  1634    85.0755    860(29)           904.6990          746.9617                                                                   
  1635    85.1255    878(29)           875.9559          746.8060                                                                   
  1636    85.1755    853(29)           862.2828          746.6526                                                                   
  1637    85.2255    864(29)           864.5361          746.5013                                                                   
  1638    85.2755    938(30)           881.5386          746.3524                                                                   
  1639    85.3255    917(30)           910.3564          746.2056                                                                   
  1640    85.3755    982(31)           946.1896          746.0612                                                                   
  1641    85.4255    1011(31)           982.1923          745.9188                                                                  
  1642    85.4755    1045(32)          1009.9657          745.7791                                                                  
  1643    85.5255    1048(32)          1022.3617          745.6412                                                                  
  1644    85.5755    981(31)          1018.3883          745.5059                                                                   
  1645    85.6255    1011(31)          1004.0977          745.3728                                                                  
  1646    85.6755    967(31)           988.6993          745.2424                                                                   
  1647    85.7255    992(31)           982.4585          745.1143                                                                   
  1648    85.7755    976(31)           997.5780          744.9880                                                                   
  1649    85.8255    1166(34)          1048.0564          744.8646                                                                  
  1650    85.8755    1187(34)          1146.3105          744.7433                                                                  
  1651    85.9255    1366(37)          1297.6125          744.6246                                                                  
  1652    85.9755    1498(38)          1494.1023          744.5082                                                                  
  1653    86.0255    1653(40)          1710.1610          744.3941                                                                  
  1654    86.0755    1887(43)          1902.1313          744.2825                                                                  
  1655    86.1255    1953(44)          2015.4193          744.1733                                                                  
  1656    86.1755    1973(44)          2008.7136          744.0667                                                                  
  1657    86.2255    1745(41)          1885.1384          743.9625                                                                  
  1658    86.2755    1572(39)          1689.1464          743.8607                                                                  
  1659    86.3255    1320(36)          1474.1290          743.7610                                                                  
  1660    86.3755    1157(34)          1281.7511          743.6643                                                                  
  1661    86.4255    1107(33)          1136.0591          743.5701                                                                  
  1662    86.4755    971(31)          1043.7197          743.4781                                                                   
  1663    86.5255    1065(33)           998.3356          743.3884                                                                  
  1664    86.5755    1115(33)           985.9743          743.3016                                                                  
  1665    86.6255    987(32)           990.2303          743.2172                                                                   
  1666    86.6755    1066(33)           995.9372          743.1350                                                                  
  1667    86.7255    1052(33)           992.8133          743.0556                                                                  
  1668    86.7755    1023(32)           978.1381          742.9785                                                                  
  1669    86.8255    1026(33)           956.6258          742.9041                                                                  
  1670    86.8755    954(31)           937.9656          742.8321                                                                   
  1671    86.9255    916(31)           933.8967          742.7625                                                                   
  1672    86.9755    955(31)           956.4965          742.6957                                                                   
  1673    87.0255    1042(33)          1016.7227          742.6311                                                                  
  1674    87.0755    1157(35)          1121.5955          742.5690                                                                  
  1675    87.1255    1310(37)          1269.7603          742.5096                                                                  
  1676    87.1755    1478(39)          1447.0151          742.4528                                                                  
  1677    87.2255    1622(41)          1624.1238          742.3983                                                                  
  1678    87.2755    1756(43)          1758.7534          742.3464                                                                  
  1679    87.3255    1831(44)          1807.0052          742.2969                                                                  
  1680    87.3755    1658(42)          1748.9944          742.2501                                                                  
  1681    87.4255    1559(41)          1606.1106          742.2057                                                                  
  1682    87.4755    1326(37)          1422.7285          742.1636                                                                  
  1683    87.5255    1121(35)          1240.1045          742.1240                                                                  
  1684    87.5755    1040(33)          1085.2529          742.0870                                                                  
  1685    87.6255    973(32)           969.8417          742.0525                                                                   
  1686    87.6755    866(30)           893.2073          742.0206                                                                   
  1687    87.7255    884(31)           847.5682          741.9911                                                                   
  1688    87.7755    808(29)           823.2657          741.9639                                                                   
  1689    87.8255    842(30)           811.8055          741.9395                                                                   
  1690    87.8755    845(30)           807.0689          741.9172                                                                   
  1691    87.9255    840(30)           804.9728          741.8977                                                                   
  1692    87.9755    802(29)           802.9255          741.8804                                                                   
  1693    88.0255    830(30)           799.6631          741.8654                                                                   
  1694    88.0755    775(29)           795.2034          741.8530                                                                   
  1695    88.1255    808(29)           790.2739          741.8431                                                                   
  1696    88.1755    766(28)           785.6468          741.8355                                                                   
  1697    88.2255    756(28)           781.8641          741.8304                                                                   
  1698    88.2755    777(29)           779.2305          741.8273                                                                   
  1699    88.3255    810(29)           777.8998          741.8270                                                                   
  1700    88.3755    763(28)           778.0360          741.8290                                                                   
  1701    88.4255    820(29)           780.0291          741.8333                                                                   
  1702    88.4755    795(29)           784.6808          741.8399                                                                   
  1703    88.5255    816(29)           793.3848          741.8489                                                                   
  1704    88.5755    838(29)           808.0333          741.8601                                                                   
  1705    88.6255    828(29)           830.5858          741.8738                                                                   
  1706    88.6755    836(29)           862.2330          741.8897                                                                   
  1707    88.7255    934(30)           902.3150          741.9077                                                                   
  1708    88.7755    976(31)           947.2858          741.9281                                                                   
  1709    88.8255    1009(31)           990.1523          741.9507                                                                  
  1710    88.8755    1003(32)          1020.9423          741.9755                                                                  
  1711    88.9255    979(31)          1030.0861          742.0027                                                                   
  1712    88.9755    997(31)          1015.4108          742.0320                                                                   
  1713    89.0255    958(31)           983.7128          742.0634                                                                   
  1714    89.0755    901(30)           945.1123          742.0972                                                                   
  1715    89.1255    862(29)           908.3761          742.1329                                                                   
  1716    89.1755    873(29)           879.3859          742.1708                                                                   
  1717    89.2255    865(29)           860.5729          742.2109                                                                   
  1718    89.2755    822(28)           851.1790          742.2529                                                                   
  1719    89.3255    832(28)           848.1537          742.2973                                                                   
  1720    89.3755    855(29)           847.4948          742.3436                                                                   
  1721    89.4255    830(28)           846.0870          742.3919                                                                   
  1722    89.4755    813(28)           843.5551          742.4423                                                                   
  1723    89.5255    860(29)           842.8642          742.4944                                                                   
  1724    89.5755    847(29)           849.1106          742.5490                                                                   
  1725    89.6255    861(29)           869.5034          742.6052                                                                   
  1726    89.6755    943(30)           913.4693          742.6633                                                                   
  1727    89.7255    987(31)           991.1392          742.7234                                                                   
  1728    89.7755    1091(32)          1110.4435          742.7853                                                                  
  1729    89.8255    1361(36)          1272.1670          742.8494                                                                  
  1730    89.8755    1390(37)          1464.5920          742.9151                                                                  
  1731    89.9255    1643(40)          1660.2104          742.9826                                                                  
  1732    89.9755    1799(41)          1816.8093          743.0520                                                                  
  1733    90.0255    1879(43)          1889.1483          743.1230                                                                  
  1734    90.0755    1729(41)          1856.6594          743.1960                                                                  
  1735    90.1255    1604(39)          1738.6597          743.2705                                                                  
  1736    90.1755    1409(37)          1573.6877          743.3471                                                                  
  1737    90.2255    1320(36)          1396.6812          743.4249                                                                  
  1738    90.2755    1190(34)          1234.5237          743.5045                                                                  
  1739    90.3255    1043(32)          1104.7739          743.5859                                                                  
  1740    90.3755    913(30)          1014.0375          743.6686                                                                   
  1741    90.4255    946(30)           960.1281          743.7532                                                                   
  1742    90.4755    909(30)           935.9211          743.8391                                                                   
  1743    90.5255    931(30)           932.6860          743.9265                                                                   
  1744    90.5755    921(30)           942.2308          744.0156                                                                   
  1745    90.6255    1009(31)           958.9797          744.1061                                                                  
  1746    90.6755    993(31)           982.8108          744.1980                                                                   
  1747    90.7255    1075(32)          1020.5701          744.2913                                                                  
  1748    90.7755    1088(32)          1082.0968          744.3862                                                                  
  1749    90.8255    1177(34)          1173.6362          744.4821                                                                  
  1750    90.8755    1327(36)          1292.3892          744.5795                                                                  
  1751    90.9255    1525(38)          1423.0564          744.6783                                                                  
  1752    90.9755    1589(39)          1537.9875          744.7782                                                                  
  1753    91.0255    1648(40)          1605.5093          744.8792                                                                  
  1754    91.0755    1566(39)          1605.5698          744.9815                                                                  
  1755    91.1255    1523(39)          1536.8882          745.0853                                                                  
  1756    91.1755    1380(37)          1416.2650          745.1900                                                                  
  1757    91.2255    1243(35)          1272.6765          745.2959                                                                  
  1758    91.2755    1124(33)          1134.1962          745.4025                                                                  
  1759    91.3255    993(31)          1018.5742          745.5105                                                                   
  1760    91.3755    889(29)           932.5010          745.6196                                                                   
  1761    91.4255    892(29)           874.7252          745.7295                                                                   
  1762    91.4755    837(29)           839.4015          745.8405                                                                   
  1763    91.5255    823(28)           819.8560          745.9521                                                                   
  1764    91.5755    814(28)           810.5987          746.0648                                                                   
  1765    91.6255    775(27)           808.1268          746.1785                                                                   
  1766    91.6755    824(28)           810.6898          746.2928                                                                   
  1767    91.7255    837(29)           817.5871          746.4083                                                                   
  1768    91.7755    864(29)           828.3341          746.5239                                                                   
  1769    91.8255    852(29)           841.9639          746.6406                                                                   
  1770    91.8755    891(29)           856.5722          746.7582                                                                   
  1771    91.9255    852(29)           869.0739          746.8762                                                                   
  1772    91.9755    958(30)           875.9494          746.9948                                                                   
  1773    92.0255    885(29)           875.1221          747.1140                                                                   
  1774    92.0755    911(30)           867.9052          747.2338                                                                   
  1775    92.1255    920(30)           857.8564          747.3542                                                                   
  1776    92.1755    837(28)           848.5927          747.4751                                                                   
  1777    92.2255    899(29)           843.0433          747.5963                                                                   
  1778    92.2755    831(28)           843.7720          747.7179                                                                   
  1779    92.3255    873(29)           854.0976          747.8401                                                                   
  1780    92.3755    946(30)           879.5965          747.9625                                                                   
  1781    92.4255    914(30)           929.3613          748.0853                                                                   
  1782    92.4755    999(31)          1016.4447          748.2084                                                                   
  1783    92.5255    1169(34)          1154.5616          748.3315                                                                  
  1784    92.5755    1362(36)          1352.6368          748.4551                                                                  
  1785    92.6255    1604(39)          1606.8645          748.5787                                                                  
  1786    92.6755    1814(42)          1894.3453          748.7026                                                                  
  1787    92.7255    2107(45)          2171.0300          748.8266                                                                  
  1788    92.7755    2476(49)          2377.4702          748.9504                                                                  
  1789    92.8255    2406(48)          2467.0435          749.0745                                                                  
  1790    92.8755    2445(49)          2444.2129          749.1985                                                                  
  1791    92.9255    2327(48)          2355.6519          749.3224                                                                  
  1792    92.9755    2198(46)          2242.8491          749.4464                                                                  
  1793    93.0255    2001(45)          2116.7991          749.5703                                                                  
  1794    93.0755    1949(44)          1964.3464          749.6938                                                                  
  1795    93.1255    1811(43)          1777.4888          749.8174                                                                  
  1796    93.1755    1588(40)          1571.9823          749.9406                                                                  
  1797    93.2255    1303(36)          1373.6465          750.0637                                                                  
  1798    93.2755    1220(35)          1202.6169          750.1863                                                                  
  1799    93.3255    1054(33)          1069.1194          750.3088                                                                  
  1800    93.3755    1030(32)           974.3860          750.4310                                                                  
  1801    93.4255    914(31)           913.0050          750.5525                                                                   
  1802    93.4755    897(30)           876.5597          750.6738                                                                   
  1803    93.5255    911(31)           856.9142          750.7944                                                                   
  1804    93.5755    833(29)           848.2191          750.9147                                                                   
  1805    93.6255    817(29)           847.6193          751.0345                                                                   
  1806    93.6755    929(31)           855.2070          751.1538                                                                   
  1807    93.7255    825(29)           873.7722          751.2723                                                                   
  1808    93.7755    930(31)           908.0386          751.3901                                                                   
  1809    93.8255    982(32)           963.2753          751.5072                                                                   
  1810    93.8755    1091(34)          1042.7830          751.6240                                                                  
  1811    93.9255    1176(35)          1144.7931          751.7397                                                                  
  1812    93.9755    1234(36)          1259.9357          751.8547                                                                  
  1813    94.0255    1410(39)          1369.7593          751.9689                                                                  
  1814    94.0755    1466(39)          1449.5620          752.0822                                                                  
  1815    94.1255    1490(40)          1480.2542          752.1947                                                                  
  1816    94.1755    1478(40)          1461.7158          752.3063                                                                  
  1817    94.2255    1372(38)          1407.3711          752.4167                                                                  
  1818    94.2755    1266(36)          1332.2932          752.5261                                                                  
  1819    94.3255    1174(35)          1253.5897          752.6348                                                                  
  1820    94.3755    1180(35)          1193.2382          752.7426                                                                  
  1821    94.4255    1110(34)          1174.2468          752.8488                                                                  
  1822    94.4755    1242(36)          1216.9645          752.9542                                                                  
  1823    94.5255    1291(37)          1336.2845          753.0583                                                                  
  1824    94.5755    1574(41)          1535.9519          753.1610                                                                  
  1825    94.6255    1772(43)          1800.5259          753.2630                                                                  
  1826    94.6755    2100(47)          2089.2971          753.3635                                                                  
  1827    94.7255    2345(49)          2335.8557          753.4626                                                                  
  1828    94.7755    2566(52)          2461.1660          753.5603                                                                  
  1829    94.8255    2541(51)          2417.5034          753.6570                                                                  
  1830    94.8755    2208(48)          2230.8948          753.7521                                                                  
  1831    94.9255    2048(46)          1976.2974          753.8458                                                                  
  1832    94.9755    1668(41)          1724.7051          753.9380                                                                  
  1833    95.0255    1485(39)          1520.4198          754.0287                                                                  
  1834    95.0755    1378(38)          1379.1003          754.1180                                                                  
  1835    95.1255    1264(35)          1295.8812          754.2056                                                                  
  1836    95.1755    1228(35)          1258.8815          754.2919                                                                  
  1837    95.2255    1372(37)          1257.8580          754.3763                                                                  
  1838    95.2755    1297(36)          1283.0142          754.4592                                                                  
  1839    95.3255    1313(36)          1322.3982          754.5403                                                                  
  1840    95.3755    1312(36)          1363.0227          754.6199                                                                  
  1841    95.4255    1362(36)          1399.1423          754.6978                                                                  
  1842    95.4755    1527(39)          1442.6329          754.7739                                                                  
  1843    95.5255    1523(39)          1518.1376          754.8481                                                                  
  1844    95.5755    1616(40)          1644.4407          754.9205                                                                  
  1845    95.6255    1863(42)          1820.3433          754.9913                                                                  
  1846    95.6755    1976(44)          2018.0728          755.0600                                                                  
  1847    95.7255    2156(46)          2185.1125          755.1268                                                                  
  1848    95.7755    2141(46)          2264.5801          755.1917                                                                  
  1849    95.8255    2199(46)          2228.7847          755.2545                                                                  
  1850    95.8755    2016(44)          2085.7771          755.3156                                                                  
  1851    95.9255    1782(41)          1867.2383          755.3748                                                                  
  1852    95.9755    1593(39)          1620.4915          755.4317                                                                  
  1853    96.0255    1371(36)          1390.3673          755.4863                                                                  
  1854    96.0755    1178(34)          1203.9894          755.5394                                                                  
  1855    96.1255    1073(32)          1070.6836          755.5901                                                                  
  1856    96.1755    991(31)           987.8798          755.6387                                                                   
  1857    96.2255    866(29)           947.8212          755.6851                                                                   
  1858    96.2755    926(30)           942.3534          755.7295                                                                   
  1859    96.3255    990(31)           965.3704          755.7715                                                                   
  1860    96.3755    1006(31)          1012.2542          755.8114                                                                  
  1861    96.4255    1081(32)          1077.7693          755.8489                                                                  
  1862    96.4755    1120(33)          1153.4501          755.8842                                                                  
  1863    96.5255    1212(34)          1226.4570          755.9173                                                                  
  1864    96.5755    1336(36)          1283.4340          755.9479                                                                  
  1865    96.6255    1260(35)          1315.7671          755.9764                                                                  
  1866    96.6755    1248(35)          1319.0535          756.0024                                                                  
  1867    96.7255    1302(35)          1294.6399          756.0261                                                                  
  1868    96.7755    1182(34)          1254.3582          756.0473                                                                  
  1869    96.8255    1188(34)          1213.5309          756.0660                                                                  
  1870    96.8755    1157(33)          1180.3536          756.0825                                                                  
  1871    96.9255    1053(32)          1152.6316          756.0965                                                                  
  1872    96.9755    1106(33)          1121.8944          756.1078                                                                  
  1873    97.0255    1100(33)          1083.1089          756.1170                                                                  
  1874    97.0755    994(31)          1040.4434          756.1234                                                                   
  1875    97.1255    1019(31)          1002.3885          756.1274                                                                  
  1876    97.1755    911(30)           975.6379          756.1287                                                                   
  1877    97.2255    926(30)           962.8793          756.1276                                                                   
  1878    97.2755    911(30)           962.3878          756.1239                                                                   
  1879    97.3255    984(31)           968.4606          756.1176                                                                   
  1880    97.3755    1012(31)           973.1384          756.1086                                                                  
  1881    97.4255    1003(31)           970.3252          756.0974                                                                  
  1882    97.4755    969(31)           960.3812          756.0829                                                                   
  1883    97.5255    969(31)           949.8154          756.0661                                                                   
  1884    97.5755    909(30)           947.9169          756.0466                                                                   
  1885    97.6255    934(30)           965.4062          756.0245                                                                   
  1886    97.6755    1048(32)          1014.2031          755.9997                                                                  
  1887    97.7255    1122(33)          1105.8187          755.9722                                                                  
  1888    97.7755    1141(33)          1247.1868          755.9420                                                                  
  1889    97.8255    1305(35)          1434.6396          755.9089                                                                  
  1890    97.8755    1548(39)          1648.9731          755.8734                                                                  
  1891    97.9255    1869(42)          1853.3120          755.8351                                                                  
  1892    97.9755    2003(44)          1997.9438          755.7939                                                                  
  1893    98.0255    2021(44)          2045.1458          755.7499                                                                  
  1894    98.0755    1985(43)          2007.2379          755.7032                                                                  
  1895    98.1255    1869(42)          1944.0210          755.6539                                                                  
  1896    98.1755    1889(43)          1918.6332          755.6018                                                                  
  1897    98.2255    1899(43)          1965.9863          755.5468                                                                  
  1898    98.2755    1929(43)          2081.3662          755.4890                                                                  
  1899    98.3255    2052(44)          2220.1931          755.4285                                                                  
  1900    98.3755    2367(47)          2312.7964          755.3651                                                                  
  1901    98.4255    2262(47)          2298.4504          755.2991                                                                  
  1902    98.4755    2143(45)          2159.5227          755.2301                                                                  
  1903    98.5255    1934(43)          1931.6006          755.1584                                                                  
  1904    98.5755    1653(40)          1677.1914          755.0836                                                                  
  1905    98.6255    1426(37)          1451.0402          755.0062                                                                  
  1906    98.6755    1230(34)          1285.0930          754.9263                                                                  
  1907    98.7255    1199(34)          1188.0392          754.8431                                                                  
  1908    98.7755    1235(34)          1150.2203          754.7574                                                                  
  1909    98.8255    1261(35)          1149.7603          754.6686                                                                  
  1910    98.8755    1195(34)          1159.3881          754.5773                                                                  
  1911    98.9255    1224(34)          1153.3416          754.4831                                                                  
  1912    98.9755    1151(33)          1120.0533          754.3857                                                                  
  1913    99.0255    1091(32)          1064.9261          754.2860                                                                  
  1914    99.0755    1092(32)          1002.0402          754.1832                                                                  
  1915    99.1255    998(31)           943.6306          754.0778                                                                   
  1916    99.1755    960(30)           896.9276          753.9695                                                                   
  1917    99.2255    937(30)           864.3510          753.8585                                                                   
  1918    99.2755    903(30)           845.0220          753.7444                                                                   
  1919    99.3255    931(30)           836.8286          753.6276                                                                   
  1920    99.3755    946(30)           837.5190          753.5082                                                                   
  1921    99.4255    950(31)           846.0214          753.3859                                                                   
  1922    99.4755    934(30)           861.5056          753.2609                                                                   
  1923    99.5255    1004(32)           882.3710          753.1331                                                                  
  1924    99.5755    1019(32)           905.2157          753.0026                                                                  
  1925    99.6255    1038(32)           924.4574          752.8693                                                                  
  1926    99.6755    991(31)           933.2119          752.7334                                                                   
  1927    99.7255    1023(32)           927.2185          752.5944                                                                  
  1928    99.7755    984(31)           908.7333          752.4530                                                                   
  1929    99.8255    908(30)           884.2426          752.3085                                                                   
  1930    99.8755    855(29)           859.8414          752.1618                                                                   
  1931    99.9255    868(30)           839.3882          752.0123                                                                   
  1932    99.9755    869(30)           824.4827          751.8599                                                                   
  1933   100.0255    827(29)           815.0323          751.7049                                                                   
  1934   100.0755    816(29)           809.9971          751.5473                                                                   
  1935   100.1255    837(30)           808.1203          751.3873                                                                   
  1936   100.1755    765(28)           808.3701          751.2245                                                                   
  1937   100.2255    851(30)           810.0969          751.0590                                                                   
  1938   100.2755    828(29)           812.9975          750.8911                                                                   
  1939   100.3255    851(30)           817.0141          750.7202                                                                   
  1940   100.3755    846(30)           822.2846          750.5471                                                                   
  1941   100.4255    843(30)           828.9647          750.3716                                                                   
  1942   100.4755    862(30)           837.5640          750.1931                                                                   
  1943   100.5255    888(31)           848.5938          750.0125                                                                   
  1944   100.5755    926(31)           863.8053          749.8290                                                                   
  1945   100.6255    883(31)           886.8831          749.6434                                                                   
  1946   100.6755    919(31)           925.6486          749.4554                                                                   
  1947   100.7255    952(32)           994.4811          749.2646                                                                   
  1948   100.7755    1117(34)          1115.6619          749.0718                                                                  
  1949   100.8255    1282(37)          1317.2961          748.8762                                                                  
  1950   100.8755    1572(41)          1624.7781          748.6786                                                                  
  1951   100.9255    1993(46)          2045.8950          748.4785                                                                  
  1952   100.9755    2450(51)          2554.1714          748.2759                                                                  
  1953   101.0255    3061(56)          3076.0083          748.0713                                                                  
  1954   101.0755    3438(60)          3489.6660          747.8641                                                                  
  1955   101.1255    3635(61)          3656.5640          747.6548                                                                  
  1956   101.1755    3575(61)          3515.6113          747.4434                                                                  
  1957   101.2255    3212(57)          3145.2651          747.2297                                                                  
  1958   101.2755    2553(51)          2689.2927          747.0137                                                                  
  1959   101.3255    2217(47)          2264.2778          746.7956                                                                  
  1960   101.3755    1941(45)          1931.1810          746.5753                                                                  
  1961   101.4255    1691(41)          1697.6155          746.3530                                                                  
  1962   101.4755    1605(40)          1534.7014          746.1286                                                                  
  1963   101.5255    1431(38)          1407.1301          745.9021                                                                  
  1964   101.5755    1389(37)          1297.2197          745.6736                                                                  
  1965   101.6255    1234(35)          1203.4656          745.4431                                                                  
  1966   101.6755    1197(35)          1128.8489          745.2108                                                                  
  1967   101.7255    1080(32)          1074.5588          744.9763                                                                  
  1968   101.7755    1010(32)          1038.9290          744.7400                                                                  
  1969   101.8255    1080(33)          1017.9536          744.5018                                                                  
  1970   101.8755    968(31)          1006.7147          744.2617                                                                   
  1971   101.9255    1010(31)           998.8083          744.0200                                                                  
  1972   101.9755    971(31)           987.3430          743.7764                                                                   
  1973   102.0255    942(30)           968.7784          743.5310                                                                   
  1974   102.0755    933(30)           945.3098          743.2836                                                                   
  1975   102.1255    907(30)           922.1921          743.0348                                                                   
  1976   102.1755    891(29)           904.3049          742.7844                                                                   
  1977   102.2255    891(29)           895.5110          742.5322                                                                   
  1978   102.2755    936(30)           899.8022          742.2786                                                                   
  1979   102.3255    968(30)           923.4072          742.0234                                                                   
  1980   102.3755    1035(31)           977.3203          741.7664                                                                  
  1981   102.4255    1128(33)          1078.7374          741.5082                                                                  
  1982   102.4755    1248(35)          1249.2100          741.2485                                                                  
  1983   102.5255    1512(38)          1507.2749          740.9873                                                                  
  1984   102.5755    1812(42)          1856.4410          740.7246                                                                  
  1985   102.6255    2243(46)          2271.5430          740.4606                                                                  
  1986   102.6755    2692(51)          2688.7561          740.1955                                                                  
  1987   102.7255    3011(54)          3005.2109          739.9290                                                                  
  1988   102.7755    3099(54)          3110.3809          739.6613                                                                  
  1989   102.8255    2982(53)          2964.6416          739.3922                                                                  
  1990   102.8755    2595(50)          2632.1548          739.1221                                                                  
  1991   102.9255    2209(46)          2218.3730          738.8508                                                                  
  1992   102.9755    1783(41)          1813.8033          738.5784                                                                  
  1993   103.0255    1391(36)          1475.4890          738.3052                                                                  
  1994   103.0755    1315(36)          1224.9106          738.0305                                                                  
  1995   103.1255    1098(32)          1056.9066          737.7551                                                                  
  1996   103.1755    990(31)           952.8064          737.4788                                                                   
  1997   103.2255    868(29)           891.5714          737.2015                                                                   
  1998   103.2755    855(29)           856.1263          736.9234                                                                   
  1999   103.3255    863(29)           835.0050          736.6442                                                                   
  2000   103.3755    812(28)           821.5718          736.3645                                                                   
  2001   103.4255    863(29)           812.3649          736.0841                                                                   
  2002   103.4755    827(28)           805.7080          735.8030                                                                   
  2003   103.5255    803(28)           800.8140          735.5211                                                                   
  2004   103.5755    747(27)           797.2594          735.2385                                                                   
  2005   103.6255    854(29)           794.7684          734.9555                                                                   
  2006   103.6755    787(28)           793.0153          734.6719                                                                   
  2007   103.7255    801(28)           791.6890          734.3878                                                                   
  2008   103.7755    803(28)           790.4661          734.1033                                                                   
  2009   103.8255    757(27)           789.2067          733.8182                                                                   
  2010   103.8755    779(27)           788.0707          733.5328                                                                   
  2011   103.9255    783(27)           787.3768          733.2474                                                                   
  2012   103.9755    746(27)           787.4849          732.9613                                                                   
  2013   104.0255    751(27)           788.7943          732.6752                                                                   
  2014   104.0755    810(28)           792.0027          732.3888                                                                   
  2015   104.1255    788(28)           798.4227          732.1022                                                                   
  2016   104.1755    745(27)           810.6012          731.8155                                                                   
  2017   104.2255    843(29)           832.9203          731.5287                                                                   
  2018   104.2755    917(30)           871.8159          731.2419                                                                   
  2019   104.3255    906(30)           934.8577          730.9550                                                                   
  2020   104.3755    1024(31)          1028.0393          730.6683                                                                  
  2021   104.4255    1105(33)          1151.6082          730.3818                                                                  
  2022   104.4755    1262(35)          1295.7407          730.0950                                                                  
  2023   104.5255    1406(37)          1437.1924          729.8091                                                                  
  2024   104.5755    1538(39)          1539.6658          729.5228                                                                  
  2025   104.6255    1542(39)          1566.1970          729.2369                                                                  
  2026   104.6755    1532(39)          1507.3840          728.9514                                                                  
  2027   104.7255    1373(36)          1389.4299          728.6663                                                                  
  2028   104.7755    1217(34)          1249.0055          728.3814                                                                  
  2029   104.8255    1079(32)          1114.4961          728.0971                                                                  
  2030   104.8755    1029(31)          1002.9072          727.8132                                                                  
  2031   104.9255    903(30)           920.3491          727.5300                                                                   
  2032   104.9755    871(29)           864.6738          727.2472                                                                   
  2033   105.0255    845(29)           829.7708          726.9650                                                                   
  2034   105.0755    880(29)           808.9989          726.6837                                                                   
  2035   105.1255    804(28)           797.0891          726.4028                                                                   
  2036   105.1755    747(27)           790.6449          726.1227                                                                   
  2037   105.2255    790(28)           787.7477          725.8436                                                                   
  2038   105.2755    733(27)           787.7359          725.5652                                                                   
  2039   105.3255    757(27)           791.0944          725.2876                                                                   
  2040   105.3755    791(28)           799.1525          725.0110                                                                   
  2041   105.4255    810(28)           814.6031          724.7352                                                                   
  2042   105.4755    857(29)           840.8983          724.4606                                                                   
  2043   105.5255    892(29)           881.4004          724.1870                                                                   
  2044   105.5755    953(30)           937.8116          723.9146                                                                   
  2045   105.6255    980(31)          1008.1835          723.6431                                                                   
  2046   105.6755    1079(32)          1084.8954          723.3729                                                                  
  2047   105.7255    1168(34)          1153.9889          723.1039                                                                  
  2048   105.7755    1156(33)          1198.4298          722.8362                                                                  
  2049   105.8255    1162(34)          1207.6245          722.5697                                                                  
  2050   105.8755    1126(33)          1181.8607          722.3045                                                                  
  2051   105.9255    1170(34)          1128.3267          722.0409                                                                  
  2052   105.9755    1048(32)          1059.3633          721.7785                                                                  
  2053   106.0255    1005(32)           989.2739          721.5179                                                                  
  2054   106.0755    914(30)           928.6058          721.2585                                                                   
  2055   106.1255    882(30)           882.3500          721.0006                                                                   
  2056   106.1755    875(30)           851.3456          720.7445                                                                   
  2057   106.2255    848(29)           834.3242          720.4900                                                                   
  2058   106.2755    844(29)           829.8452          720.2372                                                                   
  2059   106.3255    798(29)           837.2679          719.9860                                                                   
  2060   106.3755    844(29)           857.1789          719.7365                                                                   
  2061   106.4255    886(30)           890.7227          719.4890                                                                   
  2062   106.4755    916(31)           938.2734          719.2433                                                                   
  2063   106.5255    986(32)           997.9276          718.9993                                                                   
  2064   106.5755    1013(32)          1064.6055          718.7574                                                                  
  2065   106.6255    1127(34)          1130.3149          718.5172                                                                  
  2066   106.6755    1157(34)          1188.2135          718.2792                                                                  
  2067   106.7255    1249(36)          1242.9291          718.0432                                                                  
  2068   106.7755    1362(38)          1315.4893          717.8092                                                                  
  2069   106.8255    1598(41)          1432.9797          717.5773                                                                  
  2070   106.8755    1743(43)          1614.1843          717.3475                                                                  
  2071   106.9255    2008(46)          1859.9503          717.1199                                                                  
  2072   106.9755    2252(48)          2148.0686          716.8946                                                                  
  2073   107.0255    2534(52)          2430.1907          716.6716                                                                  
  2074   107.0755    2505(51)          2633.2043          716.4507                                                                  
  2075   107.1255    2553(51)          2679.7439          716.2321                                                                  
  2076   107.1755    2336(50)          2543.9421          716.0161                                                                  
  2077   107.2255    2126(47)          2280.9121          715.8022                                                                  
  2078   107.2755    1837(44)          1976.4257          715.5909                                                                  
  2079   107.3255    1466(39)          1698.4753          715.3821                                                                  
  2080   107.3755    1380(38)          1490.2404          715.1756                                                                  
  2081   107.4255    1345(37)          1374.3301          714.9717                                                                  
  2082   107.4755    1265(36)          1355.2852          714.7704                                                                  
  2083   107.5255    1429(38)          1422.9929          714.5720                                                                  
  2084   107.5755    1491(39)          1555.0840          714.3757                                                                  
  2085   107.6255    1576(40)          1716.3965          714.1822                                                                  
  2086   107.6755    1817(43)          1861.3948          713.9915                                                                  
  2087   107.7255    1752(42)          1948.2318          713.8035                                                                  
  2088   107.7755    1847(43)          1950.7684          713.6183                                                                  
  2089   107.8255    1695(41)          1859.6028          713.4359                                                                  
  2090   107.8755    1629(40)          1692.9086          713.2560                                                                  
  2091   107.9255    1527(39)          1494.0483          713.0793                                                                  
  2092   107.9755    1238(35)          1304.7527          712.9052                                                                  
  2093   108.0255    1189(34)          1150.8005          712.7343                                                                  
  2094   108.0755    1065(32)          1042.6675          712.5660                                                                  
  2095   108.1255    1079(32)           981.4789          712.4008                                                                  
  2096   108.1755    1048(32)           964.6885          712.2385                                                                  
  2097   108.2255    1029(32)           990.7112          712.0793                                                                  
  2098   108.2755    1094(33)          1060.8325          711.9232                                                                  
  2099   108.3255    1213(34)          1177.9158          711.7699                                                                  
  2100   108.3755    1391(37)          1342.1169          711.6198                                                                  
  2101   108.4255    1593(39)          1544.4941          711.4730                                                                  
  2102   108.4755    1729(41)          1761.5154          711.3289                                                                  
  2103   108.5255    1908(42)          1957.9761          711.1884                                                                  
  2104   108.5755    2048(44)          2098.2109          711.0510                                                                  
  2105   108.6255    2025(44)          2146.4263          710.9167                                                                  
  2106   108.6755    1927(43)          2074.0527          710.7853                                                                  
  2107   108.7255    1880(42)          1892.6411          710.6577                                                                  
  2108   108.7755    1539(38)          1655.5266          710.5331                                                                  
  2109   108.8255    1352(36)          1418.0999          710.4118                                                                  
  2110   108.8755    1140(33)          1215.4333          710.2937                                                                  
  2111   108.9255    1007(31)          1061.6541          710.1790                                                                  
  2112   108.9755    888(29)           955.6489          710.0677                                                                   
  2113   109.0255    858(29)           888.4291          709.9598                                                                   
  2114   109.0755    863(29)           849.1532          709.8551                                                                   
  2115   109.1255    834(28)           828.6544          709.7540                                                                   
  2116   109.1755    815(28)           820.4498          709.6561                                                                   
  2117   109.2255    794(28)           820.1821          709.5617                                                                   
  2118   109.2755    869(29)           824.4899          709.4707                                                                   
  2119   109.3255    793(27)           830.0295          709.3834                                                                   
  2120   109.3755    851(28)           833.1984          709.2994                                                                   
  2121   109.4255    830(28)           831.4807          709.2187                                                                   
  2122   109.4755    847(28)           825.6680          709.1418                                                                   
  2123   109.5255    821(28)           819.4723          709.0683                                                                   
  2124   109.5755    818(28)           816.9017          708.9983                                                                   
  2125   109.6255    841(28)           820.5480          708.9316                                                                   
  2126   109.6755    872(29)           830.9098          708.8687                                                                   
  2127   109.7255    873(29)           845.9775          708.8094                                                                   
  2128   109.7755    911(29)           861.2831          708.7535                                                                   
  2129   109.8255    873(29)           870.6088          708.7012                                                                   
  2130   109.8755    893(29)           869.1165          708.6527                                                                   
  2131   109.9255    864(29)           857.6036          708.6075                                                                   
  2132   109.9755    838(28)           841.8878          708.5660                                                                   
  2133   110.0255    845(29)           828.7738          708.5280                                                                   
  2134   110.0755    794(28)           824.1367          708.4938                                                                   
  2135   110.1255    880(29)           832.7507          708.4631                                                                   
  2136   110.1755    848(29)           858.0774          708.4359                                                                   
  2137   110.2255    924(30)           901.5602          708.4125                                                                   
  2138   110.2755    938(30)           961.3032          708.3927                                                                   
  2139   110.3255    1038(32)          1030.5425          708.3765                                                                  
  2140   110.3755    1065(32)          1096.4546          708.3639                                                                  
  2141   110.4255    1063(32)          1141.9526          708.3548                                                                  
  2142   110.4755    1085(32)          1152.9412          708.3495                                                                  
  2143   110.5255    1105(33)          1126.1785          708.3477                                                                  
  2144   110.5755    1129(33)          1071.5795          708.3497                                                                  
  2145   110.6255    974(31)          1006.8413          708.3552                                                                   
  2146   110.6755    941(30)           948.3959          708.3642                                                                   
  2147   110.7255    951(30)           907.5127          708.3770                                                                   
  2148   110.7755    895(29)           891.1597          708.3934                                                                   
  2149   110.8255    924(30)           903.7264          708.4134                                                                   
  2150   110.8755    967(30)           948.1619          708.4370                                                                   
  2151   110.9255    1069(32)          1025.6333          708.4641                                                                  
  2152   110.9755    1135(33)          1133.7036          708.4947                                                                  
  2153   111.0255    1293(35)          1263.3102          708.5292                                                                  
  2154   111.0755    1490(38)          1396.4453          708.5672                                                                  
  2155   111.1255    1451(37)          1508.7737          708.6087                                                                  
  2156   111.1755    1616(39)          1580.8318          708.6538                                                                  
  2157   111.2255    1579(39)          1605.1309          708.7024                                                                  
  2158   111.2755    1562(39)          1585.9424          708.7545                                                                  
  2159   111.3255    1551(39)          1540.1155          708.8104                                                                  
  2160   111.3755    1425(37)          1485.3531          708.8694                                                                  
  2161   111.4255    1440(37)          1424.9186          708.9322                                                                  
  2162   111.4755    1412(37)          1349.5220          708.9984                                                                  
  2163   111.5255    1324(36)          1254.7057          709.0682                                                                  
  2164   111.5755    1213(34)          1150.7606          709.1415                                                                  
  2165   111.6255    1151(33)          1052.9153          709.2181                                                                  
  2166   111.6755    1013(31)           971.2921          709.2982                                                                  
  2167   111.7255    953(30)           909.4508          709.3820                                                                   
  2168   111.7755    970(31)           865.7022          709.4688                                                                   
  2169   111.8255    884(29)           835.1401          709.5593                                                                   
  2170   111.8755    887(29)           812.7244          709.6531                                                                   
  2171   111.9255    869(29)           795.3340          709.7501                                                                   
  2172   111.9755    782(27)           781.5167          709.8505                                                                   
  2173   112.0255    772(27)           770.6009          709.9543                                                                   
  2174   112.0755    772(27)           762.2003          710.0615                                                                   
  2175   112.1255    709(26)           755.9726          710.1718                                                                   
  2176   112.1755    739(27)           751.5206          710.2853                                                                   
  2177   112.2255    758(27)           748.4143          710.4023                                                                   
  2178   112.2755    777(28)           746.2659          710.5224                                                                   
  2179   112.3255    728(27)           744.7773          710.6457                                                                   
  2180   112.3755    750(27)           743.7522          710.7723                                                                   
  2181   112.4255    783(28)           743.0751          710.9017                                                                   
  2182   112.4755    782(28)           742.6864          711.0345                                                                   
  2183   112.5255    754(28)           742.5465          711.1706                                                                   
  2184   112.5755    717(27)           742.6678          711.3094                                                                   
  2185   112.6255    739(27)           743.0334          711.4514                                                                   
  2186   112.6755    739(27)           743.6403          711.5963                                                                   
  2187   112.7255    748(28)           744.4913          711.7443                                                                   
  2188   112.7755    771(28)           745.6135          711.8955                                                                   
  2189   112.8255    721(27)           747.1214          712.0494                                                                   
  2190   112.8755    786(28)           749.3273          712.2061                                                                   
  2191   112.9255    727(27)           752.8649          712.3658                                                                   
  2192   112.9755    758(28)           758.7777          712.5283                                                                   
  2193   113.0255    741(28)           768.5284          712.6938                                                                   
  2194   113.0755    792(29)           783.8672          712.8621                                                                   
  2195   113.1255    804(29)           806.3331          713.0329                                                                   
  2196   113.1755    827(29)           836.5256          713.2064                                                                   
  2197   113.2255    813(29)           873.1712          713.3828                                                                   
  2198   113.2755    892(30)           912.3809          713.5618                                                                   
  2199   113.3255    893(30)           947.1642          713.7437                                                                   
  2200   113.3755    880(30)           969.6160          713.9279                                                                   
  2201   113.4255    935(31)           974.9750          714.1146                                                                   
  2202   113.4755    963(32)           962.6485          714.3040                                                                   
  2203   113.5255    952(31)           935.5447          714.4957                                                                   
  2204   113.5755    829(29)           900.3433          714.6900                                                                   
  2205   113.6255    902(30)           864.7742          714.8868                                                                   
  2206   113.6755    795(29)           834.2485          715.0856                                                                   
  2207   113.7255    820(29)           811.3122          715.2872                                                                   
  2208   113.7755    775(28)           796.6277          715.4908                                                                   
  2209   113.8255    851(30)           790.0418          715.6969                                                                   
  2210   113.8755    784(28)           791.3218          715.9051                                                                   
  2211   113.9255    823(29)           800.5347          716.1153                                                                   
  2212   113.9755    812(29)           817.8433          716.3277                                                                   
  2213   114.0255    862(29)           842.8045          716.5422                                                                   
  2214   114.0755    899(30)           873.5066          716.7592                                                                   
  2215   114.1255    949(31)           905.7393          716.9780                                                                   
  2216   114.1755    970(31)           932.7837          717.1985                                                                   
  2217   114.2255    927(30)           946.7926          717.4212                                                                   
  2218   114.2755    934(31)           944.2914          717.6457                                                                   
  2219   114.3255    934(30)           930.2882          717.8723                                                                   
  2220   114.3755    891(30)           914.5732          718.1005                                                                   
  2221   114.4255    923(30)           905.9312          718.3304                                                                   
  2222   114.4755    967(31)           909.7627          718.5621                                                                   
  2223   114.5255    917(30)           927.4714          718.7955                                                                   
  2224   114.5755    918(30)           956.3983          719.0307                                                                   
  2225   114.6255    1037(32)           990.2543          719.2674                                                                  
  2226   114.6755    969(31)          1020.5986          719.5052                                                                   
  2227   114.7255    1004(31)          1041.6077          719.7451                                                                  
  2228   114.7755    1045(32)          1057.5328          719.9864                                                                  
  2229   114.8255    1069(32)          1083.6775          720.2290                                                                  
  2230   114.8755    1230(34)          1139.3655          720.4730                                                                  
  2231   114.9255    1267(35)          1241.6248          720.7181                                                                  
  2232   114.9755    1382(36)          1400.4548          720.9645                                                                  
  2233   115.0255    1661(40)          1613.0649          721.2125                                                                  
  2234   115.0755    1903(43)          1858.6570          721.4615                                                                  
  2235   115.1255    2132(45)          2097.8003          721.7117                                                                  
  2236   115.1755    2301(47)          2279.5620          721.9628                                                                  
  2237   115.2255    2394(48)          2350.2388          722.2150                                                                  
  2238   115.2755    2267(46)          2275.6914          722.4684                                                                  
  2239   115.3255    2129(45)          2075.4880          722.7227                                                                  
  2240   115.3755    1938(43)          1811.8477          722.9777                                                                  
  2241   115.4255    1611(39)          1545.8011          723.2336                                                                  
  2242   115.4755    1408(36)          1316.0273          723.4902                                                                  
  2243   115.5255    1205(34)          1139.3633          723.7477                                                                  
  2244   115.5755    1065(32)          1016.1436          724.0060                                                                  
  2245   115.6255    1025(31)           937.1276          724.2648                                                                  
  2246   115.6755    843(28)           889.7866          724.5242                                                                   
  2247   115.7255    937(30)           862.8441          724.7841                                                                   
  2248   115.7755    808(28)           848.3450          725.0446                                                                   
  2249   115.8255    897(29)           841.6450          725.3057                                                                   
  2250   115.8755    839(28)           840.5261          725.5671                                                                   
  2251   115.9255    849(28)           844.1095          725.8286                                                                   
  2252   115.9755    864(29)           851.9283          726.0906                                                                   
  2253   116.0255    820(28)           863.2175          726.3530                                                                   
  2254   116.0755    837(28)           876.4528          726.6155                                                                   
  2255   116.1255    809(28)           889.0867          726.8782                                                                   
  2256   116.1755    874(29)           897.8375          727.1406                                                                   
  2257   116.2255    870(29)           900.3852          727.4034                                                                   
  2258   116.2755    832(28)           897.4433          727.6662                                                                   
  2259   116.3255    908(29)           892.2426          727.9291                                                                   
  2260   116.3755    771(27)           888.0623          728.1918                                                                   
  2261   116.4255    868(29)           887.3452          728.4541                                                                   
  2262   116.4755    881(29)           891.7711          728.7164                                                                   
  2263   116.5255    913(29)           902.7632          728.9784                                                                   
  2264   116.5755    922(29)           922.2952          729.2401                                                                   
  2265   116.6255    881(29)           953.9889          729.5016                                                                   
  2266   116.6755    990(31)          1004.5479          729.7624                                                                   
  2267   116.7255    1119(32)          1085.0088          730.0229                                                                  
  2268   116.7755    1193(34)          1211.5421          730.2830                                                                  
  2269   116.8255    1372(36)          1404.4585          730.5424                                                                  
  2270   116.8755    1687(40)          1684.5725          730.8015                                                                  
  2271   116.9255    2052(44)          2066.7275          731.0593                                                                  
  2272   116.9755    2506(49)          2551.3872          731.3168                                                                  
  2273   117.0255    3038(62)          3112.6484          731.5736                                                                  
  2274   117.0755    3567(58)          3686.9863          731.8295                                                                  
  2275   117.1255    4143(63)          4180.1689          732.0847                                                                  
  2276   117.1755    4396(74)          4506.4927          732.3387                                                                  
  2277   117.2255    4374(65)          4609.2690          732.5920                                                                  
  2278   117.2755    4344(64)          4447.4360          732.8444                                                                  
  2279   117.3255    3861(70)          4029.9436          733.0954                                                                  
  2280   117.3755    3442(57)          3452.8208          733.3456                                                                  
  2281   117.4255    2724(51)          2844.6057          733.5944                                                                  
  2282   117.4755    2279(54)          2300.4358          733.8420                                                                  
  2283   117.5255    1940(43)          1869.0769          734.0884                                                                  
  2284   117.5755    1612(39)          1562.4452          734.3336                                                                  
  2285   117.6255    1399(42)          1368.9506          734.5776                                                                  
  2286   117.6755    1287(35)          1265.1885          734.8198                                                                  
  2287   117.7255    1224(34)          1225.4608          735.0609                                                                  
  2288   117.7755    1244(40)          1227.4801          735.3004                                                                  
  2289   117.8255    1241(35)          1254.3650          735.5384                                                                  
  2290   117.8755    1284(35)          1295.6394          735.7748                                                                  
  2291   117.9255    1429(43)          1350.7653          736.0093                                                                  
  2292   117.9755    1484(38)          1432.5709          736.2425                                                                  
  2293   118.0255    1547(39)          1562.3489          736.4738                                                                  
  2294   118.0755    1840(49)          1759.7546          736.7034                                                                  
  2295   118.1255    2062(45)          2033.1437          736.9314                                                                  
  2296   118.1755    2389(48)          2370.6743          737.1570                                                                  
  2297   118.2255    2724(52)          2734.8730          737.3810                                                                  
  2298   118.2755    3057(55)          3066.5684          737.6031                                                                  
  2299   118.3255    3199(56)          3295.4844          737.8233                                                                  
  2300   118.3755    3202(56)          3352.2324          738.0414                                                                  
  2301   118.4255    3131(56)          3207.8135          738.2572                                                                  
  2302   118.4755    2937(54)          2910.5681          738.4709                                                                  
  2303   118.5255    2624(51)          2553.6594          738.6827                                                                  
  2304   118.5755    2350(48)          2220.4958          738.8921                                                                  
  2305   118.6255    1946(44)          1968.5526          739.0992                                                                  
  2306   118.6755    1919(44)          1835.7490          739.3041                                                                  
  2307   118.7255    1890(44)          1848.0602          739.5067                                                                  
  2308   118.7755    2005(45)          2021.2200          739.7070                                                                  
  2309   118.8255    2368(49)          2356.9961          739.9048                                                                  
  2310   118.8755    2842(53)          2835.0503          740.1002                                                                  
  2311   118.9255    3390(58)          3402.6470          740.2929                                                                  
  2312   118.9755    3919(63)          3965.3828          740.4832                                                                  
  2313   119.0255    4393(67)          4386.0322          740.6710                                                                  
  2314   119.0755    4517(67)          4525.2188          740.8560                                                                  
  2315   119.1255    4322(67)          4336.7744          741.0386                                                                  
  2316   119.1755    4058(65)          3910.1240          741.2181                                                                  
  2317   119.2255    3625(61)          3386.8423          741.3951                                                                  
  2318   119.2755    3071(56)          2875.7219          741.5695                                                                  
  2319   119.3255    2582(52)          2430.7429          741.7411                                                                  
  2320   119.3755    2311(49)          2063.9775          741.9099                                                                  
  2321   119.4255    1894(45)          1768.8929          742.0754                                                                  
  2322   119.4755    1702(42)          1537.5007          742.2383                                                                  
  2323   119.5255    1411(38)          1361.8225          742.3984                                                                  
  2324   119.5755    1277(37)          1232.5994          742.5554                                                                  
  2325   119.6255    1255(36)          1141.0129          742.7095                                                                  
  2326   119.6755    1217(36)          1079.2986          742.8602                                                                  
  2327   119.7255    1082(34)          1040.4600          743.0081                                                                  
  2328   119.7755    1043(33)          1018.1536          743.1528                                                                  
  2329   119.8255    1064(33)          1006.9166          743.2946                                                                  
  2330   119.8755    1047(33)          1002.9622          743.4331                                                                  
  2331   119.9255    1095(34)          1005.1909          743.5682                                                                  
  2332   119.9755    1110(34)          1015.6291          743.7002                                                                  
  2333   120.0255    1119(34)          1039.3079          743.8291                                                                  
  2334   120.0755    1125(34)          1084.6108          743.9547                                                                  
  2335   120.1255    1265(36)          1164.0115          744.0771                                                                  
  2336   120.1755    1316(37)          1294.2855          744.1959                                                                  
  2337   120.2255    1564(40)          1495.2863          744.3113                                                                  
  2338   120.2755    1845(44)          1785.8491          744.4236                                                                  
  2339   120.3255    2239(48)          2176.8601          744.5323                                                                  
  2340   120.3755    2706(53)          2660.5522          744.6378                                                                  
  2341   120.4255    3240(57)          3199.9155          744.7397                                                                  
  2342   120.4755    3658(61)          3727.3540          744.8380                                                                  
  2343   120.5255    4031(64)          4157.3203          744.9331                                                                  
  2344   120.5755    4237(65)          4397.6450          745.0244                                                                  
  2345   120.6255    3975(63)          4365.4292          745.1122                                                                  
  2346   120.6755    3891(63)          4047.0986          745.1965                                                                  
  2347   120.7255    3382(57)          3530.8040          745.2769                                                                  
  2348   120.7755    2868(53)          2944.8645          745.3543                                                                  
  2349   120.8255    2328(48)          2390.3445          745.4277                                                                  
  2350   120.8755    1911(43)          1925.0344          745.4976                                                                  
  2351   120.9255    1522(38)          1569.8938          745.5638                                                                  
  2352   120.9755    1284(35)          1319.6451          745.6262                                                                  
  2353   121.0255    1166(33)          1154.8224          745.6850                                                                  
  2354   121.0755    1031(32)          1051.3005          745.7401                                                                  
  2355   121.1255    970(31)           987.6957          745.7914                                                                   
  2356   121.1755    967(30)           948.1716          745.8390                                                                   
  2357   121.2255    872(29)           922.5519          745.8828                                                                   
  2358   121.2755    880(29)           905.0143          745.9231                                                                   
  2359   121.3255    848(28)           892.5056          745.9593                                                                   
  2360   121.3755    806(28)           883.5867          745.9919                                                                   
  2361   121.4255    865(29)           877.7152          746.0208                                                                   
  2362   121.4755    836(28)           874.9142          746.0456                                                                   
  2363   121.5255    823(28)           875.6726          746.0668                                                                   
  2364   121.5755    788(27)           880.9696          746.0842                                                                   
  2365   121.6255    836(28)           892.3788          746.0977                                                                   
  2366   121.6755    879(29)           912.2022          746.1072                                                                   
  2367   121.7255    894(29)           943.5363          746.1129                                                                   
  2368   121.7755    981(30)           989.9606          746.1149                                                                   
  2369   121.8255    1048(32)          1054.6768          746.1130                                                                  
  2370   121.8755    1113(33)          1139.1385          746.1073                                                                  
  2371   121.9255    1225(34)          1241.9994          746.0976                                                                  
  2372   121.9755    1351(36)          1357.9062          746.0840                                                                  
  2373   122.0255    1407(37)          1474.5955          746.0667                                                                  
  2374   122.0755    1549(38)          1570.3391          746.0453                                                                  
  2375   122.1255    1575(39)          1616.7090          746.0204                                                                  
  2376   122.1755    1526(38)          1593.7522          745.9913                                                                  
  2377   122.2255    1439(37)          1507.2546          745.9583                                                                  
  2378   122.2755    1423(37)          1383.8240          745.9217                                                                  
  2379   122.3255    1261(35)          1251.6748          745.8809                                                                  
  2380   122.3755    1140(33)          1130.6715          745.8365                                                                  
  2381   122.4255    1085(32)          1031.4777          745.7881                                                                  
  2382   122.4755    986(31)           957.2513          745.7358                                                                   
  2383   122.5255    890(29)           906.0231          745.6798                                                                   
  2384   122.5755    868(29)           873.0953          745.6198                                                                   
  2385   122.6255    882(29)           853.2109          745.5562                                                                   
  2386   122.6755    818(28)           841.8536          745.4885                                                                   
  2387   122.7255    847(28)           835.7252          745.4171                                                                   
  2388   122.7755    775(27)           832.6597          745.3419                                                                   
  2389   122.8255    855(29)           831.2611          745.2626                                                                   
  2390   122.8755    797(28)           830.6934          745.1798                                                                   
  2391   122.9255    791(28)           830.4672          745.0931                                                                   
  2392   122.9755    769(27)           830.6105          745.0026                                                                   
  2393   123.0255    854(29)           831.6399          744.9085                                                                   
  2394   123.0755    827(28)           834.4360          744.8101                                                                   
  2395   123.1255    869(29)           840.2204          744.7086                                                                   
  2396   123.1755    815(28)           850.6025          744.6030                                                                   
  2397   123.2255    832(28)           867.5396          744.4937                                                                   
  2398   123.2755    873(29)           893.0220          744.3810                                                                   
  2399   123.3255    913(29)           928.4904          744.2642                                                                   
  2400   123.3755    964(30)           973.9872          744.1440                                                                   
  2401   123.4255    993(31)          1027.3047          744.0200                                                                   
  2402   123.4755    1104(32)          1083.2990          743.8924                                                                  
  2403   123.5255    1102(32)          1133.4521          743.7614                                                                  
  2404   123.5755    1161(33)          1167.1816          743.6264                                                                  
  2405   123.6255    1137(33)          1177.1786          743.4881                                                                  
  2406   123.6755    1167(33)          1166.3510          743.3461                                                                  
  2407   123.7255    1147(33)          1147.4397          743.2005                                                                  
  2408   123.7755    1147(33)          1136.7656          743.0515                                                                  
  2409   123.8255    1190(34)          1150.5789          742.8991                                                                  
  2410   123.8755    1234(34)          1204.7279          742.7431                                                                  
  2411   123.9255    1306(35)          1314.4211          742.5835                                                                  
  2412   123.9755    1519(38)          1492.5842          742.4207                                                                  
  2413   124.0255    1797(41)          1746.0830          742.2545                                                                  
  2414   124.0755    2205(46)          2070.9895          742.0847                                                                  
  2415   124.1255    2541(49)          2447.0608          741.9116                                                                  
  2416   124.1755    2907(53)          2833.6731          741.7353                                                                  
  2417   124.2255    3214(56)          3169.2495          741.5558                                                                  
  2418   124.2755    3329(56)          3377.3694          741.3729                                                                  
  2419   124.3255    3297(56)          3392.1226          741.1865                                                                  
  2420   124.3755    3262(56)          3202.4751          740.9973                                                                  
  2421   124.4255    2838(52)          2865.5591          740.8046                                                                  
  2422   124.4755    2459(49)          2464.4768          740.6087                                                                  
  2423   124.5255    2208(46)          2068.5498          740.4101                                                                  
  2424   124.5755    1826(42)          1721.5881          740.2081                                                                  
  2425   124.6255    1490(38)          1444.2363          740.0031                                                                  
  2426   124.6755    1320(36)          1238.8760          739.7952                                                                  
  2427   124.7255    1124(33)          1096.0790          739.5839                                                                  
  2428   124.7755    995(31)          1001.4067          739.3701                                                                   
  2429   124.8255    935(30)           940.2865          739.1530                                                                   
  2430   124.8755    846(29)           900.8752          738.9333                                                                   
  2431   124.9255    894(29)           874.7525          738.7105                                                                   
  2432   124.9755    841(29)           856.5901          738.4850                                                                   
  2433   125.0255    827(28)           843.2410          738.2567                                                                   
  2434   125.0755    790(28)           832.9456          738.0256                                                                   
  2435   125.1255    895(30)           824.7304          737.7919                                                                   
  2436   125.1755    852(29)           818.0287          737.5553                                                                   
  2437   125.2255    807(28)           812.4964          737.3162                                                                   
  2438   125.2755    817(28)           807.8989          737.0745                                                                   
  2439   125.3255    829(29)           804.0758          736.8300                                                                   
  2440   125.3755    763(27)           800.9147          736.5833                                                                   
  2441   125.4255    801(28)           798.2849          736.3340                                                                   
  2442   125.4755    799(28)           796.2432          736.0822                                                                   
  2443   125.5255    822(29)           794.7209          735.8280                                                                   
  2444   125.5755    856(29)           793.7401          735.5712                                                                   
  2445   125.6255    790(28)           793.3877          735.3125                                                                   
  2446   125.6755    805(29)           793.8483          735.0515                                                                   
  2447   125.7255    844(29)           795.4397          734.7878                                                                   
  2448   125.7755    827(29)           798.6638          734.5223                                                                   
  2449   125.8255    781(28)           804.2167          734.2543                                                                   
  2450   125.8755    837(29)           812.9354          733.9846                                                                   
  2451   125.9255    821(29)           825.6454          733.7125                                                                   
  2452   125.9755    903(30)           842.9114          733.4386                                                                   
  2453   126.0255    897(30)           864.7898          733.1626                                                                   
  2454   126.0755    937(31)           890.4923          732.8845                                                                   
  2455   126.1255    953(31)           918.2114          732.6046                                                                   
  2456   126.1755    899(30)           945.1442          732.3231                                                                   
  2457   126.2255    965(31)           967.9059          732.0394                                                                   
  2458   126.2755    1059(33)           984.5653          731.7543                                                                  
  2459   126.3255    1007(32)           997.1427          731.4670                                                                  
  2460   126.3755    1045(33)          1011.2883          731.1785                                                                  
  2461   126.4255    1061(33)          1033.0502          730.8882                                                                  
  2462   126.4755    1121(34)          1066.0674          730.5963                                                                  
  2463   126.5255    1115(34)          1110.2405          730.3030                                                                  
  2464   126.5755    1160(34)          1161.1505          730.0079                                                                  
  2465   126.6255    1209(35)          1209.6431          729.7117                                                                  
  2466   126.6755    1163(34)          1242.6721          729.4141                                                                  
  2467   126.7255    1225(35)          1247.7737          729.1148                                                                  
  2468   126.7755    1139(34)          1220.6853          728.8146                                                                  
  2469   126.8255    1126(33)          1168.2844          728.5128                                                                  
  2470   126.8755    1083(33)          1102.9377          728.2103                                                                  
  2471   126.9255    1042(32)          1035.9097          727.9063                                                                  
  2472   126.9755    999(32)           974.7971          727.6010                                                                   
  2473   127.0255    924(30)           923.7886          727.2950                                                                   
  2474   127.0755    968(31)           884.4316          726.9877                                                                   
  2475   127.1255    890(30)           856.2611          726.6799                                                                   
  2476   127.1755    830(29)           837.7255          726.3707                                                                   
  2477   127.2255    855(29)           826.9173          726.0610                                                                   
  2478   127.2755    833(29)           822.1577          725.7505                                                                   
  2479   127.3255    825(28)           822.3193          725.4389                                                                   
  2480   127.3755    798(28)           826.9449          725.1269                                                                   
  2481   127.4255    828(28)           836.1780          724.8142                                                                   
  2482   127.4755    850(29)           850.5812          724.5008                                                                   
  2483   127.5255    847(29)           870.8200          724.1870                                                                   
  2484   127.5755    932(30)           897.2992          723.8723                                                                   
  2485   127.6255    985(31)           929.7973          723.5574                                                                   
  2486   127.6755    949(30)           967.2931          723.2421                                                                   
  2487   127.7255    951(30)          1007.9813          722.9265                                                                   
  2488   127.7755    1004(31)          1049.2950          722.6106                                                                  
  2489   127.8255    1032(31)          1088.5415          722.2941                                                                  
  2490   127.8755    1069(32)          1125.2378          721.9778                                                                  
  2491   127.9255    1079(32)          1164.9076          721.6613                                                                  
  2492   127.9755    1116(33)          1220.3101          721.3442                                                                  
  2493   128.0255    1250(35)          1308.0676          721.0277                                                                  
  2494   128.0755    1391(36)          1443.8408          720.7108                                                                  
  2495   128.1255    1721(40)          1637.8525          720.3942                                                                  
  2496   128.1755    1895(42)          1890.9971          720.0775                                                                  
  2497   128.2255    2238(46)          2191.1370          719.7609                                                                  
  2498   128.2755    2456(48)          2509.9485          719.4443                                                                  
  2499   128.3255    2699(50)          2801.4248          719.1283                                                                  
  2500   128.3755    2752(51)          3004.4155          718.8124                                                                  
  2501   128.4255    2847(52)          3061.7646          718.4968                                                                  
  2502   128.4755    2859(52)          2953.7537          718.1817                                                                  
  2503   128.5255    2592(49)          2712.8057          717.8671                                                                  
  2504   128.5755    2264(46)          2398.7363          717.5529                                                                  
  2505   128.6255    2117(45)          2067.8994          717.2390                                                                  
  2506   128.6755    1787(41)          1759.9813          716.9259                                                                  
  2507   128.7255    1552(38)          1497.6036          716.6134                                                                  
  2508   128.7755    1292(35)          1289.3926          716.3015                                                                  
  2509   128.8255    1106(32)          1133.6567          715.9905                                                                  
  2510   128.8755    994(30)          1022.8544          715.6799                                                                   
  2511   128.9255    944(30)           946.8888          715.3705                                                                   
  2512   128.9755    871(29)           895.8532          715.0617                                                                   
  2513   129.0255    837(28)           861.5771          714.7538                                                                   
  2514   129.0755    890(29)           838.0604          714.4469                                                                   
  2515   129.1255    818(28)           821.3431          714.1412                                                                   
  2516   129.1755    736(26)           808.9511          713.8363                                                                   
  2517   129.2255    823(28)           799.4026          713.5324                                                                   
  2518   129.2755    790(27)           791.8254          713.2300                                                                   
  2519   129.3255    745(26)           785.7004          712.9284                                                                   
  2520   129.3755    790(27)           780.7365          712.6282                                                                   
  2521   129.4255    777(27)           776.7869          712.3293                                                                   
  2522   129.4755    779(27)           773.8165          712.0317                                                                   
  2523   129.5255    772(27)           771.8772          711.7354                                                                   
  2524   129.5755    831(28)           771.0815          711.4406                                                                   
  2525   129.6255    767(27)           771.5635          711.1470                                                                   
  2526   129.6755    764(27)           773.4081          710.8549                                                                   
  2527   129.7255    754(26)           776.6265          710.5645                                                                   
  2528   129.7755    758(27)           780.9940          710.2756                                                                   
  2529   129.8255    760(27)           786.1005          709.9882                                                                   
  2530   129.8755    776(27)           791.1881          709.7026                                                                   
  2531   129.9255    811(28)           795.2128          709.4185                                                                   
  2532   129.9755    788(27)           797.0082          709.1364                                                                   
  2533   130.0255    851(28)           795.7765          708.8558                                                                   
  2534   130.0755    808(27)           791.6615          708.5771                                                                   
  2535   130.1255    760(27)           785.5761          708.3004                                                                   
  2536   130.1755    806(27)           778.6832          708.0255                                                                   
  2537   130.2255    799(27)           771.9525          707.7523                                                                   
  2538   130.2755    757(27)           766.0482          707.4812                                                                   
  2539   130.3255    730(26)           761.3461          707.2120                                                                   
  2540   130.3755    801(27)           758.0012          706.9449                                                                   
  2541   130.4255    792(27)           756.0088          706.6800                                                                   
  2542   130.4755    805(27)           755.2885          706.4170                                                                   
  2543   130.5255    811(28)           755.7575          706.1562                                                                   
  2544   130.5755    774(27)           757.4089          705.8977                                                                   
  2545   130.6255    815(28)           760.3718          705.6412                                                                   
  2546   130.6755    814(28)           764.9738          705.3870                                                                   
  2547   130.7255    812(28)           771.7847          705.1351                                                                   
  2548   130.7755    785(27)           781.6378          704.8856                                                                   
  2549   130.8255    787(27)           795.6232          704.6382                                                                   
  2550   130.8755    842(28)           814.9867          704.3934                                                                   
  2551   130.9255    838(28)           840.9230          704.1509                                                                   
  2552   130.9755    895(29)           874.1855          703.9106                                                                   
  2553   131.0255    961(30)           914.5961          703.6730                                                                   
  2554   131.0755    942(30)           960.6512          703.4379                                                                   
  2555   131.1255    1003(31)          1009.0770          703.2052                                                                  
  2556   131.1755    1039(31)          1054.6360          702.9752                                                                  
  2557   131.2255    1026(31)          1090.4945          702.7476                                                                  
  2558   131.2755    1051(32)          1110.1652          702.5224                                                                  
  2559   131.3255    1001(31)          1110.7188          702.3001                                                                  
  2560   131.3755    1039(31)          1094.1135          702.0804                                                                  
  2561   131.4255    994(31)          1065.2147          701.8635                                                                   
  2562   131.4755    977(31)          1029.2108          701.6490                                                                   
  2563   131.5255    951(30)           990.5167          701.4371                                                                   
  2564   131.5755    945(30)           952.4541          701.2286                                                                   
  2565   131.6255    934(30)           917.2462          701.0224                                                                   
  2566   131.6755    927(30)           886.3026          700.8189                                                                   
  2567   131.7255    877(29)           860.5223          700.6184                                                                   
  2568   131.7755    813(28)           840.2520          700.4206                                                                   
  2569   131.8255    786(28)           825.3470          700.2256                                                                   
  2570   131.8755    802(28)           815.3611          700.0337                                                                   
  2571   131.9255    828(29)           809.7341          699.8445                                                                   
  2572   131.9755    833(29)           807.9492          699.6581                                                                   
  2573   132.0255    822(29)           809.6042          699.4747                                                                   
  2574   132.0755    746(27)           814.4793          699.2943                                                                   
  2575   132.1255    783(28)           822.5958          699.1169                                                                   
  2576   132.1755    804(28)           834.3174          698.9421                                                                   
  2577   132.2255    842(29)           850.4183          698.7708                                                                   
  2578   132.2755    844(29)           872.2699          698.6020                                                                   
  2579   132.3255    958(31)           902.0517          698.4365                                                                   
  2580   132.3755    915(31)           942.8931          698.2739                                                                   
  2581   132.4255    981(32)           998.9483          698.1143                                                                   
  2582   132.4755    1122(34)          1075.2183          697.9578                                                                  
  2583   132.5255    1136(34)          1177.3101          697.8041                                                                  
  2584   132.5755    1346(37)          1310.7693          697.6538                                                                  
  2585   132.6255    1513(39)          1479.8171          697.5065                                                                  
  2586   132.6755    1705(42)          1686.0582          697.3621                                                                  
  2587   132.7255    2046(46)          1927.1469          697.2209                                                                  
  2588   132.7755    2324(49)          2196.6982          697.0826                                                                  
  2589   132.8255    2686(53)          2483.2046          696.9476                                                                  
  2590   132.8755    2864(54)          2766.9243          696.8157                                                                  
  2591   132.9255    3083(56)          3017.0925          696.6868                                                                  
  2592   132.9755    3092(56)          3192.5381          696.5611                                                                  
  2593   133.0255    3191(57)          3253.0210          696.4383                                                                  
  2594   133.0755    3028(55)          3179.5586          696.3188                                                                  
  2595   133.1255    2954(55)          2987.9375          696.2022                                                                  
  2596   133.1755    2774(53)          2719.4395          696.0890                                                                  
  2597   133.2255    2579(51)          2420.5571          695.9788                                                                  
  2598   133.2755    2225(47)          2129.2402          695.8716                                                                  
  2599   133.3255    1954(44)          1871.1665          695.7675                                                                  
  2600   133.3755    1692(41)          1660.3125          695.6667                                                                  
  2601   133.4255    1558(39)          1500.2526          695.5687                                                                  
  2602   133.4755    1391(37)          1386.5173          695.4741                                                                  
  2603   133.5255    1279(35)          1308.6726          695.3825                                                                  
  2604   133.5755    1264(35)          1253.2064          695.2940                                                                  
  2605   133.6255    1160(34)          1207.0437          695.2084                                                                  
  2606   133.6755    1102(33)          1161.1675          695.1260                                                                  
  2607   133.7255    1102(33)          1112.4512          695.0469                                                                  
  2608   133.7755    1004(31)          1062.1411          694.9704                                                                  
  2609   133.8255    952(30)          1013.2158          694.8973                                                                   
  2610   133.8755    1012(31)           968.6017          694.8273                                                                  
  2611   133.9255    920(30)           930.4245          694.7602                                                                   
  2612   133.9755    918(30)           899.9022          694.6960                                                                   
  2613   134.0255    853(29)           877.2859          694.6348                                                                   
  2614   134.0755    860(29)           861.9943          694.5770                                                                   
  2615   134.1255    859(29)           852.8120          694.5219                                                                   
  2616   134.1755    864(29)           848.1743          694.4697                                                                   
  2617   134.2255    814(28)           846.4221          694.4208                                                                   
  2618   134.2755    844(28)           846.1377          694.3744                                                                   
  2619   134.3255    797(27)           846.6390          694.3314                                                                   
  2620   134.3755    835(28)           847.7675          694.2911                                                                   
  2621   134.4255    875(29)           849.8826          694.2537                                                                   
  2622   134.4755    907(29)           853.5327          694.2192                                                                   
  2623   134.5255    936(30)           859.1494          694.1875                                                                   
  2624   134.5755    825(28)           866.7519          694.1588                                                                   
  2625   134.6255    864(29)           875.7354          694.1328                                                                   
  2626   134.6755    869(29)           884.8119          694.1096                                                                   
  2627   134.7255    836(28)           892.1082          694.0894                                                                   
  2628   134.7755    877(29)           895.6428          694.0717                                                                   
  2629   134.8255    881(29)           894.1851          694.0569                                                                   
  2630   134.8755    912(29)           888.0231          694.0448                                                                   
  2631   134.9255    855(28)           878.9287          694.0355                                                                   
  2632   134.9755    867(29)           869.4105          694.0289                                                                   
  2633   135.0255    897(29)           861.8966          694.0247                                                                   
  2634   135.0755    860(29)           858.2734          694.0233                                                                   
  2635   135.1255    854(28)           859.6859          694.0245                                                                   
  2636   135.1755    915(29)           866.4548          694.0284                                                                   
  2637   135.2255    881(29)           878.0275          694.0350                                                                   
  2638   135.2755    896(29)           892.9683          694.0436                                                                   
  2639   135.3255    892(29)           908.9880          694.0552                                                                   
  2640   135.3755    932(30)           923.0641          694.0689                                                                   
  2641   135.4255    941(30)           931.9177          694.0853                                                                   
  2642   135.4755    937(30)           932.9506          694.1041                                                                   
  2643   135.5255    941(30)           925.4118          694.1250                                                                   
  2644   135.5755    907(29)           910.6874          694.1487                                                                   
  2645   135.6255    913(29)           891.4561          694.1745                                                                   
  2646   135.6755    964(30)           870.5508          694.2027                                                                   
  2647   135.7255    950(30)           850.3795          694.2332                                                                   
  2648   135.7755    879(29)           832.7742          694.2657                                                                   
  2649   135.8255    852(28)           819.0839          694.3005                                                                   
  2650   135.8755    878(29)           810.3315          694.3375                                                                   
  2651   135.9255    832(28)           807.3857          694.3766                                                                   
  2652   135.9755    857(28)           811.1709          694.4180                                                                   
  2653   136.0255    944(30)           822.8178          694.4612                                                                   
  2654   136.0755    854(28)           843.7309          694.5068                                                                   
  2655   136.1255    904(29)           875.5085          694.5540                                                                   
  2656   136.1755    947(30)           919.7484          694.6033                                                                   
  2657   136.2255    1055(31)           977.5908          694.6547                                                                  
  2658   136.2755    1083(32)          1049.2463          694.7078                                                                  
  2659   136.3255    1304(35)          1133.4650          694.7628                                                                  
  2660   136.3755    1309(35)          1227.0178          694.8198                                                                  
  2661   136.4255    1407(36)          1324.4272          694.8783                                                                  
  2662   136.4755    1487(37)          1417.4805          694.9386                                                                  
  2663   136.5255    1472(37)          1495.5807          695.0006                                                                  
  2664   136.5755    1469(37)          1546.8767          695.0645                                                                  
  2665   136.6255    1515(37)          1561.6812          695.1298                                                                  
  2666   136.6755    1476(37)          1536.7826          695.1968                                                                  
  2667   136.7255    1519(38)          1477.4741          695.2654                                                                  
  2668   136.7755    1385(36)          1394.3193          695.3353                                                                  
  2669   136.8255    1306(35)          1299.1091          695.4067                                                                  
  2670   136.8755    1280(35)          1201.9425          695.4796                                                                  
  2671   136.9255    1132(32)          1110.1982          695.5539                                                                  
  2672   136.9755    992(31)          1028.7517          695.6295                                                                   
  2673   137.0255    928(30)           960.1608          695.7065                                                                   
  2674   137.0755    899(29)           905.0975          695.7847                                                                   
  2675   137.1255    850(28)           862.8436          695.8640                                                                   
  2676   137.1755    825(28)           831.7619          695.9446                                                                   
  2677   137.2255    799(27)           809.8578          696.0262                                                                   
  2678   137.2755    760(27)           795.1122          696.1090                                                                   
  2679   137.3255    781(27)           785.7525          696.1930                                                                   
  2680   137.3755    741(26)           780.3881          696.2778                                                                   
  2681   137.4255    765(27)           778.0406          696.3636                                                                   
  2682   137.4755    754(27)           778.1691          696.4504                                                                   
  2683   137.5255    729(26)           780.5932          696.5379                                                                   
  2684   137.5755    803(28)           785.4993          696.6265                                                                   
  2685   137.6255    833(28)           793.4211          696.7158                                                                   
  2686   137.6755    820(28)           805.2490          696.8056                                                                   
  2687   137.7255    800(28)           822.1864          696.8964                                                                   
  2688   137.7755    824(28)           845.6522          696.9877                                                                   
  2689   137.8255    854(29)           877.0806          697.0798                                                                   
  2690   137.8755    941(30)           917.6306          697.1721                                                                   
  2691   137.9255    977(31)           967.9240          697.2650                                                                   
  2692   137.9755    1052(32)          1027.6387          697.3588                                                                  
  2693   138.0255    1125(33)          1095.2231          697.4527                                                                  
  2694   138.0755    1113(33)          1167.8538          697.5469                                                                  
  2695   138.1255    1215(35)          1240.8634          697.6417                                                                  
  2696   138.1755    1223(35)          1308.0059          697.7367                                                                  
  2697   138.2255    1306(36)          1361.5811          697.8320                                                                  
  2698   138.2755    1261(35)          1393.8098          697.9274                                                                  
  2699   138.3255    1272(36)          1399.2715          698.0228                                                                  
  2700   138.3755    1299(36)          1377.3562          698.1185                                                                  
  2701   138.4255    1259(36)          1332.5435          698.2143                                                                  
  2702   138.4755    1185(35)          1272.3706          698.3102                                                                  
  2703   138.5255    1159(35)          1204.8005          698.4061                                                                  
  2704   138.5755    1074(33)          1136.6714          698.5017                                                                  
  2705   138.6255    1141(34)          1073.2134          698.5974                                                                  
  2706   138.6755    1079(33)          1018.0352          698.6927                                                                  
  2707   138.7255    1082(33)           973.2197          698.7882                                                                  
  2708   138.7755    990(32)           939.4604          698.8832                                                                   
  2709   138.8255    930(31)           916.2675          698.9780                                                                   
  2710   138.8755    970(31)           902.1505          699.0724                                                                   
  2711   138.9255    1009(32)           895.2848          699.1664                                                                  
  2712   138.9755    943(31)           893.1374          699.2602                                                                   
  2713   139.0255    926(31)           893.1444          699.3533                                                                   
  2714   139.0755    917(31)           892.9225          699.4460                                                                   
  2715   139.1255    871(30)           890.6788          699.5383                                                                   
  2716   139.1755    922(31)           885.5474          699.6298                                                                   
  2717   139.2255    873(30)           877.6233          699.7206                                                                   
  2718   139.2755    912(31)           867.7693          699.8111                                                                   
  2719   139.3255    913(30)           857.1885          699.9006                                                                   
  2720   139.3755    860(30)           847.2291          699.9894                                                                   
  2721   139.4255    877(30)           839.1932          700.0773                                                                   
  2722   139.4755    869(30)           834.2745          700.1646                                                                   
  2723   139.5255    856(29)           833.5165          700.2509                                                                   
  2724   139.5755    887(30)           837.8167          700.3363                                                                   
  2725   139.6255    872(29)           847.9241          700.4206                                                                   
  2726   139.6755    897(30)           864.4412          700.5040                                                                   
  2727   139.7255    927(30)           887.7607          700.5864                                                                   
  2728   139.7755    977(31)           917.9933          700.6677                                                                   
  2729   139.8255    1010(32)           954.8510          700.7477                                                                  
  2730   139.8755    1013(32)           997.5280          700.8269                                                                  
  2731   139.9255    1128(33)          1044.7075          700.9047                                                                  
  2732   139.9755    1194(34)          1094.5333          700.9814                                                                  
  2733   140.0255    1188(34)          1144.7131          701.0566                                                                  
  2734   140.0755    1145(33)          1192.4692          701.1306                                                                  
  2735   140.1255    1199(34)          1234.4016          701.2032                                                                  
  2736   140.1755    1159(33)          1266.5503          701.2744                                                                  
  2737   140.2255    1229(34)          1284.7261          701.3444                                                                  
  2738   140.2755    1220(34)          1285.5840          701.4126                                                                  
  2739   140.3255    1177(33)          1267.9570          701.4796                                                                  
  2740   140.3755    1163(33)          1233.6045          701.5449                                                                  
  2741   140.4255    1125(33)          1186.6052          701.6088                                                                  
  2742   140.4755    1111(32)          1132.0160          701.6711                                                                  
  2743   140.5255    1052(31)          1074.5962          701.7316                                                                  
  2744   140.5755    987(31)          1018.2037          701.7905                                                                   
  2745   140.6255    987(30)           965.6384          701.8478                                                                   
  2746   140.6755    894(29)           918.7578          701.9033                                                                   
  2747   140.7255    841(28)           878.5168          701.9569                                                                   
  2748   140.7755    851(28)           845.1644          702.0090                                                                   
  2749   140.8255    794(27)           818.2855          702.0590                                                                   
  2750   140.8755    754(27)           797.4161          702.1074                                                                   
  2751   140.9255    784(27)           781.5421          702.1538                                                                   
  2752   140.9755    752(27)           769.7142          702.1984                                                                   
  2753   141.0255    747(26)           761.0218          702.2410                                                                   
  2754   141.0755    727(26)           754.6680          702.2815                                                                   
  2755   141.1255    718(26)           750.0035          702.3202                                                                   
  2756   141.1755    657(25)           746.5253          702.3568                                                                   
  2757   141.2255    750(26)           743.8719          702.3913                                                                   
  2758   141.2755    742(26)           741.7927          702.4240                                                                   
  2759   141.3255    754(26)           740.1210          702.4544                                                                   
  2760   141.3755    737(26)           738.7499          702.4827                                                                   
  2761   141.4255    713(26)           737.6105          702.5087                                                                   
  2762   141.4755    729(26)           736.6604          702.5328                                                                   
  2763   141.5255    720(26)           735.8719          702.5547                                                                   
  2764   141.5755    767(27)           735.2272          702.5743                                                                   
  2765   141.6255    721(26)           734.7149          702.5918                                                                   
  2766   141.6755    720(26)           734.3279          702.6070                                                                   
  2767   141.7255    742(26)           734.0638          702.6199                                                                   
  2768   141.7755    673(25)           733.9251          702.6307                                                                   
  2769   141.8255    712(26)           733.9194          702.6390                                                                   
  2770   141.8755    801(27)           734.0629          702.6450                                                                   
  2771   141.9255    780(27)           734.3818          702.6487                                                                   
  2772   141.9755    717(26)           734.9145          702.6500                                                                   
  2773   142.0255    726(26)           735.7149          702.6491                                                                   
  2774   142.0755    690(25)           736.8531          702.6456                                                                   
  2775   142.1255    763(27)           738.4164          702.6400                                                                   
  2776   142.1755    756(27)           740.5087          702.6318                                                                   
  2777   142.2255    730(26)           743.2432          702.6212                                                                   
  2778   142.2755    752(26)           746.7364          702.6083                                                                   
  2779   142.3255    767(27)           751.0948          702.5928                                                                   
  2780   142.3755    735(26)           756.3998          702.5751                                                                   
  2781   142.4255    723(26)           762.6932          702.5547                                                                   
  2782   142.4755    783(27)           769.9612          702.5319                                                                   
  2783   142.5255    792(27)           778.1104          702.5067                                                                   
  2784   142.5755    791(27)           786.9609          702.4789                                                                   
  2785   142.6255    782(27)           796.2308          702.4487                                                                   
  2786   142.6755    747(26)           805.5367          702.4159                                                                   
  2787   142.7255    778(27)           814.3759          702.3809                                                                   
  2788   142.7755    786(27)           822.1307          702.3432                                                                   
  2789   142.8255    797(27)           828.2520          702.3030                                                                   
  2790   142.8755    827(28)           832.2228          702.2603                                                                   
  2791   142.9255    762(27)           833.8337          702.2151                                                                   
  2792   142.9755    852(28)           833.2321          702.1674                                                                   
  2793   143.0255    892(29)           830.8768          702.1174                                                                   
  2794   143.0755    825(28)           827.3788          702.0648                                                                   
  2795   143.1255    824(28)           823.3434          702.0095                                                                   
  2796   143.1755    792(27)           819.2628          701.9519                                                                   
  2797   143.2255    776(27)           815.4819          701.8915                                                                   
  2798   143.2755    755(27)           812.1934          701.8290                                                                   
  2799   143.3255    828(28)           809.4532          701.7639                                                                   
  2800   143.3755    806(27)           807.2215          701.6962                                                                   
  2801   143.4255    756(27)           805.4225          701.6262                                                                   
  2802   143.4755    799(27)           804.0365          701.5537                                                                   
  2803   143.5255    754(27)           803.1786          701.4786                                                                   
  2804   143.5755    840(28)           803.1407          701.4012                                                                   
  2805   143.6255    802(27)           804.3794          701.3214                                                                   
  2806   143.6755    794(27)           807.4802          701.2391                                                                   
  2807   143.7255    831(28)           813.1200          701.1544                                                                   
  2808   143.7755    825(28)           822.0378          701.0674                                                                   
  2809   143.8255    759(27)           835.0040          700.9778                                                                   
  2810   143.8755    859(29)           852.7676          700.8861                                                                   
  2811   143.9255    864(29)           876.0153          700.7919                                                                   
  2812   143.9755    923(30)           905.2561          700.6953                                                                   
  2813   144.0255    934(30)           940.7480          700.5964                                                                   
  2814   144.0755    993(31)           982.3962          700.4953                                                                   
  2815   144.1255    1058(32)          1029.6477          700.3917                                                                  
  2816   144.1755    1166(34)          1081.4755          700.2860                                                                  
  2817   144.2255    1264(35)          1136.2294          700.1781                                                                  
  2818   144.2755    1250(35)          1191.6521          700.0680                                                                  
  2819   144.3255    1261(35)          1244.8467          699.9554                                                                  
  2820   144.3755    1300(36)          1292.3262          699.8408                                                                  
  2821   144.4255    1274(36)          1330.3037          699.7241                                                                  
  2822   144.4755    1316(36)          1355.1276          699.6051                                                                  
  2823   144.5255    1336(37)          1364.1543          699.4843                                                                  
  2824   144.5755    1312(36)          1356.5164          699.3608                                                                  
  2825   144.6255    1278(36)          1333.4491          699.2358                                                                  
  2826   144.6755    1295(36)          1297.8751          699.1085                                                                  
  2827   144.7255    1258(36)          1253.6294          698.9794                                                                  
  2828   144.7755    1180(35)          1204.6959          698.8480                                                                  
  2829   144.8255    1147(34)          1154.6528          698.7147                                                                  
  2830   144.8755    1123(34)          1106.5183          698.5797                                                                  
  2831   144.9255    1072(33)          1062.6248          698.4427                                                                  
  2832   144.9755    1073(33)          1024.7183          698.3038                                                                  
  2833   145.0255    1035(33)           993.9290          698.1632                                                                  
  2834   145.0755    966(32)           970.8363          698.0206                                                                   
  2835   145.1255    976(32)           955.5392          697.8765                                                                   
  2836   145.1755    973(32)           947.7217          697.7303                                                                   
  2837   145.2255    922(31)           946.7748          697.5826                                                                   
  2838   145.2755    947(31)           951.8712          697.4333                                                                   
  2839   145.3255    896(31)           962.0536          697.2822                                                                   
  2840   145.3755    961(32)           976.3126          697.1298                                                                   
  2841   145.4255    935(31)           993.6607          696.9756                                                                   
  2842   145.4755    983(32)          1013.1948          696.8199                                                                   
  2843   145.5255    969(32)          1034.2216          696.6631                                                                   
  2844   145.5755    972(32)          1056.4554          696.5042                                                                   
  2845   145.6255    1037(33)          1080.1277          696.3444                                                                  
  2846   145.6755    1066(33)          1106.0216          696.1830                                                                  
  2847   145.7255    1083(33)          1135.6444          696.0203                                                                  
  2848   145.7755    1185(35)          1170.4674          695.8564                                                                  
  2849   145.8255    1163(35)          1211.9379          695.6912                                                                  
  2850   145.8755    1331(37)          1261.0950          695.5251                                                                  
  2851   145.9255    1325(37)          1318.4297          695.3575                                                                  
  2852   145.9755    1573(40)          1383.6370          695.1890                                                                  
  2853   146.0255    1455(38)          1455.5745          695.0193                                                                  
  2854   146.0755    1662(41)          1532.1880          694.8486                                                                  
  2855   146.1255    1675(41)          1610.4927          694.6771                                                                  
  2856   146.1755    1705(41)          1686.7856          694.5046                                                                  
  2857   146.2255    1752(42)          1756.7355          694.3313                                                                  
  2858   146.2755    1844(43)          1815.8170          694.1570                                                                  
  2859   146.3255    1859(42)          1859.6633          693.9822                                                                  
  2860   146.3755    1818(43)          1884.4580          693.8065                                                                  
  2861   146.4255    1846(42)          1887.4353          693.6301                                                                  
  2862   146.4755    1836(42)          1867.3857          693.4531                                                                  
  2863   146.5255    1883(43)          1825.1223          693.2753                                                                  
  2864   146.5755    1764(41)          1763.4634          693.0974                                                                  
  2865   146.6255    1691(40)          1686.7285          692.9188                                                                  
  2866   146.6755    1610(40)          1599.8235          692.7398                                                                  
  2867   146.7255    1537(38)          1507.6354          692.5604                                                                  
  2868   146.7755    1497(38)          1414.4683          692.3806                                                                  
  2869   146.8255    1404(37)          1323.8477          692.2007                                                                  
  2870   146.8755    1230(34)          1238.5022          692.0207                                                                  
  2871   146.9255    1215(34)          1160.2986          691.8403                                                                  
  2872   146.9755    1125(33)          1090.4663          691.6597                                                                  
  2873   147.0255    1022(31)          1029.5833          691.4792                                                                  
  2874   147.0755    1002(31)           977.7037          691.2987                                                                  
  2875   147.1255    924(29)           934.4839          691.1184                                                                   
  2876   147.1755    911(29)           899.2476          690.9380                                                                   
  2877   147.2255    892(29)           871.1761          690.7579                                                                   
  2878   147.2755    851(28)           849.3502          690.5779                                                                   
  2879   147.3255    808(28)           832.8447          690.3981                                                                   
  2880   147.3755    821(28)           820.7874          690.2189                                                                   
  2881   147.4255    805(27)           812.3822          690.0400                                                                   
  2882   147.4755    806(28)           806.9481          689.8615                                                                   
  2883   147.5255    809(28)           803.9037          689.6835                                                                   
  2884   147.5755    775(27)           802.7640          689.5060                                                                   
  2885   147.6255    850(28)           803.1230          689.3292                                                                   
  2886   147.6755    800(27)           804.6377          689.1533                                                                   
  2887   147.7255    824(28)           807.0071          688.9778                                                                   
  2888   147.7755    817(28)           809.9576          688.8032                                                                   
  2889   147.8255    823(28)           813.2290          688.6294                                                                   
  2890   147.8755    829(28)           816.5660          688.4567                                                                   
  2891   147.9255    802(27)           819.7245          688.2848                                                                   
  2892   147.9755    829(28)           822.4803          688.1138                                                                   
  2893   148.0255    878(29)           824.6626          687.9440                                                                   
  2894   148.0755    849(28)           826.1887          687.7755                                                                   
  2895   148.1255    816(28)           827.0929          687.6080                                                                   
  2896   148.1755    818(28)           827.5356          687.4418                                                                   
  2897   148.2255    889(29)           827.7833          687.2770                                                                   
  2898   148.2755    872(29)           828.1755          687.1135                                                                   
  2899   148.3255    808(27)           829.0925          686.9512                                                                   
  2900   148.3755    861(28)           830.9318          686.7908                                                                   
  2901   148.4255    824(28)           834.0942          686.6318                                                                   
  2902   148.4755    876(29)           839.0009          686.4745                                                                   
  2903   148.5255    897(29)           846.0662          686.3188                                                                   
  2904   148.5755    893(29)           855.7203          686.1646                                                                   
  2905   148.6255    882(29)           868.4031          686.0126                                                                   
  2906   148.6755    884(29)           884.5737          685.8621                                                                   
  2907   148.7255    925(29)           904.6838          685.7136                                                                   
  2908   148.7755    907(29)           929.1750          685.5671                                                                   
  2909   148.8255    937(30)           958.4545          685.4225                                                                   
  2910   148.8755    1000(31)           992.8573          685.2802                                                                  
  2911   148.9255    1040(31)          1032.6627          685.1398                                                                  
  2912   148.9755    1064(32)          1078.0048          685.0017                                                                  
  2913   149.0255    1201(33)          1128.8914          684.8658                                                                  
  2914   149.0755    1221(34)          1185.1707          684.7321                                                                  
  2915   149.1255    1327(35)          1246.4768          684.6010                                                                  
  2916   149.1755    1413(36)          1312.2545          684.4720                                                                  
  2917   149.2255    1480(37)          1381.5859          684.3456                                                                  
  2918   149.2755    1566(38)          1453.2043          684.2218                                                                  
  2919   149.3255    1614(38)          1525.4354          684.1005                                                                  
  2920   149.3755    1732(40)          1596.1521          683.9819                                                                  
  2921   149.4255    1762(41)          1662.8752          683.8662                                                                  
  2922   149.4755    1754(40)          1722.7024          683.7527                                                                  
  2923   149.5255    1835(42)          1772.5601          683.6423                                                                  
  2924   149.5755    1805(41)          1809.4697          683.5347                                                                  
  2925   149.6255    1829(41)          1830.9749          683.4300                                                                  
  2926   149.6755    1831(42)          1835.6177          683.3283                                                                  
  2927   149.7255    1800(41)          1823.2493          683.2296                                                                  
  2928   149.7755    1765(40)          1795.1389          683.1337                                                                  
  2929   149.8255    1722(40)          1753.7234          683.0412                                                                  
  2930   149.8755    1697(40)          1702.1782          682.9518                                                                  
  2931   149.9255    1671(39)          1643.9531          682.8657                                                                  
  2932   149.9755    1633(39)          1582.3884          682.7825                                                                  
  2933   150.0255    1618(39)          1520.4919          682.7029                                                                  
  2934   150.0755    1488(37)          1460.8088          682.6265                                                                  
  2935   150.1255    1328(35)          1405.3896          682.5535                                                                  
  2936   150.1755    1403(36)          1355.7075          682.4841                                                                  
  2937   150.2255    1404(36)          1312.7661          682.4179                                                                  
  2938   150.2755    1207(34)          1277.0487          682.3555                                                                  
  2939   150.3255    1279(35)          1248.5675          682.2965                                                                  
  2940   150.3755    1186(33)          1226.9066          682.2412                                                                  
  2941   150.4255    1116(32)          1211.2505          682.1895                                                                  
  2942   150.4755    1203(34)          1200.4835          682.1417                                                                  
  2943   150.5255    1150(33)          1193.2375          682.0975                                                                  
  2944   150.5755    1104(32)          1187.9938          682.0571                                                                  
  2945   150.6255    1197(34)          1183.2076          682.0204                                                                  
  2946   150.6755    1061(32)          1177.4510          681.9878                                                                  
  2947   150.7255    1085(32)          1169.5770          681.9589                                                                  
  2948   150.7755    1159(33)          1158.8350          681.9342                                                                  
  2949   150.8255    1106(32)          1144.9583          681.9133                                                                  
  2950   150.8755    1069(32)          1128.0986          681.8964                                                                  
  2951   150.9255    1173(34)          1108.7341          681.8836                                                                  
  2952   150.9755    1072(32)          1087.5662          681.8748                                                                  
  2953   151.0255    1011(32)          1065.3826          681.8704                                                                  
  2954   151.0755    1105(33)          1042.9771          681.8699                                                                  
  2955   151.1255    1009(31)          1021.1062          681.8737
[truncated: 78,538 more chars]
