# Supplementary material for: Structure and magnetic properties of W-type hexaferrites
Source: IUCrJ. 2019 Apr 30;6(Pt 3):492–9. doi: 10.1107/S2052252519003130 (PMC6503931; doi:10.1107/S2052252519003130)
Supplement: Supplementary file 2 [file m-06-00492-sup2.zip › lt5018sup_cif/SrMg2Fe16O27/SrMg2Fe16O27_SLS_MS_StructureFactors.cif]

 
#==============================================
# Powder diffraction pattern number   4
#==============================================
 
data_WSMg_0p3mm_G50_E15p95keV_T12000eV_M_WAXS
 
_pd_block_id    WSMg_0p3mm_G50_E15p95keV_T12000eV_M_WAXS
#==============================================================================             
# 9. INSTRUMENT CHARACTERIZATION                                                            
                                                                                            
_exptl_special_details                                                                      
; ?                                                                                         
;                                                                                           
                                                                                            
# if regions of the data are excluded, the reason(s) are supplied here:                     
_pd_proc_info_excluded_regions                                                              
; ?                                                                                         
;                                                                                           
                                                                                            
# The following item is used to identify the equipment used to record                       
# the powder pattern when the diffractogram was measured at a laboratory                    
# other than the authors' home institution, e.g. when neutron or synchrotron                
# radiation is used.                                                                        
                                                                                            
_pd_instr_location                                                                          
; ?                                                                                         
;                                                                                           
_pd_calibration_special_details           # description of the method used                  
                                          # to calibrate the instrument                     
; ?                                                                                         
;                                                                                           
                                                                                            
_diffrn_ambient_temperature    ?                                                            
_diffrn_source                 ?                                                            
_diffrn_source_target          ?                                                            
_diffrn_source_type            ?                                                            
_diffrn_measurement_device_type ?                                                            
_diffrn_detector               ?                                                            
_diffrn_detector_type          ?  # make or model of detector                               
                                                                                            
_pd_meas_scan_method           ?  # options are 'step', 'cont',                             
                                  # 'tof', 'fixed' or                                       
                                  # 'disp' (= dispersive)                                   
_pd_meas_special_details                                                                    
;  ?                                                                                        
;                                                                                           
                                                                                            
# The following two items identify the program(s) used (if appropriate).                    
_computing_data_collection        ?                                                         
_computing_data_reduction         ?                                                         
                                                                                            
# Describe any processing performed on the data, prior to refinement.                       
# For example: a manual Lp correction or a precomputed absorption correction                
_pd_proc_info_data_reduction      ?                                                         
                                                                                            
# The following item is used for angular dispersive measurements only.                      
                                                                                            
_diffrn_radiation_monochromator   ?                                                         
                                                                                            
# The following items are used to define the size of the instrument.                        
# Not all distances are appropriate for all instrument types.                               
                                                                                            
_pd_instr_dist_src/mono           ?                                                         
_pd_instr_dist_mono/spec          ?                                                         
_pd_instr_dist_src/spec           ?                                                         
_pd_instr_dist_spec/anal          ?                                                         
_pd_instr_dist_anal/detc          ?                                                         
_pd_instr_dist_spec/detc          ?                                                         
                                                                                            
# 10. Specimen size and mounting information                                                
                                                                                            
# The next three fields give the specimen dimensions in mm.  The equatorial                 
# plane contains the incident and diffracted beam.                                          
                                                                                            
_pd_spec_size_axial               ?       # perpendicular to                                
                                          # equatorial plane                                
                                                                                            
_pd_spec_size_equat               ?       # parallel to                                     
                                          # scattering vector                               
                                          # in transmission                                 
                                                                                            
_pd_spec_size_thick               ?       # parallel to                                     
                                          # scattering vector                               
                                          # in reflection                                   
                                                                                            
_pd_spec_mounting                         # This field should be                            
                                          # used to give details of the                     
                                          # container.                                      
; ?                                                                                         
;                                                                                           
                                                                                            
_pd_spec_mount_mode               ?       # options are 'reflection'                        
                                          # or 'transmission'                               
                                                                                            
_pd_spec_shape                    ?       # options are 'cylinder'                          
                                          # 'flat_sheet' or 'irregular'                     
                                                                                            
     
_diffrn_radiation_probe                x-rays 
_diffrn_radiation_wavelength            0.7783
     
#  The following profile R-factors are NOT CORRECTED for background
#  The sum is extended to all non-excluded points.
#  These are the current CIF standard
 
_pd_proc_ls_prof_R_factor                4.3928
_pd_proc_ls_prof_wR_factor               4.4488
_pd_proc_ls_prof_wR_expected             0.3660
 
#  The following profile R-factors are CORRECTED for background
#  The sum is extended to all non-excluded points.
#  These items are not in the current CIF standard, but are defined above
 
_pd_proc_ls_prof_cR_factor               10.9180
_pd_proc_ls_prof_cwR_factor              13.4562
_pd_proc_ls_prof_cwR_expected             1.1071
 
#  The following items are not in the CIF standard, but are defined above
 
_pd_proc_ls_prof_chi2               147.7298
_pd_proc_ls_prof_echi2              147.7298
  
_pd_proc_ls_background_function   
;   FullProf Background function number  
;                                                                              
                                                                               
_exptl_absorpt_process_details                                                 
;   FullProf Absorption/surface roughness correction    
 No correction is applied ?.                                                   
;                                                                              
                                                                               
_pd_proc_ls_profile_function                                                   
;                                                                              
;                                                                              
_pd_proc_ls_peak_cutoff 0.00500                                                
_pd_calc_method  "   Rietveld Refinement" 
                                                                               
#---- raw/calc data loop -----   
_pd_meas_2theta_range_min       0.298800
_pd_meas_2theta_range_max     120.963600
_pd_meas_2theta_range_inc       0.003602
_pd_proc_2theta_range_min       0.298800
_pd_proc_2theta_range_max     120.963600
_pd_proc_2theta_range_inc       0.003602
 
loop_
_pd_proc_point_id
_pd_proc_2theta_corrected   
_pd_proc_intensity_total
_pd_calc_intensity_total
_pd_proc_intensity_bkg_calc
 
   474     2.0016    497.9(11)           492.3239          492.2992                                                                 
   475     2.0052    497.6(11)           492.1426          492.1181                                                                 
   476     2.0088    499.0(11)           491.9626          491.9382                                                                 
   477     2.0124    497.3(11)           491.7840          491.7598                                                                 
   478     2.0160    496.5(11)           491.6066          491.5824                                                                 
   479     2.0196    497.5(11)           491.4302          491.4062                                                                 
   480     2.0232    499.1(11)           491.2549          491.2309                                                                 
   481     2.0268    497.3(11)           491.0811          491.0573                                                                 
   482     2.0304    498.1(11)           490.9083          490.8845                                                                 
   483     2.0340    497.1(11)           490.7363          490.7126                                                                 
   484     2.0376    495.7(11)           490.5658          490.5422                                                                 
   485     2.0412    495.8(11)           490.3966          490.3730                                                                 
   486     2.0448    496.7(11)           490.2279          490.2044                                                                 
   487     2.0484    497.1(11)           490.0608          490.0373                                                                 
   488     2.0520    496.1(11)           489.8948          489.8713                                                                 
   489     2.0556    493.9(11)           489.7295          489.7061                                                                 
   490     2.0592    492.1(11)           489.5655          489.5421                                                                 
   491     2.0628    495.1(11)           489.4023          489.3789                                                                 
   492     2.0664    493.9(11)           489.2406          489.2173                                                                 
   493     2.0700    496.1(11)           489.0799          489.0566                                                                 
   494     2.0736    494.0(11)           488.9200          488.8966                                                                 
   495     2.0772    495.2(11)           488.7613          488.7379                                                                 
   496     2.0808    493.7(11)           488.6035          488.5802                                                                 
   497     2.0844    495.4(11)           488.4467          488.4233                                                                 
   498     2.0880    494.0(11)           488.2908          488.2674                                                                 
   499     2.0916    493.8(11)           488.1362          488.1128                                                                 
   500     2.0952    493.9(11)           487.9825          487.9590                                                                 
   501     2.0988    492.9(11)           487.8296          487.8062                                                                 
   502     2.1024    491.4(11)           487.6777          487.6542                                                                 
   503     2.1060    492.5(11)           487.5271          487.5035                                                                 
   504     2.1096    491.3(11)           487.3772          487.3536                                                                 
   505     2.1132    490.9(11)           487.2280          487.2043                                                                 
   506     2.1168    491.7(11)           487.0804          487.0566                                                                 
   507     2.1204    493.0(11)           486.9333          486.9095                                                                 
   508     2.1240    491.3(11)           486.7870          486.7632                                                                 
   509     2.1276    490.9(11)           486.6418          486.6179                                                                 
   510     2.1312    492.7(11)           486.4975          486.4734                                                                 
   511     2.1348    491.3(11)           486.3542          486.3301                                                                 
   512     2.1384    490.4(11)           486.2116          486.1874                                                                 
   513     2.1420    489.0(11)           486.0700          486.0457                                                                 
   514     2.1456    491.3(11)           485.9293          485.9048                                                                 
   515     2.1492    489.9(11)           485.7895          485.7650                                                                 
   516     2.1528    491.8(11)           485.6504          485.6257                                                                 
   517     2.1564    491.6(11)           485.5123          485.4875                                                                 
   518     2.1600    491.7(11)           485.3749          485.3500                                                                 
   519     2.1636    489.1(11)           485.2385          485.2134                                                                 
   520     2.1672    489.3(11)           485.1030          485.0778                                                                 
   521     2.1708    488.3(11)           484.9682          484.9428                                                                 
   522     2.1744    490.7(11)           484.8343          484.8087                                                                 
   523     2.1780    490.7(11)           484.7031          484.6755                                                                 
   524     2.1816    491.4(11)           484.5707          484.5430                                                                 
   525     2.1852    491.1(11)           484.4391          484.4111                                                                 
   526     2.1888    492.3(11)           484.3083          484.2801                                                                 
   527     2.1924    491.8(11)           484.1783          484.1500                                                                 
   528     2.1960    491.5(11)           484.0493          484.0208                                                                 
   529     2.1996    492.5(11)           483.9208          483.8920                                                                 
   530     2.2032    492.5(11)           483.7932          483.7642                                                                 
   531     2.2068    491.6(11)           483.6665          483.6372                                                                 
   532     2.2104    490.5(11)           483.5404          483.5109                                                                 
   533     2.2140    490.7(11)           483.4149          483.3851                                                                 
   534     2.2176    486.8(11)           483.2903          483.2603                                                                 
   535     2.2212    488.6(11)           483.1664          483.1362                                                                 
   536     2.2248    487.5(11)           483.0433          483.0128                                                                 
   537     2.2284    488.7(11)           482.9207          482.8899                                                                 
   538     2.2320    488.1(11)           482.7990          482.7679                                                                 
   539     2.2356    488.2(11)           482.6781          482.6467                                                                 
   540     2.2392    486.8(11)           482.5577          482.5259                                                                 
   541     2.2428    486.6(11)           482.4380          482.4059                                                                 
   542     2.2464    486.4(11)           482.3192          482.2869                                                                 
   543     2.2500    485.7(11)           482.2010          482.1683                                                                 
   544     2.2536    485.1(11)           482.0833          482.0503                                                                 
   545     2.2572    485.9(11)           481.9665          481.9330                                                                 
   546     2.2608    486.0(11)           481.8502          481.8164                                                                 
   547     2.2644    485.8(11)           481.7346          481.7005                                                                 
   548     2.2680    484.1(11)           481.6196          481.5851                                                                 
   549     2.2716    485.2(11)           481.5054          481.4705                                                                 
   550     2.2752    485.6(11)           481.3916          481.3563                                                                 
   551     2.2788    486.3(11)           481.2786          481.2428                                                                 
   552     2.2824    484.3(11)           481.1664          481.1301                                                                 
   553     2.2860    484.5(11)           481.0545          481.0179                                                                 
   554     2.2896    485.3(11)           480.9433          480.9062                                                                 
   555     2.2932    483.5(11)           480.8328          480.7952                                                                 
   556     2.2968    483.6(11)           480.7228          480.6847                                                                 
   557     2.3004    484.0(11)           480.6135          480.5749                                                                 
   558     2.3040    483.3(11)           480.5048          480.4657                                                                 
   559     2.3076    482.0(11)           480.3968          480.3571                                                                 
   560     2.3112    483.7(11)           480.2892          480.2490                                                                 
   561     2.3148    481.7(11)           480.1822          480.1415                                                                 
   562     2.3184    483.2(11)           480.0757          480.0344                                                                 
   563     2.3220    482.2(11)           479.9700          479.9280                                                                 
   564     2.3256    482.7(11)           479.8647          479.8221                                                                 
   565     2.3292    481.9(11)           479.7599          479.7168                                                                 
   566     2.3328    483.2(11)           479.6558          479.6120                                                                 
   567     2.3364    480.9(11)           479.5522          479.5077                                                                 
   568     2.3400    482.8(11)           479.4491          479.4039                                                                 
   569     2.3436    480.5(11)           479.3465          479.3006                                                                 
   570     2.3472    482.8(11)           479.2446          479.1980                                                                 
   571     2.3508    482.5(11)           479.1431          479.0957                                                                 
   572     2.3544    482.3(11)           479.0422          478.9941                                                                 
   573     2.3580    482.6(11)           478.9417          478.8927                                                                 
   574     2.3616    483.4(11)           478.8419          478.7921                                                                 
   575     2.3652    482.6(11)           478.7424          478.6917                                                                 
   576     2.3688    481.8(11)           478.6435          478.5920                                                                 
   577     2.3724    482.6(11)           478.5453          478.4928                                                                 
   578     2.3760    480.5(11)           478.4474          478.3940                                                                 
   579     2.3796    481.7(11)           478.3499          478.2956                                                                 
   580     2.3832    482.6(11)           478.2532          478.1978                                                                 
   581     2.3868    481.8(11)           478.1568          478.1004                                                                 
   582     2.3904    482.6(11)           478.0608          478.0033                                                                 
   583     2.3940    481.8(11)           477.9653          477.9067                                                                 
   584     2.3976    480.4(11)           477.8705          477.8107                                                                 
   585     2.4012    480.7(11)           477.7760          477.7151                                                                 
   586     2.4048    480.2(11)           477.6819          477.6198                                                                 
   587     2.4084    481.0(11)           477.5884          477.5250                                                                 
   588     2.4120    478.2(11)           477.4955          477.4307                                                                 
   589     2.4156    478.4(11)           477.4026          477.3365                                                                 
   590     2.4192    478.3(11)           477.3106          477.2431                                                                 
   591     2.4228    479.3(11)           477.2189          477.1499                                                                 
   592     2.4264    478.1(11)           477.1277          477.0572                                                                 
   593     2.4300    479.3(11)           477.0369          476.9648                                                                 
   594     2.4336    477.9(11)           476.9465          476.8729                                                                 
   595     2.4372    479.1(11)           476.8567          476.7813                                                                 
   596     2.4408    477.8(11)           476.7673          476.6902                                                                 
   597     2.4444    479.2(11)           476.6782          476.5992                                                                 
   598     2.4480    479.0(11)           476.5896          476.5088                                                                 
   599     2.4516    479.3(11)           476.5016          476.4188                                                                 
   600     2.4552    477.6(11)           476.4139          476.3291                                                                 
   601     2.4588    478.0(11)           476.3268          476.2397                                                                 
   602     2.4624    477.3(11)           476.2400          476.1508                                                                 
   603     2.4660    478.2(11)           476.1536          476.0620                                                                 
   604     2.4696    478.5(11)           476.0678          475.9738                                                                 
   605     2.4732    477.1(11)           475.9822          475.8857                                                                 
   606     2.4768    477.2(11)           475.8974          475.7982                                                                 
   607     2.4804    477.2(11)           475.8130          475.7111                                                                 
   608     2.4840    477.2(11)           475.7287          475.6240                                                                 
   609     2.4876    474.8(11)           475.6452          475.5374                                                                 
   610     2.4912    477.2(11)           475.5620          475.4511                                                                 
   611     2.4948    476.2(11)           475.4792          475.3650                                                                 
   612     2.4984    478.3(11)           475.3971          475.2794                                                                 
   613     2.5020    476.9(11)           475.3153          475.1940                                                                 
   614     2.5056    478.1(11)           475.2340          475.1089                                                                 
   615     2.5092    476.0(11)           475.1533          475.0242                                                                 
   616     2.5128    476.3(10)           475.0730          474.9397                                                                 
   617     2.5164    474.6(11)           474.9933          474.8555                                                                 
   618     2.5200    474.5(11)           474.9140          474.7716                                                                 
   619     2.5236    474.6(11)           474.8353          474.6880                                                                 
   620     2.5272    475.8(11)           474.7572          474.6048                                                                 
   621     2.5308    475.0(11)           474.6796          474.5217                                                                 
   622     2.5344    477.8(11)           474.6026          474.4389                                                                 
   623     2.5380    476.9(11)           474.5262          474.3564                                                                 
   624     2.5416    476.6(11)           474.4503          474.2741                                                                 
   625     2.5452    475.4(11)           474.3752          474.1921                                                                 
   626     2.5488    473.5(11)           474.3008          474.1104                                                                 
   627     2.5524    474.3(11)           474.2271          474.0289                                                                 
   628     2.5560    473.4(11)           474.1541          473.9478                                                                 
   629     2.5596    474.3(10)           474.0819          473.8668                                                                 
   630     2.5632    475.1(11)           474.0106          473.7861                                                                 
   631     2.5668    475.7(11)           473.9401          473.7056                                                                 
   632     2.5704    474.3(11)           473.8705          473.6253                                                                 
   633     2.5740    476.1(11)           473.8019          473.5453                                                                 
   634     2.5776    473.0(11)           473.7345          473.4656                                                                 
   635     2.5812    475.2(11)           473.6682          473.3860                                                                 
   636     2.5848    474.7(11)           473.6030          473.3065                                                                 
   637     2.5884    472.2(10)           473.5394          473.2275                                                                 
   638     2.5920    473.7(11)           473.4771          473.1486                                                                 
   639     2.5956    473.1(10)           473.4142          473.0698                                                                 
   640     2.5992    472.8(11)           473.3552          472.9913                                                                 
   641     2.6028    473.4(11)           473.2984          472.9131                                                                 
   642     2.6064    473.7(11)           473.2435          472.8349                                                                 
   643     2.6100    473.3(10)           473.1911          472.7570                                                                 
   644     2.6136    472.5(11)           473.1415          472.6793                                                                 
   645     2.6172    472.5(11)           473.0948          472.6019                                                                 
   646     2.6208    472.2(11)           473.0515          472.5244                                                                 
   647     2.6244    472.5(11)           473.0120          472.4473                                                                 
   648     2.6280    472.6(11)           472.9770          472.3704                                                                 
   649     2.6316    472.7(11)           472.9469          472.2935                                                                 
   650     2.6352    473.5(10)           472.9227          472.2169                                                                 
   651     2.6388    472.8(11)           472.9052          472.1404                                                                 
   652     2.6424    474.0(11)           472.8958          472.0642                                                                 
   653     2.6460    472.3(11)           472.8955          471.9881                                                                 
   654     2.6496    472.0(10)           472.9063          471.9121                                                                 
   655     2.6532    470.5(11)           472.9305          471.8364                                                                 
   656     2.6568    472.0(10)           472.9705          471.7608                                                                 
   657     2.6604    470.7(11)           473.0299          471.6852                                                                 
   658     2.6640    472.5(10)           473.1134          471.6099                                                                 
   659     2.6676    472.0(11)           473.2268          471.5347                                                                 
   660     2.6712    473.2(10)           473.3779          471.4597                                                                 
   661     2.6748    472.7(11)           473.5772          471.3848                                                                 
   662     2.6784    474.8(10)           473.8392          471.3100                                                                 
   663     2.6820    476.5(11)           474.1845          471.2354                                                                 
   664     2.6856    480.3(11)           474.6425          471.1609                                                                 
   665     2.6892    483.4(11)           475.2610          471.0864                                                                 
   666     2.6928    493.5(11)           476.1394          471.0123                                                                 
   667     2.6964    500.5(11)           477.5544          470.9382                                                                 
   668     2.7000    514.8(14)           480.3737          470.8641                                                                 
   669     2.7036    536.4(15)           487.0172          470.7902                                                                 
   670     2.7072    568.4(19)           502.7700          470.7164                                                                 
   671     2.7108    612(2)           535.6979          470.6428                                                                    
   672     2.7144    660.6(19)           592.1248          470.5693                                                                 
   673     2.7180    681.7(13)           667.4193          470.4958                                                                 
   674     2.7216    674.3(14)           738.4384          470.4225                                                                 
   675     2.7252    661.9(14)           767.6017          470.3493                                                                 
   676     2.7288    636.4(19)           734.0619          470.2761                                                                 
   677     2.7324    590(2)           661.3956          470.2032                                                                    
   678     2.7360    528(2)           586.7797          470.1302                                                                    
   679     2.7396    492.7(13)           531.9536          470.0573                                                                 
   680     2.7432    478.6(11)           500.4118          469.9846                                                                 
   681     2.7468    476.6(11)           485.4287          469.9120                                                                 
   682     2.7504    473.4(11)           479.0544          469.8394                                                                 
   683     2.7540    474.0(10)           476.2462          469.7668                                                                 
   684     2.7576    470.7(11)           474.7418          469.6944                                                                 
   685     2.7612    469.6(10)           473.7419          469.6221                                                                 
   686     2.7648    469.9(10)           472.9909          469.5499                                                                 
   687     2.7684    469.8(10)           472.3960          469.4776                                                                 
   688     2.7720    468.6(10)           471.9113          469.4056                                                                 
   689     2.7756    469.5(10)           471.5077          469.3334                                                                 
   690     2.7792    466.8(10)           471.1657          469.2614                                                                 
   691     2.7828    467.1(10)           470.8711          469.1896                                                                 
   692     2.7864    467.7(10)           470.6133          469.1176                                                                 
   693     2.7900    468.1(10)           470.3849          469.0458                                                                 
   694     2.7936    466.8(10)           470.1801          468.9741                                                                 
   695     2.7972    468.1(10)           469.9943          468.9024                                                                 
   696     2.8008    468.2(10)           469.8240          468.8307                                                                 
   697     2.8044    467.3(10)           469.6667          468.7590                                                                 
   698     2.8080    466.3(10)           469.5204          468.6876                                                                 
   699     2.8116    466.9(10)           469.3831          468.6161                                                                 
   700     2.8152    467.8(10)           469.2535          468.5446                                                                 
   701     2.8188    466.6(10)           469.1304          468.4732                                                                 
   702     2.8224    465.9(10)           469.0130          468.4019                                                                 
   703     2.8260    466.5(10)           468.9004          468.3305                                                                 
   704     2.8296    467.6(10)           468.7920          468.2592                                                                 
   705     2.8332    466.9(10)           468.6873          468.1879                                                                 
   706     2.8368    468.6(10)           468.5858          468.1166                                                                 
   707     2.8404    466.0(10)           468.4872          468.0454                                                                 
   708     2.8440    466.0(10)           468.3909          467.9741                                                                 
   709     2.8476    465.5(10)           468.2971          467.9031                                                                 
   710     2.8512    465.9(10)           468.2051          467.8320                                                                 
   711     2.8548    464.3(10)           468.1148          467.7607                                                                 
   712     2.8584    463.4(10)           468.0263          467.6898                                                                 
   713     2.8620    463.8(10)           467.9391          467.6187                                                                 
   714     2.8656    465.2(10)           467.8531          467.5476                                                                 
   715     2.8692    464.1(10)           467.7682          467.4766                                                                 
   716     2.8728    464.0(10)           467.6844          467.4055                                                                 
   717     2.8764    465.6(10)           467.6017          467.3345                                                                 
   718     2.8800    463.1(10)           467.5197          467.2635                                                                 
   719     2.8836    463.1(10)           467.4385          467.1924                                                                 
   720     2.8872    463.6(10)           467.3580          467.1215                                                                 
   721     2.8908    464.6(10)           467.2783          467.0505                                                                 
   722     2.8944    465.2(10)           467.1989          466.9794                                                                 
   723     2.8980    464.8(10)           467.1204          466.9085                                                                 
   724     2.9016    464.1(10)           467.0422          466.8375                                                                 
   725     2.9052    462.9(10)           466.9645          466.7664                                                                 
   726     2.9088    461.2(10)           466.8873          466.6955                                                                 
   727     2.9124    462.5(10)           466.8104          466.6244                                                                 
   728     2.9160    462.8(10)           466.7340          466.5534                                                                 
   729     2.9196    465.0(10)           466.6579          466.4824                                                                 
   730     2.9232    463.7(10)           466.5821          466.4113                                                                 
   731     2.9268    464.9(10)           466.5067          466.3403                                                                 
   732     2.9304    462.4(10)           466.4314          466.2692                                                                 
   733     2.9340    463.2(10)           466.3563          466.1980                                                                 
   734     2.9376    463.1(10)           466.2818          466.1271                                                                 
   735     2.9412    463.3(10)           466.2071          466.0558                                                                 
   736     2.9448    463.1(10)           466.1329          465.9847                                                                 
   737     2.9484    463.9(10)           466.0590          465.9137                                                                 
   738     2.9520    461.8(10)           465.9850          465.8424                                                                 
   739     2.9556    461.8(10)           465.9113          465.7711                                                                 
   740     2.9592    461.3(10)           465.8378          465.7000                                                                 
   741     2.9628    462.7(10)           465.7645          465.6287                                                                 
   742     2.9664    463.2(10)           465.6913          465.5574                                                                 
   743     2.9700    461.6(10)           465.6183          465.4861                                                                 
   744     2.9736    461.4(10)           465.5454          465.4147                                                                 
   745     2.9772    461.7(10)           465.4726          465.3433                                                                 
   746     2.9808    461.5(10)           465.3999          465.2718                                                                 
   747     2.9844    461.2(10)           465.3275          465.2004                                                                 
   748     2.9880    461.2(10)           465.2552          465.1290                                                                 
   749     2.9916    460.7(10)           465.1829          465.0573                                                                 
   750     2.9952    461.4(10)           465.1109          464.9858                                                                 
   751     2.9988    459.1(10)           465.0390          464.9142                                                                 
   752     3.0024    460.0(10)           464.9671          464.8425                                                                 
   753     3.0060    458.0(10)           464.8955          464.7709                                                                 
   754     3.0096    459.3(10)           464.8238          464.6990                                                                 
   755     3.0132    458.7(10)           464.7525          464.6273                                                                 
   756     3.0168    462.1(10)           464.6811          464.5554                                                                 
   757     3.0204    460.1(10)           464.6100          464.4835                                                                 
   758     3.0240    459.5(10)           464.5392          464.4117                                                                 
   759     3.0276    457.8(10)           464.4683          464.3397                                                                 
   760     3.0312    458.6(10)           464.3977          464.2676                                                                 
   761     3.0348    459.9(10)           464.3272          464.1955                                                                 
   762     3.0384    460.0(10)           464.2571          464.1234                                                                 
   763     3.0420    458.9(10)           464.1870          464.0512                                                                 
   764     3.0456    460.3(10)           464.1173          463.9789                                                                 
   765     3.0492    459.5(10)           464.0478          463.9066                                                                 
   766     3.0528    458.7(10)           463.9785          463.8343                                                                 
   767     3.0564    458.1(10)           463.9096          463.7618                                                                 
   768     3.0600    457.8(10)           463.8411          463.6894                                                                 
   769     3.0636    459.2(10)           463.7729          463.6169                                                                 
   770     3.0672    459.5(10)           463.7052          463.5442                                                                 
   771     3.0708    457.8(10)           463.6378          463.4715                                                                 
   772     3.0744    458.5(10)           463.5711          463.3989                                                                 
   773     3.0780    460.5(10)           463.5048          463.3259                                                                 
   774     3.0816    458.2(10)           463.4393          463.2531                                                                 
   775     3.0852    458.7(10)           463.3746          463.1802                                                                 
   776     3.0888    456.6(10)           463.3107          463.1072                                                                 
   777     3.0924    458.9(10)           463.2478          463.0341                                                                 
   778     3.0960    457.6(10)           463.1860          462.9609                                                                 
   779     3.0996    457.6(10)           463.1255          462.8878                                                                 
   780     3.1032    457.5(10)           463.0665          462.8145                                                                 
   781     3.1068    458.5(10)           463.0093          462.7412                                                                 
   782     3.1104    457.4(10)           462.9540          462.6677                                                                 
   783     3.1140    456.3(10)           462.9011          462.5942                                                                 
   784     3.1176    457.1(10)           462.8510          462.5207                                                                 
   785     3.1212    459.0(10)           462.8043          462.4470                                                                 
   786     3.1248    459.0(10)           462.7615          462.3733                                                                 
   787     3.1284    456.4(10)           462.7236          462.2995                                                                 
   788     3.1320    455.8(10)           462.6915          462.2256                                                                 
   789     3.1356    455.6(10)           462.6667          462.1517                                                                 
   790     3.1392    458.2(10)           462.6508          462.0777                                                                 
   791     3.1428    457.8(10)           462.6461          462.0036                                                                 
   792     3.1464    457.4(10)           462.6556          461.9293                                                                 
   793     3.1500    456.5(10)           462.6837          461.8550                                                                 
   794     3.1536    458.3(10)           462.7359          461.7807                                                                 
   795     3.1572    456.7(10)           462.8208          461.7063                                                                 
   796     3.1608    455.4(10)           462.9517          461.6317                                                                 
   797     3.1644    456.0(10)           463.1553          461.5571                                                                 
   798     3.1680    457.0(10)           463.4954          461.4825                                                                 
   799     3.1716    456.4(10)           464.1348          461.4077                                                                 
   800     3.1752    456.2(10)           465.4519          461.3327                                                                 
   801     3.1788    457.0(10)           468.1703          461.2579                                                                 
   802     3.1824    458.4(10)           473.3162          461.1829                                                                 
   803     3.1860    457.8(10)           481.7550          461.1078                                                                 
   804     3.1896    457.8(10)           493.2679          461.0325                                                                 
   805     3.1932    457.7(10)           505.5438          460.9573                                                                 
   806     3.1968    458.0(10)           513.6810          460.8819                                                                 
   807     3.2004    455.6(10)           512.5807          460.8065                                                                 
   808     3.2040    455.8(10)           502.9764          460.7309                                                                 
   809     3.2076    453.8(10)           490.3891          460.6552                                                                 
   810     3.2112    455.0(10)           479.2362          460.5795                                                                 
   811     3.2148    454.7(10)           471.3397          460.5036                                                                 
   812     3.2184    454.7(10)           466.6153          460.4278                                                                 
   813     3.2220    455.6(10)           464.1028          460.3517                                                                 
   814     3.2256    454.7(10)           462.8154          460.2756                                                                 
   815     3.2292    453.7(10)           462.1058          460.1994                                                                 
   816     3.2328    454.4(10)           461.6499          460.1232                                                                 
   817     3.2364    455.9(10)           461.3124          460.0467                                                                 
   818     3.2400    453.1(10)           461.0403          459.9702                                                                 
   819     3.2436    455.5(10)           460.8112          459.8937                                                                 
   820     3.2472    453.4(10)           460.6125          459.8169                                                                 
   821     3.2508    455.0(10)           460.4367          459.7402                                                                 
   822     3.2544    453.4(10)           460.2784          459.6633                                                                 
   823     3.2580    454.7(10)           460.1337          459.5864                                                                 
   824     3.2616    453.2(10)           459.9996          459.5093                                                                 
   825     3.2652    452.6(10)           459.8740          459.4320                                                                 
   826     3.2688    453.8(10)           459.7554          459.3549                                                                 
   827     3.2724    453.5(10)           459.6424          459.2775                                                                 
   828     3.2760    452.8(10)           459.5339          459.2000                                                                 
   829     3.2796    453.8(10)           459.4293          459.1226                                                                 
   830     3.2832    453.1(10)           459.3278          459.0449                                                                 
   831     3.2868    453.6(10)           459.2291          458.9672                                                                 
   832     3.2904    454.6(10)           459.1325          458.8893                                                                 
   833     3.2940    455.0(10)           459.0379          458.8113                                                                 
   834     3.2976    453.4(10)           458.9449          458.7332                                                                 
   835     3.3012    453.6(10)           458.8534          458.6552                                                                 
   836     3.3048    452.1(10)           458.7630          458.5769                                                                 
   837     3.3084    452.9(10)           458.6736          458.4985                                                                 
   838     3.3120    453.7(10)           458.5852          458.4201                                                                 
   839     3.3156    453.3(10)           458.4975          458.3415                                                                 
   840     3.3192    454.5(10)           458.4106          458.2629                                                                 
   841     3.3228    451.1(10)           458.3241          458.1841                                                                 
   842     3.3264    453.5(10)           458.2383          458.1053                                                                 
   843     3.3300    451.3(10)           458.1530          458.0264                                                                 
   844     3.3336    452.3(10)           458.0677          457.9471                                                                 
   845     3.3372    450.8(10)           457.9832          457.8682                                                                 
   846     3.3408    451.2(10)           457.8987          457.7888                                                                 
   847     3.3444    450.8(10)           457.8146          457.7095                                                                 
   848     3.3480    453.1(10)           457.7307          457.6300                                                                 
   849     3.3516    450.8(10)           457.6469          457.5504                                                                 
   850     3.3552    450.1(10)           457.5634          457.4707                                                                 
   851     3.3588    450.7(10)           457.4801          457.3910                                                                 
   852     3.3624    451.6(10)           457.3968          457.3111                                                                 
   853     3.3660    452.1(10)           457.3135          457.2310                                                                 
   854     3.3696    453.0(10)           457.2305          457.1510                                                                 
   855     3.3732    452.3(10)           457.1474          457.0707                                                                 
   856     3.3768    451.4(10)           457.0645          456.9904                                                                 
   857     3.3804    450.6(10)           456.9815          456.9100                                                                 
   858     3.3840    452.1(10)           456.8988          456.8296                                                                 
   859     3.3876    452.1(10)           456.8160          456.7491                                                                 
   860     3.3912    451.5(10)           456.7330          456.6683                                                                 
   861     3.3948    451.5(10)           456.6502          456.5875                                                                 
   862     3.3984    451.8(10)           456.5674          456.5066                                                                 
   863     3.4020    451.0(10)           456.4845          456.4255                                                                 
   864     3.4056    450.4(10)           456.4016          456.3444                                                                 
   865     3.4092    448.8(10)           456.3189          456.2632                                                                 
   866     3.4128    448.2(10)           456.2359          456.1819                                                                 
   867     3.4164    450.5(10)           456.1530          456.1004                                                                 
   868     3.4200    451.3(10)           456.0699          456.0188                                                                 
   869     3.4236    450.4(10)           455.9870          455.9372                                                                 
   870     3.4272    450.3(10)           455.9040          455.8555                                                                 
   871     3.4308    450.6(10)           455.8208          455.7736                                                                 
   872     3.4344    448.8(10)           455.7377          455.6917                                                                 
   873     3.4380    449.8(10)           455.6545          455.6096                                                                 
   874     3.4416    450.0(10)           455.5712          455.5274                                                                 
   875     3.4452    451.2(10)           455.4878          455.4451                                                                 
   876     3.4488    450.2(10)           455.4046          455.3629                                                                 
   877     3.4524    449.9(10)           455.3210          455.2803                                                                 
   878     3.4560    447.5(10)           455.2375          455.1977                                                                 
   879     3.4596    450.0(10)           455.1540          455.1151                                                                 
   880     3.4632    450.7(10)           455.0702          455.0322                                                                 
   881     3.4668    450.9(10)           454.9866          454.9494                                                                 
   882     3.4704    448.9(10)           454.9027          454.8663                                                                 
   883     3.4740    447.4(10)           454.8189          454.7833                                                                 
   884     3.4776    448.8(10)           454.7350          454.7001                                                                 
   885     3.4812    449.6(10)           454.6509          454.6168                                                                 
   886     3.4848    449.3(10)           454.5669          454.5334                                                                 
   887     3.4884    448.5(10)           454.4826          454.4498                                                                 
   888     3.4920    449.5(10)           454.3984          454.3662                                                                 
   889     3.4956    448.2(10)           454.3141          454.2825                                                                 
   890     3.4992    449.8(10)           454.2297          454.1988                                                                 
   891     3.5028    447.2(10)           454.1452          454.1149                                                                 
   892     3.5064    447.1(10)           454.0606          454.0309                                                                 
   893     3.5100    447.3(10)           453.9760          453.9468                                                                 
   894     3.5136    447.7(10)           453.8912          453.8625                                                                 
   895     3.5172    448.2(10)           453.8064          453.7783                                                                 
   896     3.5208    449.9(10)           453.7213          453.6937                                                                 
   897     3.5244    447.6(10)           453.6365          453.6094                                                                 
   898     3.5280    449.3(10)           453.5513          453.5246                                                                 
   899     3.5316    448.0(10)           453.4662          453.4399                                                                 
   900     3.5352    448.0(10)           453.3810          453.3552                                                                 
   901     3.5388    447.9(10)           453.2955          453.2702                                                                 
   902     3.5424    448.4(10)           453.2102          453.1853                                                                 
   903     3.5460    448.6(10)           453.1246          453.1001                                                                 
   904     3.5496    447.6(10)           453.0390          453.0149                                                                 
   905     3.5532    447.0(10)           452.9532          452.9296                                                                 
   906     3.5568    447.1(10)           452.8676          452.8442                                                                 
   907     3.5604    446.8(10)           452.7818          452.7588                                                                 
   908     3.5640    446.8(10)           452.6957          452.6732                                                                 
   909     3.5676    447.5(10)           452.6096          452.5873                                                                 
   910     3.5712    447.8(10)           452.5235          452.5016                                                                 
   911     3.5748    448.1(10)           452.4375          452.4159                                                                 
   912     3.5784    447.1(10)           452.3509          452.3297                                                                 
   913     3.5820    447.7(10)           452.2646          452.2437                                                                 
   914     3.5856    446.9(10)           452.1782          452.1576                                                                 
   915     3.5892    447.7(10)           452.0915          452.0712                                                                 
   916     3.5928    447.8(10)           452.0048          451.9848                                                                 
   917     3.5964    447.0(10)           451.9181          451.8984                                                                 
   918     3.6000    446.6(10)           451.8312          451.8118                                                                 
   919     3.6036    447.0(10)           451.7444          451.7252                                                                 
   920     3.6072    446.1(10)           451.6572          451.6383                                                                 
   921     3.6108    446.5(10)           451.5701          451.5515                                                                 
   922     3.6144    446.0(10)           451.4832          451.4648                                                                 
   923     3.6180    446.6(10)           451.3958          451.3776                                                                 
   924     3.6216    445.1(10)           451.3084          451.2905                                                                 
   925     3.6252    445.4(10)           451.2209          451.2032                                                                 
   926     3.6288    446.6(10)           451.1334          451.1160                                                                 
   927     3.6324    445.7(10)           451.0459          451.0287                                                                 
   928     3.6360    444.9(10)           450.9580          450.9410                                                                 
   929     3.6396    445.9(10)           450.8704          450.8536                                                                 
   930     3.6432    445.8(10)           450.7825          450.7659                                                                 
   931     3.6468    443.9(10)           450.6943          450.6780                                                                 
   932     3.6504    446.6(10)           450.6065          450.5904                                                                 
   933     3.6540    446.3(10)           450.5182          450.5023                                                                 
   934     3.6576    444.5(10)           450.4235          450.4143                                                                 
   935     3.6612    445.9(10)           450.3352          450.3262                                                                 
   936     3.6648    444.4(10)           450.2468          450.2379                                                                 
   937     3.6684    445.3(10)           450.1585          450.1498                                                                 
   938     3.6720    446.7(10)           450.0699          450.0613                                                                 
   939     3.6756    444.7(10)           449.9814          449.9729                                                                 
   940     3.6792    445.5(10)           449.8928          449.8844                                                                 
   941     3.6828    443.4(10)           449.8041          449.7958                                                                 
   942     3.6864    445.0(10)           449.7152          449.7071                                                                 
   943     3.6900    443.2(10)           449.6263          449.6183                                                                 
   944     3.6936    445.0(10)           449.5373          449.5294                                                                 
   945     3.6972    444.0(10)           449.4482          449.4404                                                                 
   946     3.7008    445.5(10)           449.3590          449.3514                                                                 
   947     3.7044    444.3(10)           449.2697          449.2622                                                                 
   948     3.7080    444.3(10)           449.1805          449.1731                                                                 
   949     3.7116    444.8(10)           449.0911          449.0838                                                                 
   950     3.7152    445.0(10)           449.0016          448.9944                                                                 
   951     3.7188    443.7(10)           448.9120          448.9049                                                                 
   952     3.7224    443.0(10)           448.8223          448.8153                                                                 
   953     3.7260    443.6(10)           448.7327          448.7257                                                                 
   954     3.7296    444.0(10)           448.6430          448.6362                                                                 
   955     3.7332    444.2(10)           448.5530          448.5462                                                                 
   956     3.7368    444.0(10)           448.4630          448.4564                                                                 
   957     3.7404    443.7(10)           448.3731          448.3665                                                                 
   958     3.7440    442.5(10)           448.2830          448.2765                                                                 
   959     3.7476    443.4(10)           448.1933          448.1865                                                                 
   960     3.7512    443.4(10)           448.1030          448.0963                                                                 
   961     3.7548    444.1(10)           448.0127          448.0061                                                                 
   962     3.7584    443.1(10)           447.9224          447.9158                                                                 
   963     3.7620    443.7(10)           447.8317          447.8253                                                                 
   964     3.7656    442.6(10)           447.7413          447.7349                                                                 
   965     3.7692    443.2(10)           447.6507          447.6444                                                                 
   966     3.7728    442.8(10)           447.5600          447.5538                                                                 
   967     3.7764    443.1(10)           447.4692          447.4630                                                                 
   968     3.7800    442.9(10)           447.3785          447.3724                                                                 
   969     3.7836    445.1(10)           447.2876          447.2816                                                                 
   970     3.7872    444.4(10)           447.1967          447.1907                                                                 
   971     3.7908    445.3(10)           447.1057          447.0997                                                                 
   972     3.7944    444.4(10)           447.0145          447.0087                                                                 
   973     3.7980    443.3(10)           446.9233          446.9175                                                                 
   974     3.8016    443.0(10)           446.8320          446.8263                                                                 
   975     3.8052    442.5(10)           446.7408          446.7351                                                                 
   976     3.8088    444.0(10)           446.6495          446.6439                                                                 
   977     3.8124    443.5(10)           446.5579          446.5524                                                                 
   978     3.8160    443.1(10)           446.4665          446.4610                                                                 
   979     3.8196    442.1(10)           446.3751          446.3696                                                                 
   980     3.8232    444.0(10)           446.2833          446.2779                                                                 
   981     3.8268    443.0(10)           446.1916          446.1863                                                                 
   982     3.8304    444.4(10)           446.0998          446.0945                                                                 
   983     3.8340    441.4(11)           446.0080          446.0028                                                                 
   984     3.8376    443.5(10)           445.9161          445.9109                                                                 
   985     3.8412    443.7(10)           445.8241          445.8190                                                                 
   986     3.8448    444.7(10)           445.7322          445.7271                                                                 
   987     3.8484    443.0(10)           445.6402          445.6351                                                                 
   988     3.8520    443.1(10)           445.5480          445.5430                                                                 
   989     3.8556    443.2(10)           445.4560          445.4510                                                                 
   990     3.8592    444.6(10)           445.3637          445.3588                                                                 
   991     3.8628    444.4(10)           445.2713          445.2664                                                                 
   992     3.8664    445.1(10)           445.1790          445.1742                                                                 
   993     3.8700    444.0(10)           445.0865          445.0818                                                                 
   994     3.8736    443.7(10)           444.9942          444.9895                                                                 
   995     3.8772    442.5(10)           444.9016          444.8970                                                                 
   996     3.8808    442.4(10)           444.8091          444.8045                                                                 
   997     3.8844    441.9(10)           444.7165          444.7119                                                                 
   998     3.8880    443.4(10)           444.6238          444.6192                                                                 
   999     3.8916    442.9(10)           444.5311          444.5266                                                                 
  1000     3.8952    442.3(10)           444.4383          444.4338                                                                 
  1001     3.8988    441.9(10)           444.3454          444.3409                                                                 
  1002     3.9024    440.0(10)           444.2525          444.2481                                                                 
  1003     3.9060    441.5(10)           444.1598          444.1554                                                                 
  1004     3.9096    440.0(10)           444.0666          444.0623                                                                 
  1005     3.9132    440.8(10)           443.9735          443.9692                                                                 
  1006     3.9168    440.9(10)           443.8805          443.8762                                                                 
  1007     3.9204    441.7(10)           443.7874          443.7832                                                                 
  1008     3.9240    440.4(10)           443.6942          443.6900                                                                 
  1009     3.9276    440.7(10)           443.6009          443.5967                                                                 
  1010     3.9312    439.8(10)           443.5076          443.5035                                                                 
  1011     3.9348    441.2(10)           443.4144          443.4103                                                                 
  1012     3.9384    440.3(10)           443.3210          443.3169                                                                 
  1013     3.9420    441.1(10)           443.2275          443.2234                                                                 
  1014     3.9456    441.0(10)           443.1342          443.1302                                                                 
  1015     3.9492    440.9(10)           443.0407          443.0367                                                                 
  1016     3.9528    440.6(10)           442.9471          442.9431                                                                 
  1017     3.9564    441.0(10)           442.8535          442.8496                                                                 
  1018     3.9600    439.4(10)           442.7599          442.7560                                                                 
  1019     3.9636    441.0(10)           442.6662          442.6623                                                                 
  1020     3.9672    440.7(10)           442.5726          442.5688                                                                 
  1021     3.9708    439.9(10)           442.4789          442.4751                                                                 
  1022     3.9744    438.2(10)           442.3850          442.3812                                                                 
  1023     3.9780    440.1(10)           442.2913          442.2875                                                                 
  1024     3.9816    439.9(10)           442.1973          442.1935                                                                 
  1025     3.9852    440.3(10)           442.1036          442.0999                                                                 
  1026     3.9888    440.0(10)           442.0096          442.0059                                                                 
  1027     3.9924    439.8(10)           441.9157          441.9120                                                                 
  1028     3.9960    441.5(10)           441.8218          441.8182                                                                 
  1029     3.9996    441.9(10)           441.7276          441.7239                                                                 
  1030     4.0032    440.4(10)           441.6336          441.6299                                                                 
  1031     4.0068    438.1(10)           441.5394          441.5358                                                                 
  1032     4.0104    439.8(10)           441.4454          441.4418                                                                 
  1033     4.0140    438.7(10)           441.3513          441.3477                                                                 
  1034     4.0176    439.4(10)           441.2571          441.2535                                                                 
  1035     4.0212    438.1(10)           441.1629          441.1594                                                                 
  1036     4.0248    440.1(10)           441.0687          441.0652                                                                 
  1037     4.0284    440.9(10)           440.9745          440.9709                                                                 
  1038     4.0320    438.9(10)           440.8801          440.8766                                                                 
  1039     4.0356    438.5(10)           440.7858          440.7823                                                                 
  1040     4.0392    438.1(10)           440.6915          440.6880                                                                 
  1041     4.0428    437.9(10)           440.5972          440.5938                                                                 
  1042     4.0464    438.6(10)           440.5027          440.4993                                                                 
  1043     4.0500    438.3(10)           440.4082          440.4048                                                                 
  1044     4.0536    438.2(10)           440.3140          440.3106                                                                 
  1045     4.0572    437.8(10)           440.2193          440.2160                                                                 
  1046     4.0608    437.2(10)           440.1250          440.1217                                                                 
  1047     4.0644    438.9(10)           440.0304          440.0270                                                                 
  1048     4.0680    438.4(10)           439.9359          439.9326                                                                 
  1049     4.0716    438.7(10)           439.8416          439.8383                                                                 
  1050     4.0752    439.6(10)           439.7469          439.7436                                                                 
  1051     4.0788    439.2(10)           439.6523          439.6490                                                                 
  1052     4.0824    439.2(10)           439.5577          439.5544                                                                 
  1053     4.0860    439.5(10)           439.4632          439.4599                                                                 
  1054     4.0896    437.7(10)           439.3685          439.3652                                                                 
  1055     4.0932    437.4(10)           439.2739          439.2707                                                                 
  1056     4.0968    437.4(10)           439.1792          439.1760                                                                 
  1057     4.1004    438.7(10)           439.0846          439.0814                                                                 
  1058     4.1040    436.9(10)           438.9898          438.9866                                                                 
  1059     4.1076    437.5(10)           438.8951          438.8918                                                                 
  1060     4.1112    437.6(10)           438.8004          438.7972                                                                 
  1061     4.1148    438.2(10)           438.7057          438.7026                                                                 
  1062     4.1184    438.8(10)           438.6111          438.6079                                                                 
  1063     4.1220    438.7(10)           438.5162          438.5131                                                                 
  1064     4.1256    436.5(10)           438.4215          438.4184                                                                 
  1065     4.1292    437.7(10)           438.3268          438.3236                                                                 
  1066     4.1328    437.8(10)           438.2320          438.2288                                                                 
  1067     4.1364    438.0(10)           438.1372          438.1341                                                                 
  1068     4.1400    438.4(10)           438.0425          438.0394                                                                 
  1069     4.1436    436.7(10)           437.9476          437.9445                                                                 
  1070     4.1472    438.1(10)           437.8530          437.8499                                                                 
  1071     4.1508    435.7(10)           437.7584          437.7552                                                                 
  1072     4.1544    436.4(10)           437.6633          437.6602                                                                 
  1073     4.1580    434.0(10)           437.5687          437.5656                                                                 
  1074     4.1616    435.1(10)           437.4738          437.4708                                                                 
  1075     4.1652    435.6(10)           437.3792          437.3761                                                                 
  1076     4.1688    437.1(10)           437.2843          437.2812                                                                 
  1077     4.1724    435.6(10)           437.1896          437.1865                                                                 
  1078     4.1760    436.3(10)           437.0948          437.0918                                                                 
  1079     4.1796    436.3(10)           437.0000          436.9969                                                                 
  1080     4.1832    437.3(10)           436.9051          436.9020                                                                 
  1081     4.1868    436.9(10)           436.8104          436.8074                                                                 
  1082     4.1904    438.1(10)           436.7158          436.7127                                                                 
  1083     4.1940    435.8(10)           436.6208          436.6178                                                                 
  1084     4.1976    436.6(10)           436.5261          436.5230                                                                 
  1085     4.2012    436.4(10)           436.4316          436.4285                                                                 
  1086     4.2048    437.5(10)           436.3367          436.3336                                                                 
  1087     4.2084    435.0(10)           436.2420          436.2390                                                                 
  1088     4.2120    435.3(10)           436.1472          436.1441                                                                 
  1089     4.2156    434.8(10)           436.0526          436.0495                                                                 
  1090     4.2192    435.0(10)           435.9578          435.9547                                                                 
  1091     4.2228    434.7(10)           435.8613          435.8600                                                                 
  1092     4.2264    433.9(10)           435.7667          435.7654                                                                 
  1093     4.2300    434.9(10)           435.6721          435.6709                                                                 
  1094     4.2336    434.8(10)           435.5773          435.5760                                                                 
  1095     4.2372    434.5(10)           435.4827          435.4814                                                                 
  1096     4.2408    434.6(10)           435.3881          435.3868                                                                 
  1097     4.2444    435.4(10)           435.2935          435.2922                                                                 
  1098     4.2480    435.1(10)           435.1991          435.1978                                                                 
  1099     4.2516    436.5(10)           435.1045          435.1031                                                                 
  1100     4.2552    435.6(10)           435.0100          435.0086                                                                 
  1101     4.2588    436.6(10)           434.9154          434.9140                                                                 
  1102     4.2624    434.1(10)           434.8209          434.8195                                                                 
  1103     4.2660    435.7(10)           434.7264          434.7250                                                                 
  1104     4.2696    434.6(10)           434.6319          434.6305                                                                 
  1105     4.2732    435.5(10)           434.5375          434.5361                                                                 
  1106     4.2768    434.7(10)           434.4433          434.4418                                                                 
  1107     4.2804    433.9(10)           434.3487          434.3472                                                                 
  1108     4.2840    433.9(10)           434.2545          434.2529                                                                 
  1109     4.2876    435.9(10)           434.1600          434.1584                                                                 
  1110     4.2912    434.8(10)           434.0657          434.0641                                                                 
  1111     4.2948    435.4(10)           433.9715          433.9699                                                                 
  1112     4.2984    434.5(10)           433.8772          433.8756                                                                 
  1113     4.3020    435.0(10)           433.7830          433.7813                                                                 
  1114     4.3056    433.4(10)           433.6889          433.6873                                                                 
  1115     4.3092    434.6(10)           433.5946          433.5929                                                                 
  1116     4.3128    433.8(10)           433.5004          433.4987                                                                 
  1117     4.3164    434.9(10)           433.4064          433.4047                                                                 
  1118     4.3200    434.3(10)           433.3123          433.3105                                                                 
  1119     4.3236    434.3(10)           433.2183          433.2165                                                                 
  1120     4.3272    434.8(10)           433.1243          433.1224                                                                 
  1121     4.3308    435.3(10)           433.0302          433.0284                                                                 
  1122     4.3344    434.7(10)           432.9364          432.9345                                                                 
  1123     4.3380    433.4(10)           432.8423          432.8404                                                                 
  1124     4.3416    433.8(10)           432.7485          432.7466                                                                 
  1125     4.3452    432.4(10)           432.6547          432.6527                                                                 
  1126     4.3488    434.1(10)           432.5609          432.5589                                                                 
  1127     4.3524    432.8(10)           432.4673          432.4652                                                                 
  1128     4.3560    434.5(10)           432.3735          432.3714                                                                 
  1129     4.3596    433.5(10)           432.2797          432.2776                                                                 
  1130     4.3632    433.9(10)           432.1861          432.1839                                                                 
  1131     4.3668    434.7(10)           432.0925          432.0904                                                                 
  1132     4.3704    434.8(10)           431.9991          431.9968                                                                 
  1133     4.3740    433.5(10)           431.9055          431.9032                                                                 
  1134     4.3776    433.8(10)           431.8119          431.8096                                                                 
  1135     4.3812    432.9(10)           431.7185          431.7162                                                                 
  1136     4.3848    432.9(10)           431.6253          431.6229                                                                 
  1137     4.3884    431.9(10)           431.5318          431.5294                                                                 
  1138     4.3920    433.5(10)           431.4385          431.4361                                                                 
  1139     4.3956    435.5(10)           431.3454          431.3429                                                                 
  1140     4.3992    434.0(10)           431.2522          431.2496                                                                 
  1141     4.4028    433.5(10)           431.1590          431.1564                                                                 
  1142     4.4064    434.1(10)           431.0660          431.0634                                                                 
  1143     4.4100    434.4(10)           430.9728          430.9702                                                                 
  1144     4.4136    433.9(10)           430.8799          430.8772                                                                 
  1145     4.4172    434.8(10)           430.7869          430.7841                                                                 
  1146     4.4208    434.3(10)           430.6940          430.6912                                                                 
  1147     4.4244    434.3(10)           430.6013          430.5984                                                                 
  1148     4.4280    433.2(10)           430.5085          430.5056                                                                 
  1149     4.4316    433.4(10)           430.4159          430.4128                                                                 
  1150     4.4352    433.6(10)           430.3232          430.3201                                                                 
  1151     4.4388    432.3(10)           430.2305          430.2274                                                                 
  1152     4.4424    431.8(10)           430.1380          430.1348                                                                 
  1153     4.4460    434.3(10)           430.0454          430.0422                                                                 
  1154     4.4496    431.7(10)           429.9531          429.9498                                                                 
  1155     4.4532    431.7(10)           429.8607          429.8574                                                                 
  1156     4.4568    430.8(10)           429.7684          429.7649                                                                 
  1157     4.4604    431.8(10)           429.6763          429.6727                                                                 
  1158     4.4640    430.6(10)           429.5840          429.5803                                                                 
  1159     4.4676    431.2(10)           429.4917          429.4880                                                                 
  1160     4.4712    430.8(10)           429.3999          429.3961                                                                 
  1161     4.4748    430.8(10)           429.3078          429.3040                                                                 
  1162     4.4784    430.7(10)           429.2158          429.2119                                                                 
  1163     4.4820    431.9(10)           429.1242          429.1201                                                                 
  1164     4.4856    432.3(10)           429.0323          429.0281                                                                 
  1165     4.4892    432.3(10)           428.9715          428.9364                                                                 
  1166     4.4928    432.8(10)           428.8799          428.8445                                                                 
  1167     4.4964    431.5(10)           428.7886          428.7528                                                                 
  1168     4.5000    432.0(10)           428.6975          428.6614                                                                 
  1169     4.5036    433.0(10)           428.6062          428.5697                                                                 
  1170     4.5072    432.2(10)           428.5152          428.4783                                                                 
  1171     4.5108    430.9(10)           428.4240          428.3868                                                                 
  1172     4.5144    431.5(10)           428.3331          428.2955                                                                 
  1173     4.5180    430.6(10)           428.2422          428.2042                                                                 
  1174     4.5216    431.6(10)           428.1515          428.1131                                                                 
  1175     4.5252    430.4(10)           428.0607          428.0220                                                                 
  1176     4.5288    433.2(10)           427.9701          427.9309                                                                 
  1177     4.5324    432.1(10)           427.8796          427.8401                                                                 
  1178     4.5360    433.3(10)           427.7890          427.7490                                                                 
  1179     4.5396    431.6(10)           427.6987          427.6583                                                                 
  1180     4.5432    431.5(10)           427.6082          427.5674                                                                 
  1181     4.5468    430.1(10)           427.5181          427.4767                                                                 
  1182     4.5504    430.7(10)           427.4281          427.3863                                                                 
  1183     4.5540    429.9(10)           427.3378          427.2955                                                                 
  1184     4.5576    431.1(10)           427.2480          427.2053                                                                 
  1185     4.5612    430.4(10)           427.1582          427.1149                                                                 
  1186     4.5648    430.9(10)           427.0684          427.0247                                                                 
  1187     4.5684    429.9(10)           426.9787          426.9344                                                                 
  1188     4.5720    427.7(10)           426.8893          426.8444                                                                 
  1189     4.5756    428.8(10)           426.7996          426.7542                                                                 
  1190     4.5792    431.4(10)           426.7104          426.6644                                                                 
  1191     4.5828    431.6(10)           426.6211          426.5745                                                                 
  1192     4.5864    429.0(10)           426.5319          426.4846                                                                 
  1193     4.5900    430.5(10)           426.4428          426.3950                                                                 
  1194     4.5936    431.0(10)           426.3538          426.3053                                                                 
  1195     4.5972    430.7(10)           426.2651          426.2159                                                                 
  1196     4.6008    427.1(10)           426.1763          426.1264                                                                 
  1197     4.6044    428.8(10)           426.0876          426.0370                                                                 
  1198     4.6080    428.9(10)           425.9991          425.9478                                                                 
  1199     4.6116    430.3(10)           425.9108          425.8586                                                                 
  1200     4.6152    429.5(10)           425.8224          425.7695                                                                 
  1201     4.6188    429.5(10)           425.7343          425.6805                                                                 
  1202     4.6224    429.9(10)           425.6463          425.5916                                                                 
  1203     4.6260    430.8(10)           425.5584          425.5029                                                                 
  1204     4.6296    428.5(10)           425.4706          425.4140                                                                 
  1205     4.6332    431.3(10)           425.3828          425.3253                                                                 
  1206     4.6368    429.9(10)           425.2956          425.2370                                                                 
  1207     4.6404    427.8(10)           425.2082          425.1486                                                                 
  1208     4.6440    427.9(10)           425.1208          425.0601                                                                 
  1209     4.6476    430.9(10)           425.0339          424.9719                                                                 
  1210     4.6512    428.3(10)           424.9471          424.8839                                                                 
  1211     4.6548    428.9(10)           424.8604          424.7957                                                                 
  1212     4.6584    428.5(10)           424.7738          424.7077                                                                 
  1213     4.6620    428.5(10)           424.6874          424.6199                                                                 
  1214     4.6656    429.0(10)           424.6014          424.5322                                                                 
  1215     4.6692    429.4(10)           424.5154          424.4445                                                                 
  1216     4.6728    429.5(10)           424.4294          424.3567                                                                 
  1217     4.6764    428.7(10)           424.3442          424.2695                                                                 
  1218     4.6800    430.2(10)           424.2589          424.1820                                                                 
  1219     4.6836    430.2(10)           424.1738          424.0947                                                                 
  1220     4.6872    431.7(10)           424.0892          424.0077                                                                 
  1221     4.6908    429.7(10)           424.0049          423.9207                                                                 
  1222     4.6944    428.9(10)           423.9207          423.8336                                                                 
  1223     4.6980    428.1(10)           423.8371          423.7468                                                                 
  1224     4.7016    428.5(10)           423.7539          423.6601                                                                 
  1225     4.7052    429.2(10)           423.6710          423.5734                                                                 
  1226     4.7088    427.9(10)           423.5888          423.4869                                                                 
  1227     4.7124    427.6(10)           423.5072          423.4006                                                                 
  1228     4.7160    429.3(10)           423.4261          423.3142                                                                 
  1229     4.7196    427.3(10)           423.3458          423.2279                                                                 
  1230     4.7232    428.2(10)           423.2664          423.1418                                                                 
  1231     4.7268    428.0(10)           423.1882          423.0559                                                                 
  1232     4.7304    428.4(10)           423.1111          422.9699                                                                 
  1233     4.7340    429.7(10)           423.0356          422.8842                                                                 
  1234     4.7376    430.6(10)           422.9620          422.7986                                                                 
  1235     4.7412    431.0(10)           422.8905          422.7130                                                                 
  1236     4.7448    430.1(10)           422.8220          422.6277                                                                 
  1237     4.7484    430.4(10)           422.7568          422.5422                                                                 
  1238     4.7520    431.1(10)           422.6965          422.4571                                                                 
  1239     4.7556    433.4(10)           422.6421          422.3719                                                                 
  1240     4.7592    433.0(10)           422.5962          422.2869                                                                 
  1241     4.7628    434.5(10)           422.5631          422.2023                                                                 
  1242     4.7664    433.7(10)           422.5519          422.1174                                                                 
  1243     4.7700    437.2(10)           422.5860          422.0328                                                                 
  1244     4.7736    440.7(10)           422.7185          421.9484                                                                 
  1245     4.7772    451.7(11)           423.0527          421.8640                                                                 
  1246     4.7808    465.2(12)           423.7467          421.7797                                                                 
  1247     4.7844    483.5(12)           424.9616          421.6955                                                                 
  1248     4.7880    496.1(11)           426.7387          421.6116                                                                 
  1249     4.7916    499.9(11)           428.8382          421.5276                                                                 
  1250     4.7952    497.6(11)           430.6001          421.4438                                                                 
  1251     4.7988    494.7(11)           431.0593          421.3600                                                                 
  1252     4.8024    485.3(11)           429.8395          421.2766                                                                 
  1253     4.8060    469.0(14)           427.6772          421.1933                                                                 
  1254     4.8096    446.7(14)           425.4815          421.1099                                                                 
  1255     4.8132    436.8(10)           423.7411          421.0267                                                                 
  1256     4.8168    432.7(10)           422.5713          420.9435                                                                 
  1257     4.8204    430.2(10)           421.8679          420.8606                                                                 
  1258     4.8240    430.7(10)           421.4600          420.7778                                                                 
  1259     4.8276    429.8(10)           421.2081          420.6952                                                                 
  1260     4.8312    429.2(10)           421.0294          420.6126                                                                 
  1261     4.8348    428.8(10)           420.8849          420.5302                                                                 
  1262     4.8384    428.7(10)           420.7579          420.4480                                                                 
  1263     4.8420    425.4(10)           420.6417          420.3658                                                                 
  1264     4.8456    427.4(10)           420.5329          420.2838                                                                 
  1265     4.8492    425.8(10)           420.4295          420.2018                                                                 
  1266     4.8528    427.7(10)           420.3305          420.1201                                                                 
  1267     4.8564    428.1(10)           420.2346          420.0384                                                                 
  1268     4.8600    427.8(10)           420.1414          419.9569                                                                 
  1269     4.8636    426.8(10)           420.0503          419.8756                                                                 
  1270     4.8672    427.7(10)           419.9609          419.7943                                                                 
  1271     4.8708    425.8(10)           419.8731          419.7133                                                                 
  1272     4.8744    426.3(10)           419.7863          419.6322                                                                 
  1273     4.8780    425.7(10)           419.7006          419.5514                                                                 
  1274     4.8816    426.3(10)           419.6159          419.4708                                                                 
  1275     4.8852    426.1(10)           419.5319          419.3901                                                                 
  1276     4.8888    426.7(10)           419.4484          419.3096                                                                 
  1277     4.8924    426.8(10)           419.3657          419.2293                                                                 
  1278     4.8960    426.5(10)           419.2836          419.1492                                                                 
  1279     4.8996    425.3(10)           419.2018          419.0691                                                                 
  1280     4.9032    425.8(10)           419.1206          418.9893                                                                 
  1281     4.9068    424.9(10)           419.0397          418.9095                                                                 
  1282     4.9104    427.1(10)           418.9593          418.8299                                                                 
  1283     4.9140    426.2(10)           418.8791          418.7503                                                                 
  1284     4.9176    425.1(10)           418.7994          418.6711                                                                 
  1285     4.9212    426.7(10)           418.7200          418.5919                                                                 
  1286     4.9248    425.7(10)           418.6409          418.5129                                                                 
  1287     4.9284    428.2(10)           418.5619          418.4338                                                                 
  1288     4.9320    425.7(10)           418.4836          418.3553                                                                 
  1289     4.9356    426.9(10)           418.4051          418.2765                                                                 
  1290     4.9392    425.4(10)           418.3271          418.1981                                                                 
  1291     4.9428    426.3(10)           418.2494          418.1198                                                                 
  1292     4.9464    425.1(10)           418.1717          418.0414                                                                 
  1293     4.9500    425.7(10)           418.0945          417.9634                                                                 
  1294     4.9536    425.5(10)           418.0175          417.8856                                                                 
  1295     4.9572    427.2(10)           417.9406          417.8078                                                                 
  1296     4.9608    423.5(10)           417.8640          417.7302                                                                 
  1297     4.9644    424.6(10)           417.7877          417.6527                                                                 
  1298     4.9680    424.0(10)           417.7116          417.5755                                                                 
  1299     4.9716    426.4(10)           417.6358          417.4984                                                                 
  1300     4.9752    425.6(10)           417.5600          417.4212                                                                 
  1301     4.9788    426.1(10)           417.4846          417.3444                                                                 
  1302     4.9824    425.1(10)           417.4093          417.2676                                                                 
  1303     4.9860    425.0(10)           417.3343          417.1911                                                                 
  1304     4.9896    426.0(10)           417.2596          417.1147                                                                 
  1305     4.9932    427.0(10)           417.1850          417.0384                                                                 
  1306     4.9968    427.3(10)           417.1106          416.9622                                                                 
  1307     5.0004    426.0(10)           417.0366          416.8864                                                                 
  1308     5.0040    424.0(10)           416.9625          416.8104                                                                 
  1309     5.0076    424.6(10)           416.8890          416.7349                                                                 
  1310     5.0112    425.7(10)           416.8156          416.6594                                                                 
  1311     5.0148    424.7(10)           416.7422          416.5839                                                                 
  1312     5.0184    425.3(10)           416.6694          416.5089                                                                 
  1313     5.0220    425.0(10)           416.5966          416.4337                                                                 
  1314     5.0256    424.9(10)           416.5240          416.3588                                                                 
  1315     5.0292    425.8(10)           416.4518          416.2841                                                                 
  1316     5.0328    426.4(10)           416.3797          416.2095                                                                 
  1317     5.0364    425.4(10)           416.3079          416.1350                                                                 
  1318     5.0400    426.7(10)           416.2364          416.0609                                                                 
  1319     5.0436    426.4(10)           416.1651          415.9868                                                                 
  1320     5.0472    425.2(10)           416.0939          415.9128                                                                 
  1321     5.0508    425.8(10)           416.0232          415.8391                                                                 
  1322     5.0544    424.9(10)           415.9525          415.7653                                                                 
  1323     5.0580    424.1(10)           415.8822          415.6918                                                                 
  1324     5.0616    426.0(10)           415.8121          415.6185                                                                 
  1325     5.0652    424.8(10)           415.7422          415.5453                                                                 
  1326     5.0688    423.6(10)           415.6729          415.4724                                                                 
  1327     5.0724    422.4(10)           415.6034          415.3994                                                                 
  1328     5.0760    425.0(10)           415.5345          415.3268                                                                 
  1329     5.0796    425.3(10)           415.4658          415.2543                                                                 
  1330     5.0832    425.9(10)           415.3975          415.1821                                                                 
  1331     5.0868    424.2(10)           415.3292          415.1097                                                                 
  1332     5.0904    423.7(11)           415.2613          415.0377                                                                 
  1333     5.0940    423.5(11)           415.1938          414.9659                                                                 
  1334     5.0976    423.4(12)           415.1266          414.8942                                                                 
  1335     5.1012    423.0(12)           415.0596          414.8227                                                                 
  1336     5.1048    422.6(12)           414.9930          414.7513                                                                 
  1337     5.1084    425.2(12)           414.9268          414.6802                                                                 
  1338     5.1120    425.9(12)           414.8608          414.6091                                                                 
  1339     5.1156    423.7(11)           414.7950          414.5381                                                                 
  1340     5.1192    423.3(12)           414.7298          414.4675                                                                 
  1341     5.1228    426.9(12)           414.6648          414.3969                                                                 
  1342     5.1264    425.6(12)           414.6003          414.3266                                                                 
  1343     5.1300    428.0(12)           414.5360          414.2563                                                                 
  1344     5.1336    429.8(12)           414.4722          414.1863                                                                 
  1345     5.1372    434.9(12)           414.4089          414.1166                                                                 
  1346     5.1408    438.1(12)           414.3457          414.0467                                                                 
  1347     5.1444    439.7(12)           414.2832          413.9773                                                                 
  1348     5.1480    439.4(12)           414.2209          413.9079                                                                 
  1349     5.1516    438.1(12)           414.1591          413.8387                                                                 
  1350     5.1552    435.7(12)           414.0977          413.7696                                                                 
  1351     5.1588    434.1(12)           414.0368          413.7008                                                                 
  1352     5.1624    427.1(12)           413.9765          413.6322                                                                 
  1353     5.1660    425.8(12)           413.9166          413.5637                                                                 
  1354     5.1696    422.2(11)           413.8570          413.4952                                                                 
  1355     5.1732    422.6(11)           413.7982          413.4271                                                                 
  1356     5.1768    422.8(11)           413.7399          413.3592                                                                 
  1357     5.1804    422.6(11)           413.6821          413.2914                                                                 
  1358     5.1840    421.8(11)           413.6249          413.2237                                                                 
  1359     5.1876    420.0(11)           413.5684          413.1564                                                                 
  1360     5.1912    423.5(11)           413.5124          413.0890                                                                 
  1361     5.1948    423.7(12)           413.4571          413.0219                                                                 
  1362     5.1984    423.0(11)           413.4024          412.9549                                                                 
  1363     5.2020    422.1(11)           413.3485          412.8882                                                                 
  1364     5.2056    424.2(11)           413.2953          412.8215                                                                 
  1365     5.2092    422.4(11)           413.2429          412.7551                                                                 
  1366     5.2128    422.9(11)           413.1914          412.6889                                                                 
  1367     5.2164    422.3(11)           413.1408          412.6229                                                                 
  1368     5.2200    424.5(11)           413.0908          412.5568                                                                 
  1369     5.2236    421.7(12)           413.0421          412.4913                                                                 
  1370     5.2272    423.7(11)           412.9942          412.4258                                                                 
  1371     5.2308    423.4(11)           412.9475          412.3605                                                                 
  1372     5.2344    425.6(12)           412.9017          412.2952                                                                 
  1373     5.2380    424.0(12)           412.8572          412.2303                                                                 
  1374     5.2416    424.8(12)           412.8138          412.1654                                                                 
  1375     5.2452    423.9(12)           412.7718          412.1007                                                                 
  1376     5.2488    426.5(12)           412.7313          412.0363                                                                 
  1377     5.2524    427.1(12)           412.6921          411.9720                                                                 
  1378     5.2560    424.7(12)           412.6546          411.9079                                                                 
  1379     5.2596    425.6(12)           412.6187          411.8440                                                                 
  1380     5.2632    425.5(12)           412.5847          411.7803                                                                 
  1381     5.2668    423.5(11)           412.5526          411.7167                                                                 
  1382     5.2704    422.3(12)           412.5226          411.6534                                                                 
  1383     5.2740    421.4(11)           412.4949          411.5903                                                                 
  1384     5.2776    421.4(11)           412.4694          411.5272                                                                 
  1385     5.2812    422.7(11)           412.4465          411.4644                                                                 
  1386     5.2848    421.6(10)           412.4265          411.4018                                                                 
  1387     5.2884    423.3(10)           412.4095          411.3394                                                                 
  1388     5.2920    422.8(10)           412.3956          411.2770                                                                 
  1389     5.2956    423.3(10)           412.3854          411.2150                                                                 
  1390     5.2992    423.5(10)           412.3791          411.1530                                                                 
  1391     5.3028    424.4(10)           412.3771          411.0914                                                                 
  1392     5.3064    422.1(10)           412.3796          411.0298                                                                 
  1393     5.3100    422.9(10)           412.3872          410.9684                                                                 
  1394     5.3136    422.5(10)           412.4007          410.9073                                                                 
  1395     5.3172    422.1(10)           412.4208          410.8462                                                                 
  1396     5.3208    422.6(10)           412.4473          410.7856                                                                 
  1397     5.3244    421.7(10)           412.4814          410.7250                                                                 
  1398     5.3280    420.5(10)           412.5238          410.6645                                                                 
  1399     5.3316    421.8(10)           412.5760          410.6044                                                                 
  1400     5.3352    422.9(10)           412.6385          410.5443                                                                 
  1401     5.3388    423.7(10)           412.7132          410.4844                                                                 
  1402     5.3424    423.0(10)           412.8015          410.4248                                                                 
  1403     5.3460    422.2(10)           412.9051          410.3653                                                                 
  1404     5.3496    422.5(10)           413.0263          410.3061                                                                 
  1405     5.3532    422.3(10)           413.1674          410.2469                                                                 
  1406     5.3568    423.1(10)           413.3319          410.1880                                                                 
  1407     5.3604    421.9(10)           413.5229          410.1293                                                                 
  1408     5.3640    423.1(10)           413.7450          410.0707                                                                 
  1409     5.3676    423.3(10)           414.0036          410.0125                                                                 
  1410     5.3712    423.1(10)           414.3050          409.9543                                                                 
  1411     5.3748    423.8(10)           414.6571          409.8963                                                                 
  1412     5.3784    427.4(10)           415.0698          409.8385                                                                 
  1413     5.3820    426.7(10)           415.5561          409.7810                                                                 
  1414     5.3856    427.6(10)           416.1309          409.7236                                                                 
  1415     5.3892    428.1(10)           416.8151          409.6664                                                                 
  1416     5.3928    427.4(10)           417.6345          409.6094                                                                 
  1417     5.3964    427.6(10)           418.6241          409.5526                                                                 
  1418     5.4000    428.4(10)           419.8300          409.4960                                                                 
  1419     5.4036    430.9(10)           421.3155          409.4395                                                                 
  1420     5.4072    433.2(10)           423.1681          409.3834                                                                 
  1421     5.4108    436.8(10)           425.5126          409.3271                                                                 
  1422     5.4144    442.9(10)           428.5479          409.2714                                                                 
  1423     5.4180    455.4(12)           432.6412          409.2157                                                                 
  1424     5.4216    478.0(17)           438.7160          409.1603                                                                 
  1425     5.4252    517(2)           449.4047          409.1050                                                                    
  1426     5.4288    591(3)           471.7811          409.0500                                                                    
  1427     5.4324    733(5)           521.3976          408.9950                                                                    
  1428     5.4360    950(6)           623.4806          408.9404                                                                    
  1429     5.4396    1279(8)           803.0638          408.8860                                                                   
  1430     5.4432    1540(6)          1059.2139          408.8316                                                                   
  1431     5.4468    1608(2)          1337.2269          408.7775                                                                   
  1432     5.4504    1608(3)          1519.1095          408.7236                                                                   
  1433     5.4540    1516(5)          1487.7107          408.6699                                                                   
  1434     5.4576    1300(7)          1265.9017          408.6164                                                                   
  1435     5.4612    942(8)           984.5088          408.5630                                                                    
  1436     5.4648    642(5)           746.0559          408.5098                                                                    
  1437     5.4684    514(3)           588.8115          408.4571                                                                    
  1438     5.4720    470.4(17)           503.4772          408.4043                                                                 
  1439     5.4756    451.2(12)           463.2177          408.3518                                                                 
  1440     5.4792    442.1(12)           444.9772          408.2995                                                                 
  1441     5.4828    435.1(12)           435.8628          408.2473                                                                 
  1442     5.4864    433.4(12)           430.3667          408.1954                                                                 
  1443     5.4900    431.2(12)           426.5056          408.1437                                                                 
  1444     5.4936    426.6(12)           423.5754          408.0921                                                                 
  1445     5.4972    426.1(12)           421.2700          408.0408                                                                 
  1446     5.5008    423.3(11)           419.4195          407.9896                                                                 
  1447     5.5044    422.8(11)           417.9091          407.9387                                                                 
  1448     5.5080    421.8(11)           416.6591          407.8879                                                                 
  1449     5.5116    421.1(11)           415.6118          407.8373                                                                 
  1450     5.5152    421.3(11)           414.7242          407.7869                                                                 
  1451     5.5188    421.4(11)           413.9646          407.7369                                                                 
  1452     5.5224    420.7(11)           413.3077          407.6869                                                                 
  1453     5.5260    418.8(11)           412.7356          407.6373                                                                 
  1454     5.5296    419.3(11)           412.2327          407.5877                                                                 
  1455     5.5332    419.9(11)           411.7877          407.5383                                                                 
  1456     5.5368    420.1(11)           411.3912          407.4891                                                                 
  1457     5.5404    420.1(11)           411.0356          407.4401                                                                 
  1458     5.5440    419.9(11)           410.7150          407.3914                                                                 
  1459     5.5476    419.9(11)           410.4241          407.3428                                                                 
  1460     5.5512    419.0(11)           410.1590          407.2945                                                                 
  1461     5.5548    416.9(11)           409.9161          407.2464                                                                 
  1462     5.5584    417.1(11)           409.6926          407.1984                                                                 
  1463     5.5620    417.5(11)           409.4860          407.1506                                                                 
  1464     5.5656    417.8(11)           409.2943          407.1031                                                                 
  1465     5.5692    417.7(11)           409.1157          407.0557                                                                 
  1466     5.5728    415.6(11)           408.9489          407.0087                                                                 
  1467     5.5764    417.1(11)           408.7923          406.9617                                                                 
  1468     5.5800    417.8(11)           408.6448          406.9149                                                                 
  1469     5.5836    417.8(11)           408.5059          406.8684                                                                 
  1470     5.5872    417.4(11)           408.3741          406.8220                                                                 
  1471     5.5908    419.9(11)           408.2491          406.7758                                                                 
  1472     5.5944    418.4(11)           408.1303          406.7300                                                                 
  1473     5.5980    416.1(11)           408.0168          406.6842                                                                 
  1474     5.6016    414.4(11)           407.9084          406.6386                                                                 
  1475     5.6052    414.9(11)           407.8046          406.5933                                                                 
  1476     5.6088    415.4(11)           407.7049          406.5482                                                                 
  1477     5.6124    416.6(11)           407.6090          406.5033                                                                 
  1478     5.6160    417.0(11)           407.5166          406.4586                                                                 
  1479     5.6196    417.2(11)           407.4275          406.4141                                                                 
  1480     5.6232    417.5(11)           407.3412          406.3697                                                                 
  1481     5.6268    417.0(11)           407.2579          406.3257                                                                 
  1482     5.6304    416.0(9)           407.1769          406.2816                                                                  
  1483     5.6340    414.4(9)           407.0984          406.2380                                                                  
  1484     5.6376    415.6(9)           407.0222          406.1945                                                                  
  1485     5.6412    413.9(11)           406.9479          406.1513                                                                 
  1486     5.6448    415.0(11)           406.8756          406.1082                                                                 
  1487     5.6484    414.4(11)           406.8050          406.0653                                                                 
  1488     5.6520    414.6(11)           406.7361          406.0226                                                                 
  1489     5.6556    413.7(11)           406.6688          405.9801                                                                 
  1490     5.6592    413.8(11)           406.6029          405.9378                                                                 
  1491     5.6628    415.1(11)           406.5385          405.8957                                                                 
  1492     5.6664    417.6(11)           406.4753          405.8538                                                                 
  1493     5.6700    413.7(11)           406.4135          405.8122                                                                 
  1494     5.6736    412.5(11)           406.3528          405.7708                                                                 
  1495     5.6772    413.5(11)           406.2932          405.7294                                                                 
  1496     5.6808    414.0(11)           406.2347          405.6884                                                                 
  1497     5.6844    415.0(11)           406.1772          405.6476                                                                 
  1498     5.6880    414.2(11)           406.1207          405.6069                                                                 
  1499     5.6916    416.4(11)           406.0649          405.5664                                                                 
  1500     5.6952    414.1(11)           406.0103          405.5262                                                                 
  1501     5.6988    413.2(11)           405.9563          405.4862                                                                 
  1502     5.7024    413.7(11)           405.9032          405.4464                                                                 
  1503     5.7060    415.5(11)           405.8508          405.4067                                                                 
  1504     5.7096    414.3(11)           405.7993          405.3674                                                                 
  1505     5.7132    414.3(11)           405.7484          405.3282                                                                 
  1506     5.7168    415.6(11)           405.6981          405.2891                                                                 
  1507     5.7204    416.0(11)           405.6484          405.2503                                                                 
  1508     5.7240    416.0(11)           405.5996          405.2119                                                                 
  1509     5.7276    415.6(11)           405.5513          405.1735                                                                 
  1510     5.7312    415.4(11)           405.5034          405.1351                                                                 
  1511     5.7348    415.5(11)           405.4564          405.0974                                                                 
  1512     5.7384    417.6(11)           405.4096          405.0594                                                                 
  1513     5.7420    415.9(11)           405.3636          405.0220                                                                 
  1514     5.7456    414.0(11)           405.3179          404.9845                                                                 
  1515     5.7492    414.1(11)           405.2729          404.9474                                                                 
  1516     5.7528    415.0(12)           405.2284          404.9105                                                                 
  1517     5.7564    413.4(11)           405.1842          404.8737                                                                 
  1518     5.7600    411.2(11)           405.1406          404.8372                                                                 
  1519     5.7636    412.2(11)           405.0974          404.8009                                                                 
  1520     5.7672    414.7(11)           405.0546          404.7647                                                                 
  1521     5.7708    413.8(11)           405.0123          404.7288                                                                 
  1522     5.7744    412.8(11)           404.9704          404.6931                                                                 
  1523     5.7780    413.1(11)           404.9288          404.6576                                                                 
  1524     5.7816    413.9(11)           404.8877          404.6223                                                                 
  1525     5.7852    413.0(11)           404.8471          404.5872                                                                 
  1526     5.7888    412.4(11)           404.8068          404.5524                                                                 
  1527     5.7924    412.6(11)           404.7668          404.5176                                                                 
  1528     5.7960    414.1(11)           404.7272          404.4831                                                                 
  1529     5.7996    412.4(11)           404.6880          404.4489                                                                 
  1530     5.8032    412.5(11)           404.6493          404.4149                                                                 
  1531     5.8068    411.0(11)           404.6107          404.3810                                                                 
  1532     5.8104    413.6(11)           404.5726          404.3474                                                                 
  1533     5.8140    411.0(11)           404.5347          404.3138                                                                 
  1534     5.8176    413.6(11)           404.4973          404.2807                                                                 
  1535     5.8212    409.6(11)           404.4602          404.2477                                                                 
  1536     5.8248    413.7(11)           404.4233          404.2148                                                                 
  1537     5.8284    412.8(11)           404.3869          404.1822                                                                 
  1538     5.8320    412.6(10)           404.3507          404.1498                                                                 
  1539     5.8356    409.8(10)           404.3148          404.1176                                                                 
  1540     5.8392    411.2(10)           404.2793          404.0856                                                                 
  1541     5.8428    411.2(10)           404.2440          404.0538                                                                 
  1542     5.8464    412.0(10)           404.2091          404.0222                                                                 
  1543     5.8500    412.8(10)           404.1746          403.9909                                                                 
  1544     5.8536    411.4(10)           404.1398          403.9596                                                                 
  1545     5.8572    412.4(10)           404.1057          403.9286                                                                 
  1546     5.8608    411.8(10)           404.0719          403.8979                                                                 
  1547     5.8644    412.7(10)           404.0385          403.8673                                                                 
  1548     5.8680    412.2(10)           404.0052          403.8369                                                                 
  1549     5.8716    413.8(10)           403.9724          403.8068                                                                 
  1550     5.8752    413.2(10)           403.9397          403.7769                                                                 
  1551     5.8788    417.0(10)           403.9073          403.7471                                                                 
  1552     5.8824    419.9(10)           403.8752          403.7176                                                                 
  1553     5.8860    419.1(10)           403.8434          403.6883                                                                 
  1554     5.8896    415.9(10)           403.8119          403.6592                                                                 
  1555     5.8932    415.6(10)           403.7806          403.6302                                                                 
  1556     5.8968    413.3(10)           403.7496          403.6016                                                                 
  1557     5.9004    414.4(10)           403.7188          403.5730                                                                 
  1558     5.9040    411.2(10)           403.6883          403.5447                                                                 
  1559     5.9076    413.4(10)           403.6581          403.5167                                                                 
  1560     5.9112    410.3(10)           403.6281          403.4888                                                                 
  1561     5.9148    410.2(10)           403.5984          403.4611                                                                 
  1562     5.9184    409.5(10)           403.5690          403.4337                                                                 
  1563     5.9220    411.3(10)           403.5397          403.4063                                                                 
  1564     5.9256    408.6(10)           403.5108          403.3793                                                                 
  1565     5.9292    409.7(10)           403.4821          403.3524                                                                 
  1566     5.9328    410.6(10)           403.4536          403.3258                                                                 
  1567     5.9364    412.0(10)           403.4254          403.2993                                                                 
  1568     5.9400    411.3(10)           403.3974          403.2730                                                                 
  1569     5.9436    410.4(10)           403.3698          403.2471                                                                 
  1570     5.9472    410.4(10)           403.3423          403.2212                                                                 
  1571     5.9508    409.0(10)           403.3150          403.1955                                                                 
  1572     5.9544    409.6(10)           403.2881          403.1701                                                                 
  1573     5.9580    409.3(10)           403.2613          403.1449                                                                 
  1574     5.9616    411.2(10)           403.2348          403.1199                                                                 
  1575     5.9652    408.3(10)           403.2085          403.0951                                                                 
  1576     5.9688    410.1(10)           403.1825          403.0704                                                                 
  1577     5.9724    409.0(10)           403.1566          403.0460                                                                 
  1578     5.9760    411.3(10)           403.1312          403.0219                                                                 
  1579     5.9796    410.4(10)           403.1058          402.9978                                                                 
  1580     5.9832    409.4(10)           403.0807          402.9741                                                                 
  1581     5.9868    407.9(11)           403.0559          402.9505                                                                 
  1582     5.9904    409.8(11)           403.0313          402.9271                                                                 
  1583     5.9940    408.3(11)           403.0069          402.9039                                                                 
  1584     5.9976    409.1(11)           402.9827          402.8809                                                                 
  1585     6.0012    407.3(11)           402.9589          402.8582                                                                 
  1586     6.0048    409.6(11)           402.9352          402.8356                                                                 
  1587     6.0084    408.5(11)           402.9117          402.8133                                                                 
  1588     6.0120    408.6(11)           402.8885          402.7911                                                                 
  1589     6.0156    408.6(11)           402.8654          402.7691                                                                 
  1590     6.0192    409.0(11)           402.8426          402.7473                                                                 
  1591     6.0228    408.3(11)           402.8202          402.7258                                                                 
  1592     6.0264    408.8(11)           402.7979          402.7045                                                                 
  1593     6.0300    409.5(11)           402.7757          402.6833                                                                 
  1594     6.0336    409.7(11)           402.7539          402.6624                                                                 
  1595     6.0372    411.3(11)           402.7323          402.6417                                                                 
  1596     6.0408    408.4(11)           402.7108          402.6210                                                                 
  1597     6.0444    409.9(11)           402.6896          402.6007                                                                 
  1598     6.0480    408.3(11)           402.6686          402.5806                                                                 
  1599     6.0516    409.7(11)           402.6479          402.5607                                                                 
  1600     6.0552    408.1(11)           402.6275          402.5410                                                                 
  1601     6.0588    409.0(11)           402.6071          402.5214                                                                 
  1602     6.0624    406.4(11)           402.5871          402.5021                                                                 
  1603     6.0660    409.4(11)           402.5672          402.4829                                                                 
  1604     6.0696    408.5(11)           402.5476          402.4640                                                                 
  1605     6.0732    408.9(11)           402.5282          402.4453                                                                 
  1606     6.0768    407.1(11)           402.5090          402.4268                                                                 
  1607     6.0804    407.8(11)           402.4901          402.4084                                                                 
  1608     6.0840    406.4(11)           402.4713          402.3903                                                                 
  1609     6.0876    407.0(11)           402.4528          402.3724                                                                 
  1610     6.0912    408.4(11)           402.4346          402.3547                                                                 
  1611     6.0948    408.4(11)           402.4165          402.3372                                                                 
  1612     6.0984    406.7(11)           402.3987          402.3198                                                                 
  1613     6.1020    408.0(11)           402.3811          402.3028                                                                 
  1614     6.1056    407.9(11)           402.3637          402.2858                                                                 
  1615     6.1092    408.3(11)           402.3465          402.2691                                                                 
  1616     6.1128    409.9(11)           402.3295          402.2526                                                                 
  1617     6.1164    409.7(11)           402.3128          402.2363                                                                 
  1618     6.1200    408.3(11)           402.2963          402.2201                                                                 
  1619     6.1236    408.1(11)           402.2800          402.2042                                                                 
  1620     6.1272    408.4(11)           402.2639          402.1885                                                                 
  1621     6.1308    406.6(11)           402.2481          402.1730                                                                 
  1622     6.1344    408.6(11)           402.2325          402.1577                                                                 
  1623     6.1380    408.4(11)           402.2172          402.1426                                                                 
  1624     6.1416    410.2(11)           402.2018          402.1275                                                                 
  1625     6.1452    408.7(11)           402.1870          402.1129                                                                 
  1626     6.1488    406.6(11)           402.1722          402.0983                                                                 
  1627     6.1524    406.5(11)           402.1578          402.0840                                                                 
  1628     6.1560    407.4(11)           402.1435          402.0699                                                                 
  1629     6.1596    406.4(11)           402.1295          402.0559                                                                 
  1630     6.1632    407.2(11)           402.1156          402.0422                                                                 
  1631     6.1668    406.0(11)           402.1021          402.0287                                                                 
  1632     6.1704    406.8(11)           402.0887          402.0153                                                                 
  1633     6.1740    407.5(11)           402.0756          402.0021                                                                 
  1634     6.1776    406.5(9)           402.0628          401.9893                                                                  
  1635     6.1812    406.8(10)           402.0500          401.9764                                                                 
  1636     6.1848    405.5(10)           402.0376          401.9638                                                                 
  1637     6.1884    407.8(10)           402.0255          401.9515                                                                 
  1638     6.1920    407.8(10)           402.0135          401.9393                                                                 
  1639     6.1956    405.8(10)           402.0019          401.9274                                                                 
  1640     6.1992    406.6(10)           401.9904          401.9156                                                                 
  1641     6.2028    407.3(10)           401.9792          401.9041                                                                 
  1642     6.2064    406.9(10)           401.9682          401.8926                                                                 
  1643     6.2100    407.3(10)           401.9576          401.8815                                                                 
  1644     6.2136    405.7(10)           401.9471          401.8704                                                                 
  1645     6.2172    407.6(10)           401.9370          401.8596                                                                 
  1646     6.2208    405.3(10)           401.9270          401.8490                                                                 
  1647     6.2244    407.1(10)           401.9174          401.8386                                                                 
  1648     6.2280    406.4(10)           401.9081          401.8284                                                                 
  1649     6.2316    406.2(10)           401.8990          401.8183                                                                 
  1650     6.2352    407.1(10)           401.8902          401.8085                                                                 
  1651     6.2388    407.2(10)           401.8817          401.7989                                                                 
  1652     6.2424    406.0(10)           401.8736          401.7894                                                                 
  1653     6.2460    409.1(10)           401.8657          401.7802                                                                 
  1654     6.2496    406.2(10)           401.8582          401.7711                                                                 
  1655     6.2532    406.7(10)           401.8511          401.7623                                                                 
  1656     6.2568    405.0(10)           401.8443          401.7536                                                                 
  1657     6.2604    407.4(10)           401.8378          401.7451                                                                 
  1658     6.2640    406.2(10)           401.8318          401.7368                                                                 
  1659     6.2676    407.1(10)           401.8262          401.7288                                                                 
  1660     6.2712    405.5(10)           401.8210          401.7209                                                                 
  1661     6.2748    406.3(10)           401.8162          401.7131                                                                 
  1662     6.2784    404.9(10)           401.8120          401.7056                                                                 
  1663     6.2820    405.3(10)           401.8082          401.6982                                                                 
  1664     6.2856    405.8(10)           401.8051          401.6910                                                                 
  1665     6.2892    405.8(10)           401.8026          401.6841                                                                 
  1666     6.2928    405.8(10)           401.8008          401.6773                                                                 
  1667     6.2964    406.0(10)           401.7998          401.6708                                                                 
  1668     6.3000    406.6(10)           401.7996          401.6644                                                                 
  1669     6.3036    405.0(10)           401.8003          401.6582                                                                 
  1670     6.3072    404.4(10)           401.8021          401.6522                                                                 
  1671     6.3108    405.0(10)           401.8051          401.6465                                                                 
  1672     6.3144    406.1(10)           401.8094          401.6408                                                                 
  1673     6.3180    404.6(10)           401.8153          401.6354                                                                 
  1674     6.3216    406.1(10)           401.8229          401.6301                                                                 
  1675     6.3252    404.6(10)           401.8328          401.6251                                                                 
  1676     6.3288    405.5(10)           401.8451          401.6202                                                                 
  1677     6.3324    403.8(10)           401.8605          401.6155                                                                 
  1678     6.3360    405.6(10)           401.8794          401.6110                                                                 
  1679     6.3396    405.1(10)           401.9028          401.6066                                                                 
  1680     6.3432    407.0(10)           401.9317          401.6025                                                                 
  1681     6.3468    405.9(10)           401.9677          401.5986                                                                 
  1682     6.3504    406.3(10)           402.0125          401.5948                                                                 
  1683     6.3540    406.0(10)           402.0689          401.5912                                                                 
  1684     6.3576    406.0(10)           402.1408          401.5879                                                                 
  1685     6.3612    406.1(10)           402.2350          401.5847                                                                 
  1686     6.3648    406.4(10)           402.3647          401.5818                                                                 
  1687     6.3684    406.2(10)           402.5596          401.5789                                                                 
  1688     6.3720    408.1(10)           402.8889          401.5762                                                                 
  1689     6.3756    409.1(10)           403.4957          401.5738                                                                 
  1690     6.3792    412.3(10)           404.6241          401.5714                                                                 
  1691     6.3828    418.9(10)           406.5862          401.5694                                                                 
  1692     6.3864    427.1(11)           409.6203          401.5675                                                                 
  1693     6.3900    436.4(10)           413.6299          401.5658                                                                 
  1694     6.3936    436.6(10)           417.9031          401.5642                                                                 
  1695     6.3972    436.6(10)           420.8903          401.5628                                                                 
  1696     6.4008    433.7(10)           420.8470          401.5617                                                                 
  1697     6.4044    430.0(10)           417.8020          401.5607                                                                 
  1698     6.4080    420.9(10)           413.5186          401.5599                                                                 
  1699     6.4116    412.8(10)           409.5225          401.5593                                                                 
  1700     6.4152    407.9(10)           406.5139          401.5588                                                                 
  1701     6.4188    407.3(10)           404.5418          401.5586                                                                 
  1702     6.4224    405.2(10)           403.4273          401.5585                                                                 
  1703     6.4260    404.5(10)           402.8270          401.5586                                                                 
  1704     6.4296    404.9(10)           402.4995          401.5589                                                                 
  1705     6.4332    405.7(10)           402.3041          401.5593                                                                 
  1706     6.4368    404.6(10)           402.1730          401.5599                                                                 
  1707     6.4404    405.4(10)           402.0769          401.5608                                                                 
  1708     6.4440    404.9(10)           402.0027          401.5618                                                                 
  1709     6.4476    405.6(10)           401.9438          401.5629                                                                 
  1710     6.4512    404.4(10)           401.8966          401.5642                                                                 
  1711     6.4548    403.8(10)           401.8582          401.5658                                                                 
  1712     6.4584    404.9(10)           401.8267          401.5675                                                                 
  1713     6.4620    405.1(10)           401.8007          401.5695                                                                 
  1714     6.4656    405.4(10)           401.7790          401.5714                                                                 
  1715     6.4692    404.9(10)           401.7610          401.5737                                                                 
  1716     6.4728    405.2(10)           401.7460          401.5761                                                                 
  1717     6.4764    403.7(10)           401.7335          401.5787                                                                 
  1718     6.4800    404.0(10)           401.7229          401.5814                                                                 
  1719     6.4836    404.3(10)           401.7144          401.5845                                                                 
  1720     6.4872    405.8(10)           401.7072          401.5875                                                                 
  1721     6.4908    405.0(10)           401.7015          401.5909                                                                 
  1722     6.4944    404.4(10)           401.6968          401.5942                                                                 
  1723     6.4980    402.7(10)           401.6933          401.5980                                                                 
  1724     6.5016    403.6(10)           401.6907          401.6019                                                                 
  1725     6.5052    404.2(10)           401.6888          401.6058                                                                 
  1726     6.5088    404.2(10)           401.6877          401.6100                                                                 
  1727     6.5124    403.7(10)           401.6871          401.6143                                                                 
  1728     6.5160    403.1(10)           401.6873          401.6188                                                                 
  1729     6.5196    403.0(10)           401.6880          401.6235                                                                 
  1730     6.5232    404.8(10)           401.6891          401.6283                                                                 
  1731     6.5268    403.2(10)           401.6909          401.6334                                                                 
  1732     6.5304    404.2(10)           401.6930          401.6386                                                                 
  1733     6.5340    402.8(10)           401.6956          401.6440                                                                 
  1734     6.5376    403.9(10)           401.6985          401.6495                                                                 
  1735     6.5412    403.2(10)           401.7018          401.6553                                                                 
  1736     6.5448    403.5(10)           401.7053          401.6611                                                                 
  1737     6.5484    402.4(10)           401.7093          401.6671                                                                 
  1738     6.5520    402.1(10)           401.7136          401.6734                                                                 
  1739     6.5556    402.9(10)           401.7181          401.6798                                                                 
  1740     6.5592    402.8(10)           401.7231          401.6864                                                                 
  1741     6.5628    403.1(10)           401.7283          401.6932                                                                 
  1742     6.5664    402.7(10)           401.7337          401.7001                                                                 
  1743     6.5700    403.8(10)           401.7393          401.7071                                                                 
  1744     6.5736    402.0(10)           401.7453          401.7144                                                                 
  1745     6.5772    403.7(10)           401.7513          401.7217                                                                 
  1746     6.5808    402.7(10)           401.7578          401.7293                                                                 
  1747     6.5844    402.2(10)           401.7645          401.7371                                                                 
  1748     6.5880    402.3(10)           401.7714          401.7450                                                                 
  1749     6.5916    404.0(10)           401.7785          401.7531                                                                 
  1750     6.5952    402.8(10)           401.7857          401.7612                                                                 
  1751     6.5988    403.4(10)           401.7933          401.7697                                                                 
  1752     6.6024    401.8(10)           401.8011          401.7783                                                                 
  1753     6.6060    403.8(10)           401.8090          401.7870                                                                 
  1754     6.6096    402.8(10)           401.8172          401.7959                                                                 
  1755     6.6132    403.8(10)           401.8255          401.8049                                                                 
  1756     6.6168    403.7(10)           401.8341          401.8142                                                                 
  1757     6.6204    403.3(10)           401.8429          401.8236                                                                 
  1758     6.6240    402.1(10)           401.8517          401.8331                                                                 
  1759     6.6276    403.8(10)           401.8609          401.8428                                                                 
  1760     6.6312    402.8(10)           401.8702          401.8527                                                                 
  1761     6.6348    402.5(10)           401.8798          401.8628                                                                 
  1762     6.6384    403.3(10)           401.8895          401.8730                                                                 
  1763     6.6420    403.0(10)           401.8994          401.8834                                                                 
  1764     6.6456    401.6(10)           401.9095          401.8940                                                                 
  1765     6.6492    400.5(10)           401.9197          401.9046                                                                 
  1766     6.6528    401.8(10)           401.9301          401.9154                                                                 
  1767     6.6564    401.5(10)           401.9407          401.9265                                                                 
  1768     6.6600    400.8(10)           401.9514          401.9376                                                                 
  1769     6.6636    401.2(10)           401.9625          401.9490                                                                 
  1770     6.6672    402.7(10)           401.9735          401.9604                                                                 
  1771     6.6708    401.3(10)           401.9849          401.9721                                                                 
  1772     6.6744    401.8(10)           401.9964          401.9839                                                                 
  1773     6.6780    401.5(10)           402.0080          401.9958                                                                 
  1774     6.6816    401.2(10)           402.0197          402.0079                                                                 
  1775     6.6852    399.5(10)           402.0318          402.0202                                                                 
  1776     6.6888    402.6(10)           402.0439          402.0327                                                                 
  1777     6.6924    401.7(10)           402.0562          402.0452                                                                 
  1778     6.6960    401.1(10)           402.0687          402.0580                                                                 
  1779     6.6996    401.3(10)           402.0814          402.0709                                                                 
  1780     6.7032    400.9(10)           402.0941          402.0840                                                                 
  1781     6.7068    400.7(10)           402.1071          402.0971                                                                 
  1782     6.7104    401.5(10)           402.1201          402.1104                                                                 
  1783     6.7140    401.5(10)           402.1336          402.1241                                                                 
  1784     6.7176    400.5(10)           402.1469          402.1376                                                                 
  1785     6.7212    399.8(10)           402.1606          402.1515                                                                 
  1786     6.7248    400.3(10)           402.1744          402.1655                                                                 
  1787     6.7284    400.9(10)           402.1883          402.1796                                                                 
  1788     6.7320    401.1(10)           402.2024          402.1938                                                                 
  1789     6.7356    401.5(10)           402.2167          402.2084                                                                 
  1790     6.7392    400.5(10)           402.2310          402.2228                                                                 
  1791     6.7428    401.8(10)           402.2456          402.2376                                                                 
  1792     6.7464    401.5(10)           402.2603          402.2525                                                                 
  1793     6.7500    402.5(10)           402.2752          402.2675                                                                 
  1794     6.7536    402.4(10)           402.2903          402.2828                                                                 
  1795     6.7572    400.1(10)           402.3054          402.2980                                                                 
  1796     6.7608    398.9(10)           402.3208          402.3136                                                                 
  1797     6.7644    401.2(10)           402.3362          402.3291                                                                 
  1798     6.7680    399.3(10)           402.3520          402.3450                                                                 
  1799     6.7716    401.4(10)           402.3677          402.3609                                                                 
  1800     6.7752    400.7(10)           402.3837          402.3770                                                                 
  1801     6.7788    401.1(10)           402.3998          402.3932                                                                 
  1802     6.7824    399.4(10)           402.4160          402.4095                                                                 
  1803     6.7860    401.4(10)           402.4324          402.4261                                                                 
  1804     6.7896    399.4(10)           402.4490          402.4428                                                                 
  1805     6.7932    399.5(10)           402.4657          402.4596                                                                 
  1806     6.7968    398.9(10)           402.4825          402.4765                                                                 
  1807     6.8004    400.0(10)           402.4996          402.4937                                                                 
  1808     6.8040    400.9(10)           402.5166          402.5108                                                                 
  1809     6.8076    399.4(10)           402.5339          402.5282                                                                 
  1810     6.8112    399.7(10)           402.5513          402.5458                                                                 
  1811     6.8148    399.8(10)           402.5689          402.5635                                                                 
  1812     6.8184    400.5(10)           402.5867          402.5813                                                                 
  1813     6.8220    400.1(10)           402.6045          402.5992                                                                 
  1814     6.8256    401.6(10)           402.6225          402.6173                                                                 
  1815     6.8292    399.1(10)           402.6407          402.6356                                                                 
  1816     6.8328    400.7(10)           402.6590          402.6539                                                                 
  1817     6.8364    399.6(10)           402.6774          402.6725                                                                 
  1818     6.8400    400.9(10)           402.6960          402.6911                                                                 
  1819     6.8436    400.3(10)           402.7148          402.7100                                                                 
  1820     6.8472    400.4(10)           402.7336          402.7289                                                                 
  1821     6.8508    399.3(10)           402.7526          402.7480                                                                 
  1822     6.8544    400.3(10)           402.7718          402.7672                                                                 
  1823     6.8580    400.9(10)           402.7910          402.7866                                                                 
  1824     6.8616    401.6(10)           402.8105          402.8061                                                                 
  1825     6.8652    399.4(10)           402.8301          402.8257                                                                 
  1826     6.8688    399.9(10)           402.8498          402.8455                                                                 
  1827     6.8724    399.7(10)           402.8696          402.8654                                                                 
  1828     6.8760    401.3(10)           402.8896          402.8854                                                                 
  1829     6.8796    399.9(10)           402.9097          402.9056                                                                 
  1830     6.8832    400.3(10)           402.9299          402.9259                                                                 
  1831     6.8868    399.3(10)           402.9503          402.9463                                                                 
  1832     6.8904    399.9(10)           402.9734          402.9669                                                                 
  1833     6.8940    399.2(10)           402.9941          402.9877                                                                 
  1834     6.8976    399.4(10)           403.0150          403.0086                                                                 
  1835     6.9012    400.5(10)           403.0359          403.0295                                                                 
  1836     6.9048    399.8(10)           403.0569          403.0506                                                                 
  1837     6.9084    399.5(10)           403.0781          403.0718                                                                 
  1838     6.9120    398.6(10)           403.0995          403.0932                                                                 
  1839     6.9156    401.2(10)           403.1210          403.1147                                                                 
  1840     6.9192    399.9(10)           403.1425          403.1364                                                                 
  1841     6.9228    401.2(10)           403.1644          403.1582                                                                 
  1842     6.9264    399.8(10)           403.1862          403.1801                                                                 
  1843     6.9300    401.1(10)           403.2082          403.2021                                                                 
  1844     6.9336    398.5(10)           403.2305          403.2244                                                                 
  1845     6.9372    400.4(10)           403.2527          403.2466                                                                 
  1846     6.9408    398.9(10)           403.2750          403.2690                                                                 
  1847     6.9444    400.5(10)           403.2975          403.2915                                                                 
  1848     6.9480    398.3(10)           403.3202          403.3142                                                                 
  1849     6.9516    397.7(10)           403.3431          403.3371                                                                 
  1850     6.9552    397.7(10)           403.3659          403.3599                                                                 
  1851     6.9588    400.6(10)           403.3890          403.3831                                                                 
  1852     6.9624    399.0(10)           403.4121          403.4062                                                                 
  1853     6.9660    399.3(10)           403.4355          403.4296                                                                 
  1854     6.9696    398.4(10)           403.4589          403.4530                                                                 
  1855     6.9732    399.7(10)           403.4824          403.4766                                                                 
  1856     6.9768    397.7(10)           403.5061          403.5002                                                                 
  1857     6.9804    398.5(10)           403.5298          403.5240                                                                 
  1858     6.9840    399.1(10)           403.5538          403.5480                                                                 
  1859     6.9876    399.6(10)           403.5778          403.5720                                                                 
  1860     6.9912    400.9(10)           403.6020          403.5962                                                                 
  1861     6.9948    399.5(10)           403.6264          403.6206                                                                 
  1862     6.9984    400.8(10)           403.6508          403.6450                                                                 
  1863     7.0020    399.1(10)           403.6753          403.6695                                                                 
  1864     7.0056    398.5(10)           403.6999          403.6942                                                                 
  1865     7.0092    398.5(10)           403.7246          403.7189                                                                 
  1866     7.0128    400.6(10)           403.7495          403.7438                                                                 
  1867     7.0164    399.4(10)           403.7745          403.7688                                                                 
  1868     7.0200    399.4(10)           403.7997          403.7940                                                                 
  1869     7.0236    399.0(10)           403.8250          403.8192                                                                 
  1870     7.0272    399.5(10)           403.8503          403.8445                                                                 
  1871     7.0308    399.5(10)           403.8758          403.8701                                                                 
  1872     7.0344    401.1(10)           403.9014          403.8957                                                                 
  1873     7.0380    401.4(10)           403.9272          403.9215                                                                 
  1874     7.0416    400.6(10)           403.9530          403.9473                                                                 
  1875     7.0452    397.9(10)           403.9791          403.9733                                                                 
  1876     7.0488    398.6(10)           404.0051          403.9993                                                                 
  1877     7.0524    397.3(10)           404.0312          404.0255                                                                 
  1878     7.0560    399.2(10)           404.0576          404.0519                                                                 
  1879     7.0596    399.2(10)           404.0840          404.0783                                                                 
  1880     7.0632    399.3(10)           404.1106          404.1049                                                                 
  1881     7.0668    397.3(10)           404.1372          404.1315                                                                 
  1882     7.0704    398.0(10)           404.1641          404.1583                                                                 
  1883     7.0740    399.3(10)           404.1909          404.1852                                                                 
  1884     7.0776    397.1(10)           404.2178          404.2121                                                                 
  1885     7.0812    398.7(10)           404.2449          404.2391                                                                 
  1886     7.0848    400.0(10)           404.2722          404.2664                                                                 
  1887     7.0884    398.4(10)           404.2995          404.2937                                                                 
  1888     7.0920    398.9(10)           404.3268          404.3210                                                                 
  1889     7.0956    398.5(10)           404.3545          404.3486                                                                 
  1890     7.0992    397.2(10)           404.3821          404.3763                                                                 
  1891     7.1028    399.2(10)           404.4099          404.4041                                                                 
  1892     7.1064    398.4(10)           404.4378          404.4319                                                                 
  1893     7.1100    399.0(10)           404.4658          404.4599                                                                 
  1894     7.1136    397.9(10)           404.4938          404.4879                                                                 
  1895     7.1172    398.9(10)           404.5221          404.5162                                                                 
  1896     7.1208    397.6(10)           404.5503          404.5444                                                                 
  1897     7.1244    398.4(10)           404.5788          404.5729                                                                 
  1898     7.1280    397.6(10)           404.6072          404.6013                                                                 
  1899     7.1316    398.9(10)           404.6358          404.6299                                                                 
  1900     7.1352    399.0(10)           404.6646          404.6586                                                                 
  1901     7.1388    399.6(10)           404.6934          404.6874                                                                 
  1902     7.1424    398.0(10)           404.7224          404.7164                                                                 
  1903     7.1460    399.1(10)           404.7514          404.7454                                                                 
  1904     7.1496    398.5(10)           404.7806          404.7745                                                                 
  1905     7.1532    396.9(10)           404.8098          404.8038                                                                 
  1906     7.1568    398.8(10)           404.8391          404.8330                                                                 
  1907     7.1604    397.8(10)           404.8686          404.8625                                                                 
  1908     7.1640    398.5(10)           404.8982          404.8921                                                                 
  1909     7.1676    399.0(10)           404.9278          404.9217                                                                 
  1910     7.1712    398.4(10)           404.9576          404.9514                                                                 
  1911     7.1748    397.9(10)           404.9875          404.9813                                                                 
  1912     7.1784    398.8(10)           405.0174          405.0112                                                                 
  1913     7.1820    397.6(10)           405.0562          405.0412                                                                 
  1914     7.1856    398.9(10)           405.0864          405.0712                                                                 
  1915     7.1892    396.3(10)           405.1168          405.1015                                                                 
  1916     7.1928    397.7(10)           405.1473          405.1319                                                                 
  1917     7.1964    397.5(10)           405.1777          405.1622                                                                 
  1918     7.2000    397.5(10)           405.2083          405.1928                                                                 
  1919     7.2036    396.3(10)           405.2390          405.2234                                                                 
  1920     7.2072    398.2(10)           405.2698          405.2541                                                                 
  1921     7.2108    397.6(10)           405.3008          405.2849                                                                 
  1922     7.2144    398.5(10)           405.3317          405.3158                                                                 
  1923     7.2180    397.6(10)           405.3628          405.3467                                                                 
  1924     7.2216    397.6(10)           405.3940          405.3778                                                                 
  1925     7.2252    398.3(10)           405.4253          405.4090                                                                 
  1926     7.2288    397.9(10)           405.4566          405.4402                                                                 
  1927     7.2324    397.3(10)           405.4881          405.4716                                                                 
  1928     7.2360    396.2(10)           405.5197          405.5031                                                                 
  1929     7.2396    398.1(10)           405.5514          405.5347                                                                 
  1930     7.2432    395.8(10)           405.5830          405.5662                                                                 
  1931     7.2468    398.6(10)           405.6149          405.5980                                                                 
  1932     7.2504    396.8(10)           405.6468          405.6297                                                                 
  1933     7.2540    399.1(10)           405.6789          405.6617                                                                 
  1934     7.2576    396.7(10)           405.7109          405.6936                                                                 
  1935     7.2612    397.1(10)           405.7432          405.7258                                                                 
  1936     7.2648    395.9(10)           405.7755          405.7579                                                                 
  1937     7.2684    397.6(10)           405.8078          405.7901                                                                 
  1938     7.2720    396.4(10)           405.8403          405.8225                                                                 
  1939     7.2756    398.5(10)           405.8728          405.8549                                                                 
  1940     7.2792    396.5(10)           405.9056          405.8875                                                                 
  1941     7.2828    398.7(10)           405.9382          405.9200                                                                 
  1942     7.2864    396.4(10)           405.9711          405.9527                                                                 
  1943     7.2900    396.7(10)           406.0040          405.9855                                                                 
  1944     7.2936    396.8(10)           406.0369          406.0183                                                                 
  1945     7.2972    398.8(10)           406.0700          406.0512                                                                 
  1946     7.3008    397.9(10)           406.1032          406.0842                                                                 
  1947     7.3044    395.7(10)           406.1364          406.1173                                                                 
  1948     7.3080    396.1(10)           406.1696          406.1504                                                                 
  1949     7.3116    398.2(10)           406.2032          406.1838                                                                 
  1950     7.3152    395.9(10)           406.2367          406.2172                                                                 
  1951     7.3188    397.8(10)           406.2702          406.2504                                                                 
  1952     7.3224    397.5(10)           406.3039          406.2840                                                                 
  1953     7.3260    396.9(10)           406.3376          406.3175                                                                 
  1954     7.3296    397.2(10)           406.3714          406.3512                                                                 
  1955     7.3332    398.0(10)           406.4053          406.3849                                                                 
  1956     7.3368    398.8(10)           406.4393          406.4187                                                                 
  1957     7.3404    397.5(10)           406.4734          406.4526                                                                 
  1958     7.3440    396.9(10)           406.5075          406.4866                                                                 
  1959     7.3476    395.8(10)           406.5418          406.5207                                                                 
  1960     7.3512    397.5(10)           406.5761          406.5548                                                                 
  1961     7.3548    397.3(10)           406.6104          406.5889                                                                 
  1962     7.3584    398.3(10)           406.6450          406.6233                                                                 
  1963     7.3620    397.8(10)           406.6794          406.6576                                                                 
  1964     7.3656    398.4(10)           406.7141          406.6920                                                                 
  1965     7.3692    398.3(10)           406.7487          406.7265                                                                 
  1966     7.3728    397.9(10)           406.7835          406.7610                                                                 
  1967     7.3764    396.9(10)           406.8185          406.7958                                                                 
  1968     7.3800    396.3(10)           406.8533          406.8304                                                                 
  1969     7.3836    397.3(10)           406.8883          406.8652                                                                 
  1970     7.3872    398.8(10)           406.9233          406.9000                                                                 
  1971     7.3908    397.2(10)           406.9585          406.9350                                                                 
  1972     7.3944    396.3(10)           406.9937          406.9700                                                                 
  1973     7.3980    397.1(10)           407.0290          407.0050                                                                 
  1974     7.4016    396.4(10)           407.0643          407.0401                                                                 
  1975     7.4052    395.4(10)           407.0999          407.0754                                                                 
  1976     7.4088    396.4(10)           407.1353          407.1106                                                                 
  1977     7.4124    396.6(10)           407.1709          407.1459                                                                 
  1978     7.4160    396.6(10)           407.2065          407.1813                                                                 
  1979     7.4196    395.4(10)           407.2422          407.2168                                                                 
  1980     7.4232    397.2(10)           407.2780          407.2523                                                                 
  1981     7.4268    398.1(10)           407.3139          407.2880                                                                 
  1982     7.4304    397.5(10)           407.3498          407.3236                                                                 
  1983     7.4340    397.4(10)           407.3859          407.3594                                                                 
  1984     7.4376    396.6(10)           407.4218          407.3951                                                                 
  1985     7.4412    397.5(10)           407.4580          407.4310                                                                 
  1986     7.4448    397.3(10)           407.4942          407.4669                                                                 
  1987     7.4484    396.8(10)           407.5305          407.5029                                                                 
  1988     7.4520    396.9(10)           407.5668          407.5390                                                                 
  1989     7.4556    398.0(10)           407.6033          407.5751                                                                 
  1990     7.4592    397.5(10)           407.6398          407.6113                                                                 
  1991     7.4628    398.7(10)           407.6763          407.6476                                                                 
  1992     7.4664    397.2(10)           407.7129          407.6838                                                                 
  1993     7.4700    397.8(10)           407.7495          407.7201                                                                 
  1994     7.4736    397.4(10)           407.7863          407.7565                                                                 
  1995     7.4772    396.9(10)           407.8231          407.7930                                                                 
  1996     7.4808    398.4(10)           407.8600          407.8296                                                                 
  1997     7.4844    398.4(10)           407.8961          407.8661                                                                 
  1998     7.4880    396.1(10)           407.9332          407.9029                                                                 
  1999     7.4916    396.9(10)           407.9702          407.9395                                                                 
  2000     7.4952    395.6(10)           408.0073          407.9763                                                                 
  2001     7.4988    395.5(10)           408.0445          408.0131                                                                 
  2002     7.5024    398.4(10)           408.0817          408.0499                                                                 
  2003     7.5060    397.9(10)           408.1190          408.0869                                                                 
  2004     7.5096    397.4(10)           408.1564          408.1238                                                                 
  2005     7.5132    396.3(10)           408.1939          408.1609                                                                 
  2006     7.5168    396.5(10)           408.2314          408.1980                                                                 
  2007     7.5204    395.9(10)           408.2690          408.2352                                                                 
  2008     7.5240    398.0(10)           408.3066          408.2724                                                                 
  2009     7.5276    397.3(10)           408.3442          408.3095                                                                 
  2010     7.5312    398.1(10)           408.3819          408.3468                                                                 
  2011     7.5348    397.0(10)           408.4198          408.3842                                                                 
  2012     7.5384    396.7(10)           408.4576          408.4215                                                                 
  2013     7.5420    396.4(10)           408.4955          408.4590                                                                 
  2014     7.5456    397.8(10)           408.5424          408.4966                                                                 
  2015     7.5492    395.8(10)           408.5805          408.5341                                                                 
  2016     7.5528    395.6(10)           408.6187          408.5718                                                                 
  2017     7.5564    394.7(10)           408.6568          408.6094                                                                 
  2018     7.5600    395.7(10)           408.6951          408.6471                                                                 
  2019     7.5636    397.5(10)           408.7333          408.6847                                                                 
  2020     7.5672    396.0(10)           408.7718          408.7227                                                                 
  2021     7.5708    396.3(10)           408.8102          408.7604                                                                 
  2022     7.5744    395.8(10)           408.8486          408.7983                                                                 
  2023     7.5780    396.5(10)           408.8872          408.8362                                                                 
  2024     7.5816    397.1(10)           408.9258          408.8742                                                                 
  2025     7.5852    397.1(10)           408.9645          408.9122                                                                 
  2026     7.5888    397.0(10)           409.0031          408.9502                                                                 
  2027     7.5924    397.5(10)           409.0420          408.9884                                                                 
  2028     7.5960    397.4(10)           409.0808          409.0265                                                                 
  2029     7.5996    398.1(10)           409.1197          409.0647                                                                 
  2030     7.6032    395.7(10)           409.1587          409.1030                                                                 
  2031     7.6068    397.8(10)           409.1975          409.1411                                                                 
  2032     7.6104    397.8(10)           409.2368          409.1796                                                                 
  2033     7.6140    395.6(10)           409.2758          409.2178                                                                 
  2034     7.6176    396.3(10)           409.3150          409.2562                                                                 
  2035     7.6212    398.3(10)           409.3543          409.2947                                                                 
  2036     7.6248    397.9(10)           409.3936          409.3332                                                                 
  2037     7.6284    399.2(10)           409.4328          409.3715                                                                 
  2038     7.6320    396.8(10)           409.4724          409.4103                                                                 
  2039     7.6356    397.4(10)           409.5118          409.4487                                                                 
  2040     7.6392    397.8(10)           409.5525          409.4874                                                                 
  2041     7.6428    398.8(10)           409.5919          409.5259                                                                 
  2042     7.6464    398.2(10)           409.6317          409.5648                                                                 
  2043     7.6500    397.4(10)           409.6714          409.6035                                                                 
  2044     7.6536    396.5(10)           409.7112          409.6422                                                                 
  2045     7.6572    397.1(10)           409.7510          409.6810                                                                 
  2046     7.6608    397.4(10)           409.7908          409.7198                                                                 
  2047     7.6644    397.7(10)           409.8309          409.7587                                                                 
  2048     7.6680    398.0(10)           409.8709          409.7976                                                                 
  2049     7.6716    396.8(10)           409.9109          409.8364                                                                 
  2050     7.6752    398.3(10)           409.9511          409.8754                                                                 
  2051     7.6788    396.9(10)           409.9913          409.9145                                                                 
  2052     7.6824    397.9(10)           410.0316          409.9535                                                                 
  2053     7.6860    397.4(10)           410.0720          409.9926                                                                 
  2054     7.6896    395.6(10)           410.1128          410.0317                                                                 
  2055     7.6932    395.2(10)           410.1532          410.0707                                                                 
  2056     7.6968    397.1(10)           410.1938          410.1099                                                                 
  2057     7.7004    397.7(10)           410.2343          410.1490                                                                 
  2058     7.7040    397.1(10)           410.2750          410.1882                                                                 
  2059     7.7076    396.7(10)           410.3158          410.2274                                                                 
  2060     7.7112    397.6(10)           410.3567          410.2668                                                                 
  2061     7.7148    396.9(10)           410.3976          410.3061                                                                 
  2062     7.7184    398.0(10)           410.4386          410.3454                                                                 
  2063     7.7220    397.3(10)           410.4796          410.3847                                                                 
  2064     7.7256    398.1(10)           410.5207          410.4240                                                                 
  2065     7.7292    398.5(10)           410.5619          410.4633                                                                 
  2066     7.7328    399.2(10)           410.6031          410.5027                                                                 
  2067     7.7364    398.0(10)           410.6454          410.5422                                                                 
  2068     7.7400    399.1(10)           410.6869          410.5816                                                                 
  2069     7.7436    397.9(10)           410.7285          410.6211                                                                 
  2070     7.7472    396.2(10)           410.7702          410.6606                                                                 
  2071     7.7508    398.9(10)           410.8120          410.7001                                                                 
  2072     7.7544    400.6(10)           410.8539          410.7397                                                                 
  2073     7.7580    399.5(10)           410.8959          410.7792                                                                 
  2074     7.7616    398.6(10)           410.9379          410.8187                                                                 
  2075     7.7652    399.0(10)           410.9803          410.8584                                                                 
  2076     7.7688    397.9(10)           411.0227          410.8981                                                                 
  2077     7.7724    399.1(10)           411.0651          410.9377                                                                 
  2078     7.7760    397.6(10)           411.1078          410.9774                                                                 
  2079     7.7796    399.3(10)           411.1505          411.0170                                                                 
  2080     7.7832    396.8(10)           411.1933          411.0566                                                                 
  2081     7.7868    398.5(10)           411.2365          411.0964                                                                 
  2082     7.7904    398.0(10)           411.2796          411.1361                                                                 
  2083     7.7940    398.3(10)           411.3231          411.1759                                                                 
  2084     7.7976    396.8(10)           411.3666          411.2156                                                                 
  2085     7.8012    397.4(10)           411.4104          411.2554                                                                 
  2086     7.8048    395.6(10)           411.4542          411.2951                                                                 
  2087     7.8084    396.4(10)           411.4984          411.3349                                                                 
  2088     7.8120    396.7(10)           411.5430          411.3749                                                                 
  2089     7.8156    396.0(10)           411.5875          411.4146                                                                 
  2090     7.8192    396.6(10)           411.6323          411.4543                                                                 
  2091     7.8228    396.9(10)           411.6775          411.4943                                                                 
  2092     7.8264    397.5(10)           411.7231          411.5342                                                                 
  2093     7.8300    395.3(10)           411.7687          411.5739                                                                 
  2094     7.8336    397.1(10)           411.8149          411.6139                                                                 
  2095     7.8372    397.6(10)           411.8614          411.6537                                                                 
  2096     7.8408    398.3(10)           411.9184          411.6936                                                                 
  2097     7.8444    397.2(10)           411.9658          411.7335                                                                 
  2098     7.8480    398.0(10)           412.0137          411.7735                                                                 
  2099     7.8516    397.5(10)           412.0620          411.8134                                                                 
  2100     7.8552    397.9(10)           412.1109          411.8533                                                                 
  2101     7.8588    396.9(10)           412.1603          411.8931                                                                 
  2102     7.8624    398.9(10)           412.2105          411.9332                                                                 
  2103     7.8660    397.7(10)           412.2615          411.9731                                                                 
  2104     7.8696    397.8(10)           412.3132          412.0132                                                                 
  2105     7.8732    397.8(10)           412.3656          412.0529                                                                 
  2106     7.8768    398.1(10)           412.4206          412.0931                                                                 
  2107     7.8804    397.0(10)           412.4752          412.1330                                                                 
  2108     7.8840    397.6(10)           412.5311          412.1730                                                                 
  2109     7.8876    396.7(10)           412.5883          412.2129                                                                 
  2110     7.8912    396.8(10)           412.6472          412.2529                                                                 
  2111     7.8948    397.2(10)           412.7078          412.2930                                                                 
  2112     7.8984    396.5(10)           412.7701          412.3328                                                                 
  2113     7.9020    396.7(10)           412.8350          412.3729                                                                 
  2114     7.9056    397.1(10)           412.9023          412.4128                                                                 
  2115     7.9092    398.0(10)           412.9727          412.4529                                                                 
  2116     7.9128    398.1(10)           413.0464          412.4929                                                                 
  2117     7.9164    398.1(10)           413.1241          412.5328                                                                 
  2118     7.9200    398.8(10)           413.2065          412.5728                                                                 
  2119     7.9236    398.3(10)           413.2945          412.6127                                                                 
  2120     7.9272    397.8(10)           413.3891          412.6528                                                                 
  2121     7.9308    398.4(10)           413.4915          412.6927                                                                 
  2122     7.9344    397.2(10)           413.6035          412.7327                                                                 
  2123     7.9380    399.2(10)           413.7271          412.7727                                                                 
  2124     7.9416    398.7(10)           413.8650          412.8126                                                                 
  2125     7.9452    398.7(10)           414.0209          412.8526                                                                 
  2126     7.9488    398.0(10)           414.1993          412.8925                                                                 
  2127     7.9524    397.6(10)           414.4069          412.9326                                                                 
  2128     7.9560    397.7(10)           414.6523          412.9725                                                                 
  2129     7.9596    398.5(10)           414.9490          413.0125                                                                 
  2130     7.9632    398.6(10)           415.3198          413.0523                                                                 
  2131     7.9668    400.1(10)           415.8094          413.0922                                                                 
  2132     7.9704    400.4(10)           416.5187          413.1321                                                                 
  2133     7.9740    402.2(10)           417.6664          413.1721                                                                 
  2134     7.9776    405.5(10)           419.6798          413.2120                                                                 
  2135     7.9812    411.2(10)           423.2486          413.2518                                                                 
  2136     7.9848    419.4(10)           429.2094          413.2917                                                                 
  2137     7.9884    431.0(11)           438.1562          413.3316                                                                 
  2138     7.9920    440.2(11)           449.7654          413.3715                                                                 
  2139     7.9956    442.9(10)           462.0582          413.4113                                                                 
  2140     7.9992    442.6(10)           470.7245          413.4511                                                                 
  2141     8.0028    439.4(10)           470.8734          413.4910                                                                 
  2142     8.0064    436.1(10)           462.4321          413.5308                                                                 
  2143     8.0100    425.4(10)           450.2631          413.5705                                                                 
  2144     8.0136    413.3(10)           438.7173          413.6104                                                                 
  2145     8.0172    405.6(10)           429.8175          413.6501                                                                 
  2146     8.0208    403.5(10)           423.9012          413.6899                                                                 
  2147     8.0244    399.8(10)           420.3976          413.7296                                                                 
  2148     8.0280    401.9(10)           418.4653          413.7692                                                                 
  2149     8.0316    401.6(10)           417.4102          413.8090                                                                 
  2150     8.0352    401.6(10)           416.8010          413.8488                                                                 
  2151     8.0388    400.9(10)           416.4152          413.8884                                                                 
  2152     8.0424    402.4(10)           416.1512          413.9280                                                                 
  2153     8.0460    400.9(10)           415.9632          413.9677                                                                 
  2154     8.0496    401.3(10)           415.8286          414.0072                                                                 
  2155     8.0532    400.7(10)           415.7343          414.0469                                                                 
  2156     8.0568    401.8(10)           415.6712          414.0865                                                                 
  2157     8.0604    402.5(10)           415.6333          414.1260                                                                 
  2158     8.0640    403.0(10)           415.6164          414.1655                                                                 
  2159     8.0676    402.7(10)           415.6173          414.2051                                                                 
  2160     8.0712    403.3(10)           415.6337          414.2448                                                                 
  2161     8.0748    403.3(10)           415.6638          414.2841                                                                 
  2162     8.0784    404.0(10)           415.7067          414.3235                                                                 
  2163     8.0820    404.4(10)           415.7622          414.3631                                                                 
  2164     8.0856    406.3(10)           415.8296          414.4024                                                                 
  2165     8.0892    410.0(10)           415.9094          414.4417                                                                 
  2166     8.0928    409.4(10)           416.0025          414.4813                                                                 
  2167     8.0964    410.4(10)           416.1092          414.5206                                                                 
  2168     8.1000    410.7(10)           416.2313          414.5598                                                                 
  2169     8.1036    409.6(10)           416.3707          414.5991                                                                 
  2170     8.1072    406.1(10)           416.5299          414.6383                                                                 
  2171     8.1108    406.9(10)           416.7125          414.6777                                                                 
  2172     8.1144    405.7(10)           416.9220          414.7168                                                                 
  2173     8.1180    406.0(10)           417.1648          414.7560                                                                 
  2174     8.1216    405.0(10)           417.4479          414.7952                                                                 
  2175     8.1252    406.9(10)           417.7811          414.8343                                                                 
  2176     8.1288    405.8(10)           418.1770          414.8734                                                                 
  2177     8.1324    407.1(10)           418.6534          414.9125                                                                 
  2178     8.1360    407.1(10)           419.2349          414.9515                                                                 
  2179     8.1396    408.9(10)           419.9556          414.9905                                                                 
  2180     8.1432    410.3(10)           420.8695          415.0295                                                                 
  2181     8.1468    412.3(10)           422.0839          415.0685                                                                 
  2182     8.1504    413.6(10)           423.8124          415.1073                                                                 
  2183     8.1540    418.8(11)           426.6707          415.1462                                                                 
  2184     8.1576    431.5(11)           432.1961          415.1851                                                                 
  2185     8.1612    454.6(18)           443.6536          415.2239                                                                 
  2186     8.1648    502(2)           466.2909          415.2627                                                                    
  2187     8.1684    581(3)           505.6163          415.3015                                                                    
  2188     8.1720    662(2)           562.7416          415.3402                                                                    
  2189     8.1756    692.7(14)           628.3909          415.3790                                                                 
  2190     8.1792    699.3(13)           679.2318          415.4174                                                                 
  2191     8.1828    691.7(13)           685.7395          415.4562                                                                 
  2192     8.1864    660(2)           643.2077          415.4948                                                                    
  2193     8.1900    585(3)           578.5552          415.5333                                                                    
  2194     8.1936    488(3)           518.1328          415.5717                                                                    
  2195     8.1972    435.5(16)           474.3778          415.6103                                                                 
  2196     8.2008    418.1(10)           448.2187          415.6488                                                                 
  2197     8.2044    410.3(10)           434.6902          415.6871                                                                 
  2198     8.2080    407.4(10)           428.1869          415.7254                                                                 
  2199     8.2116    404.9(10)           424.9472          415.7638                                                                 
  2200     8.2152    405.5(10)           423.0947          415.8019                                                                 
  2201     8.2188    402.6(10)           421.8621          415.8403                                                                 
  2202     8.2224    401.4(10)           420.9574          415.8785                                                                 
  2203     8.2260    401.3(10)           420.2634          415.9166                                                                 
  2204     8.2296    401.8(10)           419.7194          415.9548                                                                 
  2205     8.2332    402.4(10)           419.2865          415.9927                                                                 
  2206     8.2368    402.9(10)           418.9385          416.0309                                                                 
  2207     8.2404    400.5(10)           418.6560          416.0688                                                                 
  2208     8.2440    400.8(10)           418.4255          416.1067                                                                 
  2209     8.2476    399.7(10)           418.2362          416.1447                                                                 
  2210     8.2512    400.6(10)           418.0802          416.1826                                                                 
  2211     8.2548    400.8(10)           417.9511          416.2204                                                                 
  2212     8.2584    399.5(10)           417.8444          416.2582                                                                 
  2213     8.2620    402.5(10)           417.7561          416.2959                                                                 
  2214     8.2656    399.6(10)           417.6833          416.3336                                                                 
  2215     8.2692    398.9(10)           417.6236          416.3712                                                                 
  2216     8.2728    400.9(10)           417.5750          416.4088                                                                 
  2217     8.2764    401.3(10)           417.5358          416.4464                                                                 
  2218     8.2800    399.4(10)           417.5046          416.4838                                                                 
  2219     8.2836    399.7(10)           417.4806          416.5212                                                                 
  2220     8.2872    400.4(10)           417.4626          416.5586                                                                 
  2221     8.2908    401.8(10)           417.4500          416.5959                                                                 
  2222     8.2944    401.4(10)           417.4419          416.6332                                                                 
  2223     8.2980    401.3(10)           417.4380          416.6704                                                                 
  2224     8.3016    399.6(10)           417.4378          416.7077                                                                 
  2225     8.3052    400.6(10)           417.4407          416.7449                                                                 
  2226     8.3088    400.3(10)           417.4466          416.7820                                                                 
  2227     8.3124    400.3(10)           417.4548          416.8190                                                                 
  2228     8.3160    399.9(10)           417.4653          416.8560                                                                 
  2229     8.3196    400.7(10)           417.4779          416.8928                                                                 
  2230     8.3232    400.7(10)           417.4924          416.9297                                                                 
  2231     8.3268    400.2(10)           417.5086          416.9667                                                                 
  2232     8.3304    399.9(10)           417.5262          417.0034                                                                 
  2233     8.3340    401.1(10)           417.5451          417.0401                                                                 
  2234     8.3376    401.0(10)           417.5654          417.0768                                                                 
  2235     8.3412    400.9(10)           417.5866          417.1134                                                                 
  2236     8.3448    400.3(10)           417.6089          417.1499                                                                 
  2237     8.3484    399.0(10)           417.6322          417.1864                                                                 
  2238     8.3520    400.4(10)           417.6564          417.2229                                                                 
  2239     8.3556    399.3(10)           417.6813          417.2593                                                                 
  2240     8.3592    401.0(10)           417.7069          417.2956                                                                 
  2241     8.3628    398.9(10)           417.7333          417.3320                                                                 
  2242     8.3664    400.5(10)           417.7600          417.3680                                                                 
  2243     8.3700    401.4(10)           417.7876          417.4043                                                                 
  2244     8.3736    402.7(10)           417.8219          417.4404                                                                 
  2245     8.3772    401.0(10)           417.8503          417.4763                                                                 
  2246     8.3808    401.3(10)           417.8794          417.5125                                                                 
  2247     8.3844    400.9(10)           417.9086          417.5482                                                                 
  2248     8.3880    400.2(10)           417.9385          417.5842                                                                 
  2249     8.3916    399.6(10)           417.9685          417.6199                                                                 
  2250     8.3952    400.6(10)           417.9991          417.6558                                                                 
  2251     8.3988    400.8(10)           418.0298          417.6914                                                                 
  2252     8.4024    400.5(10)           418.0609          417.7271                                                                 
  2253     8.4060    401.2(10)           418.0922          417.7626                                                                 
  2254     8.4096    400.8(10)           418.1238          417.7982                                                                 
  2255     8.4132    400.7(10)           418.1555          417.8335                                                                 
  2256     8.4168    401.1(10)           418.1876          417.8689                                                                 
  2257     8.4204    401.4(10)           418.2198          417.9041                                                                 
  2258     8.4240    402.1(10)           418.2522          417.9393                                                                 
  2259     8.4276    401.7(10)           418.2848          417.9745                                                                 
  2260     8.4312    400.2(10)           418.3177          418.0096                                                                 
  2261     8.4348    400.6(10)           418.3507          418.0447                                                                 
  2262     8.4384    399.3(10)           418.3838          418.0796                                                                 
  2263     8.4420    400.8(10)           418.4170          418.1145                                                                 
  2264     8.4456    401.8(10)           418.4505          418.1494                                                                 
  2265     8.4492    401.2(10)           418.4840          418.1841                                                                 
  2266     8.4528    399.9(10)           418.5178          418.2189                                                                 
  2267     8.4564    401.2(10)           418.5516          418.2535                                                                 
  2268     8.4600    400.5(10)           418.5854          418.2880                                                                 
  2269     8.4636    402.1(10)           418.6197          418.3226                                                                 
  2270     8.4672    401.9(10)           418.6539          418.3571                                                                 
  2271     8.4708    402.0(10)           418.6881          418.3913                                                                 
  2272     8.4744    401.0(10)           418.7224          418.4255                                                                 
  2273     8.4780    401.6(10)           418.7570          418.4598                                                                 
  2274     8.4816    400.6(10)           418.7917          418.4940                                                                 
  2275     8.4852    401.2(10)           418.8264          418.5280                                                                 
  2276     8.4888    401.7(10)           418.8612          418.5620                                                                 
  2277     8.4924    402.7(10)           418.8961          418.5959                                                                 
  2278     8.4960    402.9(10)           418.9311          418.6297                                                                 
  2279     8.4996    401.7(10)           418.9663          418.6635                                                                 
  2280     8.5032    401.5(10)           419.0016          418.6973                                                                 
  2281     8.5068    401.5(10)           419.0370          418.7310                                                                 
  2282     8.5104    402.0(10)           419.0724          418.7645                                                                 
  2283     8.5140    402.7(10)           419.1079          418.7979                                                                 
  2284     8.5176    402.4(10)           419.1435          418.8312                                                                 
  2285     8.5212    403.6(10)           419.1794          418.8646                                                                 
  2286     8.5248    404.0(10)           419.2155          418.8979                                                                 
  2287     8.5284    401.6(10)           419.2515          418.9311                                                                 
  2288     8.5320    402.0(10)           419.2877          418.9642                                                                 
  2289     8.5356    401.9(10)           419.3240          418.9972                                                                 
  2290     8.5392    402.8(10)           419.3605          419.0302                                                                 
  2291     8.5428    401.3(10)           419.3971          419.0630                                                                 
  2292     8.5464    402.7(10)           419.4338          419.0957                                                                 
  2293     8.5500    400.9(10)           419.4708          419.1285                                                                 
  2294     8.5536    402.3(10)           419.5080          419.1611                                                                 
  2295     8.5572    402.5(10)           419.5453          419.1937                                                                 
  2296     8.5608    402.9(10)           419.5828          419.2260                                                                 
  2297     8.5644    402.2(10)           419.6205          419.2584                                                                 
  2298     8.5680    402.4(10)           419.6585          419.2908                                                                 
  2299     8.5716    403.0(10)           419.6967          419.3230                                                                 
  2300     8.5752    403.7(10)           419.7353          419.3552                                                                 
  2301     8.5788    402.1(10)           419.7741          419.3873                                                                 
  2302     8.5824    404.5(10)           419.8131          419.4193                                                                 
  2303     8.5860    401.8(10)           419.8524          419.4511                                                                 
  2304     8.5896    402.4(10)           419.8922          419.4829                                                                 
  2305     8.5932    403.0(10)           419.9356          419.5146                                                                 
  2306     8.5968    402.3(10)           419.9761          419.5462                                                                 
  2307     8.6004    403.1(10)           420.0172          419.5779                                                                 
  2308     8.6040    402.8(10)           420.0587          419.6093                                                                 
  2309     8.6076    404.3(10)           420.1006          419.6407                                                                 
  2310     8.6112    404.6(10)           420.1432          419.6720                                                                 
  2311     8.6148    405.2(10)           420.1864          419.7032                                                                 
  2312     8.6184    402.3(10)           420.2303          419.7344                                                                 
  2313     8.6220    403.7(10)           420.2748          419.7654                                                                 
  2314     8.6256    402.9(10)           420.3202          419.7963                                                                 
  2315     8.6292    402.5(10)           420.3666          419.8273                                                                 
  2316     8.6328    403.9(10)           420.4138          419.8580                                                                 
  2317     8.6364    405.4(10)           420.5280          419.8886                                                                 
  2318     8.6400    403.9(10)           420.5782          419.9194                                                                 
  2319     8.6436    403.3(10)           420.6295          419.9498                                                                 
  2320     8.6472    403.3(10)           420.6825          419.9802                                                                 
  2321     8.6508    404.7(10)           420.7373          420.0105                                                                 
  2322     8.6544    404.0(10)           420.7940          420.0408                                                                 
  2323     8.6580    404.7(10)           420.8529          420.0709                                                                 
  2324     8.6616    404.1(10)           420.9143          420.1010                                                                 
  2325     8.6652    404.9(10)           420.9786          420.1309                                                                 
  2326     8.6688    404.1(10)           421.0464          420.1609                                                                 
  2327     8.6724    405.5(10)           421.1180          420.1907                                                                 
  2328     8.6760    404.5(10)           421.1941          420.2204                                                                 
  2329     8.6796    406.0(10)           421.2755          420.2499                                                                 
  2330     8.6832    406.2(10)           421.3634          420.2794                                                                 
  2331     8.6868    405.4(10)           421.4591          420.3088                                                                 
  2332     8.6904    408.0(10)           421.5642          420.3381                                                                 
  2333     8.6940    407.4(10)           421.6810          420.3673                                                                 
  2334     8.6976    407.2(10)           421.8126          420.3965                                                                 
  2335     8.7012    405.6(10)           421.9630          420.4255                                                                 
  2336     8.7048    406.8(10)           422.1388          420.4546                                                                 
  2337     8.7084    405.1(10)           422.3509          420.4832                                                                 
  2338     8.7120    408.2(10)           422.6251          420.5121                                                                 
  2339     8.7156    409.3(10)           423.0246          420.5406                                                                 
  2340     8.7192    413.7(10)           423.7025          420.5693                                                                 
  2341     8.7228    418.2(10)           424.9623          420.5977                                                                 
  2342     8.7264    433.1(14)           427.2601          420.6260                                                                 
  2343     8.7300    455.5(14)           431.0275          420.6543                                                                 
  2344     8.7336    475.5(14)           436.2731          420.6825                                                                 
  2345     8.7372    489.2(11)           442.1247          420.7106                                                                 
  2346     8.7408    497.9(11)           446.6331          420.7385                                                                 
  2347     8.7444    498.7(11)           447.7071          420.7664                                                                 
  2348     8.7480    491.9(12)           445.7614          420.7940                                                                 
  2349     8.7516    474.0(14)           443.4928          420.8217                                                                 
  2350     8.7552    459.2(10)           443.0222          420.8494                                                                 
  2351     8.7588    451.5(10)           444.8255          420.8767                                                                 
  2352     8.7624    447.2(10)           447.6747          420.9042                                                                 
  2353     8.7660    445.9(10)           449.0705          420.9315                                                                 
  2354     8.7696    443.4(10)           447.1395          420.9587                                                                 
  2355     8.7732    438.1(10)           442.6537          420.9856                                                                 
  2356     8.7768    428.3(10)           437.6153          421.0125                                                                 
  2357     8.7804    420.8(10)           433.3600          421.0394                                                                 
  2358     8.7840    417.1(10)           430.3962          421.0662                                                                 
  2359     8.7876    414.7(10)           428.7162          421.0929                                                                 
  2360     8.7912    415.9(10)           428.0817          421.1193                                                                 
  2361     8.7948    418.3(10)           428.2630          421.1457                                                                 
  2362     8.7984    419.4(10)           429.1419          421.1720                                                                 
  2363     8.8020    426.0(10)           430.6786          421.1982                                                                 
  2364     8.8056    428.0(10)           432.8053          421.2244                                                                 
  2365     8.8092    430.5(10)           435.3036          421.2505                                                                 
  2366     8.8128    431.5(10)           437.7143          421.2764                                                                 
  2367     8.8164    435.3(10)           439.5728          421.3021                                                                 
  2368     8.8200    439.1(10)           441.3264          421.3278                                                                 
  2369     8.8236    447.5(11)           444.9724          421.3534                                                                 
  2370     8.8272    459.9(13)           454.1714          421.3789                                                                 
  2371     8.8308    497(2)           474.4763          421.4042                                                                    
  2372     8.8344    572(3)           512.1609          421.4295                                                                    
  2373     8.8380    662(3)           570.1120          421.4547                                                                    
  2374     8.8416    712.4(17)           641.6749          421.4797                                                                 
  2375     8.8452    732.9(14)           705.4298          421.5046                                                                 
  2376     8.8488    740.4(13)           728.3381          421.5295                                                                 
  2377     8.8524    721(2)           694.2102          421.5542                                                                    
  2378     8.8560    645(3)           626.0406          421.5788                                                                    
  2379     8.8596    532(3)           555.7642          421.6031                                                                    
  2380     8.8632    463.3(18)           501.2928          421.6275                                                                 
  2381     8.8668    437.7(12)           466.7031          421.6519                                                                 
  2382     8.8704    428.1(10)           447.9035          421.6759                                                                 
  2383     8.8740    422.6(10)           438.6229          421.7001                                                                 
  2384     8.8776    420.9(10)           434.0301          421.7239                                                                 
  2385     8.8812    416.5(10)           431.4980          421.7477                                                                 
  2386     8.8848    416.5(10)           429.8708          421.7715                                                                 
  2387     8.8884    413.8(10)           428.6999          421.7951                                                                 
  2388     8.8920    414.5(10)           427.8076          421.8185                                                                 
  2389     8.8956    413.5(10)           427.1095          421.8419                                                                 
  2390     8.8992    415.0(10)           426.5552          421.8650                                                                 
  2391     8.9028    413.3(10)           426.1102          421.8882                                                                 
  2392     8.9064    412.7(10)           425.7497          421.9113                                                                 
  2393     8.9100    411.6(10)           425.4563          421.9341                                                                 
  2394     8.9136    411.9(10)           425.2166          421.9569                                                                 
  2395     8.9172    412.3(10)           425.0206          421.9796                                                                 
  2396     8.9208    411.4(10)           424.8609          422.0022                                                                 
  2397     8.9244    412.2(10)           424.7317          422.0246                                                                 
  2398     8.9280    409.8(10)           424.6285          422.0468                                                                 
  2399     8.9316    410.5(10)           424.5482          422.0691                                                                 
  2400     8.9352    409.3(10)           424.4881          422.0912                                                                 
  2401     8.9388    410.9(10)           424.4467          422.1131                                                                 
  2402     8.9424    411.2(10)           424.4227          422.1350                                                                 
  2403     8.9460    412.0(10)           424.4156          422.1567                                                                 
  2404     8.9496    410.4(10)           424.4258          422.1783                                                                 
  2405     8.9532    411.8(10)           424.4542          422.1999                                                                 
  2406     8.9568    411.0(10)           424.5022          422.2212                                                                 
  2407     8.9604    410.3(10)           424.5731          422.2424                                                                 
  2408     8.9640    409.4(10)           424.6715          422.2635                                                                 
  2409     8.9676    411.8(10)           424.8057          422.2845                                                                 
  2410     8.9712    411.3(10)           424.9916          422.3055                                                                 
  2411     8.9748    411.0(10)           425.2638          422.3263                                                                 
  2412     8.9784    409.7(10)           425.6974          422.3469                                                                 
  2413     8.9820    411.2(10)           426.4431          422.3673                                                                 
  2414     8.9856    412.3(10)           427.7587          422.3879                                                                 
  2415     8.9892    412.6(10)           429.9925          422.4081                                                                 
  2416     8.9928    414.6(10)           433.4594          422.4282                                                                 
  2417     8.9964    417.1(10)           438.2123          422.4482                                                                 
  2418     9.0000    418.0(10)           443.7340          422.4682                                                                 
  2419     9.0036    418.4(10)           448.5829          422.4879                                                                 
  2420     9.0072    419.7(10)           450.4956          422.5076                                                                 
  2421     9.0108    420.2(10)           448.2612          422.5271                                                                 
  2422     9.0144    419.2(10)           443.3205          422.5466                                                                 
  2423     9.0180    415.5(10)           437.9052          422.5657                                                                 
  2424     9.0216    413.5(10)           433.3449          422.5850                                                                 
  2425     9.0252    412.7(10)           430.0849          422.6040                                                                 
  2426     9.0288    411.3(10)           428.0359          422.6229                                                                 
  2427     9.0324    412.3(10)           426.8690          422.6417                                                                 
  2428     9.0360    413.8(10)           426.2415          422.6603                                                                 
  2429     9.0396    412.1(10)           425.9073          422.6790                                                                 
  2430     9.0432    414.3(10)           425.7255          422.6973                                                                 
  2431     9.0468    412.7(10)           425.6263          422.7156                                                                 
  2432     9.0504    413.4(10)           425.5782          422.7337                                                                 
  2433     9.0540    409.4(10)           425.5667          422.7516                                                                 
  2434     9.0576    412.6(10)           425.5845          422.7696                                                                 
  2435     9.0612    411.9(10)           425.6271          422.7873                                                                 
  2436     9.0648    413.7(10)           425.6923          422.8050                                                                 
  2437     9.0684    413.6(10)           425.7789          422.8226                                                                 
  2438     9.0720    414.9(10)           425.8862          422.8399                                                                 
  2439     9.0756    414.5(10)           426.0153          422.8571                                                                 
  2440     9.0792    414.1(10)           426.1673          422.8743                                                                 
  2441     9.0828    416.0(10)           426.3443          422.8912                                                                 
  2442     9.0864    415.9(10)           426.5493          422.9082                                                                 
  2443     9.0900    414.7(10)           426.7864          422.9247                                                                 
  2444     9.0936    415.1(10)           427.0615          422.9413                                                                 
  2445     9.0972    414.7(10)           427.3827          422.9579                                                                 
  2446     9.1008    414.9(10)           427.7567          422.9742                                                                 
  2447     9.1044    416.4(10)           428.1984          422.9904                                                                 
  2448     9.1080    416.7(10)           428.7248          423.0064                                                                 
  2449     9.1116    417.4(10)           429.3615          423.0224                                                                 
  2450     9.1152    416.3(10)           430.1463          423.0382                                                                 
  2451     9.1188    417.0(10)           431.1521          423.0538                                                                 
  2452     9.1224    418.9(10)           432.4994          423.0693                                                                 
  2453     9.1260    421.3(10)           434.4263          423.0847                                                                 
  2454     9.1296    422.6(10)           437.4149          423.1001                                                                 
  2455     9.1332    428.1(10)           442.4644          423.1151                                                                 
  2456     9.1368    438.7(11)           451.5592          423.1302                                                                 
  2457     9.1404    460.9(15)           468.0541          423.1450                                                                 
  2458     9.1440    499(2)           496.0229          423.1597                                                                    
  2459     9.1476    555(2)           537.6025          423.1743                                                                    
  2460     9.1512    591.7(16)           589.2835          423.1888                                                                 
  2461     9.1548    611.3(14)           638.7104          423.2031                                                                 
  2462     9.1584    616.4(12)           663.6196          423.2173                                                                 
  2463     9.1620    609.3(15)           646.8142          423.2313                                                                 
  2464     9.1656    573(2)           599.2126          423.2452                                                                    
  2465     9.1692    507(2)           545.3598          423.2590                                                                    
  2466     9.1728    457.2(16)           501.4524          423.2726                                                                 
  2467     9.1764    437.7(10)           472.7007          423.2861                                                                 
  2468     9.1800    430.3(10)           457.1690          423.2994                                                                 
  2469     9.1836    427.7(10)           450.3629          423.3127                                                                 
  2470     9.1872    426.9(10)           448.4670          423.3258                                                                 
  2471     9.1908    423.9(10)           449.3247          423.3387                                                                 
  2472     9.1944    428.1(10)           452.1530          423.3516                                                                 
  2473     9.1980    430.9(10)           456.8918          423.3642                                                                 
  2474     9.2016    438.3(10)           463.7790          423.3768                                                                 
  2475     9.2052    451.4(12)           473.1171          423.3890                                                                 
  2476     9.2088    473.3(14)           485.0942          423.4013                                                                 
  2477     9.2124    499.0(15)           499.5365          423.4135                                                                 
  2478     9.2160    524.5(14)           515.5126          423.4254                                                                 
  2479     9.2196    540.4(12)           530.8319          423.4373                                                                 
  2480     9.2232    548.2(11)           541.7154          423.4489                                                                 
  2481     9.2268    544.1(11)           544.2570          423.4605                                                                 
  2482     9.2304    530.2(14)           537.3256          423.4719                                                                 
  2483     9.2340    505.4(16)           523.5928          423.4831                                                                 
  2484     9.2376    477.2(16)           507.2034          423.4941                                                                 
  2485     9.2412    453.1(14)           491.2809          423.5053                                                                 
  2486     9.2448    439.6(11)           477.3711          423.5160                                                                 
  2487     9.2484    431.0(10)           465.9648          423.5267                                                                 
  2488     9.2520    425.5(10)           457.0161          423.5372                                                                 
  2489     9.2556    422.2(10)           450.2052          423.5477                                                                 
  2490     9.2592    421.1(10)           445.1227          423.5580                                                                 
  2491     9.2628    422.0(10)           441.3642          423.5681                                                                 
  2492     9.2664    420.8(10)           438.5750          423.5779                                                                 
  2493     9.2700    421.0(10)           436.4725          423.5878                                                                 
  2494     9.2736    419.4(10)           434.8502          423.5975                                                                 
  2495     9.2772    418.2(10)           433.5675          423.6070                                                                 
  2496     9.2808    418.5(10)           432.5370          423.6164                                                                 
  2497     9.2844    420.1(10)           431.6788          423.6258                                                                 
  2498     9.2880    419.2(10)           430.9591          423.6348                                                                 
  2499     9.2916    419.9(10)           430.3496          423.6438                                                                 
  2500     9.2952    417.5(10)           429.8284          423.6526                                                                 
  2501     9.2988    421.2(10)           429.3796          423.6613                                                                 
  2502     9.3024    421.1(10)           428.9915          423.6697                                                                 
  2503     9.3060    422.1(10)           428.6542          423.6781                                                                 
  2504     9.3096    420.6(10)           428.3596          423.6863                                                                 
  2505     9.3132    422.6(10)           428.1019          423.6944                                                                 
  2506     9.3168    419.4(10)           427.8758          423.7023                                                                 
  2507     9.3204    420.3(10)           427.6769          423.7101                                                                 
  2508     9.3240    419.1(10)           427.5016          423.7177                                                                 
  2509     9.3276    420.6(10)           427.3474          423.7253                                                                 
  2510     9.3312    418.3(10)           427.2112          423.7325                                                                 
  2511     9.3348    418.3(10)           427.0914          423.7398                                                                 
  2512     9.3384    419.2(10)           426.9857          423.7466                                                                 
  2513     9.3420    420.1(10)           426.8934          423.7536                                                                 
  2514     9.3456    418.4(10)           426.8127          423.7604                                                                 
  2515     9.3492    418.6(10)           426.7426          423.7670                                                                 
  2516     9.3528    419.9(10)           426.6822          423.7734                                                                 
  2517     9.3564    420.1(10)           426.6309          423.7797                                                                 
  2518     9.3600    422.3(10)           426.5877          423.7858                                                                 
  2519     9.3636    421.8(10)           426.5525          423.7919                                                                 
  2520     9.3672    421.1(10)           426.5244          423.7976                                                                 
  2521     9.3708    420.1(10)           426.5034          423.8033                                                                 
  2522     9.3744    421.4(10)           426.4892          423.8090                                                                 
  2523     9.3780    419.2(10)           426.4835          423.8143                                                                 
  2524     9.3816    420.9(10)           426.4821          423.8196                                                                 
  2525     9.3852    422.3(10)           426.4867          423.8246                                                                 
  2526     9.3888    422.8(10)           426.4976          423.8295                                                                 
  2527     9.3924    421.1(10)           426.5146          423.8342                                                                 
  2528     9.3960    422.1(10)           426.5384          423.8389                                                                 
  2529     9.3996    421.5(10)           426.5685          423.8434                                                                 
  2530     9.4032    423.4(10)           426.6054          423.8477                                                                 
  2531     9.4068    421.1(10)           426.6496          423.8518                                                                 
  2532     9.4104    420.9(10)           426.7016          423.8559                                                                 
  2533     9.4140    421.5(10)           426.7617          423.8597                                                                 
  2534     9.4176    422.7(10)           426.8307          423.8635                                                                 
  2535     9.4212    425.3(10)           426.9097          423.8671                                                                 
  2536     9.4248    424.2(10)           426.9993          423.8704                                                                 
  2537     9.4284    424.5(10)           427.1011          423.8735                                                                 
  2538     9.4320    424.0(10)           427.2168          423.8767                                                                 
  2539     9.4356    423.6(10)           427.3481          423.8795                                                                 
  2540     9.4392    422.7(10)           427.4975          423.8823                                                                 
  2541     9.4428    423.6(10)           427.6679          423.8850                                                                 
  2542     9.4464    423.6(10)           427.8633          423.8876                                                                 
  2543     9.4500    424.9(10)           428.0880          423.8898                                                                 
  2544     9.4536    424.2(10)           428.3483          423.8919                                                                 
  2545     9.4572    424.6(10)           428.6520          423.8939                                                                 
  2546     9.4608    422.7(10)           429.0094          423.8957                                                                 
  2547     9.4644    424.5(10)           429.4342          423.8974                                                                 
  2548     9.4680    425.7(10)           429.9446          423.8989                                                                 
  2549     9.4716    426.2(10)           430.5680          423.9003                                                                 
  2550     9.4752    423.8(10)           431.3468          423.9015                                                                 
  2551     9.4788    425.4(10)           432.3578          423.9026                                                                 
  2552     9.4824    425.4(10)           433.7611          423.9034                                                                 
  2553     9.4860    429.4(10)           435.9022          423.9042                                                                 
  2554     9.4896    430.4(10)           439.4728          423.9048                                                                 
  2555     9.4932    436.6(10)           445.6713          423.9052                                                                 
  2556     9.4968    446.5(12)           456.1734          423.9055                                                                 
  2557     9.5004    466.9(15)           472.6433          423.9056                                                                 
  2558     9.5040    490.3(13)           495.6369          423.9056                                                                 
  2559     9.5076    506.6(12)           523.1979          423.9054                                                                 
  2560     9.5112    514.8(11)           549.1144          423.9051                                                                 
  2561     9.5148    520.6(11)           562.4302          423.9045                                                                 
  2562     9.5184    521.0(11)           555.0099          423.9037                                                                 
  2563     9.5220    503.8(15)           531.8066          423.9029                                                                 
  2564     9.5256    478.7(15)           504.1945          423.9019                                                                 
  2565     9.5292    455.9(12)           479.9135          423.9007                                                                 
  2566     9.5328    444.6(10)           461.9446          423.8994                                                                 
  2567     9.5364    440.9(10)           450.2748          423.8981                                                                 
  2568     9.5400    438.8(10)           443.4411          423.8963                                                                 
  2569     9.5436    438.4(10)           439.7029          423.8945                                                                 
  2570     9.5472    439.2(10)           437.7055          423.8925                                                                 
  2571     9.5508    438.1(10)           436.6298          423.8904                                                                 
  2572     9.5544    439.0(10)           436.0589          423.8881                                                                 
  2573     9.5580    442.7(10)           435.8014          423.8856                                                                 
  2574     9.5616    443.6(10)           435.7692          423.8830                                                                 
  2575     9.5652    443.0(10)           435.9239          423.8802                                                                 
  2576     9.5688    446.7(10)           436.2478          423.8773                                                                 
  2577     9.5724    450.2(11)           436.7338          423.8741                                                                 
  2578     9.5760    459.3(10)           437.3843          423.8710                                                                 
  2579     9.5796    463.8(10)           438.2101          423.8674                                                                 
  2580     9.5832    471.0(11)           439.2311          423.8640                                                                 
  2581     9.5868    474.8(11)           440.4729          423.8601                                                                 
  2582     9.5904    476.8(11)           441.9746          423.8562                                                                 
  2583     9.5940    475.4(10)           443.7888          423.8522                                                                 
  2584     9.5976    474.1(10)           445.9831          423.8478                                                                 
  2585     9.6012    471.1(10)           448.6480          423.8434                                                                 
  2586     9.6048    471.7(10)           451.9094          423.8390                                                                 
  2587     9.6084    476.8(11)           455.9437          423.8342                                                                 
  2588     9.6120    483.2(12)           461.0021          423.8293                                                                 
  2589     9.6156    494.2(11)           467.4644          423.8242                                                                 
  2590     9.6192    502.3(12)           476.0393          423.8189                                                                 
  2591     9.6228    522.8(15)           488.2758          423.8136                                                                 
  2592     9.6264    549.4(19)           508.1231          423.8080                                                                 
  2593     9.6300    604(3)           545.3182          423.8024                                                                    
  2594     9.6336    709(4)           620.2945          423.7964                                                                    
  2595     9.6372    951(6)           766.2364          423.7903                                                                    
  2596     9.6408    1395(8)          1019.3835          423.7842                                                                   
  2597     9.6444    1932(8)          1392.0941          423.7776                                                                   
  2598     9.6480    2212(6)          1835.9885          423.7712                                                                   
  2599     9.6516    2350(4)          2211.9624          423.7645                                                                   
  2600     9.6552    2368(3)          2318.8274          423.7576                                                                   
  2601     9.6588    2199(7)          2080.9500          423.7505                                                                   
  2602     9.6624    1694(10)          1654.5730          423.7433                                                                  
  2603     9.6660    1068(8)          1228.4697          423.7360                                                                   
  2604     9.6696    741(5)           902.5603          423.7284                                                                    
  2605     9.6732    616(3)           696.4094          423.7208                                                                    
  2606     9.6768    562.7(19)           583.9309          423.7129                                                                 
  2607     9.6804    536.3(13)           527.6520          423.7048                                                                 
  2608     9.6840    522.2(12)           499.3127          423.6965                                                                 
  2609     9.6876    511.3(11)           483.4318          423.6882                                                                 
  2610     9.6912    503.3(11)           473.1580          423.6796                                                                 
  2611     9.6948    492.6(11)           465.7987          423.6710                                                                 
  2612     9.6984    483.8(12)           460.2823          423.6620                                                                 
  2613     9.7020    472.3(10)           456.1306          423.6529                                                                 
  2614     9.7056    465.0(11)           453.1237          423.6437                                                                 
  2615     9.7092    458.8(10)           451.2617          423.6344                                                                 
  2616     9.7128    459.1(10)           450.8157          423.6248                                                                 
  2617     9.7164    460.1(10)           452.3741          423.6151                                                                 
  2618     9.7200    467.9(10)           456.7632          423.6051                                                                 
  2619     9.7236    480.8(12)           464.7022          423.5951                                                                 
  2620     9.7272    498.9(12)           476.1767          423.5848                                                                 
  2621     9.7308    507.0(11)           489.6901          423.5743                                                                 
  2622     9.7344    512.0(11)           501.2723          423.5639                                                                 
  2623     9.7380    511.9(11)           504.9142          423.5531                                                                 
  2624     9.7416    507.8(11)           497.6865          423.5422                                                                 
  2625     9.7452    489.9(14)           483.5813          423.5311                                                                 
  2626     9.7488    467.3(14)           468.4138          423.5198                                                                 
  2627     9.7524    450.7(10)           455.5974          423.5084                                                                 
  2628     9.7560    444.2(10)           446.2485          423.4968                                                                 
  2629     9.7596    440.7(10)           440.1143          423.4850                                                                 
  2630     9.7632    438.7(10)           436.3479          423.4731                                                                 
  2631     9.7668    437.4(10)           434.0541          423.4611                                                                 
  2632     9.7704    437.0(10)           432.5789          423.4487                                                                 
  2633     9.7740    435.5(10)           431.5392          423.4363                                                                 
  2634     9.7776    433.8(10)           430.7400          423.4236                                                                 
  2635     9.7812    434.3(10)           430.0892          423.4109                                                                 
  2636     9.7848    435.4(10)           429.5404          423.3979                                                                 
  2637     9.7884    434.7(10)           429.0687          423.3848                                                                 
  2638     9.7920    434.0(10)           428.6576          423.3715                                                                 
  2639     9.7956    435.2(10)           428.2953          423.3580                                                                 
  2640     9.7992    433.0(10)           427.9729          423.3443                                                                 
  2641     9.8028    433.2(10)           427.6839          423.3305                                                                 
  2642     9.8064    431.7(10)           427.4229          423.3165                                                                 
  2643     9.8100    432.6(10)           427.1859          423.3023                                                                 
  2644     9.8136    432.7(10)           426.9693          423.2880                                                                 
  2645     9.8172    432.5(10)           426.7704          423.2735                                                                 
  2646     9.8208    433.0(10)           426.5869          423.2588                                                                 
  2647     9.8244    432.2(10)           426.4170          423.2439                                                                 
  2648     9.8280    431.4(10)           426.2590          423.2289                                                                 
  2649     9.8316    432.5(10)           426.1117          423.2137                                                                 
  2650     9.8352    432.6(10)           425.9739          423.1984                                                                 
  2651     9.8388    432.9(10)           425.8445          423.1828                                                                 
  2652     9.8424    433.0(10)           425.7227          423.1671                                                                 
  2653     9.8460    433.4(10)           425.6079          423.1512                                                                 
  2654     9.8496    433.0(10)           425.4991          423.1351                                                                 
  2655     9.8532    433.1(10)           425.3961          423.1189                                                                 
  2656     9.8568    433.7(10)           425.2983          423.1024                                                                 
  2657     9.8604    433.4(10)           425.1951          423.0859                                                                 
  2658     9.8640    433.8(10)           425.1063          423.0691                                                                 
  2659     9.8676    432.7(10)           425.0214          423.0521                                                                 
  2660     9.8712    432.0(10)           424.9402          423.0350                                                                 
  2661     9.8748    433.4(10)           424.8624          423.0177                                                                 
  2662     9.8784    434.1(10)           424.8042          423.0002                                                                 
  2663     9.8820    434.1(10)           424.7325          422.9827                                                                 
  2664     9.8856    433.5(10)           424.6634          422.9649                                                                 
  2665     9.8892    432.5(10)           424.5967          422.9469                                                                 
  2666     9.8928    433.6(10)           424.5323          422.9287                                                                 
  2667     9.8964    433.3(10)           424.4688          422.9103                                                                 
  2668     9.9000    435.8(10)           424.4085          422.8918                                                                 
  2669     9.9036    434.4(10)           424.3501          422.8732                                                                 
  2670     9.9072    436.2(10)           424.2934          422.8544                                                                 
  2671     9.9108    434.6(10)           424.2382          422.8352                                                                 
  2672     9.9144    436.1(10)           424.1845          422.8160                                                                 
  2673     9.9180    434.5(10)           424.1323          422.7967                                                                 
  2674     9.9216    434.2(10)           424.0815          422.7772                                                                 
  2675     9.9252    432.1(10)           424.0318          422.7574                                                                 
  2676     9.9288    435.6(10)           423.9832          422.7374                                                                 
  2677     9.9324    433.6(10)           423.9358          422.7174                                                                 
  2678     9.9360    434.5(10)           423.8894          422.6971                                                                 
  2679     9.9396    434.1(10)           423.8441          422.6768                                                                 
  2680     9.9432    435.3(10)           423.7995          422.6561                                                                 
  2681     9.9468    435.5(10)           423.7555          422.6353                                                                 
  2682     9.9504    433.9(10)           423.7126          422.6143                                                                 
  2683     9.9540    435.0(10)           423.6705          422.5931                                                                 
  2684     9.9576    433.7(10)           423.6292          422.5718                                                                 
  2685     9.9612    435.8(10)           423.5885          422.5504                                                                 
  2686     9.9648    434.3(10)           423.5485          422.5286                                                                 
  2687     9.9684    434.8(10)           423.5091          422.5068                                                                 
  2688     9.9720    434.7(10)           423.4703          422.4848                                                                 
  2689     9.9756    436.2(10)           423.4321          422.4626                                                                 
  2690     9.9792    435.4(10)           423.3943          422.4402                                                                 
  2691     9.9828    436.2(10)           423.3572          422.4177                                                                 
  2692     9.9864    435.3(10)           423.3204          422.3949                                                                 
  2693     9.9900    437.0(10)           423.2841          422.3719                                                                 
  2694     9.9936    436.1(10)           423.2483          422.3488                                                                 
  2695     9.9972    436.6(10)           423.2145          422.3255                                                                 
  2696    10.0008    436.5(10)           423.1797          422.3021                                                                 
  2697    10.0044    435.5(10)           423.1450          422.2784                                                                 
  2698    10.0080    434.7(10)           423.1109          422.2547                                                                 
  2699    10.0116    434.9(10)           423.0769          422.2306                                                                 
  2700    10.0152    435.1(10)           423.0436          422.2066                                                                 
  2701    10.0188    436.4(10)           423.0105          422.1823                                                                 
  2702    10.0224    436.4(10)           422.9777          422.1577                                                                 
  2703    10.0260    436.2(10)           422.9452          422.1329                                                                 
  2704    10.0296    435.4(10)           422.9132          422.1082                                                                 
  2705    10.0332    436.0(10)           422.8814          422.0831                                                                 
  2706    10.0368    437.4(10)           422.8545          422.0578                                                                 
  2707    10.0404    436.6(10)           422.8235          422.0325                                                                 
  2708    10.0440    437.0(10)           422.7926          422.0068                                                                 
  2709    10.0476    435.7(10)           422.7622          421.9811                                                                 
  2710    10.0512    436.1(10)           422.7321          421.9552                                                                 
  2711    10.0548    436.8(10)           422.7161          421.9290                                                                 
  2712    10.0584    436.8(10)           422.6868          421.9028                                                                 
  2713    10.0620    434.9(10)           422.6577          421.8762                                                                 
  2714    10.0656    437.4(10)           422.6289          421.8495                                                                 
  2715    10.0692    435.4(10)           422.6007          421.8228                                                                 
  2716    10.0728    436.3(10)           422.5727          421.7956                                                                 
  2717    10.0764    437.2(10)           422.5452          421.7684                                                                 
  2718    10.0800    436.9(10)           422.5182          421.7411                                                                 
  2719    10.0836    437.0(10)           422.4915          421.7136                                                                 
  2720    10.0872    438.0(10)           422.4653          421.6859                                                                 
  2721    10.0908    437.2(10)           422.4396          421.6580                                                                 
  2722    10.0944    437.6(11)           422.4142          421.6298                                                                 
  2723    10.0980    436.2(12)           422.3896          421.6016                                                                 
  2724    10.1016    438.3(12)           422.3655          421.5731                                                                 
  2725    10.1052    437.2(12)           422.3422          421.5446                                                                 
  2726    10.1088    436.6(12)           422.3193          421.5157                                                                 
  2727    10.1124    435.3(12)           422.2972          421.4866                                                                 
  2728    10.1160    437.8(12)           422.2760          421.4576                                                                 
  2729    10.1196    437.2(12)           422.2556          421.4282                                                                 
  2730    10.1232    437.9(12)           422.2363          421.3988                                                                 
  2731    10.1268    439.5(12)           422.2177          421.3690                                                                 
  2732    10.1304    436.6(12)           422.2004          421.3390                                                                 
  2733    10.1340    440.1(12)           422.1844          421.3090                                                                 
  2734    10.1376    438.7(12)           422.1697          421.2787                                                                 
  2735    10.1412    439.2(12)           422.1554          421.2484                                                                 
  2736    10.1448    437.7(12)           422.1440          421.2177                                                                 
  2737    10.1484    438.0(12)           422.1344          421.1869                                                                 
  2738    10.1520    435.7(12)           422.1269          421.1559                                                                 
  2739    10.1556    438.0(12)           422.1218          421.1247                                                                 
  2740    10.1592    437.3(12)           422.1195          421.0935                                                                 
  2741    10.1628    438.2(12)           422.1201          421.0619                                                                 
  2742    10.1664    437.3(12)           422.1243          421.0302                                                                 
  2743    10.1700    437.5(12)           422.1325          420.9984                                                                 
  2744    10.1736    438.7(12)           422.1377          420.9664                                                                 
  2745    10.1772    437.8(12)           422.1557          420.9341                                                                 
  2746    10.1808    438.5(12)           422.1801          420.9017                                                                 
  2747    10.1844    438.7(12)           422.2117          420.8691                                                                 
  2748    10.1880    438.9(12)           422.2522          420.8364                                                                 
  2749    10.1916    440.6(12)           422.3028          420.8033                                                                 
  2750    10.1952    439.5(12)           422.3663          420.7702                                                                 
  2751    10.1988    439.7(12)           422.4452          420.7370                                                                 
  2752    10.2024    439.4(12)           422.5431          420.7034                                                                 
  2753    10.2060    440.4(12)           422.6655          420.6697                                                                 
  2754    10.2096    441.0(12)           422.8197          420.6359                                                                 
  2755    10.2132    440.3(12)           423.0175          420.6018                                                                 
  2756    10.2168    440.1(12)           423.2826          420.5677                                                                 
  2757    10.2204    439.3(12)           423.6619          420.5332                                                                 
  2758    10.2240    443.0(12)           424.2525          420.4986                                                                 
  2759    10.2276    443.3(12)           425.2343          420.4638                                                                 
  2760    10.2312    447.0(12)           426.8882          420.4288                                                                 
  2761    10.2348    450.3(12)           429.5535          420.3939                                                                 
  2762    10.2384    460.9(13)           433.4826          420.3585                                                                 
  2763    10.2420    470.3(13)           438.6144          420.3229                                                                 
  2764    10.2456    478.4(12)           444.2708          420.2873                                                                 
  2765    10.2492    478.8(12)           448.8232          420.2514                                                                 
  2766    10.2528    479.2(12)           450.0876          420.2154                                                                 
  2767    10.2564    477.8(12)           447.4355          420.1793                                                                 
  2768    10.2600    472.4(12)           442.6685          420.1428                                                                 
  2769    10.2636    462.6(12)           437.8662          420.1062                                                                 
  2770    10.2672    458.7(12)           434.1619          420.0694                                                                 
  2771    10.2708    457.8(12)           431.9308          420.0325                                                                 
  2772    10.2744    460.9(12)           431.1542          419.9955                                                                 
  2773    10.2780    465.5(12)           431.7788          419.9581                                                                 
  2774    10.2816    471.2(11)           434.1700          419.9206                                                                 
  2775    10.2852    478.6(11)           439.6810          419.8829                                                                 
  2776    10.2888    497.5(17)           451.2151          419.8450                                                                 
  2777    10.2924    543(2)           473.1156          419.8071                                                                    
  2778    10.2960    613(3)           509.3301          419.7688                                                                    
  2779    10.2996    682(2)           559.4851          419.7305                                                                    
  2780    10.3032    719.5(18)           614.5843          419.6920                                                                 
  2781    10.3068    738.8(13)           654.2201          419.6531                                                                 
  2782    10.3104    732.9(15)           654.6577          419.6142                                                                 
  2783    10.3140    693(3)           615.5367          419.5751                                                                    
  2784    10.3176    609(3)           560.3133          419.5358                                                                    
  2785    10.3212    525(2)           509.6358          419.4962                                                                    
  2786    10.3248    481.6(14)           472.8211          419.4565                                                                 
  2787    10.3284    468.0(10)           450.3180          419.4168                                                                 
  2788    10.3320    460.2(10)           438.2181          419.3768                                                                 
  2789    10.3356    457.0(10)           432.1026          419.3366                                                                 
  2790    10.3392    454.4(10)           428.8932          419.2961                                                                 
  2791    10.3428    453.4(10)           426.9792          419.2556                                                                 
  2792    10.3464    449.7(10)           425.6659          419.2148                                                                 
  2793    10.3500    448.8(10)           424.6790          419.1738                                                                 
  2794    10.3536    448.5(10)           423.9022          419.1328                                                                 
  2795    10.3572    448.7(10)           423.2734          419.0916                                                                 
  2796    10.3608    446.6(10)           422.7555          419.0500                                                                 
  2797    10.3644    448.8(10)           422.3230          419.0084                                                                 
  2798    10.3680    447.4(10)           421.9565          418.9665                                                                 
  2799    10.3716    447.4(10)           421.6422          418.9245                                                                 
  2800    10.3752    446.6(10)           421.3697          418.8822                                                                 
  2801    10.3788    445.8(10)           421.1313          418.8399                                                                 
  2802    10.3824    446.1(10)           420.9206          418.7972                                                                 
  2803    10.3860    445.5(10)           420.7328          418.7545                                                                 
  2804    10.3896    446.0(10)           420.5644          418.7116                                                                 
  2805    10.3932    446.2(10)           420.4121          418.6685                                                                 
  2806    10.3968    447.7(10)           420.2736          418.6252                                                                 
  2807    10.4004    447.7(10)           420.1468          418.5817                                                                 
  2808    10.4040    448.7(10)           420.0304          418.5380                                                                 
  2809    10.4076    449.1(10)           419.9230          418.4942                                                                 
  2810    10.4112    451.4(10)           419.8235          418.4503                                                                 
  2811    10.4148    451.3(10)           419.7309          418.4059                                                                 
  2812    10.4184    449.5(10)           419.6449          418.3616                                                                 
  2813    10.4220    447.0(10)           419.5645          418.3170                                                                 
  2814    10.4256    445.8(10)           419.4895          418.2722                                                                 
  2815    10.4292    444.2(10)           419.4196          418.2273                                                                 
  2816    10.4328    445.0(10)           419.3545          418.1823                                                                 
  2817    10.4364    444.3(10)           419.2938          418.1368                                                                 
  2818    10.4400    446.0(11)           419.2379          418.0914                                                                 
  2819    10.4436    444.1(12)           419.1864          418.0458                                                                 
  2820    10.4472    443.5(12)           419.1396          417.9998                                                                 
  2821    10.4508    442.5(12)           419.0978          417.9539                                                                 
  2822    10.4544    443.1(12)           419.0611          417.9077                                                                 
  2823    10.4580    443.7(12)           419.0302          417.8613                                                                 
  2824    10.4616    443.8(12)           419.0054          417.8148                                                                 
  2825    10.4652    443.6(12)           418.9877          417.7680                                                                 
  2826    10.4688    443.0(12)           418.9783          417.7212                                                                 
  2827    10.4724    444.2(12)           418.9782          417.6741                                                                 
  2828    10.4760    443.2(12)           418.9890          417.6265                                                                 
  2829    10.4796    444.9(12)           419.0141          417.5793                                                                 
  2830    10.4832    444.1(12)           419.0552          417.5316                                                                 
  2831    10.4868    445.3(12)           419.1170          417.4837                                                                 
  2832    10.4904    444.0(12)           419.2048          417.4357                                                                 
  2833    10.4940    444.7(12)           419.3264          417.3876                                                                 
  2834    10.4976    445.1(12)           419.4928          417.3392                                                                 
  2835    10.5012    446.5(12)           419.7228          417.2905                                                                 
  2836    10.5048    446.6(12)           420.0532          417.2418                                                                 
  2837    10.5084    448.7(12)           420.5591          417.1930                                                                 
  2838    10.5120    447.5(12)           421.3961          417.1437                                                                 
  2839    10.5156    452.0(12)           422.8582          417.0945                                                                 
  2840    10.5192    452.6(12)           425.4126          417.0451                                                                 
  2841    10.5228    458.5(12)           429.6397          416.9954                                                                 
  2842    10.5264    465.5(12)           436.0028          416.9456                                                                 
  2843    10.5300    476.1(12)           444.4870          416.8957                                                                 
  2844    10.5336    478.8(12)           454.0508          416.8452                                                                 
  2845    10.5372    482.2(12)           462.0618          416.7950                                                                 
  2846    10.5408    483.2(12)           464.6573          416.7447                                                                 
  2847    10.5444    478.2(12)           460.1375          416.6937                                                                 
  2848    10.5480    472.5(12)           451.2307          416.6427                                                                 
  2849    10.5516    462.3(12)           441.6733          416.5915                                                                 
  2850    10.5552    452.6(13)           433.6088          416.5403                                                                 
  2851    10.5588    448.3(12)           427.7386          416.4890                                                                 
  2852    10.5624    445.7(12)           423.9161          416.4373                                                                 
  2853    10.5660    444.9(12)           421.6053          416.3855                                                                 
  2854    10.5696    443.9(12)           420.2421          416.3335                                                                 
  2855    10.5732    443.2(12)           419.4078          416.2813                                                                 
  2856    10.5768    442.1(12)           418.8519          416.2290                                                                 
  2857    10.5804    442.6(12)           418.4445          416.1764                                                                 
  2858    10.5840    443.7(12)           418.1242          416.1237                                                                 
  2859    10.5876    443.7(12)           417.8612          416.0707                                                                 
  2860    10.5912    444.8(12)           417.6392          416.0177                                                                 
  2861    10.5948    442.3(12)           417.4479          415.9645                                                                 
  2862    10.5984    443.3(12)           417.2804          415.9111                                                                 
  2863    10.6020    444.2(12)           417.1316          415.8573                                                                 
  2864    10.6056    443.5(12)           416.9980          415.8036                                                                 
  2865    10.6092    443.8(12)           416.8764          415.7496                                                                 
  2866    10.6128    443.0(12)           416.7646          415.6953                                                                 
  2867    10.6164    440.3(12)           416.6612          415.6411                                                                 
  2868    10.6200    441.2(12)           416.5645          415.5867                                                                 
  2869    10.6236    441.9(12)           416.4734          415.5319                                                                 
  2870    10.6272    442.7(11)           416.3871          415.4769                                                                 
  2871    10.6308    442.4(10)           416.3050          415.4218                                                                 
  2872    10.6344    442.0(10)           416.2267          415.3667                                                                 
  2873    10.6380    442.9(10)           416.1511          415.3112                                                                 
  2874    10.6416    443.1(10)           416.0785          415.2557                                                                 
  2875    10.6452    440.4(12)           416.0081          415.1999                                                                 
  2876    10.6488    440.5(12)           415.9396          415.1437                                                                 
  2877    10.6524    441.3(12)           415.8733          415.0877                                                                 
  2878    10.6560    440.0(12)           415.8086          415.0314                                                                 
  2879    10.6596    439.7(12)           415.7391          414.9749                                                                 
  2880    10.6632    438.7(12)           415.6773          414.9182                                                                 
  2881    10.6668    440.8(12)           415.6169          414.8614                                                                 
  2882    10.6704    441.0(12)           415.5576          414.8044                                                                 
  2883    10.6740    443.5(12)           415.4995          414.7472                                                                 
  2884    10.6776    441.7(12)           415.3771          414.6897                                                                 
  2885    10.6812    442.0(12)           415.3214          414.6321                                                                 
  2886    10.6848    441.2(12)           415.2668          414.5744                                                                 
  2887    10.6884    442.8(12)           415.2130          414.5165                                                                 
  2888    10.6920    443.3(12)           415.1602          414.4583                                                                 
  2889    10.6956    442.0(12)           415.1082          414.4000                                                                 
  2890    10.6992    441.0(12)           415.0572          414.3416                                                                 
  2891    10.7028    443.0(12)           415.0070          414.2828                                                                 
  2892    10.7064    439.6(12)           414.9578          414.2241                                                                 
  2893    10.7100    442.5(12)           414.9097          414.1652                                                                 
  2894    10.7136    440.7(12)           414.8622          414.1058                                                                 
  2895    10.7172    440.7(12)           414.8160          414.0465                                                                 
  2896    10.7208    440.2(12)           414.7708          413.9870                                                                 
  2897    10.7244    441.5(12)           414.7267          413.9273                                                                 
  2898    10.7280    440.9(12)           414.6837          413.8674                                                                 
  2899    10.7316    442.5(12)           414.6420          413.8073                                                                 
  2900    10.7352    443.6(12)           414.6014          413.7470                                                                 
  2901    10.7388    442.6(12)           414.5624          413.6866                                                                 
  2902    10.7424    441.2(12)           414.5248          413.6260                                                                 
  2903    10.7460    440.5(12)           414.4888          413.5652                                                                 
  2904    10.7496    441.5(12)           414.4545          413.5042                                                                 
  2905    10.7532    441.9(12)           414.4221          413.4432                                                                 
  2906    10.7568    442.7(12)           414.3917          413.3818                                                                 
  2907    10.7604    442.6(12)           414.3635          413.3203                                                                 
  2908    10.7640    444.7(12)           414.3376          413.2586                                                                 
  2909    10.7676    441.2(12)           414.3144          413.1967                                                                 
  2910    10.7712    442.6(12)           414.2941          413.1347                                                                 
  2911    10.7748    443.3(12)           414.2770          413.0724                                                                 
  2912    10.7784    442.8(12)           414.2634          413.0102                                                                 
  2913    10.7820    442.7(12)           414.2536          412.9475                                                                 
  2914    10.7856    443.5(12)           414.2481          412.8848                                                                 
  2915    10.7892    441.2(12)           414.2474          412.8219                                                                 
  2916    10.7928    443.3(12)           414.2520          412.7588                                                                 
  2917    10.7964    441.4(12)           414.2627          412.6956                                                                 
  2918    10.8000    443.6(12)           414.2800          412.6321                                                                 
  2919    10.8036    442.8(12)           414.3048          412.5684                                                                 
  2920    10.8072    443.0(12)           414.3383          412.5046                                                                 
  2921    10.8108    442.0(12)           414.3816          412.4407                                                                 
  2922    10.8144    444.0(12)           414.4361          412.3766                                                                 
  2923    10.8180    443.3(12)           414.5031          412.3121                                                                 
  2924    10.8216    444.2(12)           414.5851          412.2477                                                                 
  2925    10.8252    443.8(12)           414.6839          412.1829                                                                 
  2926    10.8288    442.6(12)           414.8025          412.1179                                                                 
  2927    10.8324    445.0(10)           414.9447          412.0530                                                                 
  2928    10.8360    447.0(10)           415.1140          411.9876                                                                 
  2929    10.8396    446.9(10)           415.3162          411.9225                                                                 
  2930    10.8432    443.8(10)           415.5571          411.8569                                                                 
  2931    10.8468    443.0(10)           415.8451          411.7912                                                                 
  2932    10.8504    442.2(10)           416.1901          411.7253                                                                 
  2933    10.8540    443.9(10)           416.6049          411.6590                                                                 
  2934    10.8576    443.7(10)           417.1074          411.5927                                                                 
  2935    10.8612    445.1(10)           417.7197          411.5264                                                                 
  2936    10.8648    443.9(11)           418.4709          411.4598                                                                 
  2937    10.8684    446.7(10)           419.4025          411.3929                                                                 
  2938    10.8720    446.7(10)           420.5723          411.3260                                                                 
  2939    10.8756    450.1(10)           422.0644          411.2589                                                                 
  2940    10.8792    451.8(10)           424.0243          411.1916                                                                 
  2941    10.8828    454.9(10)           426.7550          411.1240                                                                 
  2942    10.8864    463.6(11)           430.9879          411.0563                                                                 
  2943    10.8900    474.8(11)           438.5231          410.9885                                                                 
  2944    10.8936    494.4(15)           453.2339          410.9205                                                                 
  2945    10.8972    538(2)           481.8561          410.8523                                                                    
  2946    10.9008    613(3)           532.7568          410.7839                                                                    
  2947    10.9044    721(4)           611.2451          410.7153                                                                    
  2948    10.9080    813(3)           711.8718          410.6466                                                                    
  2949    10.9116    845.3(15)           810.6166          410.5776                                                                 
  2950    10.9152    853.4(14)           863.4974          410.5087                                                                 
  2951    10.9188    834(2)           835.8208          410.4394                                                                    
  2952    10.9224    777(3)           746.7887          410.3701                                                                    
  2953    10.9260    662(4)           642.9832          410.3005                                                                    
  2954    10.9296    547(3)           555.6045          410.2307                                                                    
  2955    10.9332    489.5(16)           495.5679          410.1608                                                                 
  2956    10.9368    469.8(12)           460.3024          410.0905                                                                 
  2957    10.9404    460.0(10)           441.7322          410.0203                                                                 
  2958    10.9440    455.2(10)           432.2691          409.9500                                                                 
  2959    10.9476    452.1(10)           427.1179          409.8794                                                                 
  2960    10.9512    449.6(10)           423.9146          409.8085                                                                 
  2961    10.9548    445.2(10)           421.6585          409.7374                                                                 
  2962    10.9584    445.9(10)           419.9477          409.6664                                                                 
  2963    10.9620    444.7(10)           418.6019          409.5950                                                                 
  2964    10.9656    444.7(10)           417.5229          409.5237                                                                 
  2965    10.9692    444.5(10)           416.6447          409.4519                                                                 
  2966    10.9728    444.2(10)           415.9226          409.3801                                                                 
  2967    10.9764    444.7(10)           415.3242          409.3082                                                                 
  2968    10.9800    445.2(10)           414.8262          409.2360                                                                 
  2969    10.9836    443.8(10)           414.4095          409.1635                                                                 
  2970    10.9872    443.8(11)           414.0619          409.0910                                                                 
  2971    10.9908    444.7(12)           413.7733          409.0184                                                                 
  2972    10.9944    443.7(12)           413.5359          408.9454                                                                 
  2973    10.9980    444.5(12)           413.3447          408.8724                                                                 
  2974    11.0016    442.2(12)           413.1958          408.7992                                                                 
  2975    11.0052    444.9(12)           413.0875          408.7259                                                                 
  2976    11.0088    443.7(12)           413.0181          408.6523                                                                 
  2977    11.0124    443.9(12)           412.9883          408.5786                                                                 
  2978    11.0160    444.1(12)           412.9994          408.5046                                                                 
  2979    11.0196    444.5(12)           413.0546          408.4307                                                                 
  2980    11.0232    442.8(12)           413.1576          408.3563                                                                 
  2981    11.0268    443.7(12)           413.3154          408.2820                                                                 
  2982    11.0304    443.2(12)           413.5365          408.2075                                                                 
  2983    11.0340    447.7(12)           413.8324          408.1326                                                                 
  2984    11.0376    449.7(12)           414.2188          408.0579                                                                 
  2985    11.0412    454.1(12)           414.7176          407.9828                                                                 
  2986    11.0448    453.9(12)           415.3579          407.9075                                                                 
  2987    11.0484    459.0(12)           416.1800          407.8320                                                                 
  2988    11.0520    456.7(12)           417.2438          407.7565                                                                 
  2989    11.0556    459.0(12)           418.6444          407.6808                                                                 
  2990    11.0592    456.6(12)           420.5618          407.6047                                                                 
  2991    11.0628    457.1(12)           423.4118          407.5285                                                                 
  2992    11.0664    462.1(12)           428.2289          407.4525                                                                 
  2993    11.0700    472.3(14)           437.3887          407.3758                                                                 
  2994    11.0736    492.0(20)           455.4192          407.2992                                                                 
  2995    11.0772    540(3)           488.9336          407.2225                                                                    
  2996    11.0808    622(3)           544.0704          407.1455                                                                    
  2997    11.0844    706(3)           620.8824          407.0684                                                                    
  2998    11.0880    759(2)           706.7296          406.9909                                                                    
  2999    11.0916    785.8(19)           771.7159          406.9136                                                                 
  3000    11.0952    790.6(17)           778.4868          406.8362                                                                 
  3001    11.0988    757(3)           722.2094          406.7582                                                                    
  3002    11.1024    670(4)           637.4570          406.6803                                                                    
  3003    11.1060    563(3)           557.3110          406.6022                                                                    
  3004    11.1096    503(2)           497.5782          406.5240                                                                    
  3005    11.1132    476.8(14)           460.1779          406.4455                                                                 
  3006    11.1168    465.6(12)           439.6458          406.3667                                                                 
  3007    11.1204    460.2(12)           429.1689          406.2879                                                                 
  3008    11.1240    460.0(12)           423.7581          406.2092                                                                 
  3009    11.1276    455.8(12)           420.6775          406.1299                                                                 
  3010    11.1312    455.5(12)           418.7116          406.0507                                                                 
  3011    11.1348    449.9(12)           417.3859          405.9711                                                                 
  3012    11.1384    450.9(12)           416.5342          405.8914                                                                 
  3013    11.1420    447.3(12)           416.1379          405.8118                                                                 
  3014    11.1456    445.2(12)           416.3006          405.7319                                                                 
  3015    11.1492    444.3(12)           417.2635          405.6517                                                                 
  3016    11.1528    448.8(12)           419.3920          405.5715                                                                 
  3017    11.1564    454.2(12)           423.0681          405.4910                                                                 
  3018    11.1600    462.1(12)           428.4604          405.4103                                                                 
  3019    11.1636    469.0(12)           435.2155          405.3296                                                                 
  3020    11.1672    472.0(12)           442.0448          405.2483                                                                 
  3021    11.1708    474.3(12)           446.4535          405.1675                                                                 
  3022    11.1744    473.2(11)           446.1107          405.0862                                                                 
  3023    11.1780    470.1(10)           441.6816          405.0045                                                                 
  3024    11.1816    464.0(10)           436.1876          404.9230                                                                 
  3025    11.1852    456.6(10)           432.3562          404.8412                                                                 
  3026    11.1888    455.1(10)           432.0179          404.7593                                                                 
  3027    11.1924    463.5(10)           436.4120          404.6771                                                                 
  3028    11.1960    475.7(12)           446.1631          404.5950                                                                 
  3029    11.1996    489.9(11)           460.8645          404.5123                                                                 
  3030    11.2032    494.7(11)           478.3676          404.4299                                                                 
  3031    11.2068    495.7(11)           493.7101          404.3470                                                                 
  3032    11.2104    496.1(11)           499.4250          404.2642                                                                 
  3033    11.2140    491.6(11)           491.5747          404.1812                                                                 
  3034    11.2176    479.3(11)           474.7101          404.0978                                                                 
  3035    11.2212    462.1(12)           456.0407          404.0145                                                                 
  3036    11.2248    445.8(11)           439.9606          403.9307                                                                 
  3037    11.2284    440.8(10)           428.0144          403.8470                                                                 
  3038    11.2320    435.4(10)           420.0505          403.7632                                                                 
  3039    11.2356    433.7(10)           415.1279          403.6790                                                                 
  3040    11.2392    433.5(10)           412.1727          403.5947                                                                 
  3041    11.2428    433.6(10)           410.3414          403.5105                                                                 
  3042    11.2464    433.5(10)           409.1158          403.4257                                                                 
  3043    11.2500    433.2(10)           408.2193          403.3411                                                                 
  3044    11.2536    432.5(10)           407.5153          403.2563                                                                 
  3045    11.2572    430.3(10)           406.9366          403.1710                                                                 
  3046    11.2608    430.5(10)           406.4485          403.0860                                                                 
  3047    11.2644    429.5(10)           406.0285          403.0004                                                                 
  3048    11.2680    430.1(10)           405.6613          402.9150                                                                 
  3049    11.2716    430.6(10)           405.3360          402.8293                                                                 
  3050    11.2752    431.6(10)           405.0445          402.7435                                                                 
  3051    11.2788    431.5(10)           404.7802          402.6573                                                                 
  3052    11.2824    432.6(10)           404.5388          402.5715                                                                 
  3053    11.2860    431.8(10)           404.3154          402.4848                                                                 
  3054    11.2896    428.4(10)           404.1083          402.3986                                                                 
  3055    11.2932    428.8(10)           403.9138          402.3116                                                                 
  3056    11.2968    429.7(10)           403.7310          402.2250                                                                 
  3057    11.3004    427.5(10)           403.5573          402.1378                                                                 
  3058    11.3040    428.1(10)           403.3922          402.0507                                                                 
  3059    11.3076    425.8(10)           403.2342          401.9636                                                                 
  3060    11.3112    428.1(10)           403.0825          401.8762                                                                 
  3061    11.3148    426.9(10)           402.9360          401.7886                                                                 
  3062    11.3184    426.9(10)           402.7942          401.7006                                                                 
  3063    11.3220    426.4(10)           402.6566          401.6127                                                                 
  3064    11.3256    427.9(10)           402.5231          401.5248                                                                 
  3065    11.3292    425.7(10)           402.3925          401.4363                                                                 
  3066    11.3328    426.7(10)           402.2650          401.3480                                                                 
  3067    11.3364    427.0(10)           402.1401          401.2593                                                                 
  3068    11.3400    425.7(10)           402.0092          401.1707                                                                 
  3069    11.3436    426.5(10)           401.8890          401.0818                                                                 
  3070    11.3472    426.5(10)           401.7705          400.9927                                                                 
  3071    11.3508    426.8(10)           401.6540          400.9036                                                                 
  3072    11.3544    425.4(10)           401.5387          400.8140                                                                 
  3073    11.3580    426.4(10)           401.4252          400.7246                                                                 
  3074    11.3616    424.7(10)           401.3130          400.6351                                                                 
  3075    11.3652    426.1(10)           401.2018          400.5452                                                                 
  3076    11.3688    424.9(10)           401.0916          400.4551                                                                 
  3077    11.3724    426.8(10)           400.9824          400.3649                                                                 
  3078    11.3760    423.3(10)           400.8741          400.2745                                                                 
  3079    11.3796    425.2(10)           400.7670          400.1843                                                                 
  3080    11.3832    425.2(10)           400.6604          400.0937                                                                 
  3081    11.3868    425.5(10)           400.5545          400.0029                                                                 
  3082    11.3904    424.2(10)           400.4490          399.9117                                                                 
  3083    11.3940    423.1(10)           400.3445          399.8208                                                                 
  3084    11.3976    424.3(10)           400.2403          399.7295                                                                 
  3085    11.4012    423.6(10)           400.1367          399.6381                                                                 
  3086    11.4048    422.0(10)           400.0336          399.5465                                                                 
  3087    11.4084    422.4(10)           399.9312          399.4550                                                                 
  3088    11.4120    424.0(10)           399.8282          399.3631                                                                 
  3089    11.4156    423.0(10)           399.7264          399.2710                                                                 
  3090    11.4192    423.4(10)           399.6249          399.1788                                                                 
  3091    11.4228    422.8(10)           399.5238          399.0863                                                                 
  3092    11.4264    421.9(10)           399.4232          398.9940                                                                 
  3093    11.4300    422.7(10)           399.3230          398.9014                                                                 
  3094    11.4336    423.0(10)           399.2229          398.8085                                                                 
  3095    11.4372    422.6(10)           399.1234          398.7157                                                                 
  3096    11.4408    421.3(10)           399.0240          398.6224                                                                 
  3097    11.4444    422.5(10)           398.9253          398.5292                                                                 
  3098    11.4480    422.0(10)           398.8270          398.4359                                                                 
  3099    11.4516    420.9(10)           398.7291          398.3423                                                                 
  3100    11.4552    422.1(10)           398.6318          398.2486                                                                 
  3101    11.4588    420.5(10)           398.5352          398.1547                                                                 
  3102    11.4624    422.6(10)           398.4394          398.0607                                                                 
  3103    11.4660    420.8(10)           398.3449          397.9667                                                                 
  3104    11.4696    422.3(10)           398.2513          397.8721                                                                 
  3105    11.4732    420.3(10)           398.1599          397.7778                                                                 
  3106    11.4768    420.4(10)           398.0716          397.6832                                                                 
  3107    11.4804    422.2(10)           397.9881          397.5884                                                                 
  3108    11.4840    422.1(10)           397.9143          397.4934                                                                 
  3109    11.4876    421.6(10)           397.8581          397.3984                                                                 
  3110    11.4912    420.6(10)           397.8317          397.3030                                                                 
  3111    11.4948    419.8(10)           397.8503          397.2077                                                                 
  3112    11.4984    419.8(10)           397.9254          397.1121                                                                 
  3113    11.5020    419.2(10)           398.0561          397.0166                                                                 
  3114    11.5056    419.1(10)           398.2143          396.9206                                                                 
  3115    11.5092    420.3(10)           398.3315          396.8246                                                                 
  3116    11.5128    419.5(10)           398.3055          396.7285                                                                 
  3117    11.5164    418.9(10)           398.0901          396.6323                                                                 
  3118    11.5200    418.9(10)           397.7550          396.5356                                                                 
  3119    11.5236    419.4(10)           397.3996          396.4391                                                                 
  3120    11.5272    419.1(10)           397.0821          396.3426                                                                 
  3121    11.5308    418.1(10)           396.8217          396.2457                                                                 
  3122    11.5344    417.2(10)           396.6157          396.1484                                                                 
  3123    11.5380    418.6(10)           396.4514          396.0515                                                                 
  3124    11.5416    416.6(10)           396.3134          395.9540                                                                 
  3125    11.5452    416.7(10)           396.1907          395.8567                                                                 
  3126    11.5488    415.0(10)           396.0759          395.7589                                                                 
  3127    11.5524    417.6(10)           395.9657          395.6612                                                                 
  3128    11.5560    416.4(10)           395.8581          395.5634                                                                 
  3129    11.5596    416.6(10)           395.7517          395.4650                                                                 
  3130    11.5632    416.0(10)           395.6472          395.3672                                                                 
  3131    11.5668    417.0(10)           395.5430          395.2687                                                                 
  3132    11.5704    415.2(10)           395.4395          395.1701                                                                 
  3133    11.5740    416.5(10)           395.3365          395.0714                                                                 
  3134    11.5776    416.7(10)           395.2339          394.9726                                                                 
  3135    11.5812    416.9(10)           395.1318          394.8738                                                                 
  3136    11.5848    416.8(10)           395.0299          394.7748                                                                 
  3137    11.5884    416.6(10)           394.9279          394.6754                                                                 
  3138    11.5920    417.9(10)           394.8261          394.5760                                                                 
  3139    11.5956    417.2(10)           394.7247          394.4766                                                                 
  3140    11.5992    417.3(10)           394.6231          394.3768                                                                 
  3141    11.6028    417.0(10)           394.5218          394.2770                                                                 
  3142    11.6064    418.5(10)           394.4202          394.1769                                                                 
  3143    11.6100    415.9(10)           394.3217          394.0768                                                                 
  3144    11.6136    416.1(10)           394.2206          393.9767                                                                 
  3145    11.6172    414.1(10)           394.1190          393.8761                                                                 
  3146    11.6208    415.8(10)           394.0178          393.7756                                                                 
  3147    11.6244    416.1(10)           393.9166          393.6750                                                                 
  3148    11.6280    418.0(10)           393.8152          393.5741                                                                 
  3149    11.6316    415.0(10)           393.7139          393.4731                                                                 
  3150    11.6352    415.4(10)           393.6127          393.3721                                                                 
  3151    11.6388    413.8(10)           393.5113          393.2708                                                                 
  3152    11.6424    415.4(10)           393.4101          393.1695                                                                 
  3153    11.6460    414.1(10)           393.3084          393.0676                                                                 
  3154    11.6496    415.3(10)           393.2072          392.9661                                                                 
  3155    11.6532    413.5(10)           393.1058          392.8643                                                                 
  3156    11.6568    412.8(10)           393.0045          392.7624                                                                 
  3157    11.6604    412.4(10)           392.9029          392.6601                                                                 
  3158    11.6640    412.4(10)           392.8016          392.5580                                                                 
  3159    11.6676    411.7(10)           392.7000          392.4554                                                                 
  3160    11.6712    411.1(10)           392.5986          392.3530                                                                 
  3161    11.6748    411.7(10)           392.4972          392.2503                                                                 
  3162    11.6784    412.7(10)           392.3954          392.1472                                                                 
  3163    11.6820    413.1(10)           392.2943          392.0446                                                                 
  3164    11.6856    410.9(10)           392.1925          391.9412                                                                 
  3165    11.6892    409.4(10)           392.0912          391.8380                                                                 
  3166    11.6928    409.8(10)           391.9899          391.7348                                                                 
  3167    11.6964    410.6(10)           391.8882          391.6310                                                                 
  3168    11.7000    409.8(10)           391.7870          391.5276                                                                 
  3169    11.7036    408.9(10)           391.6833          391.4237                                                                 
  3170    11.7072    408.9(10)           391.5818          391.3196                                                                 
  3171    11.7108    410.3(10)           391.4808          391.2158                                                                 
  3172    11.7144    408.2(10)           391.3795          391.1115                                                                 
  3173    11.7180    409.9(10)           391.2783          391.0071                                                                 
  3174    11.7216    408.2(10)           391.1770          390.9024                                                                 
  3175    11.7252    409.7(10)           391.0760          390.7978                                                                 
  3176    11.7288    409.3(10)           390.9750          390.6930                                                                 
  3177    11.7324    408.0(10)           390.8742          390.5881                                                                 
  3178    11.7360    409.1(10)           390.7736          390.4832                                                                 
  3179    11.7396    408.8(10)           390.6728          390.3778                                                                 
  3180    11.7432    408.0(10)           390.5723          390.2725                                                                 
  3181    11.7468    407.4(10)           390.4719          390.1669                                                                 
  3182    11.7504    407.1(10)           390.3718          390.0614                                                                 
  3183    11.7540    407.4(10)           390.2718          389.9556                                                                 
  3184    11.7576    406.8(10)           390.1722          389.8499                                                                 
  3185    11.7612    408.6(10)           390.0727          389.7439                                                                 
  3186    11.7648    408.7(10)           389.9732          389.6376                                                                 
  3187    11.7684    407.5(10)           389.8741          389.5312                                                                 
  3188    11.7720    406.1(10)           389.7756          389.4250                                                                 
  3189    11.7756    405.7(10)           389.6770          389.3183                                                                 
  3190    11.7792    406.8(10)           389.5788          389.2114                                                                 
  3191    11.7828    407.1(10)           389.4814          389.1048                                                                 
  3192    11.7864    407.2(10)           389.3842          388.9979                                                                 
  3193    11.7900    407.1(10)           389.2873          388.8906                                                                 
  3194    11.7936    409.4(10)           389.1912          388.7835                                                                 
  3195    11.7972    406.7(10)           389.0954          388.6761                                                                 
  3196    11.8008    405.8(10)           389.0005          388.5687                                                                 
  3197    11.8044    405.1(10)           388.9058          388.4608                                                                 
  3198    11.8080    406.4(10)           388.8125          388.3533                                                                 
  3199    11.8116    403.3(10)           388.7195          388.2452                                                                 
  3200    11.8152    404.5(10)           388.6276          388.1373                                                                 
  3201    11.8188    404.3(10)           388.5367          388.0291                                                                 
  3202    11.8224    403.3(10)           388.4467          387.9207                                                                 
  3203    11.8260    402.9(10)           388.3579          387.8121                                                                 
  3204    11.8296    404.1(10)           388.2708          387.7039                                                                 
  3205    11.8332    404.0(10)           388.1848          387.5950                                                                 
  3206    11.8368    403.3(10)           388.1002          387.4859                                                                 
  3207    11.8404    401.9(10)           388.0179          387.3772                                                                 
  3208    11.8440    403.2(10)           387.9373          387.2681                                                                 
  3209    11.8476    402.2(10)           387.8589          387.1589                                                                 
  3210    11.8512    401.9(10)           387.7830          387.0495                                                                 
  3211    11.8548    400.2(10)           387.7095          386.9398                                                                 
  3212    11.8584    399.5(10)           387.6395          386.8302                                                                 
  3213    11.8620    401.8(10)           387.5728          386.7206                                                                 
  3214    11.8656    401.6(10)           387.5099          386.6107                                                                 
  3215    11.8692    401.3(10)           387.4513          386.5006                                                                 
  3216    11.8728    401.7(10)           387.3979          386.3906                                                                 
  3217    11.8764    402.8(10)           387.3497          386.2802                                                                 
  3218    11.8800    399.6(10)           387.3080          386.1697                                                                 
  3219    11.8836    401.2(10)           387.2737          386.0591                                                                 
  3220    11.8872    400.5(10)           387.2481          385.9486                                                                 
  3221    11.8908    399.8(10)           387.2319          385.8377                                                                 
  3222    11.8944    400.1(10)           387.2348          385.7269                                                                 
  3223    11.8980    401.6(10)           387.2433          385.6158                                                                 
  3224    11.9016    399.6(10)           387.2670          385.5045                                                                 
  3225    11.9052    399.1(10)           387.3095          385.3934                                                                 
  3226    11.9088    398.6(10)           387.3734          385.2817                                                                 
  3227    11.9124    399.9(10)           387.4638          385.1701                                                                 
  3228    11.9160    397.6(10)           387.5858          385.0585                                                                 
  3229    11.9196    400.0(10)           387.7462          384.9468                                                                 
  3230    11.9232    401.2(10)           387.9543          384.8348                                                                 
  3231    11.9268    399.7(10)           388.2213          384.7228                                                                 
  3232    11.9304    400.2(10)           388.5624          384.6104                                                                 
  3233    11.9340    402.0(10)           388.9991          384.4982                                                                 
  3234    11.9376    402.2(10)           389.5591          384.3858                                                                 
  3235    11.9412    403.8(10)           390.2816          384.2732                                                                 
  3236    11.9448    405.4(10)           391.2276          384.1604                                                                 
  3237    11.9484    406.2(10)           392.5048          384.0475                                                                 
  3238    11.9520    409.4(10)           394.3418          383.9348                                                                 
  3239    11.9556    413.9(10)           397.2762          383.8217                                                                 
  3240    11.9592    423.3(10)           402.6449          383.7083                                                                 
  3241    11.9628    438.5(15)           413.0762          383.5952                                                                 
  3242    11.9664    472.7(19)           432.8237          383.4817                                                                 
  3243    11.9700    534(3)           466.7243          383.3680                                                                    
  3244    11.9736    618(3)           517.0866          383.2544                                                                    
  3245    11.9772    680(2)           579.0582          383.1404                                                                    
  3246    11.9808    710.8(13)           636.4689          383.0265                                                                 
  3247    11.9844    720.1(13)           662.0916          382.9125                                                                 
  3248    11.9880    708.3(20)           638.6133          382.7984                                                                 
  3249    11.9916    643(3)           581.9005          382.6840                                                                    
  3250    11.9952    542(3)           519.4244          382.5696                                                                    
  3251    11.9988    467(2)           468.0293          382.4550                                                                    
  3252    12.0024    433.6(13)           433.0474          382.3403                                                                 
  3253    12.0060    418.2(10)           412.4645          382.2256                                                                 
  3254    12.0096    411.8(10)           401.4380          382.1104                                                                 
  3255    12.0132    406.7(10)           395.6574          381.9956                                                                 
  3256    12.0168    403.9(10)           392.3933          381.8802                                                                 
  3257    12.0204    401.3(10)           390.2882          381.7652                                                                 
  3258    12.0240    400.1(10)           388.7606          381.6498                                                                 
  3259    12.0276    400.1(10)           387.5714          381.5341                                                                 
  3260    12.0312    399.4(10)           386.6105          381.4184                                                                 
  3261    12.0348    396.6(10)           385.8151          381.3026                                                                 
  3262    12.0384    395.7(10)           385.1444          381.1869                                                                 
  3263    12.0420    396.1(10)           384.5702          381.0709                                                                 
  3264    12.0456    393.7(10)           384.0710          380.9545                                                                 
  3265    12.0492    394.2(10)           383.6320          380.8386                                                                 
  3266    12.0528    393.5(10)           383.2408          380.7224                                                                 
  3267    12.0564    394.8(10)           382.8883          380.6055                                                                 
  3268    12.0600    393.9(10)           382.5681          380.4889                                                                 
  3269    12.0636    393.1(10)           382.2744          380.3724                                                                 
  3270    12.0672    391.1(10)           382.0026          380.2556                                                                 
  3271    12.0708    392.9(10)           381.7493          380.1385                                                                 
  3272    12.0744    390.8(10)           381.5118          380.0216                                                                 
  3273    12.0780    391.0(10)           381.2874          379.9044                                                                 
  3274    12.0816    390.4(10)           381.0743          379.7869                                                                 
  3275    12.0852    391.9(10)           380.8712          379.6693                                                                 
  3276    12.0888    391.8(10)           380.6767          379.5519                                                                 
  3277    12.0924    392.4(10)           380.4897          379.4343                                                                 
  3278    12.0960    390.9(10)           380.3089          379.3165                                                                 
  3279    12.0996    392.5(10)           380.1339          379.1986                                                                 
  3280    12.1032    391.9(10)           379.9639          379.0807                                                                 
  3281    12.1068    391.0(10)           379.7981          378.9623                                                                 
  3282    12.1104    390.1(10)           379.6364          378.8441                                                                 
  3283    12.1140    388.5(10)           379.4782          378.7258                                                                 
  3284    12.1176    387.5(10)           379.3232          378.6074                                                                 
  3285    12.1212    388.0(10)           379.1710          378.4889                                                                 
  3286    12.1248    386.5(10)           379.0210          378.3701                                                                 
  3287    12.1284    385.8(10)           378.8737          378.2515                                                                 
  3288    12.1320    387.4(10)           378.7281          378.1326                                                                 
  3289    12.1356    386.2(10)           378.5706          378.0134                                                                 
  3290    12.1392    389.0(10)           378.4285          377.8942                                                                 
  3291    12.1428    387.4(10)           378.2884          377.7752                                                                 
  3292    12.1464    386.9(10)           378.1492          377.6555                                                                 
  3293    12.1500    386.9(10)           378.0117          377.5363                                                                 
  3294    12.1536    386.0(10)           377.8751          377.4165                                                                 
  3295    12.1572    386.6(10)           377.7399          377.2969                                                                 
  3296    12.1608    386.2(10)           377.6058          377.1773                                                                 
  3297    12.1644    384.4(10)           377.4723          377.0571                                                                 
  3298    12.1680    385.5(10)           377.3400          376.9371                                                                 
  3299    12.1716    384.9(10)           377.2088          376.8170                                                                 
  3300    12.1752    385.8(10)           377.0784          376.6968                                                                 
  3301    12.1788    383.5(10)           376.9491          376.5765                                                                 
  3302    12.1824    384.1(10)           376.8206          376.4559                                                                 
  3303    12.1860    383.3(10)           376.6934          376.3353                                                                 
  3304    12.1896    383.3(10)           376.5683          376.2146                                                                 
  3305    12.1932    383.0(10)           376.4438          376.0938                                                                 
  3306    12.1968    381.8(10)           376.3214          375.9727                                                                 
  3307    12.2004    380.5(9)           376.2024          375.8519                                                                  
  3308    12.2040    381.5(9)           376.0883          375.7307                                                                  
  3309    12.2076    381.2(9)           375.9832          375.6092                                                                  
  3310    12.2112    381.5(10)           375.8948          375.4880                                                                 
  3311    12.2148    382.3(10)           375.8327          375.3665                                                                 
  3312    12.2184    382.9(10)           375.8087          375.2451                                                                 
  3313    12.2220    383.6(10)           375.8294          375.1231                                                                 
  3314    12.2256    383.5(10)           375.8909          375.0015                                                                 
  3315    12.2292    384.7(10)           375.9652          374.8796                                                                 
  3316    12.2328    383.6(10)           375.9911          374.7577                                                                 
  3317    12.2364    384.2(10)           375.8910          374.6357                                                                 
  3318    12.2400    384.1(10)           375.6476          374.5135                                                                 
  3319    12.2436    385.5(10)           375.3271          374.3910                                                                 
  3320    12.2472    383.0(10)           375.0023          374.2686                                                                 
  3321    12.2508    382.7(9)           374.7110          374.1458                                                                  
  3322    12.2544    381.0(10)           374.4655          374.0234                                                                 
  3323    12.2580    381.6(10)           374.2608          373.9007                                                                 
  3324    12.2616    380.7(10)           374.0862          373.7776                                                                 
  3325    12.2652    381.2(9)           373.9312          373.6546                                                                  
  3326    12.2688    379.9(9)           373.7876          373.5318                                                                  
  3327    12.2724    381.4(10)           373.6498          373.4085                                                                 
  3328    12.2760    381.1(10)           373.5155          373.2854                                                                 
  3329    12.2796    379.1(9)           373.3832          373.1621                                                                  
  3330    12.2832    378.6(9)           373.2520          373.0385                                                                  
  3331    12.2868    378.5(9)           373.1219          372.9149                                                                  
  3332    12.2904    377.8(9)           372.9923          372.7911                                                                  
  3333    12.2940    377.6(9)           372.8637          372.6674                                                                  
  3334    12.2976    376.2(9)           372.7354          372.5436                                                                  
  3335    12.3012    376.0(9)           372.6071          372.4194                                                                  
  3336    12.3048    377.0(9)           372.4796          372.2955                                                                  
  3337    12.3084    375.0(9)           372.3521          372.1714                                                                  
  3338    12.3120    375.2(9)           372.2245          372.0468                                                                  
  3339    12.3156    374.5(9)           372.0977          371.9228                                                                  
  3340    12.3192    375.2(9)           371.9705          371.7981                                                                  
  3341    12.3228    375.9(9)           371.8435          371.6735                                                                  
  3342    12.3264    376.2(9)           371.7166          371.5487                                                                  
  3343    12.3300    376.0(9)           371.5900          371.4241                                                                  
  3344    12.3336    376.3(9)           371.4632          371.2991                                                                  
  3345    12.3372    374.1(9)           371.3365          371.1740                                                                  
  3346    12.3408    373.5(9)           371.2099          371.0490                                                                  
  3347    12.3444    373.7(9)           371.0831          370.9237                                                                  
  3348    12.3480    373.5(9)           370.9566          370.7985                                                                  
  3349    12.3516    373.3(9)           370.8281          370.6729                                                                  
  3350    12.3552    374.9(9)           370.7019          370.5478                                                                  
  3351    12.3588    373.8(9)           370.5752          370.4220                                                                  
  3352    12.3624    374.3(9)           370.4487          370.2964                                                                  
  3353    12.3660    372.6(9)           370.3221          370.1706                                                                  
  3354    12.3696    372.6(9)           370.1953          370.0445                                                                  
  3355    12.3732    373.1(9)           370.0691          369.9188                                                                  
  3356    12.3768    372.7(9)           369.9425          369.7928                                                                  
  3357    12.3804    372.8(9)           369.8159          369.6665                                                                  
  3358    12.3840    372.1(9)           369.6892          369.5401                                                                  
  3359    12.3876    373.2(9)           369.5581          369.4138                                                                  
  3360    12.3912    372.6(9)           369.4314          369.2872                                                                  
  3361    12.3948    372.2(9)           369.3047          369.1605                                                                  
  3362    12.3984    371.0(9)           369.1783          369.0341                                                                  
  3363    12.4020    370.2(9)           369.0516          368.9072                                                                  
  3364    12.4056    369.7(9)           368.9251          368.7805                                                                  
  3365    12.4092    369.6(9)           368.7983          368.6533                                                                  
  3366    12.4128    369.7(9)           368.6719          368.5264                                                                  
  3367    12.4164    370.6(9)           368.5454          368.3994                                                                  
  3368    12.4200    370.2(9)           368.4187          368.2721                                                                  
  3369    12.4236    370.3(9)           368.2922          368.1448                                                                  
  3370    12.4272    371.7(9)           368.1657          368.0175                                                                  
  3371    12.4308    369.4(9)           368.0388          367.8896                                                                  
  3372    12.4344    367.2(9)           367.9127          367.7625                                                                  
  3373    12.4380    369.8(9)           367.7857          367.6343                                                                  
  3374    12.4416    368.6(9)           367.6592          367.5066                                                                  
  3375    12.4452    368.7(9)           367.5332          367.3791                                                                  
  3376    12.4488    369.6(9)           367.4068          367.2511                                                                  
  3377    12.4524    368.1(9)           367.2803          367.1229                                                                  
  3378    12.4560    367.2(9)           367.1540          366.9947                                                                  
  3379    12.4596    367.3(9)           367.0279          366.8665                                                                  
  3380    12.4632    367.3(9)           366.9016          366.7381                                                                  
  3381    12.4668    367.1(9)           366.7755          366.6096                                                                  
  3382    12.4704    367.7(9)           366.6494          366.4809                                                                  
  3383    12.4740    366.5(9)           366.5238          366.3525                                                                  
  3384    12.4776    366.4(9)           366.3983          366.2239                                                                  
  3385    12.4812    364.4(9)           366.2726          366.0949                                                                  
  3386    12.4848    364.9(9)           366.1474          365.9662                                                                  
  3387    12.4884    365.0(9)           366.0225          365.8373                                                                  
  3388    12.4920    366.9(9)           365.8976          365.7082                                                                  
  3389    12.4956    363.9(9)           365.7728          365.5788                                                                  
  3390    12.4992    365.2(9)           365.6487          365.4497                                                                  
  3391    12.5028    364.7(9)           365.5248          365.3204                                                                  
  3392    12.5064    365.7(9)           365.4014          365.1909                                                                  
  3393    12.5100    364.9(9)           365.2787          365.0617                                                                  
  3394    12.5136    365.6(9)           365.1562          364.9321                                                                  
  3395    12.5172    366.5(9)           365.0341          364.8020                                                                  
  3396    12.5208    366.9(9)           364.9133          364.6725                                                                  
  3397    12.5244    366.4(9)           364.7930          364.5425
[truncated: 4,411,643 more chars]
