# Supplementary material for: Structure and magnetic properties of W-type hexaferrites
Source: IUCrJ. 2019 Apr 30;6(Pt 3):492–9. doi: 10.1107/S2052252519003130 (PMC6503931; doi:10.1107/S2052252519003130)
Supplement: Supplementary file 2 [file m-06-00492-sup2.zip › lt5018sup_cif/SrMg2Fe16O27/SrMg2Fe16O27_SINQ_HRPT_StructureFactors.cif]

 
#==============================================
# Powder diffraction pattern number   1
#==============================================
 
data_hrpt_WSMg1a_V6_1p89_HI
 
_pd_block_id    hrpt_WSMg1a_V6_1p89_HI
#==============================================================================             
# 9. INSTRUMENT CHARACTERIZATION                                                            
                                                                                            
_exptl_special_details                                                                      
; ?                                                                                         
;                                                                                           
                                                                                            
# if regions of the data are excluded, the reason(s) are supplied here:                     
_pd_proc_info_excluded_regions                                                              
; ?                                                                                         
;                                                                                           
                                                                                            
# The following item is used to identify the equipment used to record                       
# the powder pattern when the diffractogram was measured at a laboratory                    
# other than the authors' home institution, e.g. when neutron or synchrotron                
# radiation is used.                                                                        
                                                                                            
_pd_instr_location                                                                          
; ?                                                                                         
;                                                                                           
_pd_calibration_special_details           # description of the method used                  
                                          # to calibrate the instrument                     
; ?                                                                                         
;                                                                                           
                                                                                            
_diffrn_ambient_temperature    ?                                                            
_diffrn_source                 ?                                                            
_diffrn_source_target          ?                                                            
_diffrn_source_type            ?                                                            
_diffrn_measurement_device_type ?                                                            
_diffrn_detector               ?                                                            
_diffrn_detector_type          ?  # make or model of detector                               
                                                                                            
_pd_meas_scan_method           ?  # options are 'step', 'cont',                             
                                  # 'tof', 'fixed' or                                       
                                  # 'disp' (= dispersive)                                   
_pd_meas_special_details                                                                    
;  ?                                                                                        
;                                                                                           
                                                                                            
# The following two items identify the program(s) used (if appropriate).                    
_computing_data_collection        ?                                                         
_computing_data_reduction         ?                                                         
                                                                                            
# Describe any processing performed on the data, prior to refinement.                       
# For example: a manual Lp correction or a precomputed absorption correction                
_pd_proc_info_data_reduction      ?                                                         
                                                                                            
# The following item is used for angular dispersive measurements only.                      
                                                                                            
_diffrn_radiation_monochromator   ?                                                         
                                                                                            
# The following items are used to define the size of the instrument.                        
# Not all distances are appropriate for all instrument types.                               
                                                                                            
_pd_instr_dist_src/mono           ?                                                         
_pd_instr_dist_mono/spec          ?                                                         
_pd_instr_dist_src/spec           ?                                                         
_pd_instr_dist_spec/anal          ?                                                         
_pd_instr_dist_anal/detc          ?                                                         
_pd_instr_dist_spec/detc          ?                                                         
                                                                                            
# 10. Specimen size and mounting information                                                
                                                                                            
# The next three fields give the specimen dimensions in mm.  The equatorial                 
# plane contains the incident and diffracted beam.                                          
                                                                                            
_pd_spec_size_axial               ?       # perpendicular to                                
                                          # equatorial plane                                
                                                                                            
_pd_spec_size_equat               ?       # parallel to                                     
                                          # scattering vector                               
                                          # in transmission                                 
                                                                                            
_pd_spec_size_thick               ?       # parallel to                                     
                                          # scattering vector                               
                                          # in reflection                                   
                                                                                            
_pd_spec_mounting                         # This field should be                            
                                          # used to give details of the                     
                                          # container.                                      
; ?                                                                                         
;                                                                                           
                                                                                            
_pd_spec_mount_mode               ?       # options are 'reflection'                        
                                          # or 'transmission'                               
                                                                                            
_pd_spec_shape                    ?       # options are 'cylinder'                          
                                          # 'flat_sheet' or 'irregular'                     
                                                                                            
     
_diffrn_radiation_probe                neutrons 
_diffrn_radiation_wavelength            1.8865
     
#  The following profile R-factors are NOT CORRECTED for background
#  The sum is extended to all non-excluded points.
#  These are the current CIF standard
 
_pd_proc_ls_prof_R_factor                4.1271
_pd_proc_ls_prof_wR_factor               5.2804
_pd_proc_ls_prof_wR_expected             1.9791
 
#  The following profile R-factors are CORRECTED for background
#  The sum is extended to all non-excluded points.
#  These items are not in the current CIF standard, but are defined above
 
_pd_proc_ls_prof_cR_factor                6.7005
_pd_proc_ls_prof_cwR_factor               7.7638
_pd_proc_ls_prof_cwR_expected             2.9098
 
#  The following items are not in the CIF standard, but are defined above
 
_pd_proc_ls_prof_chi2                 7.1189
_pd_proc_ls_prof_echi2                7.1189
  
_pd_proc_ls_background_function   
;   FullProf Background function number  
;                                                                              
                                                                               
_exptl_absorpt_process_details                                                 
;   FullProf Absorption/surface roughness correction    
 No correction is applied ?.                                                   
;                                                                              
                                                                               
_pd_proc_ls_profile_function                                                   
;                                                                              
;                                                                              
_pd_proc_ls_peak_cutoff 0.00500                                                
_pd_calc_method  "   Rietveld Refinement" 
                                                                               
#---- raw/calc data loop -----   
_pd_meas_2theta_range_min       3.750000
_pd_meas_2theta_range_max     164.699997
_pd_meas_2theta_range_inc       0.050000
_pd_proc_2theta_range_min       3.619562
_pd_proc_2theta_range_max     164.569565
_pd_proc_2theta_range_inc       0.050000
 
loop_
_pd_proc_point_id
_pd_proc_2theta_corrected   
_pd_proc_intensity_total
_pd_calc_intensity_total
_pd_proc_intensity_bkg_calc
 
    27     4.9196    1069(33)          1000.1779          997.7277                                                                  
    28     4.9696    1047(33)          1000.1398          997.6080                                                                  
    29     5.0196    1041(33)          1000.1151          997.4885                                                                  
    30     5.0696    997(32)          1000.1104          997.3697                                                                   
    31     5.1196    1017(32)          1000.1359          997.2513                                                                  
    32     5.1696    995(32)          1000.2090          997.1336                                                                   
    33     5.2196    1034(32)          1000.3578          997.0168                                                                  
    34     5.2696    1070(33)          1000.6304          996.9008                                                                  
    35     5.3196    1031(32)          1001.0751          996.7852                                                                  
    36     5.3696    1018(32)          1001.7839          996.6705                                                                  
    37     5.4196    1010(32)          1002.8685          996.5566                                                                  
    38     5.4696    1030(32)          1004.4691          996.4436                                                                  
    39     5.5196    1085(33)          1006.7525          996.3318                                                                  
    40     5.5696    1045(32)          1009.9070          996.2210                                                                  
    41     5.6196    1072(32)          1014.1362          996.1106                                                                  
    42     5.6696    970(31)          1019.6553          996.0019                                                                   
    43     5.7196    1030(32)          1026.6825          995.8942                                                                  
    44     5.7696    1043(32)          1035.4445          995.7874                                                                  
    45     5.8196    1073(33)          1046.1836          995.6818                                                                  
    46     5.8696    1070(32)          1059.1713          995.5776                                                                  
    47     5.9196    1066(32)          1074.7178          995.4744                                                                  
    48     5.9696    1082(33)          1093.1697          995.3726                                                                  
    49     6.0196    1040(32)          1114.8824          995.2723                                                                  
    50     6.0696    1086(33)          1140.1309          995.1734                                                                  
    51     6.1196    1122(33)          1169.0140          995.0758                                                                  
    52     6.1696    1110(33)          1201.2711          994.9797                                                                  
    53     6.2196    1133(33)          1236.1062          994.8852                                                                  
    54     6.2696    1132(33)          1272.0377          994.7922                                                                  
    55     6.3196    1190(34)          1306.8453          994.7006                                                                  
    56     6.3696    1219(34)          1337.6788          994.6108                                                                  
    57     6.4196    1202(34)          1361.3462          994.5226                                                                  
    58     6.4696    1254(35)          1374.7891          994.4361                                                                  
    59     6.5196    1244(35)          1375.6514          994.3514                                                                  
    60     6.5696    1219(35)          1362.8561          994.2684                                                                  
    61     6.6196    1124(33)          1337.0193          994.1874                                                                  
    62     6.6696    1231(35)          1300.5071          994.1081                                                                  
    63     6.7196    1185(34)          1257.0028          994.0308                                                                  
    64     6.7696    1171(34)          1210.7123          993.9554                                                                  
    65     6.8196    1181(34)          1165.5671          993.8820                                                                  
    66     6.8696    1081(33)          1124.6527          993.8104                                                                  
    67     6.9196    1030(32)          1089.9335          993.7411                                                                  
    68     6.9696    1052(32)          1062.2294          993.6740                                                                  
    69     7.0196    1076(32)          1041.3986          993.6086                                                                  
    70     7.0696    982(31)          1026.6394          993.5455                                                                   
    71     7.1196    1025(32)          1016.8143          993.4847                                                                  
    72     7.1696    1063(32)          1010.7265          993.4263                                                                  
    73     7.2196    948(30)          1007.3030          993.3698                                                                   
    74     7.2696    1038(32)          1005.6835          993.3159                                                                  
    75     7.3196    1003(31)          1005.2299          993.2642                                                                  
    76     7.3696    944(30)          1005.4931          993.2148                                                                   
    77     7.4196    997(31)          1006.1590          993.1681                                                                   
    78     7.4696    966(31)          1006.9967          993.1233                                                                   
    79     7.5196    974(31)          1007.8243          993.0814                                                                   
    80     7.5696    988(31)          1008.4863          993.0417                                                                   
    81     7.6196    1034(32)          1008.8534          993.0047                                                                  
    82     7.6696    1045(32)          1008.8292          992.9703                                                                  
    83     7.7196    971(31)          1008.3652          992.9386                                                                   
    84     7.7696    1037(32)          1007.4723          992.9092                                                                  
    85     7.8196    1010(31)          1006.2241          992.8826                                                                  
    86     7.8696    1038(32)          1004.7406          992.8588                                                                  
    87     7.9196    1011(31)          1003.1619          992.8376                                                                  
    88     7.9696    997(31)          1001.6172          992.8192                                                                   
    89     8.0196    996(31)          1000.2109          992.8035                                                                   
    90     8.0696    1015(31)           999.0091          992.7908                                                                  
    91     8.1196    1053(32)           998.0402          992.7807                                                                  
    92     8.1696    1012(31)           997.3007          992.7736                                                                  
    93     8.2196    1031(32)           996.7646          992.7691                                                                  
    94     8.2696    991(31)           996.3951          992.7678                                                                   
    95     8.3196    1071(32)           996.1520          992.7693                                                                  
    96     8.3696    1047(32)           995.9996          992.7739                                                                  
    97     8.4196    1048(32)           995.9090          992.7815                                                                  
    98     8.4696    988(31)           995.8589          992.7921                                                                   
    99     8.5196    1007(31)           995.8350          992.8055                                                                  
   100     8.5696    995(31)           995.8281          992.8218                                                                   
   101     8.6196    972(31)           995.8334          992.8419                                                                   
   102     8.6696    1015(31)           995.8471          992.8646                                                                  
   103     8.7196    989(31)           995.8676          992.8903                                                                   
   104     8.7696    1050(32)           995.8948          992.9197                                                                  
   105     8.8196    990(31)           995.9269          992.9518                                                                   
   106     8.8696    965(31)           995.9645          992.9871                                                                   
   107     8.9196    1034(32)           996.0111          993.0258                                                                  
   108     8.9696    1002(31)           996.0586          993.0676                                                                  
   109     9.0196    996(31)           996.1111          993.1127                                                                   
   110     9.0696    1001(31)           996.1684          993.1611                                                                  
   111     9.1196    1008(31)           996.2302          993.2125                                                                  
   112     9.1696    1055(32)           996.2967          993.2674                                                                  
   113     9.2196    1047(32)           996.3677          993.3255                                                                  
   114     9.2696    1078(32)           996.4436          993.3873                                                                  
   115     9.3196    1020(31)           996.5237          993.4520                                                                  
   116     9.3696    1010(31)           996.6083          993.5201                                                                  
   117     9.4196    1050(32)           996.6976          993.5917                                                                  
   118     9.4696    994(31)           996.7912          993.6666                                                                   
   119     9.5196    1041(32)           996.8895          993.7451                                                                  
   120     9.5696    965(31)           996.9918          993.8265                                                                   
   121     9.6196    970(31)           997.0992          993.9118                                                                   
   122     9.6696    1012(31)           997.2108          994.0004                                                                  
   123     9.7196    1064(32)           997.3268          994.0923                                                                  
   124     9.7696    998(31)           997.4474          994.1877                                                                   
   125     9.8196    983(31)           997.5726          994.2866                                                                   
   126     9.8696    1036(32)           997.7066          994.3889                                                                  
   127     9.9196    1058(32)           997.8408          994.4946                                                                  
   128     9.9696    1026(32)           997.9800          994.6041                                                                  
   129    10.0196    960(31)           998.1235          994.7166                                                                   
   130    10.0696    955(31)           998.2715          994.8326                                                                   
   131    10.1196    1046(32)           998.4246          994.9524                                                                  
   132    10.1696    996(31)           998.5823          995.0755                                                                   
   133    10.2196    1042(32)           998.7451          995.2023                                                                  
   134    10.2696    1033(32)           998.9125          995.3325                                                                  
   135    10.3196    1037(33)           999.0850          995.4661                                                                  
   136    10.3696    1077(33)           999.2625          995.6031                                                                  
   137    10.4196    995(32)           999.4452          995.7437                                                                   
   138    10.4696    1015(32)           999.6332          995.8876                                                                  
   139    10.5196    1039(33)           999.8271          996.0354                                                                  
   140    10.5696    1026(32)          1000.0271          996.1866                                                                  
   141    10.6196    1050(33)          1000.2337          996.3411                                                                  
   142    10.6696    1017(32)          1000.4484          996.4993                                                                  
   143    10.7196    1057(33)          1000.6726          996.6609                                                                  
   144    10.7696    993(32)          1000.9091          996.8257                                                                   
   145    10.8196    937(31)          1001.1671          996.9942                                                                   
   146    10.8696    1068(34)          1001.4424          997.1664                                                                  
   147    10.9196    989(32)          1001.7471          997.3419                                                                   
   148    10.9696    1051(33)          1002.0909          997.5206                                                                  
   149    11.0196    1085(34)          1002.4858          997.7030                                                                  
   150    11.0696    1008(33)          1002.9435          997.8887                                                                  
   151    11.1196    992(33)          1003.4764          998.0781                                                                   
   152    11.1696    1013(33)          1004.0928          998.2706                                                                  
   153    11.2196    1012(33)          1004.7955          998.4667                                                                  
   154    11.2696    989(32)          1005.5773          998.6660                                                                   
   155    11.3196    950(32)          1006.4191          998.8688                                                                   
   156    11.3696    958(32)          1007.2875          999.0750                                                                   
   157    11.4196    1013(33)          1008.1376          999.2848                                                                  
   158    11.4696    993(33)          1008.9154          999.4974                                                                   
   159    11.5196    988(32)          1009.5685          999.7136                                                                   
   160    11.5696    1042(33)          1010.0526          999.9329                                                                  
   161    11.6196    1003(33)          1010.3439         1000.1558                                                                  
   162    11.6696    1054(33)          1010.4459         1000.3820                                                                  
   163    11.7196    996(32)          1010.3916         1000.6113                                                                   
   164    11.7696    1036(33)          1010.2371         1000.8439                                                                  
   165    11.8196    1003(32)          1010.0474         1001.0798                                                                  
   166    11.8696    1006(32)          1009.8839         1001.3189                                                                  
   167    11.9196    1004(32)          1009.8032         1001.5610                                                                  
   168    11.9696    1007(32)          1009.8246         1001.8063                                                                  
   169    12.0196    990(32)          1009.9741         1002.0550                                                                   
   170    12.0696    1051(33)          1010.2599         1002.3066                                                                  
   171    12.1196    1066(33)          1010.6894         1002.5614                                                                  
   172    12.1696    954(31)          1011.3483         1002.8194                                                                   
   173    12.2196    1005(32)          1012.1455         1003.0803                                                                  
   174    12.2696    985(32)          1013.2457         1003.3441                                                                   
   175    12.3196    1017(32)          1014.8322         1003.6111                                                                  
   176    12.3696    1078(33)          1017.2226         1003.8810                                                                  
   177    12.4196    1100(33)          1020.9318         1004.1539                                                                  
   178    12.4696    1080(33)          1026.7469         1004.4296                                                                  
   179    12.5196    1169(34)          1035.8016         1004.7082                                                                  
   180    12.5696    1160(34)          1049.6290         1004.9901                                                                  
   181    12.6196    1165(34)          1070.1537         1005.2742                                                                  
   182    12.6696    1169(34)          1099.6047         1005.5617                                                                  
   183    12.7196    1239(35)          1140.1923         1005.8516                                                                  
   184    12.7696    1294(36)          1193.7766         1006.1441                                                                  
   185    12.8196    1333(36)          1261.2062         1006.4398                                                                  
   186    12.8696    1448(38)          1341.6638         1006.7379                                                                  
   187    12.9196    1528(39)          1432.0759         1007.0386                                                                  
   188    12.9696    1597(40)          1526.8320         1007.3422                                                                  
   189    13.0196    1678(40)          1618.0140         1007.6479                                                                  
   190    13.0696    1665(40)          1696.2151         1007.9568                                                                  
   191    13.1196    1727(41)          1751.9348         1008.2680                                                                  
   192    13.1696    1795(42)          1777.3478         1008.5813                                                                  
   193    13.2196    1844(42)          1768.1417         1008.8973                                                                  
   194    13.2696    1804(42)          1724.8949         1009.2158                                                                  
   195    13.3196    1730(41)          1653.2722         1009.5364                                                                  
   196    13.3696    1638(40)          1562.6406         1009.8597                                                                  
   197    13.4196    1601(39)          1463.7510         1010.1851                                                                  
   198    13.4696    1518(38)          1366.5350         1010.5128                                                                  
   199    13.5196    1353(36)          1278.6293         1010.8425                                                                  
   200    13.5696    1279(35)          1204.7169         1011.1747                                                                  
   201    13.6196    1199(34)          1146.5554         1011.5090                                                                  
   202    13.6696    1169(34)          1103.5479         1011.8453                                                                  
   203    13.7196    1107(33)          1073.5713         1012.1837                                                                  
   204    13.7696    1120(33)          1053.8251         1012.5242                                                                  
   205    13.8196    1090(33)          1041.5016         1012.8665                                                                  
   206    13.8696    1043(32)          1034.2194         1013.2109                                                                  
   207    13.9196    1067(32)          1030.1003         1013.5572                                                                  
   208    13.9696    1019(32)          1027.8879         1013.9050                                                                  
   209    14.0196    986(31)          1026.7631         1014.2551                                                                   
   210    14.0696    1005(31)          1026.2794         1014.6066                                                                  
   211    14.1196    1045(32)          1026.0754         1014.9601                                                                  
   212    14.1696    947(30)          1026.0485         1015.3149                                                                   
   213    14.2196    1019(32)          1026.1251         1015.6716                                                                  
   214    14.2696    1005(31)          1026.2677         1016.0298                                                                  
   215    14.3196    1032(32)          1026.4574         1016.3895                                                                  
   216    14.3696    945(30)          1026.6837         1016.7507                                                                   
   217    14.4196    1015(32)          1026.9406         1017.1133                                                                  
   218    14.4696    1014(31)          1027.2234         1017.4772                                                                  
   219    14.5196    1006(31)          1027.5298         1017.8429                                                                  
   220    14.5696    1047(32)          1027.8567         1018.2095                                                                  
   221    14.6196    1026(32)          1028.2031         1018.5775                                                                  
   222    14.6696    993(31)          1028.5679         1018.9464                                                                   
   223    14.7196    1063(32)          1028.9520         1019.3167                                                                  
   224    14.7696    1033(32)          1029.3578         1019.6881                                                                  
   225    14.8196    1044(32)          1029.7919         1020.0605                                                                  
   226    14.8696    1004(31)          1030.2542         1020.4340                                                                  
   227    14.9196    1067(32)          1030.7573         1020.8083                                                                  
   228    14.9696    1005(32)          1031.3134         1021.1835                                                                  
   229    15.0196    1040(32)          1031.9358         1021.5598                                                                  
   230    15.0696    1008(31)          1032.6378         1021.9366                                                                  
   231    15.1196    984(31)          1033.4369         1022.3140                                                                   
   232    15.1696    1019(32)          1034.3184         1022.6923                                                                  
   233    15.2196    1086(33)          1035.2805         1023.0717                                                                  
   234    15.2696    996(31)          1036.2959         1023.4507                                                                   
   235    15.3196    1050(32)          1037.3247         1023.8309                                                                  
   236    15.3696    1008(31)          1038.3126         1024.2117                                                                  
   237    15.4196    997(31)          1039.2001         1024.5924                                                                   
   238    15.4696    999(31)          1039.9338         1024.9736                                                                   
   239    15.5196    987(31)          1040.4769         1025.3552                                                                   
   240    15.5696    1020(32)          1040.8199         1025.7371                                                                  
   241    15.6196    981(31)          1040.9857         1026.1191                                                                   
   242    15.6696    1012(31)          1041.0240         1026.5016                                                                  
   243    15.7196    1013(32)          1040.9971         1026.8838                                                                  
   244    15.7696    1044(32)          1040.9667         1027.2664                                                                  
   245    15.8196    969(31)          1040.9818         1027.6484                                                                   
   246    15.8696    1013(32)          1041.0764         1028.0309                                                                  
   247    15.9196    996(31)          1041.2656         1028.4133                                                                   
   248    15.9696    1026(32)          1041.5496         1028.7952                                                                  
   249    16.0196    994(31)          1041.9194         1029.1769                                                                   
   250    16.0696    1050(32)          1042.3586         1029.5586                                                                  
   251    16.1196    1029(32)          1042.8512         1029.9398                                                                  
   252    16.1696    1002(31)          1043.3827         1030.3204                                                                  
   253    16.2196    1038(32)          1043.9417         1030.7008                                                                  
   254    16.2696    1001(31)          1044.5198         1031.0806                                                                  
   255    16.3196    1044(32)          1045.1123         1031.4601                                                                  
   256    16.3696    1144(34)          1045.7152         1031.8385                                                                  
   257    16.4196    1051(32)          1046.3276         1032.2166                                                                  
   258    16.4696    1036(32)          1046.9484         1032.5938                                                                  
   259    16.5196    1037(33)          1047.5771         1032.9702                                                                  
   260    16.5696    1053(33)          1048.2140         1033.3461                                                                  
   261    16.6196    1049(33)          1048.8586         1033.7206                                                                  
   262    16.6696    1000(32)          1049.5117         1034.0945                                                                  
   263    16.7196    1063(33)          1050.1733         1034.4673                                                                  
   264    16.7696    1001(32)          1050.8478         1034.8392                                                                  
   265    16.8196    1002(32)          1051.5270         1035.2097                                                                  
   266    16.8696    1069(33)          1052.2155         1035.5790                                                                  
   267    16.9196    999(32)          1052.9142         1035.9475                                                                   
   268    16.9696    1029(33)          1053.6226         1036.3143                                                                  
   269    17.0196    1015(33)          1054.3416         1036.6799                                                                  
   270    17.0696    1050(33)          1055.1252         1037.0439                                                                  
   271    17.1196    1045(33)          1055.8669         1037.4069                                                                  
   272    17.1696    1062(34)          1056.6205         1037.7682                                                                  
   273    17.2196    1032(33)          1057.3865         1038.1279                                                                  
   274    17.2696    1056(34)          1058.1660         1038.4860                                                                  
   275    17.3196    1016(33)          1058.9587         1038.8425                                                                  
   276    17.3696    1022(33)          1059.7659         1039.1975                                                                  
   277    17.4196    1023(33)          1060.5876         1039.5502                                                                  
   278    17.4696    1075(34)          1061.4257         1039.9016                                                                  
   279    17.5196    1085(34)          1062.2849         1040.2510                                                                  
   280    17.5696    1008(33)          1063.1567         1040.5981                                                                  
   281    17.6196    1100(34)          1064.0472         1040.9436                                                                  
   282    17.6696    1050(34)          1064.9572         1041.2870                                                                  
   283    17.7196    1028(33)          1065.8876         1041.6282                                                                  
   284    17.7696    1008(33)          1066.8398         1041.9674                                                                  
   285    17.8196    1055(34)          1067.8152         1042.3043                                                                  
   286    17.8696    1060(34)          1068.8146         1042.6389                                                                  
   287    17.9196    1031(33)          1069.8403         1042.9714                                                                  
   288    17.9696    1035(33)          1070.8933         1043.3015                                                                  
   289    18.0196    1095(34)          1071.9797         1043.6294                                                                  
   290    18.0696    1091(34)          1073.0928         1043.9542                                                                  
   291    18.1196    1042(33)          1074.2394         1044.2772                                                                  
   292    18.1696    1056(34)          1075.4210         1044.5972                                                                  
   293    18.2196    1058(33)          1076.6407         1044.9149                                                                  
   294    18.2696    1107(34)          1077.9009         1045.2299                                                                  
   295    18.3196    1046(33)          1079.2043         1045.5421                                                                  
   296    18.3696    1109(34)          1080.5544         1045.8518                                                                  
   297    18.4196    1024(33)          1081.9557         1046.1584                                                                  
   298    18.4696    1110(34)          1083.4102         1046.4622                                                                  
   299    18.5196    1100(33)          1084.9244         1046.7634                                                                  
   300    18.5696    1080(33)          1086.5035         1047.0615                                                                  
   301    18.6196    1140(34)          1088.1550         1047.3564                                                                  
   302    18.6696    1104(33)          1089.8900         1047.6487                                                                  
   303    18.7196    1050(33)          1091.7217         1047.9376                                                                  
   304    18.7696    1122(34)          1093.6781         1048.2234                                                                  
   305    18.8196    1099(33)          1095.7728         1048.5062                                                                  
   306    18.8696    1113(34)          1098.0530         1048.7858                                                                  
   307    18.9196    1102(33)          1100.5742         1049.0623                                                                  
   308    18.9696    1106(33)          1103.4124         1049.3353                                                                  
   309    19.0196    1125(33)          1106.6676         1049.6049                                                                  
   310    19.0696    1106(33)          1110.4883         1049.8708                                                                  
   311    19.1196    1098(33)          1115.0928         1050.1340                                                                  
   312    19.1696    1142(34)          1120.8190         1050.3934                                                                  
   313    19.2196    1096(33)          1128.1946         1050.6495                                                                  
   314    19.2696    1146(33)          1138.0244         1050.9019                                                                  
   315    19.3196    1095(33)          1151.4702         1051.1508                                                                  
   316    19.3696    1178(34)          1170.0736         1051.3959                                                                  
   317    19.4196    1201(34)          1195.6704         1051.6375                                                                  
   318    19.4696    1206(34)          1230.1243         1051.8755                                                                  
   319    19.5196    1216(34)          1274.8678         1052.1095                                                                  
   320    19.5696    1293(35)          1330.2709         1052.3400                                                                  
   321    19.6196    1329(36)          1394.9539         1052.5665                                                                  
   322    19.6696    1424(37)          1465.3722         1052.7891                                                                  
   323    19.7196    1438(37)          1535.7328         1053.0079                                                                  
   324    19.7696    1478(38)          1598.6497         1053.2230                                                                  
   325    19.8196    1525(38)          1646.3319         1053.4338                                                                  
   326    19.8696    1542(39)          1672.2271         1053.6410                                                                  
   327    19.9196    1596(39)          1672.9236         1053.8440                                                                  
   328    19.9696    1513(38)          1648.8806         1054.0430                                                                  
   329    20.0196    1524(38)          1605.1426         1054.2379                                                                  
   330    20.0696    1488(38)          1549.4127         1054.4287                                                                  
   331    20.1196    1441(37)          1489.9426         1054.6151                                                                  
   332    20.1696    1310(36)          1434.1309         1054.7979                                                                  
   333    20.2196    1372(36)          1387.3542         1054.9760                                                                  
   334    20.2696    1327(36)          1352.6276         1055.1500                                                                  
   335    20.3196    1235(35)          1330.8315         1055.3199                                                                  
   336    20.3696    1239(35)          1321.3638         1055.4857                                                                  
   337    20.4196    1267(35)          1322.7023         1055.6467                                                                  
   338    20.4696    1333(36)          1333.4330         1055.8037                                                                  
   339    20.5196    1321(36)          1352.6758         1055.9563                                                                  
   340    20.5696    1365(36)          1380.6575         1056.1045                                                                  
   341    20.6196    1332(36)          1419.2406         1056.2482                                                                  
   342    20.6696    1544(39)          1472.6528         1056.3878                                                                  
   343    20.7196    1501(38)          1548.4410         1056.5223                                                                  
   344    20.7696    1676(40)          1658.8615         1056.6530                                                                  
   345    20.8196    2002(44)          1822.5111         1056.7789                                                                  
   346    20.8696    2303(47)          2065.9053         1056.9004                                                                  
   347    20.9196    2631(50)          2424.6851         1057.0175                                                                  
   348    20.9696    3187(56)          2943.0591         1057.1296                                                                  
   349    21.0196    4049(63)          3671.1680         1057.2374                                                                  
   350    21.0696    5079(70)          4658.8052         1057.3407                                                                  
   351    21.1196    6350(79)          5944.9180         1057.4391                                                                  
   352    21.1696    8045(88)          7545.3765         1057.5333                                                                  
   353    21.2196    9923(98)          9437.0977         1057.6227                                                                  
   354    21.2696    11484(106)         11547.1016         1057.7075                                                                
   355    21.3196    13480(114)         13745.6387         1057.7876                                                                
   356    21.3696    15345(122)         15848.2578         1057.8630                                                                
   357    21.4196    16363(126)         17632.5352         1057.9338                                                                
   358    21.4696    17521(130)         18866.0703         1057.9999                                                                
   359    21.5196    18019(132)         19356.8984         1058.0613                                                                
   360    21.5696    18578(134)         19013.2676         1058.1177                                                                
   361    21.6196    18003(132)         17888.8262         1058.1699                                                                
   362    21.6696    16533(127)         16172.1299         1058.2170                                                                
   363    21.7196    14412(118)         14125.2568         1058.2595                                                                
   364    21.7696    12105(108)         12012.3740         1058.2971                                                                
   365    21.8196    9770(97)         10055.3975         1058.3300                                                                  
   366    21.8696    7857(87)          8414.6641         1058.3583                                                                  
   367    21.9196    6573(80)          7181.1177         1058.3818                                                                  
   368    21.9696    5829(75)          6380.7373         1058.4006                                                                  
   369    22.0196    5610(74)          5982.2305         1058.4146                                                                  
   370    22.0696    5514(73)          5910.1797         1058.4236                                                                  
   371    22.1196    5599(74)          6059.9883         1058.4281                                                                  
   372    22.1696    5768(75)          6312.2368         1058.4276                                                                  
   373    22.2196    5892(75)          6547.5840         1058.4225                                                                  
   374    22.2696    6132(77)          6662.7866         1058.4127                                                                  
   375    22.3196    6284(78)          6587.8774         1058.3978                                                                  
   376    22.3696    6283(78)          6300.7549         1058.3783                                                                  
   377    22.4196    6056(77)          5827.8115         1058.3542                                                                  
   378    22.4696    5754(75)          5228.0645         1058.3256                                                                  
   379    22.5196    5195(71)          4569.9395         1058.2917                                                                  
   380    22.5696    4428(66)          3916.1995         1058.2534                                                                  
   381    22.6196    3860(62)          3314.9578         1058.2102                                                                  
   382    22.6696    3167(56)          2797.0342         1058.1625                                                                  
   383    22.7196    2764(52)          2376.6265         1058.1100                                                                  
   384    22.7696    2308(48)          2054.0278         1058.0526                                                                  
   385    22.8196    2040(45)          1820.6456         1057.9906                                                                  
   386    22.8696    1820(42)          1663.6050         1057.9240                                                                  
   387    22.9196    1671(41)          1570.0236         1057.8525                                                                  
   388    22.9696    1615(40)          1529.8740         1057.7765                                                                  
   389    23.0196    1655(41)          1537.1486         1057.6960                                                                  
   390    23.0696    1643(41)          1589.6787         1057.6107                                                                  
   391    23.1196    1712(42)          1687.5581         1057.5208                                                                  
   392    23.1696    1895(44)          1830.6119         1057.4264                                                                  
   393    23.2196    2052(46)          2015.6104         1057.3271                                                                  
   394    23.2696    2254(48)          2233.5483         1057.2234                                                                  
   395    23.3196    2394(50)          2468.0352         1057.1151                                                                  
   396    23.3696    2558(52)          2695.3911         1057.0024                                                                  
   397    23.4196    2808(54)          2886.8896         1056.8853                                                                  
   398    23.4696    2813(54)          3013.5620         1056.7634                                                                  
   399    23.5196    2990(56)          3052.8081         1056.6373                                                                  
   400    23.5696    2997(56)          2995.5229         1056.5067                                                                  
   401    23.6196    2882(55)          2849.9685         1056.3716                                                                  
   402    23.6696    2745(54)          2639.0964         1056.2319                                                                  
   403    23.7196    2511(52)          2392.7449         1056.0883                                                                  
   404    23.7696    2119(47)          2139.9668         1055.9396                                                                  
   405    23.8196    1871(45)          1904.0674         1055.7874                                                                  
   406    23.8696    1629(42)          1700.3771         1055.6301                                                                  
   407    23.9196    1464(40)          1536.0751         1055.4692                                                                  
   408    23.9696    1370(38)          1411.4054         1055.3038                                                                  
   409    24.0196    1279(37)          1321.9209         1055.1339                                                                  
   410    24.0696    1242(36)          1260.8248         1054.9604                                                                  
   411    24.1196    1217(36)          1220.9373         1054.7821                                                                  
   412    24.1696    1178(36)          1195.8419         1054.6001                                                                  
   413    24.2196    1146(35)          1180.6660         1054.4139                                                                  
   414    24.2696    1071(34)          1172.0668         1054.2236                                                                  
   415    24.3196    1117(34)          1168.1334         1054.0293                                                                  
   416    24.3696    1108(34)          1168.2166         1053.8309                                                                  
   417    24.4196    1197(36)          1172.8542         1053.6284                                                                  
   418    24.4696    1129(34)          1183.8403         1053.4221                                                                  
   419    24.5196    1199(36)          1204.3992         1053.2122                                                                  
   420    24.5696    1187(35)          1239.3845         1052.9980                                                                  
   421    24.6196    1272(36)          1295.2502         1052.7800                                                                  
   422    24.6696    1412(39)          1379.6339         1052.5585                                                                  
   423    24.7196    1529(40)          1500.2601         1052.3330                                                                  
   424    24.7696    1644(41)          1663.0371         1052.1038                                                                  
   425    24.8196    1918(44)          1869.7390         1051.8712                                                                  
   426    24.8696    2182(48)          2115.2693         1051.6346                                                                  
   427    24.9196    2380(49)          2385.8945         1051.3945                                                                  
   428    24.9696    2647(52)          2658.7324         1051.1512                                                                  
   429    25.0196    2778(53)          2903.3594         1050.9039                                                                  
   430    25.0696    2866(54)          3086.3677         1050.6533                                                                  
   431    25.1196    3049(55)          3178.0781         1050.3995                                                                  
   432    25.1696    3144(56)          3161.3662         1050.1421                                                                  
   433    25.2196    3090(56)          3038.3062         1049.8815                                                                  
   434    25.2696    2968(55)          2830.0884         1049.6174                                                                  
   435    25.3196    2694(52)          2569.1855         1049.3503                                                                  
   436    25.3696    2292(48)          2289.9136         1049.0798                                                                  
   437    25.4196    2038(45)          2021.3175         1048.8062                                                                  
   438    25.4696    1839(43)          1783.8771         1048.5295                                                                  
   439    25.5196    1624(40)          1588.6221         1048.2498                                                                  
   440    25.5696    1468(38)          1437.9774         1047.9670                                                                  
   441    25.6196    1398(37)          1328.2258         1047.6812                                                                  
   442    25.6696    1355(37)          1252.0741         1047.3923                                                                  
   443    25.7196    1236(35)          1201.1700         1047.1008                                                                  
   444    25.7696    1234(35)          1167.8485         1046.8068                                                                  
   445    25.8196    1180(34)          1146.0088         1046.5093                                                                  
   446    25.8696    1156(34)          1131.3728         1046.2097                                                                  
   447    25.9196    1079(33)          1121.1570         1045.9071                                                                  
   448    25.9696    1126(33)          1113.8521         1045.6018                                                                  
   449    26.0196    1119(33)          1108.5142         1045.2943                                                                  
   450    26.0696    1178(34)          1104.8757         1044.9840                                                                  
   451    26.1196    1166(34)          1102.9009         1044.6715                                                                  
   452    26.1696    1125(33)          1102.7361         1044.3567                                                                  
   453    26.2196    1100(33)          1104.6412         1044.0393                                                                  
   454    26.2696    1107(33)          1108.9258         1043.7195                                                                  
   455    26.3196    1135(34)          1115.8843         1043.3976                                                                  
   456    26.3696    1149(34)          1125.7319         1043.0737                                                                  
   457    26.4196    1179(34)          1138.5852         1042.7474                                                                  
   458    26.4696    1154(34)          1154.5132         1042.4193                                                                  
   459    26.5196    1143(34)          1173.6659         1042.0889                                                                  
   460    26.5696    1235(35)          1196.4727         1041.7565                                                                  
   461    26.6196    1182(34)          1223.8069         1041.4227                                                                  
   462    26.6696    1267(35)          1257.0287         1041.0867                                                                  
   463    26.7196    1288(36)          1297.7682         1040.7490                                                                  
   464    26.7696    1324(36)          1347.2832         1040.4094                                                                  
   465    26.8196    1389(37)          1405.4933         1040.0685                                                                  
   466    26.8696    1425(38)          1470.0813         1039.7257                                                                  
   467    26.9196    1505(39)          1535.9871         1039.3813                                                                  
   468    26.9696    1512(39)          1595.6545         1039.0356                                                                  
   469    27.0196    1620(40)          1640.0709         1038.6884                                                                  
   470    27.0696    1561(39)          1660.7776         1038.3400                                                                  
   471    27.1196    1648(41)          1652.5752         1037.9904                                                                  
   472    27.1696    1610(40)          1615.7075         1037.6390                                                                  
   473    27.2196    1605(40)          1555.8593         1037.2867                                                                  
   474    27.2696    1480(38)          1481.8762         1036.9333                                                                  
   475    27.3196    1335(36)          1403.0048         1036.5789                                                                  
   476    27.3696    1291(36)          1327.0530         1036.2235                                                                  
   477    27.4196    1226(35)          1259.5544         1035.8673                                                                  
   478    27.4696    1175(34)          1203.5300         1035.5103                                                                  
   479    27.5196    1150(34)          1159.7686         1035.1520                                                                  
   480    27.5696    1134(34)          1127.3976         1034.7930                                                                  
   481    27.6196    1074(33)          1104.5735         1034.4335                                                                  
   482    27.6696    1090(33)          1089.1194         1034.0732                                                                  
   483    27.7196    1110(33)          1078.9695         1033.7129                                                                  
   484    27.7696    1102(33)          1072.4254         1033.3516                                                                  
   485    27.8196    1111(33)          1068.2046         1032.9899                                                                  
   486    27.8696    1108(33)          1065.4462         1032.6278                                                                  
   487    27.9196    1057(32)          1063.5717         1032.2654                                                                  
   488    27.9696    1057(32)          1062.2416         1031.9028                                                                  
   489    28.0196    1096(33)          1061.2490         1031.5402                                                                  
   490    28.0696    1138(34)          1060.4730         1031.1772                                                                  
   491    28.1196    1108(33)          1059.8455         1030.8141                                                                  
   492    28.1696    1098(33)          1059.3350         1030.4512                                                                  
   493    28.2196    1118(33)          1058.9358         1030.0885                                                                  
   494    28.2696    1113(33)          1058.6646         1029.7258                                                                  
   495    28.3196    1114(33)          1058.5531         1029.3629                                                                  
   496    28.3696    1131(34)          1058.6561         1029.0007                                                                  
   497    28.4196    1058(32)          1059.0599         1028.6389                                                                  
   498    28.4696    1074(33)          1059.9148         1028.2771                                                                  
   499    28.5196    1099(33)          1061.4983         1027.9161                                                                  
   500    28.5696    1129(33)          1064.3159         1027.5553                                                                  
   501    28.6196    1079(33)          1069.2606         1027.1953                                                                  
   502    28.6696    1131(33)          1077.8251         1026.8359                                                                  
   503    28.7196    1070(33)          1092.3271         1026.4771                                                                  
   504    28.7696    1175(34)          1116.0912         1026.1188                                                                  
   505    28.8196    1192(34)          1153.4318         1025.7617                                                                  
   506    28.8696    1212(35)          1209.2593         1025.4053                                                                  
   507    28.9196    1325(37)          1288.2500         1025.0499                                                                  
   508    28.9696    1435(38)          1393.3910         1024.6957                                                                  
   509    29.0196    1503(39)          1524.3241         1024.3422                                                                  
   510    29.0696    1747(42)          1675.7418         1023.9904                                                                  
   511    29.1196    1863(43)          1836.4253         1023.6396                                                                  
   512    29.1696    1976(45)          1989.6874         1023.2896                                                                  
   513    29.2196    1994(45)          2115.1853         1022.9412                                                                  
   514    29.2696    2141(46)          2192.8484         1022.5941                                                                  
   515    29.3196    2105(46)          2208.2717         1022.2487                                                                  
   516    29.3696    2092(46)          2158.0625         1021.9044                                                                  
   517    29.4196    2138(47)          2051.5264         1021.5621                                                                  
   518    29.4696    1895(44)          1907.0447         1021.2209                                                                  
   519    29.5196    1715(42)          1745.8110         1020.8820                                                                  
   520    29.5696    1482(39)          1586.8361         1020.5442                                                                  
   521    29.6196    1422(39)          1444.1986         1020.2086                                                                  
   522    29.6696    1318(37)          1325.9210         1019.8752                                                                  
   523    29.7196    1242(36)          1234.5106         1019.5430                                                                  
   524    29.7696    1159(35)          1168.1965         1019.2132                                                                  
   525    29.8196    1134(35)          1122.8759         1018.8852                                                                  
   526    29.8696    1136(34)          1093.1575         1018.5596                                                                  
   527    29.9196    1072(34)          1074.3773         1018.2358                                                                  
   528    29.9696    1108(34)          1062.6687         1017.9141                                                                  
   529    30.0196    1012(33)          1055.2532         1017.5950                                                                  
   530    30.0696    1082(34)          1050.3290         1017.2783                                                                  
   531    30.1196    1030(33)          1046.8750         1016.9638                                                                  
   532    30.1696    1133(35)          1044.2074         1016.6515                                                                  
   533    30.2196    1051(34)          1042.0732         1016.3420                                                                  
   534    30.2696    1057(33)          1040.3242         1016.0350                                                                  
   535    30.3196    998(33)          1038.8876         1015.7306                                                                   
   536    30.3696    1052(34)          1037.7264         1015.4286                                                                  
   537    30.4196    1104(34)          1036.8212         1015.1296                                                                  
   538    30.4696    1057(34)          1036.1613         1014.8335                                                                  
   539    30.5196    1030(33)          1035.7386         1014.5400                                                                  
   540    30.5696    1016(33)          1035.5426         1014.2491                                                                  
   541    30.6196    1024(33)          1035.5513         1013.9614                                                                  
   542    30.6696    1078(34)          1035.7239         1013.6765                                                                  
   543    30.7196    1053(33)          1036.0006         1013.3947                                                                  
   544    30.7696    1021(33)          1036.3578         1013.1159                                                                  
   545    30.8196    1016(33)          1036.6196         1012.8404                                                                  
   546    30.8696    1047(33)          1036.7889         1012.5680                                                                  
   547    30.9196    1054(33)          1036.8777         1012.2988                                                                  
   548    30.9696    998(32)          1036.9918         1012.0327                                                                   
   549    31.0196    1087(33)          1037.3505         1011.7700                                                                  
   550    31.0696    1076(33)          1038.3007         1011.5107                                                                  
   551    31.1196    1044(33)          1040.3352         1011.2549                                                                  
   552    31.1696    1010(32)          1044.1223         1011.0024                                                                  
   553    31.2196    1089(33)          1050.5254         1010.7534                                                                  
   554    31.2696    1025(32)          1060.5745         1010.5078                                                                  
   555    31.3196    1128(34)          1075.3693         1010.2661                                                                  
   556    31.3696    1105(33)          1095.8542         1010.0278                                                                  
   557    31.4196    1132(34)          1122.5131         1009.7932                                                                  
   558    31.4696    1188(35)          1154.9946         1009.5626                                                                  
   559    31.5196    1141(34)          1191.7640         1009.3356                                                                  
   560    31.5696    1242(35)          1229.9524         1009.1122                                                                  
   561    31.6196    1227(35)          1265.4067         1008.8925                                                                  
   562    31.6696    1294(36)          1293.1958         1008.6769                                                                  
   563    31.7196    1355(37)          1308.5767         1008.4652                                                                  
   564    31.7696    1372(37)          1308.4521         1008.2578                                                                  
   565    31.8196    1331(36)          1292.6874         1008.0541                                                                  
   566    31.8696    1219(35)          1264.2419         1007.8542                                                                  
   567    31.9196    1256(35)          1227.9099         1007.6585                                                                  
   568    31.9696    1293(35)          1188.7491         1007.4667                                                                  
   569    32.0196    1176(34)          1151.0076         1007.2795                                                                  
   570    32.0696    1123(33)          1117.7764         1007.0960                                                                  
   571    32.1196    1106(33)          1090.4047         1006.9172                                                                  
   572    32.1696    1051(32)          1069.3646         1006.7422                                                                  
   573    32.2196    1128(33)          1054.1366         1006.5719                                                                  
   574    32.2696    1003(31)          1043.7032         1006.4056                                                                  
   575    32.3196    1040(32)          1036.9064         1006.2438                                                                  
   576    32.3696    1023(32)          1032.6818         1006.0859                                                                  
   577    32.4196    1057(32)          1030.1863         1005.9330                                                                  
   578    32.4696    1051(32)          1028.8185         1005.7843                                                                  
   579    32.5196    1039(32)          1028.2456         1005.6399                                                                  
   580    32.5696    996(31)          1028.1115         1005.5001                                                                   
   581    32.6196    1056(32)          1028.3373         1005.3647                                                                  
   582    32.6696    1042(32)          1028.8513         1005.2339                                                                  
   583    32.7196    1012(31)          1029.6394         1005.1076                                                                  
   584    32.7696    1048(32)          1030.7766         1004.9860                                                                  
   585    32.8196    1003(31)          1032.4780         1004.8690                                                                  
   586    32.8696    1081(32)          1035.2321         1004.7566                                                                  
   587    32.9196    1042(32)          1039.9304         1004.6487                                                                  
   588    32.9696    1140(33)          1047.9702         1004.5454                                                                  
   589    33.0196    1043(32)          1061.3160         1004.4472                                                                  
   590    33.0696    1143(33)          1082.3292         1004.3531                                                                  
   591    33.1196    1121(33)          1113.3435         1004.2642                                                                  
   592    33.1696    1183(34)          1155.9996         1004.1801                                                                  
   593    33.2196    1292(35)          1210.3284         1004.1005                                                                  
   594    33.2696    1342(36)          1273.9800         1004.0258                                                                  
   595    33.3196    1412(37)          1341.7377         1003.9558                                                                  
   596    33.3696    1429(37)          1405.7988         1003.8905                                                                  
   597    33.4196    1469(38)          1456.9211         1003.8303                                                                  
   598    33.4696    1472(38)          1486.3616         1003.7746                                                                  
   599    33.5196    1535(38)          1488.5564         1003.7241                                                                  
   600    33.5696    1473(38)          1463.3154         1003.6780                                                                  
   601    33.6196    1503(38)          1416.1022         1003.6372                                                                  
   602    33.6696    1428(37)          1355.9812         1003.6008                                                                  
   603    33.7196    1311(35)          1293.0223         1003.5699                                                                  
   604    33.7696    1265(35)          1236.2941         1003.5435                                                                  
   605    33.8196    1239(35)          1192.9469         1003.5222                                                                  
   606    33.8696    1190(34)          1167.9855         1003.5057                                                                  
   607    33.9196    1239(35)          1164.5763         1003.4938                                                                  
   608    33.9696    1148(33)          1184.4983         1003.4873                                                                  
   609    34.0196    1272(35)          1228.2394         1003.4856                                                                  
   610    34.0696    1377(37)          1294.4900         1003.4887                                                                  
   611    34.1196    1408(37)          1379.3354         1003.4967                                                                  
   612    34.1696    1386(37)          1475.4807         1003.5097                                                                  
   613    34.2196    1498(38)          1572.0630         1003.5275                                                                  
   614    34.2696    1568(39)          1655.6315         1003.5505                                                                  
   615    34.3196    1666(40)          1712.1230         1003.5784                                                                  
   616    34.3696    1696(41)          1730.5190         1003.6110                                                                  
   617    34.4196    1732(41)          1706.7472         1003.6488                                                                  
   618    34.4696    1620(40)          1645.5718         1003.6912                                                                  
   619    34.5196    1528(39)          1558.3477         1003.7386                                                                  
   620    34.5696    1435(37)          1459.0515         1003.7913                                                                  
   621    34.6196    1344(36)          1360.4739         1003.8483                                                                  
   622    34.6696    1213(34)          1272.1462         1003.9104                                                                  
   623    34.7196    1180(34)          1199.5486         1003.9774                                                                  
   624    34.7696    1086(32)          1144.2583         1004.0494                                                                  
   625    34.8196    1148(34)          1105.0458         1004.1262                                                                  
   626    34.8696    1044(32)          1079.0311         1004.2078                                                                  
   627    34.9196    1056(32)          1062.8416         1004.2943                                                                  
   628    34.9696    1040(32)          1053.3989         1004.3854                                                                  
   629    35.0196    1089(33)          1048.2838         1004.4817                                                                  
   630    35.0696    999(31)          1045.8148         1004.5827                                                                   
   631    35.1196    978(31)          1044.9304         1004.6885                                                                   
   632    35.1696    983(31)          1044.9760         1004.7988                                                                   
   633    35.2196    1016(32)          1045.5979         1004.9142                                                                  
   634    35.2696    1039(32)          1046.5809         1005.0342                                                                  
   635    35.3196    989(31)          1047.7854         1005.1591                                                                   
   636    35.3696    1039(32)          1049.1116         1005.2885                                                                  
   637    35.4196    1026(32)          1050.4969         1005.4226                                                                  
   638    35.4696    1031(32)          1051.9215         1005.5615                                                                  
   639    35.5196    1023(32)          1053.5089         1005.7049                                                                  
   640    35.5696    1013(32)          1055.2208         1005.8530                                                                  
   641    35.6196    1049(33)          1057.2803         1006.0056                                                                  
   642    35.6696    1080(33)          1059.8425         1006.1631                                                                  
   643    35.7196    1066(33)          1063.0309         1006.3246                                                                  
   644    35.7696    1043(33)          1066.9043         1006.4913                                                                  
   645    35.8196    1100(34)          1071.4298         1006.6624                                                                  
   646    35.8696    1072(33)          1076.4738         1006.8373                                                                  
   647    35.9196    1054(33)          1081.8396         1007.0171                                                                  
   648    35.9696    1071(33)          1087.2236         1007.2014                                                                  
   649    36.0196    1052(33)          1092.4102         1007.3899                                                                  
   650    36.0696    1065(33)          1097.2858         1007.5830                                                                  
   651    36.1196    1074(34)          1101.9368         1007.7804                                                                  
   652    36.1696    1096(34)          1106.6630         1007.9818                                                                  
   653    36.2196    1064(34)          1111.9216         1008.1878                                                                  
   654    36.2696    1104(34)          1118.2772         1008.3977                                                                  
   655    36.3196    1116(34)          1126.4424         1008.6124                                                                  
   656    36.3696    1038(33)          1137.4344         1008.8307                                                                  
   657    36.4196    1088(34)          1152.9358         1009.0533                                                                  
   658    36.4696    1135(35)          1175.9186         1009.2800                                                                  
   659    36.5196    1121(35)          1211.6052         1009.5110                                                                  
   660    36.5696    1230(36)          1268.7787         1009.7459                                                                  
   661    36.6196    1286(37)          1361.2650         1009.9846                                                                  
   662    36.6696    1534(40)          1509.2296         1010.2275                                                                  
   663    36.7196    1721(43)          1739.6685         1010.4742                                                                  
   664    36.7696    2118(48)          2084.9976         1010.7248                                                                  
   665    36.8196    2599(53)          2579.5786         1010.9791                                                                  
   666    36.8696    3326(60)          3252.9341         1011.2374                                                                  
   667    36.9196    4280(67)          4120.9673         1011.4995                                                                  
   668    36.9696    5335(75)          5175.9751         1011.7650                                                                  
   669    37.0196    6522(83)          6376.4985         1012.0344                                                                  
   670    37.0696    7912(92)          7642.8896         1012.3074                                                                  
   671    37.1196    8884(96)          8860.9502         1012.5839                                                                  
   672    37.1696    9853(102)          9899.3047         1012.8641                                                                 
   673    37.2196    10447(105)         10631.1934         1013.1477                                                                
   674    37.2696    11095(108)         10951.3848         1013.4348                                                                
   675    37.3196    10610(105)         10793.9121         1013.7252                                                                
   676    37.3696    10191(103)         10159.7070         1014.0190                                                                
   677    37.4196    9212(97)          9134.2900         1014.3158                                                                  
   678    37.4696    8287(93)          7866.6309         1014.6161                                                                  
   679    37.5196    6696(83)          6522.2114         1014.9197                                                                  
   680    37.5696    5306(74)          5242.2280         1015.2266                                                                  
   681    37.6196    4100(65)          4124.6172         1015.5364                                                                  
   682    37.6696    3241(58)          3219.2998         1015.8491                                                                  
   683    37.7196    2410(49)          2534.3367         1016.1650                                                                  
   684    37.7696    2132(47)          2047.8606         1016.4837                                                                  
   685    37.8196    1794(42)          1721.5221         1016.8052                                                                  
   686    37.8696    1535(39)          1512.9114         1017.1298                                                                  
   687    37.9196    1453(38)          1383.8013         1017.4576                                                                  
   688    37.9696    1292(36)          1304.4045         1017.7876                                                                  
   689    38.0196    1250(35)          1254.0995         1018.1203                                                                  
   690    38.0696    1265(36)          1220.0634         1018.4556                                                                  
   691    38.1196    1194(34)          1195.1191         1018.7934                                                                  
   692    38.1696    1176(34)          1175.6066         1019.1341                                                                  
   693    38.2196    1152(34)          1159.7993         1019.4771                                                                  
   694    38.2696    1099(33)          1146.8998         1019.8225                                                                  
   695    38.3196    1075(33)          1136.4623         1020.1702                                                                  
   696    38.3696    1135(34)          1128.1426         1020.5204                                                                  
   697    38.4196    1077(32)          1121.6096         1020.8725                                                                  
   698    38.4696    1084(33)          1116.5382         1021.2270                                                                  
   699    38.5196    1113(33)          1112.6516         1021.5833                                                                  
   700    38.5696    1146(33)          1109.7218         1021.9420                                                                  
   701    38.6196    1082(32)          1107.5896         1022.3029                                                                  
   702    38.6696    1063(32)          1106.1537         1022.6650                                                                  
   703    38.7196    1097(33)          1105.3748         1023.0295                                                                  
   704    38.7696    1053(32)          1105.2747         1023.3959                                                                  
   705    38.8196    1067(32)          1105.9462         1023.7639                                                                  
   706    38.8696    1079(32)          1107.5713         1024.1337                                                                  
   707    38.9196    1050(32)          1110.4329         1024.5050                                                                  
   708    38.9696    1011(31)          1114.9202         1024.8781                                                                  
   709    39.0196    1033(32)          1121.5415         1025.2521                                                                  
   710    39.0696    1000(31)          1130.8737         1025.6283                                                                  
   711    39.1196    1077(32)          1143.5691         1026.0051                                                                  
   712    39.1696    1070(32)          1160.3942         1026.3842                                                                  
   713    39.2196    1105(33)          1182.3826         1026.7640                                                                  
   714    39.2696    1148(33)          1211.1415         1027.1449                                                                  
   715    39.3196    1141(33)          1249.3962         1027.5272                                                                  
   716    39.3696    1209(34)          1301.7158         1027.9104                                                                  
   717    39.4196    1341(36)          1375.5352         1028.2948                                                                  
   718    39.4696    1457(38)          1482.2446         1028.6801                                                                  
   719    39.5196    1634(40)          1637.8623         1029.0660                                                                  
   720    39.5696    1868(43)          1862.8254         1029.4532                                                                  
   721    39.6196    2288(47)          2180.1284         1029.8407                                                                  
   722    39.6696    2884(53)          2610.9253         1030.2291                                                                  
   723    39.7196    3442(58)          3167.3440         1030.6179                                                                  
   724    39.7696    4120(63)          3843.4866         1031.0073                                                                  
   725    39.8196    4752(68)          4607.9883         1031.3975                                                                  
   726    39.8696    5447(73)          5399.4819         1031.7880                                                                  
   727    39.9196    6149(77)          6127.2588         1032.1787                                                                  
   728    39.9696    6346(79)          6682.0527         1032.5699                                                                  
   729    40.0196    6798(81)          6959.9658         1032.9613                                                                  
   730    40.0696    6915(82)          6898.7456         1033.3529                                                                  
   731    40.1196    6473(79)          6508.2520         1033.7444                                                                  
   732    40.1696    5918(76)          5869.3301         1034.1362                                                                  
   733    40.2196    5163(71)          5099.7168         1034.5276                                                                  
   734    40.2696    4189(64)          4315.4399         1034.9191                                                                  
   735    40.3196    3418(58)          3604.7839         1035.3103                                                                  
   736    40.3696    2759(52)          3017.1338         1035.7013                                                                  
   737    40.4196    2398(49)          2563.8584         1036.0922                                                                  
   738    40.4696    2175(46)          2228.2339         1036.4827                                                                  
   739    40.5196    1916(43)          1980.7427         1036.8726                                                                  
   740    40.5696    1776(42)          1792.5476         1037.2621                                                                  
   741    40.6196    1565(39)          1642.7476         1037.6511                                                                  
   742    40.6696    1409(37)          1519.3416         1038.0393                                                                  
   743    40.7196    1365(37)          1416.9583         1038.4265                                                                  
   744    40.7696    1230(35)          1333.7986         1038.8137                                                                  
   745    40.8196    1212(35)          1268.9521         1039.1996                                                                  
   746    40.8696    1168(34)          1220.9427         1039.5847                                                                  
   747    40.9196    1225(35)          1187.3364         1039.9688                                                                  
   748    40.9696    1051(32)          1165.1104         1040.3519                                                                  
   749    41.0196    1078(32)          1151.2235         1040.7340                                                                  
   750    41.0696    1130(33)          1143.0540         1041.1145                                                                  
   751    41.1196    1142(34)          1138.6169         1041.4943                                                                  
   752    41.1696    1086(33)          1136.5583         1041.8728                                                                  
   753    41.2196    1062(32)          1136.0371         1042.2498                                                                  
   754    41.2696    1125(33)          1136.5769         1042.6252                                                                  
   755    41.3196    1112(33)          1137.9233         1042.9994                                                                  
   756    41.3696    1103(33)          1139.9647         1043.3721                                                                  
   757    41.4196    1133(34)          1142.6658         1043.7432                                                                  
   758    41.4696    1091(33)          1146.0349         1044.1122                                                                  
   759    41.5196    1144(33)          1150.1138         1044.4797                                                                  
   760    41.5696    1174(34)          1154.9683         1044.8453                                                                  
   761    41.6196    1144(34)          1160.6965         1045.2095                                                                  
   762    41.6696    1135(33)          1167.4382         1045.5715                                                                  
   763    41.7196    1222(35)          1175.4066         1045.9314                                                                  
   764    41.7696    1167(34)          1184.9480         1046.2892                                                                  
   765    41.8196    1230(35)          1196.7080         1046.6450                                                                  
   766    41.8696    1199(35)          1211.9497         1046.9988                                                                  
   767    41.9196    1298(36)          1233.2095         1047.3502                                                                  
   768    41.9696    1274(36)          1265.5046         1047.6996                                                                  
   769    42.0196    1355(37)          1318.3627         1048.0461                                                                  
   770    42.0696    1478(38)          1408.7881         1048.3901                                                                  
   771    42.1196    1636(41)          1564.9136         1048.7324                                                                  
   772    42.1696    1961(44)          1829.1719         1049.0717                                                                  
   773    42.2196    2521(51)          2258.6050         1049.4086                                                                  
   774    42.2696    3137(56)          2919.4336         1049.7427                                                                  
   775    42.3196    4316(66)          3872.8796         1050.0737                                                                  
   776    42.3696    5699(76)          5152.9717         1050.4025                                                                  
   777    42.4196    7129(86)          6740.0947         1050.7283                                                                  
   778    42.4696    8473(93)          8539.5498         1051.0514                                                                  
   779    42.5196    10077(102)         10377.7568         1051.3713                                                                
   780    42.5696    11669(110)         12021.0293         1051.6880                                                                
   781    42.6196    13305(118)         13221.5049         1052.0020                                                                
   782    42.6696    14409(123)         13788.7119         1052.3127                                                                
   783    42.7196    14655(125)         13670.5742         1052.6205                                                                
   784    42.7696    14547(123)         12983.6436         1052.9248                                                                
   785    42.8196    13371(119)         11954.6650         1053.2262                                                                
   786    42.8696    11712(111)         10820.5566         1053.5242                                                                
   787    42.9196    10146(103)          9754.5654         1053.8184                                                                
   788    42.9696    9018(98)          8834.8975         1054.1093                                                                  
   789    43.0196    8255(94)          8049.2407         1054.3970                                                                  
   790    43.0696    7968(92)          7335.7852         1054.6809                                                                  
   791    43.1196    7451(90)          6638.1411         1054.9613                                                                  
   792    43.1696    6677(85)          5943.1357         1055.2380                                                                  
   793    43.2196    5837(79)          5278.9287         1055.5110                                                                  
   794    43.2696    4911(73)          4692.3828         1055.7805                                                                  
   795    43.3196    4352(68)          4226.6704         1056.0463                                                                  
   796    43.3696    3947(65)          3908.4424         1056.3080                                                                  
   797    43.4196    3600(62)          3743.9888         1056.5657                                                                  
   798    43.4696    3841(64)          3723.9666         1056.8193                                                                  
   799    43.5196    3952(64)          3831.8633         1057.0696                                                                  
   800    43.5696    4223(67)          4050.7627         1057.3154                                                                  
   801    43.6196    4506(69)          4364.0020         1057.5574                                                                  
   802    43.6696    4578(69)          4746.7148         1057.7952                                                                  
   803    43.7196    5048(73)          5155.3667         1058.0289                                                                  
   804    43.7696    5339(75)          5523.2095         1058.2582                                                                  
   805    43.8196    5579(76)          5768.7314         1058.4833                                                                  
   806    43.8696    5686(77)          5818.7646         1058.7042                                                                  
   807    43.9196    5713(77)          5638.6846         1058.9207                                                                  
   808    43.9696    5406(75)          5248.1226         1059.1329                                                                  
   809    44.0196    5053(72)          4712.6372         1059.3408                                                                  
   810    44.0696    4267(66)          4121.6250         1059.5442                                                                  
   811    44.1196    3564(60)          3567.1357         1059.7430                                                                  
   812    44.1696    3180(57)          3129.3213         1059.9374                                                                  
   813    44.2196    2987(55)          2867.4551         1060.1272                                                                  
   814    44.2696    2927(54)          2815.5134         1060.3125                                                                  
   815    44.3196    3234(57)          2978.7163         1060.4928                                                                  
   816    44.3696    3448(59)          3331.7412         1060.6687                                                                  
   817    44.4196    3928(62)          3817.9512         1060.8396                                                                  
   818    44.4696    4288(65)          4352.7383         1061.0062                                                                  
   819    44.5196    4804(69)          4832.6587         1061.1676                                                                  
   820    44.5696    5219(72)          5152.6182         1061.3247                                                                  
   821    44.6196    5448(73)          5232.0312         1061.4768                                                                  
   822    44.6696    5443(73)          5044.2197         1061.6238                                                                  
   823    44.7196    5007(70)          4627.3105         1061.7664                                                                  
   824    44.7696    4386(69)          4064.1270         1061.9034                                                                  
   825    44.8196    3515(59)          3449.3928         1062.0356                                                                  
   826    44.8696    2918(53)          2865.3218         1062.1632                                                                  
   827    44.9196    2281(48)          2368.7246         1062.2859                                                                  
   828    44.9696    1962(44)          1987.4222         1062.4030                                                                  
   829    45.0196    1643(40)          1725.0684         1062.5150                                                                  
   830    45.0696    1553(40)          1570.1775         1062.6224                                                                  
   831    45.1196    1502(38)          1505.7898         1062.7244                                                                  
   832    45.1696    1487(38)          1515.9448         1062.8214                                                                  
   833    45.2196    1497(38)          1588.0179         1062.9132                                                                  
   834    45.2696    1682(40)          1711.4170         1062.9998                                                                  
   835    45.3196    1746(41)          1874.5518         1063.0813                                                                  
   836    45.3696    1990(44)          2061.5601         1063.1575                                                                  
   837    45.4196    2038(44)          2250.7461         1063.2281                                                                  
   838    45.4696    2309(47)          2415.5469         1063.2939                                                                  
   839    45.5196    2391(48)          2528.6826         1063.3542                                                                  
   840    45.5696    2575(50)          2570.8469         1063.4093                                                                  
   841    45.6196    2596(50)          2540.1301         1063.4591                                                                  
   842    45.6696    2551(50)          2453.9727         1063.5035                                                                  
   843    45.7196    2447(49)          2340.9302         1063.5427                                                                  
   844    45.7696    2308(47)          2230.5088         1063.5762                                                                  
   845    45.8196    2265(47)          2146.7427         1063.6047                                                                  
   846    45.8696    2265(47)          2106.1440         1063.6277                                                                  
   847    45.9196    2382(48)          2118.6699         1063.6453                                                                  
   848    45.9696    2515(50)          2190.9224         1063.6577                                                                  
   849    46.0196    2627(51)          2329.0869         1063.6641                                                                  
   850    46.0696    2769(52)          2539.8267         1063.6655                                                                  
   851    46.1196    2988(54)          2829.3232         1063.6615                                                                  
   852    46.1696    3307(57)          3201.7361         1063.6521                                                                  
   853    46.2196    3852(61)          3657.4263         1063.6370                                                                  
   854    46.2696    4079(63)          4189.0825         1063.6163                                                                  
   855    46.3196    4662(68)          4776.0337         1063.5906                                                                  
   856    46.3696    5121(71)          5378.9849         1063.5592                                                                  
   857    46.4196    5611(74)          5942.7007         1063.5223                                                                  
   858    46.4696    6269(79)          6409.7446         1063.4801                                                                  
   859    46.5196    6700(81)          6740.9849         1063.4321                                                                  
   860    46.5696    6770(82)          6926.0415         1063.3793                                                                  
   861    46.6196    6762(81)          6969.4341         1063.3202                                                                  
   862    46.6696    6638(81)          6868.2988         1063.2561                                                                  
   863    46.7196    6608(81)          6606.6763         1063.1866                                                                  
   864    46.7696    6214(78)          6174.6899         1063.1112                                                                  
   865    46.8196    5816(76)          5594.2285         1063.0305                                                                  
   866    46.8696    5135(71)          4922.0669         1062.9448                                                                  
   867    46.9196    4111(64)          4227.1001         1062.8531                                                                  
   868    46.9696    3399(58)          3568.8315         1062.7561                                                                  
   869    47.0196    2597(51)          2990.4668         1062.6534                                                                  
   870    47.0696    2195(46)          2518.4277         1062.5459                                                                  
   871    47.1196    1921(44)          2164.7432         1062.4327                                                                  
   872    47.1696    1715(41)          1930.3848         1062.3137                                                                  
   873    47.2196    1665(41)          1808.7828         1062.1893                                                                  
   874    47.2696    1767(42)          1788.9773         1062.0599                                                                  
   875    47.3196    1944(44)          1856.5527         1061.9252                                                                  
   876    47.3696    2020(45)          1992.8293         1061.7847                                                                  
   877    47.4196    2043(45)          2173.2983         1061.6394                                                                  
   878    47.4696    2250(47)          2367.3992         1061.4882                                                                  
   879    47.5196    2524(50)          2541.5657         1061.3318                                                                  
   880    47.5696    2729(52)          2666.3691         1061.1702                                                                  
   881    47.6196    2791(53)          2728.4502         1061.0033                                                                  
   882    47.6696    2779(52)          2742.7842         1060.8308                                                                  
   883    47.7196    2928(54)          2755.4316         1060.6533                                                                  
   884    47.7696    2950(54)          2832.0942         1060.4705                                                                  
   885    47.8196    3223(57)          3040.0942         1060.2826                                                                  
   886    47.8696    3780(61)          3428.3767         1060.0891                                                                  
   887    47.9196    4201(65)          4008.9365         1059.8909                                                                  
   888    47.9696    4814(69)          4743.6636         1059.6874                                                                  
   889    48.0196    5589(75)          5540.1777         1059.4783                                                                  
   890    48.0696    6083(78)          6263.5518         1059.2645                                                                  
   891    48.1196    6815(83)          6761.6514         1059.0457                                                                  
   892    48.1696    7225(85)          6909.3008         1058.8215                                                                  
   893    48.2196    7193(86)          6659.2764         1058.5925                                                                  
   894    48.2696    6755(83)          6064.7524         1058.3580                                                                  
   895    48.3196    5735(76)          5249.5073         1058.1191                                                                  
   896    48.3696    4517(68)          4356.5127         1057.8749                                                                  
   897    48.4196    3680(61)          3508.1833         1057.6260                                                                  
   898    48.4696    2749(53)          2786.9009         1057.3717                                                                  
   899    48.5196    2085(47)          2228.6924         1057.1132                                                                  
   900    48.5696    1928(45)          1831.1606         1056.8492                                                                  
   901    48.6196    1644(42)          1568.1621         1056.5808                                                                  
   902    48.6696    1412(38)          1404.5685         1056.3075                                                                  
   903    48.7196    1341(38)          1307.3302         1056.0295                                                                  
   904    48.7696    1172(35)          1251.0254         1055.7466                                                                  
   905    48.8196    1170(35)          1218.6385         1055.4590                                                                  
   906    48.8696    1148(35)          1200.1146         1055.1670                                                                  
   907    48.9196    1055(34)          1190.0520         1054.8701                                                                  
   908    48.9696    1033(33)          1185.7115         1054.5691                                                                  
   909    49.0196    1169(35)          1185.6216         1054.2628                                                                  
   910    49.0696    1064(34)          1188.9050         1053.9525                                                                  
   911    49.1196    1092(35)          1194.6082         1053.6376                                                                  
   912    49.1696    1108(35)          1202.6929         1053.3185                                                                  
   913    49.2196    1097(35)          1213.6671         1052.9943                                                                  
   914    49.2696    1080(34)          1229.1366         1052.6661                                                                  
   915    49.3196    1168(36)          1253.1508         1052.3341                                                                  
   916    49.3696    1162(36)          1291.6180         1051.9972                                                                  
   917    49.4196    1324(38)          1351.5571         1051.6565                                                                  
   918    49.4696    1400(39)          1439.3920         1051.3113                                                                  
   919    49.5196    1500(41)          1558.5574         1050.9622                                                                  
   920    49.5696    1752(44)          1706.9148         1050.6088                                                                  
   921    49.6196    1795(44)          1874.6565         1050.2511                                                                  
   922    49.6696    1988(47)          2043.5336         1049.8899                                                                  
   923    49.7196    2202(49)          2188.2441         1049.5244                                                                  
   924    49.7696    2286(50)          2280.8262         1049.1549                                                                  
   925    49.8196    2435(52)          2299.4409         1048.7820                                                                  
   926    49.8696    2432(52)          2238.8547         1048.4052                                                                  
   927    49.9196    2269(50)          2113.5447         1048.0242                                                                  
   928    49.9696    2102(48)          1949.7487         1047.6396                                                                  
   929    50.0196    1865(45)          1774.8667         1047.2515                                                                  
   930    50.0696    1709(43)          1610.9448         1046.8596                                                                  
   931    50.1196    1664(42)          1472.2285         1046.4641                                                                  
   932    50.1696    1477(40)          1365.1005         1046.0652                                                                  
   933    50.2196    1387(38)          1289.4895         1045.6626                                                                  
   934    50.2696    1276(37)          1241.3391         1045.2570                                                                  
   935    50.3196    1275(37)          1214.8378         1044.8475                                                                  
   936    50.3696    1268(37)          1204.2605         1044.4349                                                                  
   937    50.4196    1215(36)          1204.9341         1044.0192                                                                  
   938    50.4696    1190(35)          1213.5176         1043.5997                                                                  
   939    50.5196    1229(36)          1228.2152         1043.1776                                                                  
   940    50.5696    1192(35)          1248.7133         1042.7522                                                                  
   941    50.6196    1211(35)          1276.2880         1042.3237                                                                  
   942    50.6696    1232(36)          1313.4299         1041.8925                                                                  
   943    50.7196    1351(37)          1363.4210         1041.4576                                                                  
   944    50.7696    1338(37)          1428.4429         1041.0205                                                                  
   945    50.8196    1370(37)          1507.8386         1040.5806                                                                  
   946    50.8696    1404(38)          1597.1328         1040.1376                                                                  
   947    50.9196    1594(40)          1688.5117         1039.6918                                                                  
   948    50.9696    1615(40)          1773.4231         1039.2433                                                                  
   949    51.0196    1792(42)          1847.9761         1038.7922                                                                  
   950    51.0696    1860(43)          1921.4231         1038.3389                                                                  
   951    51.1196    1942(44)          2024.0100         1037.8829                                                                  
   952    51.1696    2218(47)          2210.7747         1037.4243                                                                  
   953    51.2196    2564(50)          2558.2588         1036.9635                                                                  
   954    51.2696    3371(58)          3155.2148         1036.5004                                                                  
   955    51.3196    4423(66)          4084.3384         1036.0350                                                                  
   956    51.3696    5747(75)          5393.3447         1035.5675                                                                  
   957    51.4196    7227(84)          7060.6968         1035.0978                                                                  
   958    51.4696    8822(93)          8967.7510         1034.6259                                                                  
   959    51.5196    10670(102)         10888.9824         1034.1519                                                                
   960    51.5696    12184(109)         12515.8281         1033.6761                                                                
   961    51.6196    13575(115)         13518.6924         1033.1984                                                                
   962    51.6696    14107(118)         13655.2588         1032.7189                                                                
   963    51.7196    13606(115)         12885.2549         1032.2375                                                                
   964    51.7696    12109(109)         11394.0566         1031.7544                                                                
   965    51.8196    9952(99)          9496.0098         1031.2700                                                                  
   966    51.8696    7452(85)          7514.8574         1030.7836                                                                  
   967    51.9196    5610(74)          5705.5596         1030.2957                                                                  
   968    51.9696    4082(63)          4220.9150         1029.8065                                                                  
   969    52.0196    3059(55)          3111.6240         1029.3157                                                                  
   970    52.0696    2631(51)          2350.0073         1028.8240                                                                  
   971    52.1196    2210(46)          1865.8240         1028.3306                                                                  
   972    52.1696    1899(43)          1578.2571         1027.8362                                                                  
   973    52.2196    1716(41)          1416.9491         1027.3405                                                                  
   974    52.2696    1523(39)          1330.3949         1026.8436                                                                  
   975    52.3196    1473(38)          1285.5923         1026.3461                                                                  
   976    52.3696    1325(36)          1263.7927         1025.8473                                                                  
   977    52.4196    1419(37)          1255.4740         1025.3477                                                                  
   978    52.4696    1376(37)          1256.3372         1024.8473                                                                  
   979    52.5196    1424(37)          1264.6162         1024.3459                                                                  
   980    52.5696    1375(37)          1279.4397         1023.8441                                                                  
   981    52.6196    1419(37)          1299.9031         1023.3416                                                                  
   982    52.6696    1446(37)          1324.7412         1022.8386                                                                  
   983    52.7196    1456(38)          1351.6403         1022.3348                                                                  
   984    52.7696    1495(38)          1378.5637         1021.8307                                                                  
   985    52.8196    1457(38)          1403.6226         1021.3263                                                                  
   986    52.8696    1399(37)          1426.0286         1020.8215                                                                  
   987    52.9196    1422(37)          1447.7495         1020.3164                                                                  
   988    52.9696    1436(37)          1475.8947         1019.8113                                                                  
   989    53.0196    1492(38)          1524.7065         1019.3060                                                                  
   990    53.0696    1488(38)          1616.8553         1018.8007                                                                  
   991    53.1196    1647(40)          1784.9974         1018.2952                                                                  
   992    53.1696    1976(44)          2073.2791         1017.7900                                                                  
   993    53.2196    2517(50)          2537.0771         1017.2845                                                                  
   994    53.2696    3335(57)          3238.4814         1016.7798                                                                  
   995    53.3196    4524(66)          4234.9150         1016.2750                                                                  
   996    53.3696    5789(75)          5559.3130         1015.7707                                                                  
   997    53.4196    7509(85)          7192.5601         1015.2665                                                                  
   998    53.4696    9283(95)          9037.4434         1014.7631                                                                  
   999    53.5196    11005(103)         10908.8633         1014.2599                                                                
  1000    53.5696    12871(112)         12555.5098         1013.7574                                                                
  1001    53.6196    13767(115)         13703.6367         1013.2556                                                                
  1002    53.6696    14719(120)         14113.3135         1012.7545                                                                
  1003    53.7196    14631(119)         13663.1445         1012.2541                                                                
  1004    53.7696    13306(113)         12428.1895         1011.7544                                                                
  1005    53.8196    11444(105)         10658.8877         1011.2557                                                                
  1006    53.8696    8805(92)          8670.5713         1010.7580                                                                  
  1007    53.9196    6466(79)          6744.5156         1010.2615                                                                  
  1008    53.9696    4681(67)          5075.9302         1009.7659                                                                  
  1009    54.0196    3703(60)          3760.6414         1009.2712                                                                  
  1010    54.0696    2772(52)          2807.1194         1008.7781                                                                  
  1011    54.1196    2254(47)          2166.0051         1008.2860                                                                  
  1012    54.1696    1962(44)          1762.4586         1007.7954                                                                  
  1013    54.2196    1666(40)          1521.4792         1007.3062                                                                  
  1014    54.2696    1433(37)          1382.1764         1006.8182                                                                  
  1015    54.3196    1305(36)          1301.8154         1006.3318                                                                  
  1016    54.3696    1208(34)          1253.7339         1005.8470                                                                  
  1017    54.4196    1177(34)          1222.8252         1005.3640                                                                  
  1018    54.4696    1131(33)          1201.1649         1004.8823                                                                  
  1019    54.5196    1112(33)          1184.8303         1004.4026                                                                  
  1020    54.5696    1112(33)          1171.9219         1003.9246                                                                  
  1021    54.6196    1104(33)          1161.5002         1003.4485                                                                  
  1022    54.6696    1074(33)          1153.0657         1002.9745                                                                  
  1023    54.7196    1140(34)          1146.3193         1002.5021                                                                  
  1024    54.7696    1119(33)          1141.0663         1002.0317                                                                  
  1025    54.8196    1179(34)          1137.1813         1001.5638                                                                  
  1026    54.8696    1106(33)          1134.6035         1001.0979                                                                  
  1027    54.9196    1096(33)          1133.3572         1000.6342                                                                  
  1028    54.9696    1069(33)          1133.5656         1000.1726                                                                  
  1029    55.0196    1089(33)          1135.4851          999.7134                                                                  
  1030    55.0696    1067(33)          1139.5193          999.2563                                                                  
  1031    55.1196    1124(34)          1146.2582          998.8019                                                                  
  1032    55.1696    1071(33)          1156.6097          998.3503                                                                  
  1033    55.2196    1052(33)          1172.1089          997.9009                                                                  
  1034    55.2696    1144(34)          1195.5594          997.4539                                                                  
  1035    55.3196    1170(35)          1232.1101          997.0097                                                                  
  1036    55.3696    1193(35)          1290.6989          996.5683                                                                  
  1037    55.4196    1287(37)          1385.5490          996.1298                                                                  
  1038    55.4696    1479(39)          1536.9252          995.6936                                                                  
  1039    55.5196    1722(43)          1769.5603          995.2606                                                                  
  1040    55.5696    2076(47)          2107.6804          994.8303                                                                  
  1041    55.6196    2589(52)          2566.1284          994.4031                                                                  
  1042    55.6696    3113(57)          3139.9438          993.9787                                                                  
  1043    55.7196    3604(62)          3795.0518          993.5577                                                                  
  1044    55.7696    4358(68)          4463.7266          993.1394                                                                  
  1045    55.8196    5054(73)          5048.5879          992.7242                                                                  
  1046    55.8696    5568(77)          5439.0493          992.3126                                                                  
  1047    55.9196    5756(78)          5548.1011          991.9038                                                                  
  1048    55.9696    5509(77)          5356.5806          991.4985                                                                  
  1049    56.0196    5119(74)          4923.3350          991.0965                                                                  
  1050    56.0696    4254(67)          4348.1450          990.6981                                                                  
  1051    56.1196    3550(61)          3729.4045          990.3028                                                                  
  1052    56.1696    2863(55)          3142.2083          989.9109                                                                  
  1053    56.2196    2284(49)          2632.2913          989.5229                                                                  
  1054    56.2696    1927(45)          2217.5732          989.1378                                                                  
  1055    56.3196    1699(42)          1896.6350          988.7568                                                                  
  1056    56.3696    1565(41)          1657.2697          988.3796                                                                  
  1057    56.4196    1339(38)          1483.2515          988.0056                                                                  
  1058    56.4696    1206(36)          1358.7502          987.6356                                                                  
  1059    56.5196    1204(35)          1270.5840          987.2692                                                                  
  1060    56.5696    1134(35)          1208.6498          986.9066                                                                  
  1061    56.6196    1061(33)          1165.5031          986.5480                                                                  
  1062    56.6696    1093(34)          1135.6538          986.1931                                                                  
  1063    56.7196    1112(34)          1115.0425          985.8423                                                                  
  1064    56.7696    1037(33)          1100.7091          985.4950                                                                  
  1065    56.8196    1013(32)          1090.5566          985.1523                                                                  
  1066    56.8696    1064(33)          1083.1688          984.8132                                                                  
  1067    56.9196    1046(33)          1077.6344          984.4784                                                                  
  1068    56.9696    1060(33)          1073.3931          984.1474                                                                  
  1069    57.0196    1000(32)          1070.1146          983.8207                                                                  
  1070    57.0696    999(32)          1067.6056          983.4981                                                                   
  1071    57.1196    1046(32)          1065.7554          983.1798                                                                  
  1072    57.1696    1040(32)          1064.4998          982.8657                                                                  
  1073    57.2196    1041(32)          1063.8005          982.5558                                                                  
  1074    57.2696    1046(32)          1063.6542          982.2499                                                                  
  1075    57.3196    1001(31)          1064.0632          981.9489                                                                  
  1076    57.3696    1095(33)          1065.0516          981.6518                                                                  
  1077    57.4196    1047(32)          1066.6665          981.3593                                                                  
  1078    57.4696    1069(32)          1068.9911          981.0709                                                                  
  1079    57.5196    1122(33)          1072.1753          980.7874                                                                  
  1080    57.5696    1107(33)          1076.4972          980.5079                                                                  
  1081    57.6196    1103(33)          1082.5112          980.2330                                                                  
  1082    57.6696    1099(33)          1091.2557          979.9626                                                                  
  1083    57.7196    1118(33)          1104.6481          979.6968                                                                  
  1084    57.7696    1187(34)          1125.9630          979.4355                                                                  
  1085    57.8196    1279(35)          1160.3328          979.1790                                                                  
  1086    57.8696    1258(35)          1214.9221          978.9268                                                                  
  1087    57.9196    1449(37)          1298.4128          978.6794                                                                  
  1088    57.9696    1495(38)          1419.5093          978.4365                                                                  
  1089    58.0196    1618(40)          1584.3179          978.1984                                                                  
  1090    58.0696    1902(43)          1793.6733          977.9649                                                                  
  1091    58.1196    2093(45)          2041.0546          977.7360                                                                  
  1092    58.1696    2323(48)          2312.5911          977.5119                                                                  
  1093    58.2196    2550(50)          2589.5417          977.2925                                                                  
  1094    58.2696    2877(53)          2853.8403          977.0779                                                                  
  1095    58.3196    3043(55)          3098.1277          976.8681                                                                  
  1096    58.3696    3396(57)          3332.2876          976.6628                                                                  
  1097    58.4196    3581(59)          3575.1943          976.4627                                                                  
  1098    58.4696    3756(61)          3836.5857          976.2672                                                                  
  1099    58.5196    4122(63)          4104.0615          976.0764                                                                  
  1100    58.5696    4561(67)          4340.2324          975.8906                                                                  
  1101    58.6196    4796(69)          4491.2354          975.7098                                                                  
  1102    58.6696    5078(70)          4510.3101          975.5334                                                                  
  1103    58.7196    5037(70)          4388.8081          975.3622                                                                  
  1104    58.7696    4804(69)          4162.7969          975.1958                                                                  
  1105    58.8196    4246(64)          3885.9443          975.0343                                                                  
  1106    58.8696    3804(61)          3599.4902          974.8777                                                                  
  1107    58.9196    3355(57)          3321.8811          974.7260                                                                  
  1108    58.9696    3127(55)          3051.0957          974.5792                                                                  
  1109    59.0196    2773(52)          2778.5942          974.4373                                                                  
  1110    59.0696    2514(50)          2504.7615          974.3004                                                                  
  1111    59.1196    2193(47)          2242.4292          974.1683                                                                  
  1112    59.1696    1965(44)          2009.1260          974.0410                                                                  
  1113    59.2196    1759(42)          1819.7440          973.9188                                                                  
  1114    59.2696    1630(40)          1683.3738          973.8012                                                                  
  1115    59.3196    1523(39)          1601.7412          973.6889                                                                  
  1116    59.3696    1581(39)          1568.8151          973.5814                                                                  
  1117    59.4196    1463(38)          1571.5867          973.4789                                                                  
  1118    59.4696    1609(40)          1591.8922          973.3812                                                                  
  1119    59.5196    1562(39)          1609.4951          973.2885                                                                  
  1120    59.5696    1601(40)          1606.8547          973.2007                                                                  
  1121    59.6196    1686(41)          1574.9521          973.1177                                                                  
  1122    59.6696    1544(39)          1516.0330          973.0397                                                                  
  1123    59.7196    1477(38)          1440.4261          972.9666                                                                  
  1124    59.7696    1301(36)          1360.8429          972.8984                                                                  
  1125    59.8196    1217(35)          1288.5375          972.8352                                                                  
  1126    59.8696    1154(34)          1231.7794          972.7767                                                                  
  1127    59.9196    1131(33)          1195.5494          972.7232                                                                  
  1128    59.9696    1125(33)          1181.9836          972.6744                                                                  
  1129    60.0196    1160(34)          1190.1764          972.6304                                                                  
  1130    60.0696    1170(34)          1217.3765          972.5916                                                                  
  1131    60.1196    1237(35)          1258.3967          972.5574                                                                  
  1132    60.1696    1313(36)          1305.6941          972.5283                                                                  
  1133    60.2196    1333(36)          1349.6099          972.5037                                                                  
  1134    60.2696    1430(37)          1379.3921          972.4840                                                                  
  1135    60.3196    1345(37)          1386.0427          972.4690                                                                  
  1136    60.3696    1374(37)          1366.5281          972.4587                                                                  
  1137    60.4196    1446(38)          1325.4717          972.4535                                                                  
  1138    60.4696    1292(36)          1272.8840          972.4528                                                                  
  1139    60.5196    1191(34)          1216.6263          972.4568                                                                  
  1140    60.5696    1100(33)          1164.8179          972.4657                                                                  
  1141    60.6196    1057(32)          1121.8351          972.4792                                                                  
  1142    60.6696    1115(33)          1089.2711          972.4971                                                                  
  1143    60.7196    1047(32)          1066.7485          972.5199                                                                  
  1144    60.7696    1077(33)          1052.6133          972.5474                                                                  
  1145    60.8196    1025(32)          1044.9993          972.5793                                                                  
  1146    60.8696    1055(32)          1042.4238          972.6158                                                                  
  1147    60.9196    1029(32)          1044.0227          972.6572                                                                  
  1148    60.9696    1035(32)          1049.4204          972.7029                                                                  
  1149    61.0196    1029(32)          1058.3682          972.7531                                                                  
  1150    61.0696    1088(33)          1070.3585          972.8077                                                                  
  1151    61.1196    1166(34)          1084.3173          972.8669                                                                  
  1152    61.1696    1096(33)          1098.4412          972.9307                                                                  
  1153    61.2196    1074(33)          1110.2367          972.9985                                                                  
  1154    61.2696    1135(34)          1116.9392          973.0712                                                                  
  1155    61.3196    1152(34)          1116.5939          973.1478                                                                  
  1156    61.3696    1119(33)          1109.2631          973.2290                                                                  
  1157    61.4196    1167(35)          1097.0492          973.3146                                                                  
  1158    61.4696    1045(33)          1082.9030          973.4042                                                                  
  1159    61.5196    1039(32)          1069.5673          973.4983                                                                  
  1160    61.5696    1066(33)          1059.2075          973.5964                                                                  
  1161    61.6196    1017(33)          1053.3131          973.6987                                                                  
  1162    61.6696    1000(32)          1052.6879          973.8055                                                                  
  1163    61.7196    1003(32)          1057.5259          973.9160                                                                  
  1164    61.7696    1062(33)          1067.3474          974.0308                                                                  
  1165    61.8196    1086(33)          1081.1077          974.1495                                                                  
  1166    61.8696    1055(33)          1097.2372          974.2725                                                                  
  1167    61.9196    1116(34)          1113.7767          974.3994                                                                  
  1168    61.9696    1090(34)          1128.7333          974.5301                                                                  
  1169    62.0196    1126(35)          1140.9529          974.6647                                                                  
  1170    62.0696    1120(34)          1151.3905          974.8031                                                                  
  1171    62.1196    1169(35)          1163.2885          974.9458                                                                  
  1172    62.1696    1152(35)          1180.8229          975.0920                                                                  
  1173    62.2196    1173(35)          1207.0332          975.2421                                                                  
  1174    62.2696    1222(36)          1242.4573          975.3959                                                                  
  1175    62.3196    1255(36)          1284.3456          975.5532                                                                  
  1176    62.3696    1262(37)          1326.4630          975.7144                                                                  
  1177    62.4196    1424(39)          1359.7531          975.8790                                                                  
  1178    62.4696    1483(40)          1374.6512          976.0475                                                                  
  1179    62.5196    1403(39)          1365.4349          976.2191                                                                  
  1180    62.5696    1441(39)          1334.0377          976.3944                                                                  
  1181    62.6196    1343(37)          1288.9794          976.5734                                                                  
  1182    62.6696    1245(36)          1241.5088          976.7554                                                                  
  1183    62.7196    1144(35)          1202.2208          976.9409                                                                  
  1184    62.7696    1119(34)          1179.9944          977.1298                                                                  
  1185    62.8196    1199(35)          1181.5850          977.3220                                                                  
  1186    62.8696    1232(36)          1211.1482          977.5173                                                                  
  1187    62.9196    1406(38)          1269.8051          977.7159                                                                  
  1188    62.9696    1383(38)          1355.2303          977.9175                                                                  
  1189    63.0196    1492(39)          1461.7517          978.1221                                                                  
  1190    63.0696    1703(42)          1581.6835          978.3301                                                                  
  1191    63.1196    1800(43)          1707.7073          978.5410                                                                  
  1192    63.1696    1920(44)          1836.8955          978.7547                                                                  
  1193    63.2196    2104(46)          1974.3778          978.9713                                                                  
  1194    63.2696    2230(48)          2131.8801          979.1912                                                                  
  1195    63.3196    2319(48)          2316.8989          979.4135                                                                  
  1196    63.3696    2559(51)          2520.6641          979.6385                                                                  
  1197    63.4196    2760(52)          2713.4512          979.8665                                                                  
  1198    63.4696    2981(55)          2849.0010          980.0972                                                                  
  1199    63.5196    3088(55)          2880.2319          980.3302                                                                  
  1200    63.5696    2932(54)          2784.6733          980.5659                                                                  
  1201    63.6196    2640(51)          2579.9646          980.8041                                                                  
  1202    63.6696    2303(48)          2311.7114          981.0449                                                                  
  1203    63.7196    1979(44)          2030.0466          981.2881                                                                  
  1204    63.7696    1690(41)          1774.1553          981.5334                                                                  
  1205    63.8196    1546(39)          1565.6287          981.7814                                                                  
  1206    63.8696    1380(37)          1409.1721          982.0315                                                                  
  1207    63.9196    1338(36)          1297.5609          982.2837                                                                  
  1208    63.9696    1164(34)          1220.1345          982.5383                                                                  
  1209    64.0196    1165(34)          1166.6891          982.7947                                                                  
  1210    64.0696    1102(33)          1129.5322          983.0533                                                                  
  1211    64.1196    1123(33)          1103.6477          983.3140                                                                  
  1212    64.1696    1023(31)          1085.9602          983.5765                                                                  
  1213    64.2196    971(31)          1074.4517          983.8410                                                                   
  1214    64.2696    1069(32)          1067.4036          984.1073                                                                  
  1215    64.3196    1075(32)          1063.1320          984.3757                                                                  
  1216    64.3696    1003(31)          1060.0514          984.6453                                                                  
  1217    64.4196    1021(31)          1056.9520          984.9169                                                                  
  1218    64.4696    1061(32)          1053.3180          985.1900                                                                  
  1219    64.5196    974(31)          1049.2610          985.4647                                                                   
  1220    64.5696    1004(31)          1045.1927          985.7410                                                                  
  1221    64.6196    1022(31)          1041.5562          986.0187                                                                  
  1222    64.6696    1059(32)          1038.6973          986.2975                                                                  
  1223    64.7196    1044(32)          1036.8323          986.5782                                                                  
  1224    64.7696    1073(32)          1036.0756          986.8599                                                                  
  1225    64.8196    967(31)          1036.5415          987.1427                                                                   
  1226    64.8696    1034(32)          1038.5282          987.4268                                                                  
  1227    64.9196    965(31)          1042.7026          987.7122                                                                   
  1228    64.9696    1028(32)          1050.2927          987.9986                                                                  
  1229    65.0196    1074(32)          1063.2969          988.2859                                                                  
  1230    65.0696    1058(32)          1084.3933          988.5740                                                                  
  1231    65.1196    1101(33)          1116.5052          988.8635                                                                  
  1232    65.1696    1153(34)          1161.7773          989.1533                                                                  
  1233    65.2196    1192(34)          1220.2184          989.4442                                                                  
  1234    65.2696    1191(34)          1288.3300          989.7359                                                                  
  1235    65.3196    1302(36)          1358.4569          990.0281                                                                  
  1236    65.3696    1403(37)          1419.0544          990.3209                                                                  
  1237    65.4196    1358(36)          1456.8987          990.6144                                                                  
  1238    65.4696    1476(38)          1461.7935          990.9081                                                                  
  1239    65.5196    1461(38)          1432.9572          991.2027                                                                  
  1240    65.5696    1343(36)          1379.0175          991.4973                                                                  
  1241    65.6196    1257(35)          1313.2087          991.7924                                                                  
  1242    65.6696    1270(35)          1247.8516          992.0879                                                                  
  1243    65.7196    1184(34)          1191.7910          992.3832                                                                  
  1244    65.7696    1175(34)          1149.8075          992.6791                                                                  
  1245    65.8196    1105(33)          1123.3849          992.9749                                                                  
  1246    65.8696    1081(33)          1112.3625          993.2710                                                                  
  1247    65.9196    1126(33)          1116.8678          993.5667                                                                  
  1248    65.9696    1171(34)          1138.2651          993.8625                                                                  
  1249    66.0196    1207(34)          1179.3979          994.1583                                                                  
  1250    66.0696    1280(35)          1243.2905          994.4537                                                                  
  1251    66.1196    1357(36)          1330.6653          994.7491                                                                  
  1252    66.1696    1442(38)          1437.3254          995.0439                                                                  
  1253    66.2196    1569(39)          1552.5042          995.3387                                                                  
  1254    66.2696    1759(41)          1659.2737          995.6328                                                                  
  1255    66.3196    1831(42)          1738.0520          995.9268                                                                  
  1256    66.3696    1895(43)          1773.8810          996.2200                                                                  
  1257    66.4196    1808(42)          1766.7271          996.5127                                                                  
  1258    66.4696    1748(41)          1734.8850          996.8045                                                                  
  1259    66.5196    1739(41)          1707.1832          997.0961                                                                  
  1260    66.5696    1706(41)          1712.3848          997.3867                                                                  
  1261    66.6196    1753(42)          1771.8215          997.6765                                                                  
  1262    66.6696    1816(42)          1894.8364          997.9655                                                                  
  1263    66.7196    2077(45)          2077.9993          998.2536                                                                  
  1264    66.7696    2331(48)          2308.0786          998.5409                                                                  
  1265    66.8196    2712(52)          2569.5483          998.8270                                                                  
  1266    66.8696    3055(55)          2854.1919          999.1122                                                                  
  1267    66.9196    3395(58)          3169.7800          999.3960                                                                  
  1268    66.9696    3795(61)          3538.5518          999.6788                                                                  
  1269    67.0196    4153(64)          3983.3843          999.9603                                                                  
  1270    67.0696    4826(69)          4506.1089         1000.2405                                                                  
  1271    67.1196    5236(72)          5065.2896         1000.5195                                                                  
  1272    67.1696    5680(75)          5571.4712         1000.7970                                                                  
  1273    67.2196    5985(77)          5907.3008         1001.0734                                                                  
  1274    67.2696    6340(79)          5977.3921         1001.3478                                                                  
  1275    67.3196    6067(78)          5746.4385         1001.6211                                                                  
  1276    67.3696    5632(75)          5245.5815         1001.8924                                                                  
  1277    67.4196    4643(68)          4562.2939         1002.1622                                                                  
  1278    67.4696    4044(64)          3813.6658         1002.4302                                                                  
  1279    67.5196    3171(56)          3105.3472         1002.6968                                                                  
  1280    67.5696    2481(50)          2506.4102         1002.9614                                                                  
  1281    67.6196    2019(45)          2045.8779         1003.2239                                                                  
  1282    67.6696    1825(43)          1720.2694         1003.4850                                                                  
  1283    67.7196    1554(40)          1507.3995         1003.7438                                                                  
  1284    67.7696    1453(38)          1378.3464         1004.0009                                                                  
  1285    67.8196    1439(38)          1307.0879         1004.2556                                                                  
  1286    67.8696    1317(37)          1275.1608         1004.5082                                                                  
  1287    67.9196    1321(37)          1272.1066         1004.7589                                                                  
  1288    67.9696    1257(36)          1293.2932         1005.0074                                                                  
  1289    68.0196    1383(38)          1336.9944         1005.2536                                                                  
  1290    68.0696    1405(38)          1400.8635         1005.4974                                                                  
  1291    68.1196    1517(40)          1479.2810         1005.7392                                                                  
  1292    68.1696    1517(40)          1562.0596         1005.9781                                                                  
  1293    68.2196    1650(42)          1634.6763         1006.2150                                                                  
  1294    68.2696    1690(42)          1681.3795         1006.4493                                                                  
  1295    68.3196    1708(43)          1691.1616         1006.6811                                                                  
  1296    68.3696    1643(42)          1664.5903         1006.9104                                                                  
  1297    68.4196    1620(42)          1614.0880         1007.1371                                                                  
  1298    68.4696    1495(40)          1557.6868         1007.3610                                                                  
  1299    68.5196    1427(39)          1512.8492         1007.5825                                                                  
  1300    68.5696    1387(39)          1494.5515         1007.8009                                                                  
  1301    68.6196    1462(40)          1516.5042         1008.0167                                                                  
  1302    68.6696    1573(41)          1594.8625         1008.2295                                                                  
  1303    68.7196    1718(43)          1753.7759         1008.4397                                                                  
  1304    68.7696    2036(47)          2030.4705         1008.6470                                                                  
  1305    68.8196    2451(51)          2477.6582         1008.8513                                                                  
  1306    68.8696    3189(59)          3159.1826         1009.0527                                                                  
  1307    68.9196    4343(68)          4135.9673         1009.2505                                                                  
  1308    68.9696    5775(79)          5444.8364         1009.4459                                                                  
  1309    69.0196    7243(88)          7073.7124         1009.6381                                                                  
  1310    69.0696    9230(99)          8936.5518         1009.8271                                                                  
  1311    69.1196    11258(109)         10854.5635         1010.0129                                                                
  1312    69.1696    12911(117)         12574.8027         1010.1955                                                                
  1313    69.2196    14163(122)         13836.1768         1010.3748                                                                
  1314    69.2696    15040(126)         14437.0068         1010.5509                                                                
  1315    69.3196    14486(123)         14235.8262         1010.7236                                                                
  1316    69.3696    13466(119)         13200.2461         1010.8929                                                                
  1317    69.4196    11438(109)         11493.5186         1011.0590                                                                
  1318    69.4696    9059(97)          9440.1504         1011.2216                                                                  
  1319    69.5196    6914(84)          7379.5854         1011.3809                                                                  
  1320    69.5696    5067(73)          5566.4805         1011.5364                                                                  
  1321    69.6196    3832(63)          4138.5137         1011.6885                                                                  
  1322    69.6696    3026(56)          3123.2129         1011.8370                                                                  
  1323    69.7196    2445(50)          2471.3630         1011.9821                                                                  
  1324    69.7696    2263(48)          2092.1606         1012.1237                                                                  
  1325    69.8196    2049(46)          1890.0007         1012.2612                                                                  
  1326    69.8696    1840(43)          1785.2120         1012.3954                                                                  
  1327    69.9196    1735(42)          1724.5371         1012.5256                                                                  
  1328    69.9696    1725(42)          1683.9674         1012.6522                                                                  
  1329    70.0196    1637(40)          1663.1089         1012.7753                                                                  
  1330    70.0696    1627(40)          1674.6510         1012.8943                                                                  
  1331    70.1196    1796(42)          1733.9926         1013.0095                                                                  
  1332    70.1696    1855(43)          1850.5823         1013.1211                                                                  
  1333    70.2196    2030(45)          2021.4106         1013.2285                                                                  
  1334    70.2696    2214(47)          2227.5513         1013.3324                                                                  
  1335    70.3196    2473(49)          2434.3652         1013.4321                                                                  
  1336    70.3696    2678(51)          2598.4294         1013.5280                                                                  
  1337    70.4196    2673(51)          2681.1772         1013.6200                                                                  
  1338    70.4696    2603(51)          2672.7253         1013.7077                                                                  
  1339    70.5196    2701(52)          2605.1379         1013.7917                                                                  
  1340    70.5696    2500(50)          2542.2468         1013.8716                                                                  
  1341    70.6196    2504(50)          2561.2725         1013.9476                                                                  
  1342    70.6696    2865(53)          2740.6562         1014.0191                                                                  
  1343    70.7196    3176(56)          3147.3901         1014.0870                                                                  
  1344    70.7696    3829(61)          3821.0139         1014.1505                                                                  
  1345    70.8196    4788(69)          4755.2485         1014.2100                                                                  
  1346    70.8696    6029(77)          5893.3682         1014.2653                                                                  
  1347    70.9196    7343(85)          7131.6465         1014.3164                                                                  
  1348    70.9696    8762(93)          8340.9873         1014.3636                                                                  
  1349    71.0196    10062(100)          9412.1152         1014.4064                                                                
  1350    71.0696    10906(103)         10310.5098         1014.4450                                                                
  1351    71.1196    11522(107)         11075.9541         1014.4796                                                                
  1352    71.1696    12091(109)         11724.1387         1014.5097                                                                
  1353    71.2196    12397(110)         12172.4336         1014.5356                                                                
  1354    71.2696    12788(113)         12252.5566         1014.5577                                                                
  1355    71.3196    12449(111)         11822.8359         1014.5751                                                                
  1356    71.3696    11291(105)         10907.4395         1014.5883                                                                
  1357    71.4196    9926(99)          9697.5352         1014.5972                                                                  
  1358    71.4696    8347(91)          8423.9180         1014.6016                                                                  
  1359    71.5196    7070(84)          7250.1104         1014.6021                                                                  
  1360    71.5696    5935(77)          6239.5225         1014.5980                                                                  
  1361    71.6196    5376(73)          5368.3989         1014.5897                                                                  
  1362    71.6696    4798(69)          4593.7695         1014.5771                                                                  
  1363    71.7196    4177(64)          3899.2422         1014.5602                                                                  
  1364    71.7696    3522(59)          3292.4648         1014.5389                                                                  
  1365    71.8196    2998(54)          2788.5676         1014.5132                                                                  
  1366    71.8696    2472(50)          2402.0696         1014.4832                                                                  
  1367    71.9196    2195(46)          2146.2688         1014.4488                                                                  
  1368    71.9696    2134(46)          2035.9192         1014.4103                                                                  
  1369    72.0196    2268(47)          2096.0327         1014.3673                                                                  
  1370    72.0696    2729(52)          2369.5264         1014.3198                                                                  
  1371    72.1196    3255(57)          2918.6982         1014.2683                                                                  
  1372    72.1696    4164(64)          3808.3899         1014.2121                                                                  
  1373    72.2196    5343(72)          5070.3965         1014.1516                                                                  
  1374    72.2696    6676(81)          6658.6177         1014.0868                                                                  
  1375    72.3196    8227(90)          8407.6982         1014.0178                                                                  
  1376    72.3696    9715(97)         10035.8789         1013.9443                                                                  
  1377    72.4196    11066(104)         11180.8018         1013.8663                                                                
  1378    72.4696    11663(107)         11513.9688         1013.7840                                                                
  1379    72.5196    11083(104)         10920.4160         1013.6973                                                                
  1380    72.5696    9283(95)          9584.1748         1013.6066                                                                  
  1381    72.6196    7301(85)          7857.8071         1013.5113                                                                  
  1382    72.6696    5555(74)          6092.0010         1013.4118                                                                  
  1383    72.7196    3980(62)          4541.8140         1013.3079                                                                  
  1384    72.7696    2907(54)          3335.5850         1013.1999                                                                  
  1385    72.8196    2378(48)          2491.8594         1013.0872                                                                  
  1386    72.8696    1947(44)          1953.6104         1012.9706                                                                  
  1387    72.9196    1742(41)          1636.8989         1012.8495                                                                  
  1388    72.9696    1611(40)          1462.5342         1012.7241                                                                  
  1389    73.0196    1437(38)          1371.9041         1012.5947                                                                  
  1390    73.0696    1397(37)          1329.8392         1012.4606                                                                  
  1391    73.1196    1249(35)          1320.1086         1012.3226                                                                  
  1392    73.1696    1379(37)          1340.4885         1012.1802                                                                  
  1393    73.2196    1366(37)          1398.5139         1012.0336                                                                  
  1394    73.2696    1473(38)          1507.5964         1011.8831                                                                  
  1395    73.3196    1670(41)          1681.8752         1011.7281                                                                  
  1396    73.3696    1915(43)          1930.5576         1011.5692                                                                  
  1397    73.4196    2182(47)          2251.1985         1011.4056                                                                  
  1398    73.4696    2589(50)          2625.0947         1011.2382                                                                  
  1399    73.5196    2868(53)          3015.9604         1011.0668                                                                  
  1400    73.5696    3298(57)          3373.5425         1010.8912                                                                  
  1401    73.6196    3578(60)          3650.5327         1010.7115                                                                  
  1402    73.6696    3675(60)          3821.1658         1010.5276                                                                  
  1403    73.7196    3662(61)          3875.9028         1010.3398                                                                  
  1404    73.7696    3530(59)          3802.1865         1010.1481                                                                  
  1405    73.8196    3576(60)          3588.9329         1009.9520                                                                  
  1406    73.8696    3132(56)          3251.7402         1009.7521                                                                  
  1407    73.9196    2760(53)          2842.7539         1009.5483                                                                  
  1408    73.9696    2321(48)          2425.5991         1009.3405                                                                  
  1409    74.0196    1907(44)          2051.4619         1009.1288                                                                  
  1410    74.0696    1637(41)          1750.1980         1008.9131                                                                  
  1411    74.1196    1437(38)          1530.9149         1008.6936                                                                  
  1412    74.1696    1359(37)          1385.7965         1008.4702                                                                  
  1413    74.2196    1277(36)          1298.4930         1008.2431                                                                  
  1414    74.2696    1242(36)          1251.1633         1008.0121                                                                  
  1415    74.3196    1193(35)          1229.0129         1007.7773                                                                  
  1416    74.3696    1208(35)          1221.3781         1007.5389                                                                  
  1417    74.4196    1162(35)          1220.7396         1007.2966                                                                  
  1418    74.4696    1257(36)          1221.6082         1007.0506                                                                  
  1419    74.5196    1245(36)          1220.1130         1006.8011                                                                  
  1420    74.5696    1180(35)          1214.7021         1006.5477                                                                  
  1421    74.6196    1265(37)          1206.7483         1006.2909                                                                  
  1422    74.6696    1236(36)          1199.8157         1006.0304                                                                  
  1423    74.7196    1119(35)          1198.4185         1005.7663                                                                  
  1424    74.7696    1165(35)          1207.2371         1005.4990                                                                  
  1425    74.8196    1181(36)          1230.4181         1005.2278                                                                  
  1426    74.8696    1223(36)          1270.6482         1004.9534                                                                  
  1427    74.9196    1289(37)          1327.8279         1004.6754                                                                  
  1428    74.9696    1341(38)          1398.0208         1004.3941                                                                  
  1429    75.0196    1359(39)          1473.0869         1004.1096                                                                  
  1430    75.0696    1429(39)          1541.5178         1003.8213                                                                  
  1431    75.1196    1455(40)          1592.8418         1003.5302                                                                  
  1432    75.1696    1463(40)          1625.6152         1003.2356                                                                  
  1433    75.2196    1527(41)          1656.9849         1002.9379                                                                  
  1434    75.2696    1707(43)          1726.0259         1002.6370                                                                  
  1435    75.3196    1922(46)          1891.2002         1002.3327                                                                  
  1436    75.3696    2475(52)          2226.6343         1002.0255                                                                  
  1437    75.4196    3169(58)          2810.0706         1001.7151                                                                  
  1438    75.4696    3968(66)          3698.3752         1001.4018                                                                  
  1439    75.5196    5206(75)          4892.6118         1001.0855                                                                  
  1440    75.5696    6700(85)          6299.7812         1000.7659                                                                  
  1441    75.6196    8061(93)          7720.9019         1000.4438                                                                  
  1442    75.6696    9248(100)          8863.0332         1000.1187                                                                 
  1443    75.7196    9915(102)          9412.3516          999.7905                                                                 
  1444    75.7696    9715(102)          9183.7510          999.4598                                                                 
  1445    75.8196    8242(93)          8252.8477          999.1259                                                                  
  1446    75.8696    6690(84)          6897.0449          998.7898                                                                  
  1447    75.9196    5103(73)          5431.4355          998.4506                                                                  
  1448    75.9696    3635(62)          4101.4658          998.1091                                                                  
  1449    76.0196    2804(54)          3043.8276          997.7646                                                                  
  1450    76.0696    2250(48)          2294.3567          997.4177                                                                  
  1451    76.1196    1936(45)          1814.7866          997.0684                                                                  
  1452    76.1696    1594(41)          1535.8260          996.7164                                                                  
  1453    76.2196    1460(38)          1387.5234          996.3622                                                                  
  1454    76.2696    1377(38)          1315.4124          996.0055                                                                  
  1455    76.3196    1272(36)          1283.6910          995.6463                                                                  
  1456    76.3696    1192(35)          1270.6063          995.2848                                                                  
  1457    76.4196    1108(33)          1263.4878          994.9213                                                                  
  1458    76.4696    1094(33)          1254.6685          994.5553                                                                  
  1459    76.5196    1190(34)          1240.5575          994.1873                                                                  
  1460    76.5696    1191(35)          1221.6211          993.8168                                                                  
  1461    76.6196    1058(32)          1200.5466          993.4448                                                                  
  1462    76.6696    1077(33)          1180.2563          993.0703                                                                  
  1463    76.7196    1135(33)          1162.9580          992.6940                                                                  
  1464    76.7696    1090(33)          1149.9309          992.3156                                                                  
  1465    76.8196    1151(34)          1141.7510          991.9352                                                                  
  1466    76.8696    1064(32)          1138.7913          991.5533                                                                  
  1467    76.9196    1186(34)          1141.7744          991.1693                                                                  
  1468    76.9696    1180(34)          1152.1915          990.7837                                                                  
  1469    77.0196    1181(34)          1172.1995          990.3962                                                                  
  1470    77.0696    1236(35)          1203.8854          990.0071                                                                  
  1471    77.1196    1232(35)          1247.8878          989.6164                                                                  
  1472    77.1696    1266(35)          1301.9014          989.2241                                                                  
  1473    77.2196    1364(37)          1359.3715          988.8304                                                                  
  1474    77.2696    1398(37)          1409.9866          988.4350                                                                  
  1475    77.3196    1383(37)          1441.3644          988.0382                                                                  
  1476    77.3696    1390(37)          1444.1532          987.6401                                                                  
  1477    77.4196    1359(36)          1418.5143          987.2405                                                                  
  1478    77.4696    1365(36)          1373.8673          986.8398                                                                  
  1479    77.5196    1239(35)          1322.5756          986.4378                                                                  
  1480    77.5696    1176(34)          1275.0288          986.0346                                                                  
  1481    77.6196    1166(34)          1237.5979          985.6302                                                                  
  1482    77.6696    1152(33)          1212.5839          985.2248                                                                  
  1483    77.7196    1137(33)          1199.1493          984.8184                                                                  
  1484    77.7696    1190(34)          1194.9250          984.4108                                                                  
  1485    77.8196    1183(34)          1197.2198          984.0024                                                                  
  1486    77.8696    1233(35)          1203.9237          983.5930                                                                  
  1487    77.9196    1181(34)          1213.6862          983.1827                                                                  
  1488    77.9696    1164(34)          1225.8627          982.7718                                                                  
  1489    78.0196    1165(34)          1240.3684          982.3601                                                                  
  1490    78.0696    1265(35)          1257.5330          981.9474                                                                  
  1491    78.1196    1276(35)          1278.0729          981.5344                                                                  
  1492    78.1696    1212(34)          1303.1792          981.1208                                                                  
  1493    78.2196    1273(35)          1334.6653          980.7064                                                                  
  1494    78.2696    1439(38)          1374.8948          980.2917                                                                  
  1495    78.3196    1431(38)          1426.8955          979.8764                                                                  
  1496    78.3696    1467(38)          1494.1199          979.4609                                                                  
  1497    78.4196    1472(38)          1579.8650          979.0448                                                                  
  1498    78.4696    1680(41)          1686.8540          978.6287                                                                  
  1499    78.5196    1710(41)          1818.1005          978.2122                                                                  
  1500    78.5696    1907(43)          1980.3856          977.7953                                                                  
  1501    78.6196    2153(46)          2191.6116          977.3783                                                                  
  1502    78.6696    2409(48)          2490.9370          976.9614                                                                  
  1503    78.7196    2845(53)          2949.7581          976.5444                                                                  
  1504    78.7696    3756(61)          3678.9321          976.1273                                                                  
  1505    78.8196    4750(68)          4811.5703          975.7101                                                                  
  1506    78.8696    6261(78)          6458.3184          975.2933                                                                  
  1507    78.9196    8212(90)          8641.7979          974.8764                                                                  
  1508    78.9696    10517(101)         11230.6602          974.4599                                                                
  1509    79.0196    13117(114)         13913.6865          974.0436                                                                
  1510    79.0696    15751(124)         16220.3262          973.6274                                                                
  1511    79.1196    17660(131)         17674.2812          973.2120                                                                
  1512    79.1696    18456(135)         18102.2168          972.7965                                                                
  1513    79.2196    18831(136)         17916.1992          972.3815                                                                
  1514    79.2696    18475(134)         17996.8672          971.9671                                                                
  1515    79.3196    19101(138)         19306.9961          971.5532                                                                
  1516    79.3696    21395(145)         22517.3477          971.1401                                                                
  1517    79.4196    25558(158)         27719.9238          970.7272                                                                
  1518    79.4696    31630(177)         34259.9688          970.3155                                                                
  1519    79.5196    39039(196)         40728.3438          969.9043                                                                
  1520    79.5696    44880(210)         45235.3320          969.4935                                                                
  1521    79.6196    47550(218)         46074.8828          969.0840                                                                
  1522    79.6696    45011(210)         42741.9766          968.6752                                                                
  1523    79.7196    38176(194)         36257.3906          968.2675                                                                
  1524    79.7696    29098(170)         28363.4570          967.8605                                                                
  1525    79.8196    20483(142)         20653.3555          967.4547                                                                
  1526    79.8696    14161(118)         14177.4072          967.0499                                                                
  1527    79.9196    9710(99)          9367.0449          966.6462                                                                  
  1528    79.9696    7099(84)          6151.1157          966.2437                                                                  
  1529    80.0196    5498(74)          4186.7524          965.8422                                                                  
  1530    80.0696    4248(66)          3066.3533          965.4421                                                                  
  1531    80.1196    3461(59)          2450.0010          965.0433                                                                  
  1532    80.1696    2674(52)          2107.7417          964.6459                                                                  
  1533    80.2196    2120(47)          1906.3125          964.2497                                                                  
  1534    80.2696    1808(43)          1777.5754          963.8549                                                                  
  1535    80.3196    1788(43)          1689.2007          963.4617                                                                  
  1536    80.3696    1686(42)          1625.4406          963.0701                                                                  
  1537    80.4196    1594(40)          1577.3232          962.6799                                                                  
  1538    80.4696    1513(39)          1538.0179          962.2914                                                                  
  1539    80.5196    1447(39)          1501.7742          961.9044                                                                  
  1540    80.5696    1423(38)          1464.8269          961.5191                                                                  
  1541    80.6196    1357(38)          1426.6370          961.1358                                                                  
  1542    80.6696    1331(37)          1389.9167          960.7542                                                                  
  1543    80.7196    1464(39)          1358.5864          960.3741                                                                  
  1544    80.7696    1355(38)          1336.8282          959.9960                                                                  
  1545    80.8196    1379(38)          1328.6074          959.6199                                                                  
  1546    80.8696    1425(39)          1337.0890          959.2455                                                                  
  1547    80.9196    1410(39)          1363.7252          958.8732                                                                  
  1548    80.9696    1499(40)          1407.1062          958.5031                                                                  
  1549    81.0196    1552(41)          1461.7124          958.1349                                                                  
  1550    81.0696    1616(42)          1518.1489          957.7688                                                                  
  1551    81.1196    1670(43)          1564.2047          957.4049                                                                  
  1552    81.1696    1695(43)          1589.4639          957.0430                                                                  
  1553    81.2196    1700(43)          1592.6726          956.6834                                                                  
  1554    81.2696    1640(42)          1583.5061          956.3260                                                                  
  1555    81.3196    1543(41)          1574.7456          955.9711                                                                  
  1556    81.3696    1546(41)          1574.2648          955.6183                                                                  
  1557    81.4196    1601(42)          1581.4656          955.2681                                                                  
  1558    81.4696    1586(42)          1587.4745          954.9202                                                                  
  1559    81.5196    1631(42)          1580.3047          954.5746                                                                  
  1560    81.5696    1573(41)          1552.9397          954.2314                                                                  
  1561    81.6196    1460(40)          1506.3420          953.8909                                                                  
  1562    81.6696    1371(39)          1447.1028          953.5530                                                                  
  1563    81.7196    1341(38)          1384.3889          953.2177                                                                  
  1564    81.7696    1240(37)          1326.7163          952.8847                                                                  
  1565    81.8196    1283(37)          1279.7134          952.5546                                                                  
  1566    81.8696    1302(38)          1246.0934          952.2271                                                                  
  1567    81.9196    1222(36)          1225.9912          951.9022                                                                  
  1568    81.9696    1221(36)          1218.3997          951.5801                                                                  
  1569    82.0196    1245(36)          1222.2721          951.2609                                                                  
  1570    82.0696    1291(37)          1237.7784          950.9443                                                                  
  1571    82.1196    1267(37)          1267.8667          950.6306                                                                  
  1572    82.1696    1270(37)          1320.8468          950.3198                                                                  
  1573    82.2196    1457(39)          1414.9098          950.0120                                                                  
  1574    82.2696    1822(44)          1584.6953          949.7069                                                                  
  1575    82.3196    2306(49)          1887.9958          949.4048                                                                  
  1576    82.3696    2927(56)          2406.6602          949.1058                                                                  
  1577    82.4196    3894(63)          3232.9036          948.8096                                                                  
  1578    82.4696    5074(73)          4433.0303          948.5167                                                                  
  1579    82.5196    6426(81)          5996.7837          948.2266                                                                  
  1580    82.5696    8279(92)          7789.3276          947.9395                                                                  
  1581    82.6196    9952(100)          9532.2773          947.6557                                                                 
  1582    82.6696    11152(107)         10831.4180          947.3751                                                                
  1583    82.7196    11764(108)         11293.2441          947.0975                                                                
  1584    82.7696    10723(104)         10763.1396          946.8230                                                                
  1585    82.8196    9069(95)          9458.4941          946.5519                                                                  
  1586    82.8696    6892(83)          7797.5894          946.2839                                                                  
  1587    82.9196    5239(72)          6165.3511          946.0194                                                                  
  1588    82.9696    4176(65)          4806.9805          945.7579                                                                  
  1589    83.0196    3326(57)          3805.8940          945.4996                                                                  
  1590    83.0696    3050(55)          3119.7795          945.2447                                                                  
  1591    83.1196    2744(52)          2651.5391          944.9933                                                                  
  1592    83.1696    2359(48)          2317.9702          944.7451                                                                  
  1593    83.2196    2108(45)          2074.1299          944.5002                                                                  
  1594    83.2696    1826(42)          1902.8630          944.2588                                                                  
  1595    83.3196    1789(42)          1800.4607          944.0209                                                                  
  1596    83.3696    1767(41)          1765.4744          943.7862                                                                  
  1597    83.4196    1736(41)          1791.8721          943.5551                                                                  
  1598    83.4696    1978(44)          1865.9391          943.3274                                                                  
  1599    83.5196    2120(45)          1965.6094          943.1031                                                                  
  1600    83.5696    2246(47)          2062.7368          942.8823                                                                  
  1601    83.6196    2261(47)          2127.5474          942.6649                                                                  
  1602    83.6696    2291(47)          2136.5259          942.4514                                                                  
  1603    83.7196    2208(46)          2085.1838          942.2410                                                                  
  1604    83.7696    2055(45)          1992.6598          942.0343                                                                  
  1605    83.8196    1912(43)          1885.7047          941.8311                                                                  
  1606    83.8696    1734(41)          1783.0195          941.6315                                                                  
  1607    83.9196    1538(39)          1690.4529          941.4355                                                                  
  1608    83.9696    1516(38)          1606.2178          941.2430                                                                  
  1609    84.0196    1458(37)          1529.8518          941.0541                                                                  
  1610    84.0696    1417(37)          1467.3685          940.8687                                                                  
  1611    84.1196    1428(37)          1428.7047          940.6871                                                                  
  1612    84.1696    1344(36)          1422.7465          940.5090                                                                  
  1613    84.2196    1419(37)          1453.6077          940.3347                                                                  
  1614    84.2696    1473(38)          1517.7974          940.1637                                                                  
  1615    84.3196    1513(38)          1602.4907          939.9965                                                                  
  1616    84.3696    1656(40)          1685.4766          939.8329                                                                  
  1617    84.4196    1744(41)          1738.8918          939.6732                                                                  
  1618    84.4696    1679(40)          1739.8751          939.5168                                                                  
  1619    84.5196    1659(40)          1685.0991          939.3642                                                                  
  1620    84.5696    1498(38)          1592.5906          939.2153                                                                  
  1621    84.6196    1422(37)          1488.3779          939.0699                                                                  
  1622    84.6696    1274(35)          1394.3699          938.9282                                                                  
  1623    84.7196    1253(35)          1324.4988          938.7902                                                                  
  1624    84.7696    1186(34)          1285.1376          938.6556                                                                  
  1625    84.8196    1194(34)          1277.0077          938.5251                                                                  
  1626    84.8696    1219(34)          1297.3523          938.3980                                                                  
  1627    84.9196    1255(35)          1340.5797          938.2747                                                                  
  1628    84.9696    1307(36)          1396.6301          938.1549                                                                  
  1629    85.0196    1423(37)          1449.9993          938.0386                                                                  
  1630    85.0696    1416(37)          1481.4883          937.9263                                                                  
  1631    85.1196    1420(37)          1475.5309          937.8176                                                                  
  1632    85.1696    1482(38)          1430.9465          937.7123                                                                  
  1633    85.2196    1358(36)          1361.7844          937.6107                                                                  
  1634    85.2696    1197(34)          1286.9359          937.5128                                                                  
  1635    85.3196    1228(35)          1222.2229          937.4186                                                                  
  1636    85.3696    1143(33)          1177.8500          937.3279                                                                  
  1637    85.4196    1130(33)          1158.5662          937.2409                                                                  
  1638    85.4696    1133(33)          1164.5229          937.1572                                                                  
  1639    85.5196    1212(34)          1193.4291          937.0773                                                                  
  1640    85.5696    1270(35)          1240.7861          937.0010                                                                  
  1641    85.6196    1284(35)          1299.8293          936.9282                                                                  
  1642    85.6696    1429(37)          1360.9026          936.8591                                                                  
  1643    85.7196    1448(38)          1411.3938          936.7934                                                                  
  1644    85.7696    1519(39)          1439.2549          936.7312                                                                  
  1645    85.8196    1504(38)          1440.3075          936.6726                                                                  
  1646    85.8696    1630(40)          1420.6113          936.6175                                                                  
  1647    85.9196    1507(38)          1390.5859          936.5659                                                                  
  1648    85.9696    1574(39)          1361.6281          936.5179                                                                  
  1649    86.0196    1582(39)          1349.3547          936.4731                                                                  
  1650    86.0696    1608(40)          1376.6577          936.4318                                                                  
  1651    86.1196    1746(41)          1471.4114          936.3943                                                                  
  1652    86.1696    1882(43)          1660.0513          936.3599                                                                  
  1653    86.2196    2185(46)          1956.6415          936.3290                                                                  
  1654    86.2696    2461(49)          2349.3911          936.3012                                                                  
  1655    86.3196    2781(52)          2789.4795          936.2772                                                                  
  1656    86.3696    3168(56)          3189.5527          936.2564                                                                  
  1657    86.4196    3366(58)          3438.6006          936.2391                                                                  
  1658    86.4696    3339(57)          3448.0249          936.2250                                                                  
  1659    86.5196    3044(55)          3216.0120          936.2139                                                                  
  1660    86.5696    2621(51)          2827.9141          936.2062                                                                  
  1661    86.6196    2220(47)          2393.5818          936.2021                                                                  
  1662    86.6696    1800(42)          2001.9049          936.2009                                                                  
  1663    86.7196    1703(41)          1705.7666          936.2029                                                                  
  1664    86.7696    1515(39)          1520.6390          936.2081                                                                  
  1665    86.8196    1506(39)          1433.5371          936.2167                                                                  
  1666    86.8696    1617(40)          1415.4312          936.2282                                                                  
  1667    86.9196    1564(40)          1431.8721          936.2429                                                                  
  1668    86.9696    1548(40)          1450.1558          936.2607                                                                  
  1669    87.0196    1551(40)          1446.5217          936.2815                                                                  
  1670    87.0696    1503(39)          1414.9270          936.3054                                                                  
  1671    87.1196    1484(39)          1367.5939          936.3322                                                                  
  1672    87.1696    1325(37)          1326.3995          936.3621                                                                  
  1673    87.2196    1313(37)          1316.4590          936.3950                                                                  
  1674    87.2696    1396(38)          1363.6541          936.4306                                                                  
  1675    87.3196    1517(40)          1492.0669          936.4694                                                                  
  1676    87.3696    1748(43)          1717.5818          936.5109                                                                  
  1677    87.4196    2010(46)          2038.1937          936.5553                                                                  
  1678    87.4696    2414(50)          2422.8308          936.6025                                                                  
  1679    87.5196    2734(54)          2806.1067          936.6522                                                                  
  1680    87.5696    3019(56)          3093.4102          936.7050                                                                  
  1681    87.6196    3128(58)          3189.4263          936.7606                                                                  
  1682    87.6696    2918(56)          3055.9636          936.8187                                                                  
  1683    87.7196    2542(52)          2744.1543          936.8795                                                                  
  1684    87.7696    2144(48)          2350.7886          936.9428                                                                  
  1685    87.8196    1748(43)          1963.9243          937.0089                                                                  
  1686    87.8696    1542(41)          1640.8512          937.0774                                                                  
  1687    87.9196    1295(37)          1404.9646          937.1486                                                                  
  1688    87.9696    1193(36)          1252.9657          937.2220                                                                  
  1689    88.0196    1157(35)          1166.7017          937.2979                                                                  
  1690    88.0696    1193(36)          1124.6794          937.3765                                                                  
  1691    88.1196    1119(34)          1108.4032          937.4574                                                                  
  1692    88.1696    1138(35)          1104.2363          937.5403                                                                  
  1693    88.2196    1104(34)          1102.8284          937.6260                                                                  
  1694    88.2696    1085(34)          1098.5187          937.7139                                                                  
  1695    88.3196    1063(33)          1089.4482          937.8038                                                                  
  1696    88.3696    1115(34)          1076.7052          937.8959                                                                  
  1697    88.4196    1031(33)          1062.5850          937.9906                                                                  
  1698    88.4696    1066(33)          1049.4359          938.0870                                                                  
  1699    88.5196    1000(32)          1039.0677          938.1856                                                                  
  1700    88.5696    1065(33)          1032.5011          938.2863                                                                  
  1701    88.6196    1032(32)          1030.4183          938.3891                                                                  
  1702    88.6696    1059(33)          1033.7648          938.4937                                                                  
  1703    88.7196    1058(32)          1044.6149          938.6004                                                                  
  1704    88.7696    1045(33)          1067.0477          938.7086                                                                  
  1705    88.8196    1152(34)          1107.6538          938.8190                                                                  
  1706    88.8696    1178(34)          1174.9785          938.9312                                                                  
  1707    88.9196    1293(36)          1277.2053          939.0453                                                                  
  1708    88.9696    1511(39)          1417.7449          939.1608                                                                  
  1709    89.0196    1575(39)          1590.1473          939.2782                                                                  
  1710    89.0696    1785(42)          1773.8608          939.3971                                                                  
  1711    89.1196    1948(44)          1933.3977          939.5178                                                                  
  1712    89.1696    2086(45)          2024.7428          939.6400                                                                  
  1713    89.2196    2162(46)          2017.2883          939.7639                                                                  
  1714    89.2696    2021(44)          1918.5682          939.8888                                                                  
  1715    89.3196    1773(41)          1767.1135          940.0154                                                                  
  1716    89.3696    1540(39)          1605.4248          940.1434                                                                  
  1717    89.4196    1441(37)          1465.6844          940.2729                                                                  
  1718    89.4696    1322(36)          1365.1681          940.4036                                                                  
  1719    89.5196    1270(35)          1306.3506          940.5355                                                                  
  1720    89.5696    1315(36)          1280.3923          940.6686                                                                  
  1721    89.6196    1228(34)          1271.2697          940.8029                                                                  
  1722    89.6696    1257(35)          1262.3452          940.9386                                                                  
  1723    89.7196    1261(35)          1243.4586          941.0750                                                                  
  1724    89.7696    1233(34)          1215.3071          941.2125                                                                  
  1725    89.8196    1211(34)          1185.8860          941.3511                                                                  
  1726    89.8696    1145(33)          1165.7478          941.4908                                                                  
  1727    89.9196    1138(33)          1166.4116          941.6313                                                                  
  1728    89.9696    1238(34)          1201.9883          941.7725                                                                  
  1729    90.0196    1428(37)          1289.5527          941.9146                                                                  
  1730    90.0696    1499(38)          1447.1514          942.0576                                                                  
  1731    90.1196    1714(40)          1686.9294          942.2012                                                                  
  1732    90.1696    2094(45)          2004.7125          942.3456                                                                  
  1733    90.2196    2270(47)          2369.7666          942.4905                                                                  
  1734    90.2696    2743(51)          2721.0376          942.6359                                                                  
  1735    90.3196    2958(53)          2974.2107          942.7820                                                                  
  1736    90.3696    2935(53)          3055.4670          942.9285                                                                  
  1737    90.4196    2816(52)          2955.2810          943.0756                                                                  
  1738    90.4696    2471(49)          2733.5916          943.2231                                                                  
  1739    90.5196    2316(47)          2469.5000          943.3708                                                                  
  1740    90.5696    2097(45)          2228.8574          943.5189                                                                  
  1741    90.6196    1910(43)          2058.6011          943.6673                                                                  
  1742    90.6696    1884(43)          1981.8729          943.8158                                                                  
  1743    90.7196    1916(43)          1994.3528          943.9646                                                                  
  1744    90.7696    2098(45)          2068.1250          944.1133                                                                  
  1745    90.8196    2183(46)          2163.4116          944.2623                                                                  
  1746    90.8696    2330(47)          2244.8394          944.4113                                                                  
  1747    90.9196    2352(48)          2289.5005          944.5603                                                                  
  1748    90.9696    2370(48)          2291.5415          944.7091                                                                  
  1749    91.0196    2239(47)          2275.0212          944.8578                                                                  
  1750    91.0696    2316(47)          2287.5864          945.0065                                                                  
  1751    91.1196    2443(49)          2368.8706          945.1550                                                                  
  1752    91.1696    2545(50)          2527.8059          945.3031                                                                  
  1753    91.2196    2866(53)          2734.5032          945.4510                                                                  
  1754    91.2696    3112(55)          2925.9927          945.5984                                                                  
  1755    91.3196    3367(57)          3035.9126          945.7455                                                                  
  1756    91.3696    3294(57)          3032.6182          945.8924                                                                  
  1757    91.4196    3201(56)          2917.7981          946.0386                                                                  
  1758    91.4696    2764(52)          2701.5103          946.1842                                                                  
  1759    91.5196    2457(49)          2408.7217          946.3293                                                                  
  1760    91.5696    1930(43)          2087.8186          946.4737                                                                  
  1761    91.6196    1712(41)          1788.4604          946.6176                                                                  
  1762    91.6696    1365(36)          1541.8320          946.7608                                                                  
  1763    91.7196    1294(35)          1359.0944          946.9031                                                                  
  1764    91.7696    1201(34)          1236.3689          947.0445                                                                  
  1765    91.8196    1180(34)          1161.6157          947.1854                                                                  
  1766    91.8696    1122(33)          1121.0342          947.3251                                                                  
  1767    91.9196    1155(33)          1103.5620          947.4642                                                                  
  1768    91.9696    1125(33)          1102.4583          947.6019                                                                  
  1769    92.0196    1095(33)          1114.5697          947.7387                                                                  
  1770    92.0696    1182(34)          1138.4579          947.8748                                                                  
  1771    92.1196    1230(34)          1172.1809          948.0093                                                                  
  1772    92.1696    1246(35)          1211.5883          948.1429                                                                  
  1773    92.2196    1276(35)          1249.4542          948.2752                                                                  
  1774    92.2696    1345(36)          1276.1733          948.4063                                                                  
  1775    92.3196    1353(36)          1283.5582          948.5359                                                                  
  1776    92.3696    1302(35)          1271.9567          948.6644                                                                  
  1777    92.4196    1239(35)          1249.7583          948.7915                                                                  
  1778    92.4696    1195(34)          1227.8270          948.9173                                                                  
  1779    92.5196    1192(34)          1215.0051          949.0413                                                                  
  1780    92.5696    1109(33)          1217.9912          949.1641                                                                  
  1781    92.6196    1208(34)          1243.5430          949.2852                                                                  
  1782    92.6696    1300(35)          1302.9117          949.4048                                                                  
  1783    92.7196    1427(37)          1417.0814          949.5228                                                                  
  1784    92.7696    1582(39)          1618.1348          949.6390                                                                  
  1785    92.8196    1875(43)          1943.9196          949.7535                                                                  
  1786    92.8696    2280(47)          2422.6816          949.8665                                                                  
  1787    92.9196    2858(53)          3050.0903          949.9775                                                                  
  1788    92.9696    3530(58)          3767.3840          950.0867                                                                  
  1789    93.0196    4347(65)          4453.6890          950.1939                                                                  
  1790    93.0696    4873(69)          4942.0215          950.2993                                                                  
  1791    93.1196    5024(70)          5091.9351          950.4028                                                                  
  1792    93.1696    4855(69)          4901.0923          950.5043                                                                  
  1793    93.2196    4386(66)          4503.1079          950.6037                                                                  
  1794    93.2696    3981(63)          4046.0811          950.7011                                                                  
  1795    93.3196    3554(60)          3612.4399          950.7964                                                                  
  1796    93.3696    3198(56)          3211.4802          950.8895                                                                  
  1797    93.4196    2806(53)          2822.3201          950.9807                                                                  
  1798    93.4696    2440(49)          2444.2166          951.0693                                                                  
  1799    93.5196    2122(46)          2096.7810          951.1557                                                                  
  1800    93.5696    1774(42)          1800.0092          951.2400                                                                  
  1801    93.6196    1483(39)          1565.6392          951.3219                                                                  
  1802    93.6696    1325(37)          1395.3356          951.4016                                                                  
  1803    93.7196    1253(36)          1281.6509          951.4786                                                                  
  1804    93.7696    1164(35)          1211.9294          951.5535                                                                  
  1805    93.8196    1155(35)          1173.1033          951.6257                                                                  
  1806    93.8696    1146(34)          1154.9462          951.6956                                                                  
  1807    93.9196    1118(34)          1151.3054          951.7629                                                                  
  1808    93.9696    1079(33)          1160.3770          951.8275                                                                  
  1809    94.0196    1182(35)          1185.3041          951.8897                                                                  
  1810    94.0696    1260(36)          1234.7616          951.9492                                                                  
  1811    94.1196    1366(38)          1323.1400          952.0062                                                                  
  1812    94.1696    1575(41)          1467.8331          952.0605                                                                  
  1813    94.2196    1792(44)          1681.1682          952.1118                                                                  
  1814    94.2696    1960(45)          1959.2463          952.1606                                                                  
  1815    94.3196    2348(50)          2271.8455          952.2067                                                                  
  1816    94.3696    2691(54)          2559.0195          952.2498                                                                  
  1817    94.4196    2884(55)          2739.7710          952.2903                                                                  
  1818    94.4696    2686(53)          2747.7385          952.3277                                                                  
  1819    94.5196    2498(52)          2585.1938          952.3624                                                                  
  1820    94.5696    2221(48)          2323.0916          952.3942                                                                  
  1821    94.6196    1905(45)          2049.8608          952.4231                                                                  
  1822    94.6696    1788(44)          1839.6855          952.4490                                                                  
  1823    94.7196    1718(42)          1748.6240          952.4719                                                                  
  1824    94.7696    1816(44)          1819.9453          952.4918                                                                  
  1825    94.8196    2076(47)          2088.5293          952.5084                                                                  
  1826    94.8696    2531(51)          2574.6582          952.5224                                                                  
  1827    94.9196    3139(57)          3265.2639          952.5331                                                                  
  1828    94.9696    3878(64)          4089.7405          952.5408                                                                  
  1829    95.0196    4667(69)          4906.4243          952.5452                                                                  
  1830    95.0696    5700(76)          5511.7236          952.5466                                                                  
  1831    95.1196    5879(78)          5709.7544          952.5448                                                                  
  1832    95.1696    5598(75)          5444.4326          952.5400                                                                  
  1833    95.2196    4992(71)          4844.3369          952.5317                                                                  
  1834    95.2696    4145(65)          4116.7876          952.5205                                                                  
  1835    95.3196    3535(59)          3436.0291          952.5057                                                                  
  1836    95.3696    2964(54)          2896.2231          952.4879                                                                  
  1837    95.4196    2595(51)          2517.4714          952.4670                                                                  
  1838    95.4696    2290(48)          2279.4478          952.4425                                                                  
  1839    95.5196    2176(46)          2153.2427          952.4147                                                                  
  1840    95.5696    2141(46)          2109.4290          952.3837                                                                  
  1841    95.6196    2165(46)          2113.8679          952.3494                                                                  
  1842    95.6696    2194(46)          2129.1289          952.3116                                                                  
  1843    95.7196    2127(46)          2129.3191          952.2705                                                                  
  1844    95.7696    2167(46)          2127.4805          952.2261                                                                  
  1845    95.8196    2240(47)          2181.1375          952.1782                                                                  
  1846    95.8696    2412(49)          2363.7371          952.1269                                                                  
  1847    95.9196    2732(51)          2730.7354          952.0723                                                                  
  1848    95.9696    3243(56)          3289.8374          952.0142                                                                  
  1849    96.0196    3712(60)          3977.2981          951.9527                                                                  
  1850    96.0696    4264(64)          4648.7227          951.8877                                                                  
  1851    96.1196    4716(67)          5100.3091          951.8194                                                                  
  1852    96.1696    4622(67)          5152.3721          951.7475                                                                  
  1853    96.2196    4322(64)          4775.2422          951.6721                                                                  
  1854    96.2696    3778(60)          4110.0078          951.5933                                                                  
  1855    96.3196    2958(53)          3356.3469          951.5109                                                                  
  1856    96.3696    2429(48)          2673.4863          951.4253                                                                  
  1857    96.4196    2043(44)          2148.2417          951.3362                                                                  
  1858    96.4696    1737(41)          1800.8059          951.2433                                                                  
  1859    96.5196    1648(40)          1605.7659          951.1470                                                                  
  1860    96.5696    1577(39)          1518.5522          951.0471                                                                  
  1861    96.6196    1584(39)          1495.8535          950.9441                                                                  
  1862    96.6696    1499(38)          1508.2229          950.8374                                                                  
  1863    96.7196    1578(39)          1542.3070          950.7269                                                                  
  1864    96.7696    1642(40)          1592.7534          950.6132                                                                  
  1865    96.8196    1763(41)          1653.8243          950.4957                                                                  
  1866    96.8696    1730(41)          1719.0142          950.3751                                                                  
  1867    96.9196    1841(42)          1787.2974          950.2509                                                                  
  1868    96.9696    1940(43)          1861.4019          950.1229                                                                  
  1869    97.0196    1972(44)          1936.8176          949.9918                                                                  
  1870    97.0696    1858(42)          1997.1343          949.8568                                                                  
  1871    97.1196    1942(43)          2025.6646          949.7186                                                                  
  1872    97.1696    1894(43)          2021.9666          949.5770                                                                  
  1873    97.2196    1956(43)          1994.8804          949.4313                                                                  
  1874    97.2696    1855(42)          1944.9080          949.2827                                                                  
  1875    97.3196    1791(42)          1865.7537          949.1304                                                                  
  1876    97.3696    1748(41)          1762.1437          948.9749                                                                  
  1877    97.4196    1659(40)          1654.7356          948.8158                                                                  
  1878    97.4696    1588(39)          1565.9639          948.6531                                                                  
  1879    97.5196    1432(37)          1509.7451          948.4871                                                                  
  1880    97.5696    1488(38)          1488.6221          948.3174                                                                  
  1881    97.6196    1520(38)          1493.4072          948.1445                                                                  
  1882    97.6696    1524(38)          1505.5328          947.9685                                                                  
  1883    97.7196    1547(39)          1504.5056          947.7887                                                                  
  1884    97.7696    1507(38)          1480.9839          947.6057                                                                  
  1885    97.8196    1461(37)          1443.3848          947.4190                                                                  
  1886    97.8696    1398(37)          1410.8484          947.2292                                                                  
  1887    97.9196    1378(36)          1406.1544          947.0361                                                                  
  1888    97.9696    1404(37)          1455.5037          946.8394                                                                  
  1889    98.0196    1557(39)          1589.3330          946.6398                                                                  
  1890    98.0696    1832(42)          1838.0924          946.4365                                                                  
  1891    98.1196    2238(46)          2220.3684          946.2302                                                                  
  1892    98.1696    2632(50)          2725.2197          946.0206                                                                  
  1893    98.2196    3181(55)          3296.4285          945.8076                                                                  
  1894    98.2696    3838(60)          3830.0764          945.5915                                                                  
  1895    98.3196    4347(64)          4189.4082          945.3719                                                                  
  1896    98.3696    4300(64)          4267.3799          945.1494                                                                  
  1897    98.4196    4229(63)          4091.8201          944.9238                                                                  
  1898    98.4696    3945(61)          3828.2334          944.6949                                                                  
  1899    98.5196    3688(59)          3664.8835          944.4628                                                                  
  1900    98.5696    3653(59)          3722.2695          944.2277                                                                  
  1901    98.6196    3892(61)          4013.8098          943.9895                                                                  
  1902    98.6696    4339(64)          4438.0645          943.7482                                                                  
  1903    98.7196    4750(67)          4800.7920          943.5037                                                                  
  1904    98.7696    4847(68)          4885.7783          943.2563                                                                  
  1905    98.8196    4522(66)          4589.0454          943.0060                                                                  
  1906    98.8696    3978(62)          3998.6550          942.7529                                                                  
  1907    98.9196    3252(56)          3295.6387          942.4967                                                                  
  1908    98.9696    2634(50)          2641.7759          942.2374                                                                  
  1909    99.0196    2294(47)          2134.9053          941.9753                                                                  
  1910    99.0696    1926(43)          1809.4434          941.7104                                                                  
  1911    99.1196    1748(41)          1649.9858          941.4427                                                                  
  1912    99.1696    1789(41)          1612.7649          941.1721                                                                  
  1913    99.2196    1842(42)          1643.5120          940.8989                                                                  
  1914    99.2696    1876(42)          1687.5383          940.6229                                                                  
  1915    99.3196    1950(44)          1697.3134          940.3439                                                                  
  1916    99.3696    1837(42)          1648.2947          940.0624                                                                  
  1917    99.4196    1752(41)          1550.5271          939.7785                                                                  
  1918    99.4696    1555(39)          1432.7623          939.4916                                                                  
  1919    99.5196    1391(37)          1321.9097          939.2025                                                                  
  1920    99.5696    1266(35)          1234.0359          938.9103                                                                  
  1921    99.6196    1192(34)          1175.0305          938.6161                                                                  
  1922    99.6696    1182(34)          1143.5869          938.3193                                                                  
  1923    99.7196    1166(34)          1135.8214          938.0198                                                                  
  1924    99.7696    1124(33)          1148.4608          937.7182                                                                  
  1925    99.8196    1239(35)          1178.7626          937.4139                                                                  
  1926    99.8696    1216(35)          1222.3850          937.1073                                                                  
  1927    99.9196    1356(37)          1270.4829          936.7988                                                                  
  1928    99.9696    1340(37)          1309.8357          936.4877                                                                  
  1929   100.0196    1328(37)          1324.8566          936.1744                                                                  
  1930   100.0696    1336(37)          1307.0227          935.8586                                                                  
  1931   100.1196    1366(37)          1262.6769          935.5412                                                                  
  1932   100.1696    1244(36)          1206.6188          935.2214                                                                  
  1933   100.2196    1228(35)          1152.1653          934.8995                                                                  
  1934   100.2696    1125(34)          1107.4612          934.5757                                                                  
  1935   100.3196    1150(35)          1075.5801          934.2495                                                                  
  1936   100.3696    1112(34)          1056.1272          933.9219                                                                  
  1937   100.4196    1095(34)          1046.1646          933.5922                                                                  
  1938   100.4696    1116(34)          1043.1608          933.2603                                                                  
  1939   100.5196    1075(33)          1044.9753          932.9270                                                                  
  1940   100.5696    1099(34)          1050.1405          932.5914                                                                  
  1941   100.6196    1052(33)          1057.6954          932.2546                                                                  
  1942   100.6696    1111(34)          1066.7968          931.9158                                                                  
  1943   100.7196    1099(34)          1076.8331          931.5753                                                                  
  1944   100.7696    1072(34)          1087.6775          931.2332                                                                  
  1945   100.8196    1113(34)          1100.3181          930.8893                                                                  
  1946   100.8696    1099(34)          1116.8531          930.5445                                                                  
  1947   100.9196    1175(35)          1140.4999          930.1978                                                                  
  1948   100.9696    1134(35)          1177.0421          929.8495                                                                  
  1949   101.0196    1239(36)          1238.3853          929.5001                                                                  
  1950   101.0696    1340(38)          1348.1139          929.1489                                                                  
  1951   101.1196    1553(40)          1546.8334          928.7969                                                                  
  1952   101.1696    1890(44)          1891.0431          928.4435                                                                  
  1953   101.2196    2323(49)          2438.0110          928.0887                                                                  
  1954   101.2696    2996(56)          3215.8921          927.7330                                                                  
  1955   101.3196    3917(63)          4185.3096          927.3757                                                                  
  1956   101.3696    4948(72)          5210.6343          927.0179                                                                  
  1957   101.4196    5949(78)          6055.2515          926.6589                                                                  
  1958   101.4696    6165(80)          6431.7900          926.2986                                                                  
  1959   101.5196    6152(79)          6175.1807          925.9377                                                                  
  1960   101.5696    5412(74)          5399.6538          925.5758                                                                  
  1961   101.6196    4488(67)          4386.6836          925.2130                                                                  
  1962   101.6696    3398(59)          3393.0342          924.8495                                                                  
  1963   101.7196    2576(51)          2576.4397          924.4852                                                                  
  1964   101.7696    1997(45)          1994.2959          924.1204                                                                  
  1965   101.8196    1749(42)          1631.0342          923.7547                                                                  
  1966   101.8696    1523(39)          1435.6775          923.3885                                                                  
  1967   101.9196    1374(37)          1354.1592          923.0219                                                                  
  1968   101.9696    1301(36)          1345.8992          922.6544                                                                  
  1969   102.0196    1364(37)          1385.9785          922.2869                                                                  
  1970   102.0696    1413(37)          1460.4880          921.9188                                                                  
  1971   102.1196    1480(38)          1561.0112          921.5505                                                                  
  1972   102.1696    1515(39)          1682.3145          921.1817                                                                  
  1973   102.2196    1793(42)          1825.3652          920.8127                                                                  
  1974   102.2696    1775(41)          1996.9121          920.4437                                                                  
  1975   102.3196    1973(44)          2196.3884          920.0744                                                                  
  1976   102.3696    2110(45)          2405.3652          919.7050                                                                  
  1977   102.4196    2326(47)          2587.5747          919.3357                                                                  
  1978   102.4696    2526(49)          2692.4094          918.9661                                                                  
  1979   102.5196    2535(49)          2671.7131          918.5970                                                                  
  1980   102.5696    2553(49)          2521.1338          918.2277                                                                  
  1981   102.6196    2497(49)          2294.8147          917.8586                                                                  
  1982   102.6696    2281(47)          2067.6116          917.4898                                                                  
  1983   102.7196    2038(44)          1907.1633          917.1212                                                                  
  1984   102.7696    2058(44)          1871.8057          916.7532                                                                  
  1985   102.8196    2088(45)          2015.3900          916.3853                                                                  
  1986   102.8696    2388(48)          2382.6843          916.0179                                                                  
  1987   102.9196    2889(53)          2991.9795          915.6509                                                                  
  1988   102.9696    3695(59)          3807.0247          915.2844                                                                  
  1989   103.0196    4519(66)          4712.3677          914.9189                                                                  
  1990   103.0696    5544(73)          5502.7051          914.5536                                                                  
  1991   103.1196    5724(74)          5918.1157          914.1890                                                                  
  1992   103.1696    5824(74)          5785.4277          913.8254                                                                  
  1993   103.2196    5145(70)          5172.3672          913.4623                                                                  
  1994   103.2696    4451(65)          4311.1665          913.1003                                                                  
  1995   103.3196    3378(57)          3423.8557          912.7391                                                                  
  1996   103.3696    2718(51)          2654.6226          912.3785                                                                  
  1997   103.4196    2167(46)          2068.5298          912.0193                                                                  
  1998   103.4696    1763(41)          1667.0789          911.6611                                                                  
  1999   103.5196    1489(38)          1413.8159          911.3041                                                                  
  2000   103.5696    1364(36)          1262.5703          910.9479                                                                  
  2001   103.6196    1172(34)          1174.1373          910.5930                                                                  
  2002   103.6696    1147(33)          1121.5510          910.2394                                                                  
  2003   103.7196    1097(33)          1088.6493          909.8871                                                                  
  2004   103.7696    1110(33)          1066.4866          909.5363                                                                  
  2005   103.8196    1085(32)          1050.4860          909.1869                                                                  
  2006   103.8696    1024(31)          1038.3545          908.8387                                                                  
  2007   103.9196    1085(32)          1028.9114          908.4921                                                                  
  2008   103.9696    1064(32)          1021.5265          908.1470                                                                  
  2009   104.0196    1007(31)          1015.8218          907.8038                                                                  
  2010   104.0696    1016(31)          1011.5662          907.4619                                                                  
  2011   104.1196    1045(32)          1008.7198          907.1219                                                                  
  2012   104.1696    995(31)          1006.8785          906.7836                                                                   
  2013   104.2196    983(31)          1006.1998          906.4471                                                                   
  2014   104.2696    1036(32)          1006.7695          906.1123                                                                  
  2015   104.3196    1013(31)          1008.7419          905.7797                                                                  
  2016   104.3696    1024(32)          1012.4199          905.4490                                                                  
  2017   104.4196    1025(32)          1018.4915          905.1200                                                                  
  2018   104.4696    1087(32)          1028.3959          904.7931                                                                  
  2019   104.5196    1048(32)          1044.9919          904.4684                                                                  
  2020   104.5696    1068(32)          1073.2156          904.1460                                                                  
  2021   104.6196    1143(33)          1121.7239          903.8256                                                                  
  2022   104.6696    1158(34)          1202.8739          903.5074                                                                  
  2023   104.7196    1307(36)          1331.0076          903.1914                                                                  
  2024   104.7696    1466(38)          1517.0881          902.8780                                                                  
  2025   104.8196    1667(40)          1759.9446          902.5667                                                                  
  2026   104.8696    2004(44)          2037.3070          902.2578                                                                  
  2027   104.9196    2180(46)          2300.4299          901.9515                                                                  
  2028   104.9696    2499(49)          2477.7104          901.6475                                                                  
  2029   105.0196    2549(50)          2506.3154          901.3464                                                                  
  2030   105.0696    2488(49)          2383.3103          901.0475                                                                  
  2031   105.1196    2194(46)          2163.0078          900.7516                                                                  
  2032   105.1696    1962(44)          1906.9790          900.4582                                                                  
  2033   105.2196    1712(41)          1660.7332          900.1675                                                                  
  2034   105.2696    1502(38)          1452.9272          899.8796                                                                  
  2035   105.3196    1263(35)          1295.1918          899.5945                                                                  
  2036   105.3696    1150(33)          1184.8665          899.3122                                                                  
  2037   105.4196    1167(34)          1111.9561          899.0327                                                                  
  2038   105.4696    1120(33)          1065.5007          898.7561                                                                  
  2039   105.5196    1051(32)          1036.4498          898.4829                                                                  
  2040   105.5696    1035(32)          1018.5132          898.2122                                                                  
  2041   105.6196    1001(31)          1007.7244          897.9448                                                                  
  2042   105.6696    992(31)          1001.8551          897.6803                                                                   
  2043   105.7196    978(31)          1000.0432          897.4192                                                                   
  2044   105.7696    1069(32)          1002.6554          897.1609                                                                  
  2045   105.8196    1060(32)          1011.3665          896.9061                                                                  
  2046   105.8696    1027(32)          1029.2618          896.6545                                                                  
  2047   105.9196    1096(33)          1060.5731          896.4060                                                                  
  2048   105.9696    1154(33)          1109.4934          896.1610                                                                  
  2049   106.0196    1126(33)          1177.9442          895.9193                                                                  
  2050   106.0696    1243(35)          1262.5844          895.6809                                                                  
  2051   106.1196    1315(36)          1352.2095          895.4459                                                                  
  2052   106.1696    1390(37)          1426.9052          895.2144                                                                  
  2053   106.2196    1393(37)          1462.0497          894.9864                                                                  
  2054   106.2696    1339(36)          1443.1172          894.7620                                                                  
  2055   106.3196    1351(37)          1379.4001          894.5409                                                                  
  2056   106.3696    1194(35)          1295.0513          894.3235                                                                  
  2057   106.4196    1101(33)          1212.2800          894.1096                                                                  
  2058   106.4696    1131(34)          1144.6581          893.8998                                                                  
  2059   106.5196    1119(34)          1098.3293          893.6931                                                                  
  2060   106.5696    1130(34)          1073.9247          893.4904                                                                  
  2061   106.6196    1082(33)          1070.0399          893.2914                                                                  
  2062   106.6696    1132(34)          1086.3732          893.0961                                                                  
  2063   106.7196    1223(35)          1125.2329          892.9045                                                                  
  2064   106.7696    1256(36)          1191.1998          892.7170                                                                  
  2065   106.8196    1292(37)          1288.4598          892.5332                                                                  
  2066   106.8696    1410(38)          1416.8351          892.3531                                                                  
  2067   106.9196    1521(40)          1567.3047          892.1769                                                                  
  2068   106.9696    1616(41)          1718.9675          892.0049                                                                  
  2069   107.0196    1804(43)          1841.7625          891.8367                                                                  
  2070   107.0696    1947(45)          1909.4773          891.6724                                                                  
  2071   107.1196    1950(45)          1921.0234          891.5121                                                                  
  2072   107.1696    1982(45)          1909.2178          891.3558                                                                  
  2073   107.2196    2097(47)          1923.6445          891.2036                                                                  
  2074   107.2696    2221(48)          2012.0292          891.0554                                                                  
  2075   107.3196    2492(51)          2213.5232          890.9113                                                                  
  2076   107.3696    2883(55)          2553.5488          890.7712                                                                  
  2077   107.4196    3482(60)          3033.3455          890.6353                                                                  
  2078   107.4696    4092(65)          3615.7686          890.5037                                                                  
  2079   107.5196    4370(67)          4210.1382          890.3760                                                                  
  2080   107.5696    4583(69)          4661.2759          890.2524                                                                  
  2081   107.6196    4532(68)          4789.7070          890.1332                                                                  
  2082   107.6696    4151(66)          4520.8887          890.0181                                                                  
  2083   107.7196    3422(59)          3964.9773          889.9072                                                                  
  2084   107.7696    2847(54)          3317.1782          889.8007                                                                  
  2085   107.8196    2344(49)          2747.0422          889.6982                                                                  
  2086   107.8696    2110(46)          2363.8474          889.5999                                                                  
  2087   107.9196    2021(45)          2215.7927          889.5063                                                                  
  2088   107.9696    2158(47)          2299.2510          889.4167                                                                  
  2089   108.0196    2434(49)          2568.3115          889.3313                                                                  
  2090   108.0696    2721(52)          2940.1470          889.2504                                                                  
  2091   108.1196    2969(54)          3297.9009          889.1735                                                                  
  2092   108.1696    3102(55)          3507.9917          889.1010                                                                  
  2093   108.2196    3015(54)          3475.2236          889.0333                                                                  
  2094   108.2696    2890(53)          3205.7339          888.9694                                                                  
  2095   108.3196    2541(50)          2794.9954          888.9101                                                                  
  2096   108.3696    2102(45)          2357.3877          888.8550                                                                  
  2097   108.4196    1813(42)          1974.7915          888.8040                                                                  
  2098   108.4696    1573(39)          1687.0505          888.7579                                                                  
  2099   108.5196    1449(37)          1500.5919          888.7160                                                                  
  2100   108.5696    1309(36)          1404.3989          888.6783                                                                  
  2101   108.6196    1379(36)          1384.6160          888.6451                                                                  
  2102   108.6696    1413(37)          1432.4954          888.6161                                                                  
  2103   108.7196    1512(38)          1544.7880          888.5916                                                                  
  2104   108.7696    1627(39)          1720.8123          888.5717                                                                  
  2105   108.8196    2074(44)          1958.9701          888.5558                                                                  
  2106   108.8696    2405(48)          2252.5049          888.5443                                                                  
  2107   108.9196    2819(52)          2590.3845          888.5372                                                                  
  2108   108.9696    3108(54)          2965.0940          888.5347                                                                  
  2109   109.0196    3572(58)          3359.7983          888.5363                                                                  
  2110   109.0696    3876(61)          3713.3035          888.5422                                                                  
  2111   109.1196    3899(61)          3909.9390          888.5527                                                                  
  2112   109.1696    3740(59)          3835.2737          888.5673                                                                  
  2113   109.2196    3443(57)          3484.4639          888.5865                                                                  
  2114   109.2696    2855(52)          2973.0393          888.6099                                                                  
  2115   109.3196    2272(46)          2436.8950          888.6378                                                                  
  2116   109.3696    1867(42)          1970.5420          888.6697                                                                  
  2117   109.4196    1603(39)          1618.6677          888.7057                                                                  
  2118   109.4696    1375(36)          1385.7321          888.7467                                                                  
  2119   109.5196    1256(35)          1251.6686          888.7917                                                                  
  2120   109.5696    1195(34)          1188.8203          888.8408                                                                  
  2121   109.6196    1245(34)          1172.0302          888.8942                                                                  
  2122   109.6696    1218(34)          1181.5862          888.9518                                                                  
  2123   109.7196    1211(34)          1201.5315          889.0139                                                                  
  2124   109.7696    1257(35)          1217.1006          889.0800                                                                  
  2125   109.8196    1285(35)          1215.8466          889.1503                                                                  
  2126   109.8696    1281(35)          1194.1948          889.2249                                                                  
  2127   109.9196    1176(34)          1159.7725          889.3037                                                                  
  2128   109.9696    1129(33)          1124.3151          889.3866                                                                  
  2129   110.0196    1164(33)          1097.4175          889.4736                                                                  
  2130   110.0696    1168(34)          1084.8577          889.5648                                                                  
  2131   110.1196    1111(33)          1088.2977          889.6600                                                                  
  2132   110.1696    1085(32)          1105.2345          889.7593                                                                  
  2133   110.2196    1138(33)          1129.2318          889.8629                                                                  
  2134   110.2696    1109(33)          1150.7325          889.9703                                                                  
  2135   110.3196    1129(33)          1159.4819          890.0817                                                                  
  2136   110.3696    1127(33)          1150.9321          890.1973                                                                  
  2137   110.4196    1155(33)          1130.5105          890.3165                                                                  
  2138   110.4696    1118(33)          1109.1958          890.4399                                                                  
  2139   110.5196    1050(32)          1098.3838          890.5672                                                                  
  2140   110.5696    1075(32)          1108.7277          890.6985                                                                  
  2141   110.6196    1132(33)          1149.7704          890.8336                                                                  
  2142   110.6696    1274(35)          1228.3556          890.9724                                                                  
  2143   110.7196    1330(36)          1345.2748          891.1154                                                                  
  2144   110.7696    1553(39)          1491.1820          891.2618                                                                  
  2145   110.8196    1589(39)          1643.1233          891.4122                                                                  
  2146   110.8696    1740(41)          1763.9762          891.5661                                                                  
  2147   110.9196    1810(42)          1811.5365          891.7238                                                                  
  2148   110.9696    1784(41)          1766.1755          891.8853                                                                  
  2149   111.0196    1619(40)          1650.2146          892.0504                                                                  
  2150   111.0696    1572(39)          1507.0845          892.2191                                                                  
  2151   111.1196    1399(37)          1374.5737          892.3911                                                                  
  2152   111.1696    1282(35)          1276.9788          892.5669                                                                  
  2153   111.2196    1246(35)          1226.8149          892.7463                                                                  
  2154   111.2696    1278(35)          1229.2136          892.9290                                                                  
  2155   111.3196    1313(36)          1285.5989          893.1154                                                                  
  2156   111.3696    1513(38)          1395.8843          893.3049                                                                  
  2157   111.4196    1633(40)          1557.5220          893.4978                                                                  
  2158   111.4696    1966(44)          1761.8386          893.6941                                                                  
  2159   111.5196    2051(44)          1989.9253          893.8937                                                                  
  2160   111.5696    2226(46)          2212.7271          894.0967                                                                  
  2161   111.6196    2545(50)          2407.4417          894.3028                                                                  
  2162   111.6696    2588(50)          2574.1899          894.5119                                                                  
  2163   111.7196    2647(50)          2716.0278          894.7244                                                                  
  2164   111.7696    2951(53)          2814.3494          894.9399                                                                  
  2165   111.8196    2838(52)          2842.5786          895.1587                                                                  
  2166   111.8696    2758(51)          2784.8508          895.3799                                                                  
  2167   111.9196    2475(49)          2628.8704          895.6047                                                                  
  2168   111.9696    2382(48)          2381.2515          895.8321                                                                  
  2169   112.0196    2088(45)          2087.2009          896.0626                                                                  
  2170   112.0696    1877(43)          1803.3250          896.2959                                                                  
  2171   112.1196    1584(39)          1567.0361          896.5319                                                                  
  2172   112.1696    1453(37)          1391.4597          896.7706                                                                  
  2173   112.2196    1379(37)          1271.2410          897.0123                                                                  
  2174   112.2696    1305(36)          1190.9504          897.2564                                                                  
  2175   112.3196    1198(34)          1135.1592          897.5034                                                                  
  2176   112.3696    1213(34)          1093.9325          897.7527                                                                  
  2177   112.4196    1117(33)          1062.0841          898.0046                                                                  
  2178   112.4696    1037(32)          1037.1382          898.2592                                                                  
  2179   112.5196    1075(33)          1018.1708          898.5160                                                                  
  2180   112.5696    1036(32)          1004.5842          898.7753                                                                  
  2181   112.6196    1021(32)           995.6415          899.0368                                                                  
  2182   112.6696    932(30)           990.3798          899.3007                                                                   
  2183   112.7196    966(31)           987.7472          899.5668                                                                   
  2184   112.7696    1031(32)           986.6721          899.8351                                                                  
  2185   112.8196    1057(33)           986.1266          900.1058                                                                  
  2186   112.8696    1022(32)           985.3463          900.3783                                                                  
  2187   112.9196    988(32)           984.2731          900.6528                                                                   
  2188   112.9696    1001(32)           983.5544          900.9294                                                                  
  2189   113.0196    996(32)           984.0741          901.2082                                                                   
  2190   113.0696    994(32)           986.6342          901.4885                                                                   
  2191   113.1196    984(32)           991.7046          901.7708                                                                   
  2192   113.1696    1027(32)           999.4948          902.0549                                                                  
  2193   113.2196    1004(32)          1009.2101          902.3408                                                                  
  2194   113.2696    1024(33)          1019.3424          902.6284                                                                  
  2195   113.3196    1031(33)          1027.9613          902.9175                                                                  
  2196   113.3696    1080(33)          1034.1500          903.2082                                                                  
  2197   113.4196    1096(34)          1040.0472          903.5002                                                                  
  2198   113.4696    1109(34)          1050.7715          903.7941                                                                  
  2199   113.5196    1112(34)          1072.0815          904.0892                                                                  
  2200   113.5696    1101(34)          1108.1566          904.3858                                                                  
  2201   113.6196    1137(34)          1159.5657          904.6833                                                                  
  2202   113.6696    1097(34)          1221.4749          904.9824                                                                  
  2203   113.7196    1222(36)          1282.6816          905.2827                                                                  
  2204   113.7696    1243(36)          1326.2203          905.5839                                                                  
  2205   113.8196    1314(37)          1335.4811          905.8863                                                                  
  2206   113.8696    1258(36)          1307.0684          906.1897                                                                  
  2207   113.9196    1329(37)          1253.9581          906.4941                                                                  
  2208   113.9696    1268(36)          1193.7704          906.7997                                                                  
  2209   114.0196    1138(34)          1139.6891          907.1057                                                                  
  2210   114.0696    1180(35)          1098.7810          907.4127                                                                  
  2211   114.1196    1083(33)          1073.1421          907.7203                                                                  
  2212   114.1696    1077(33)          1061.6733          908.0286                                                                  
  2213   114.2196    1106(33)          1062.5314          908.3378                                                                  
  2214   114.2696    1071(33)          1075.3743          908.6474                                                                  
  2215   114.3196    1122(34)          1102.8849          908.9575                                                                  
  2216   114.3696    1148(34)          1151.4480          909.2681                                                                  
  2217   114.4196    1219(35)          1230.7939          909.5789                                                                  
  2218   114.4696    1417(38)          1351.3195          909.8903                                                                  
  2219   114.5196    1611(40)          1519.7590          910.2018                                                                  
  2220   114.5696    1671(41)          1733.1420          910.5138                                                                  
  2221   114.6196    1932(44)          1973.2451          910.8256                                                                  
  2222   114.6696    2175(46)          2203.0620          911.1377                                                                  
  2223   114.7196    2316(47)          2369.3396          911.4501                                                                  
  2224   114.7696    2386(48)          2423.6221          911.7620                                                                  
  2225   114.8196    2341(47)          2358.3225          912.0741                                                                  
  2226   114.8696    2361(48)          2219.0518          912.3861                                                                  
  2227   114.9196    2213(46)          2073.0647          912.6979                                                                  
  2228   114.9696    2119(45)          1973.8872          913.0096                                                                  
  2229   115.0196    2036(44)          1947.6975          913.3207                                                                  
  2230   115.0696    2027(44)          1992.4407          913.6317                                                                  
  2231   115.1196    2151(45)          2081.3057          913.9420                                                                  
  2232   115.1696    2030(44)          2170.4673          914.2519                                                                  
  2233   115.2196    2175(45)          2219.4565          914.5616                                                                  
  2234   115.2696    2190(46)          2227.1128          914.8704                                                                  
  2235   115.3196    2102(44)          2243.4500          915.1788                                                                  
  2236   115.3696    2330(47)          2338.9800          915.4864                                                                  
  2237   115.4196    2620(50)          2573.5439          915.7931                                                                  
  2238   115.4696    3041(53)          2977.4534          916.0992                                                                  
  2239   115.5196    3547(58)          3535.4087          916.4042                                                                  
  2240   115.5696    4177(63)          4175.4507          916.7084                                                                  
  2241   115.6196    4837(68)          4778.3057          917.0116                                                                  
  2242   115.6696    5200(70)          5201.4082          917.3138                                                                  
  2243   115.7196    5359(71)          5307.2368          917.6152                                                                  
  2244   115.7696    5029(69)          5036.1870          917.9149                                                                  
  2245   115.8196    4571(65)          4462.2822          918.2139                                                                  
  2246   115.8696    3842(60)          3742.9292          918.5112                                                                  
  2247   115.9196    3124(54)          3030.4873          918.8073                                                                  
  2248   115.9696    2506(48)          2424.6218          919.1024                                                                  
  2249   116.0196    2166(45)          1966.1211          919.3954                                                                  
  2250   116.0696    1792(41)          1651.4884          919.6876                                                                  
  2251   116.1196    1542(38)          1452.1968          919.9779                                                                  
  2252   116.1696    1373(36)          1332.9601          920.2665                                                                  
  2253   116.2196    1288(35)          1263.9860          920.5538                                                                  
  2254   116.2696    1217(34)          1225.5305          920.8391                                                                  
  2255   116.3196    1197(34)          1206.6987          921.1230                                                                  
  2256   116.3696    1172(33)          1202.7506          921.4048                                                                  
  2257   116.4196    1191(33)          1211.8971          921.6848                                                                  
  2258   116.4696    1169(33)          1232.6885          921.9631                                                                  
  2259   116.5196    1203(34)          1262.1924          922.2392                                                                  
  2260   116.5696    1248(34)          1294.8789          922.5133                                                                  
  2261   116.6196    1203(34)          1322.4977          922.7855                                                                  
  2262   116.6696    1282(35)          1336.3196          923.0554                                                                  
  2263   116.7196    1255(34)          1332.8335          923.3232                                                                  
  2264   116.7696    1299(35)          1317.3108          923.5887                                                                  
  2265   116.8196    1249(34)          1299.1028          923.8524                                                                  
  2266   116.8696    1228(34)          1286.5009          924.1133                                                                  
  2267   116.9196    1242(34)          1285.2982          924.3719                                                                  
  2268   116.9696    1165(33)          1299.1262          924.6284                                                                  
  2269   117.0196    1233(34)          1330.5813          924.8822                                                                  
  2270   117.0696    1366(36)          1382.9436          925.1337                                                                  
  2271   117.1196    1363(36)          1462.3662          925.3824                                                                  
  2272   117.1696    1474(37)          1580.8174          925.6284                                                                  
  2273   117.2196    1625(45)          1758.7668          925.8719                                                                  
  2274   117.2696    1964(43)          2026.7158          926.1129                                                                  
  2275   117.3196    2354(47)          2423.8062          926.3511                                                                  
  2276   117.3696    2935(61)          2992.8782          926.5864                                                                  
  2277   117.4196    3626(59)          3771.7913          926.8189                                                                  
  2278   117.4696    4677(67)          4780.5669          927.0486                                                                  
  2279   117.5196    5692(85)          5999.0854          927.2754                                                                  
  2280   117.5696    7062(82)          7332.3618          927.4994                                                                  
  2281   117.6196    8280(89)          8611.5088          927.7200                                                                  
  2282   117.6696    9311(108)          9653.4873          927.9379                                                                 
  2283   117.7196    9567(96)         10276.1816          928.1527                                                                  
  2284   117.7696    9664(96)         10275.7803          928.3643                                                                  
  2285   117.8196    8890(107)          9544.9980          928.5728                                                                 
  2286   117.8696    7782(86)          8239.3672          928.7779                                                                  
  2287   117.9196    6734(81)          6694.5479          928.9799                                                                  
  2288   117.9696    5181(82)          5216.5005          929.1789                                                                  
  2289   118.0196    3996(62)          3989.9189          929.3744                                                                  
  2290   118.0696    3225(56)          3085.9756          929.5664                                                                  
  2291   118.1196    2498(57)          2491.9075          929.7551                                                                  
  2292   118.1696    2154(46)          2147.2971          929.9405                                                                  
  2293   118.2196    1973(44)          1977.5815          930.1224                                                                  
  2294   118.2696    1909(50)          1914.4397          930.3008                                                                  
  2295   118.3196    1846(42)          1903.9486          930.4758                                                                  
  2296   118.3696    1808(42)          1908.3405          930.6472                                                                  
  2297   118.4196    1855(43)          1911.8727          930.8149                                                                  
  2298   118.4696    2010(44)          1927.9792          930.9791                                                                  
  2299   118.5196    2109(46)          1994.4523          931.1395                                                                  
  2300   118.5696    2270(47)          2162.6384          931.2963                                                                  
  2301   118.6196    2721(52)          2488.5735          931.4494                                                                  
  2302   118.6696    3293(57)          3020.0593          931.5989                                                                  
  2303   118.7196    3959(63)          3774.8049          931.7446                                                                  
  2304   118.7696    4934(70)          4715.9692          931.8864                                                                  
  2305   118.8196    5681(75)          5731.4365          932.0244                                                                  
  2306   118.8696    6449(80)          6626.5103          932.1587                                                                  
  2307   118.9196    6827(83)          7151.7090          932.2891                                                                  
  2308   118.9696    6499(80)          7124.3052          932.4155                                                                  
  2309   119.0196    6281(80)          6586.8940          932.5381                                                                  
  2310   119.0696    5492(74)          5775.1943          932.6567                                                                  
  2311   119.1196    4730(69)          4952.6240          932.7714                                                                  
  2312   119.1696    4193(65)          4325.9502          932.8820                                                                  
  2313   119.2196    3942(64)          4044.0151          932.9886                                                                  
  2314   119.2696    3965(63)          4209.0332          933.0913                                                                  
  2315   119.3196    4900(71)          4874.5977          933.1900                                                                  
  2316   119.3696    5878(78)          6031.0815          933.2845                                                                  
  2317   119.4196    7293(87)          7582.7617          933.3749                                                                  
  2318   119.4696    8878(96)          9320.0459          933.4612                                                                  
  2319   119.5196    10322(104)         10905.4971          933.5436                                                                
  2320   119.5696    11175(107)         11922.5527          933.6216                                                                
  2321   119.6196    11480(110)         12074.0537          933.6959                                                                
  2322   119.6696    11034(107)         11373.1367          933.7657                                                                
  2323   119.7196    10185(103)         10081.7188          933.8313                                                                
  2324   119.7696    8941(97)          8539.3066          933.8928                                                                  
  2325   119.8196    7821(91)          7029.1626          933.9501                                                                  
  2326   119.8696    6382(82)          5704.2065          934.0034                                                                  
  2327   119.9196    5412(75)          4606.1890          934.0521                                                                  
  2328   119.9696    4533(69)          3731.1238          934.0969                                                                  
  2329   120.0196    3588(61)          3059.5437          934.1373                                                                  
  2330   120.0696    2966(56)          2560.8027          934.1733                                                                  
  2331   120.1196    2530(51)          2200.6001          934.2056                                                                  
  2332   120.1696    2213(48)          1949.2307          934.2330                                                                  
  2333   120.2196    1938(45)          1782.7302          934.2565                                                                  
  2334   120.2696    1770(43)          1680.5432          934.2756                                                                  
  2335   120.3196    1720(42)          1624.8848          934.2908                                                                  
  2336   120.3696    1602(41)          1600.4844          934.3013                                                                  
  2337   120.4196    1567(40)          1594.3529          934.3077                                                                  
  2338   120.4696    1668(42)          1596.3533          934.3099                                                                  
  2339   120.5196    1596(40)          1602.4917          934.3077                                                                  
  2340   120.5696    1558(40)          1619.3252          934.3013                                                                  
  2341   120.6196    1635(40)          1664.6967          934.2907                                                                  
  2342   120.6696    1737(42)          1767.0925          934.2757                                                                  
  2343   120.7196    1993(45)          1966.8203          934.2565                                                                  
  2344   120.7696    2438(49)          2316.1826          934.2331                                                                  
  2345   120.8196    3149(56)          2873.1169          934.2053                                                                  
  2346   120.8696    3852(62)          3685.1748          934.1732                                                                  
  2347   120.9196    4917(69)          4764.8232          934.1371                                                                  
  2348   120.9696    5978(77)          6057.0034          934.0967                                                                  
  2349   121.0196    7049(83)          7416.4795          934.0521                                                                  
  2350   121.0696    8091(89)          8608.1572          934.0029                                                                  
  2351   121.1196    8434(90)          9356.4717          933.9500                                                                  
  2352   121.1696    8489(91)          9436.7451          933.8926                                                                  
  2353   121.2196    8069(88)          8796.7441          933.8311                                                                  
  2354   121.2696    6996(82)          7625.7769          933.7655                                                                  
  2355   121.3196    5921(75)          6235.7549          933.6955                                                                  
  2356   121.3696    4741(67)          4892.6416          933.6216                                                                  
  2357   121.4196    3855(61)          3755.4370          933.5433                                                                  
  2358   121.4696    2833(52)          2886.1143          933.4612                                                                  
  2359   121.5196    2273(46)          2275.4890          933.3748                                                                  
  2360   121.5696    1874(42)          1875.6531          933.2842                                                                  
  2361   121.6196    1616(39)          1626.5967          933.1897                                                                  
  2362   121.6696    1375(36)          1474.8314          933.0911                                                                  
  2363   121.7196    1359(36)          1381.4377          932.9884                                                                  
  2364   121.7696    1301(35)          1321.7782          932.8818                                                                  
  2365   121.8196    1180(33)          1281.9211          932.7711                                                                  
  2366   121.8696    1214(34)          1254.5356          932.6566                                                                  
  2367   121.9196    1216(34)          1235.9911          932.5380                                                                  
  2368   121.9696    1182(33)          1224.7500          932.4154                                                                  
  2369   122.0196    1163(33)          1220.6577          932.2891                                                                  
  2370   122.0696    1200(34)          1224.8881          932.1587                                                                  
  2371   122.1196    1180(33)          1240.2202          932.0245                                                                  
  2372   122.1696    1205(34)          1271.3766          931.8865                                                                  
  2373   122.2196    1325(36)          1325.2310          931.7448                                                                  
  2374   122.2696    1376(36)          1410.9436          931.5993                                                                  
  2375   122.3196    1557(38)          1539.2869          931.4499                                                                  
  2376   122.3696    1638(40)          1720.2421          931.2969                                                                  
  2377   122.4196    1828(42)          1958.8765          931.1402                                                                  
  2378   122.4696    2250(46)          2251.2810          930.9799                                                                  
  2379   122.5196    2503(49)          2581.4614          930.8158                                                                  
  2380   122.5696    2844(52)          2913.9238          930.6481                                                                  
  2381   122.6196    3026(54)          3186.4839          930.4769                                                                  
  2382   122.6696    3108(55)          3318.4829          930.3022                                                                  
  2383   122.7196    3183(55)          3252.9702          930.1239                                                                  
  2384   122.7696    2905(53)          3006.5552          929.9423                                                                  
  2385   122.8196    2702(51)          2655.5991          929.7572                                                                  
  2386   122.8696    2391(48)          2281.9456          929.5688                                                                  
  2387   122.9196    2167(46)          1943.5891          929.3770                                                                  
  2388   122.9696    1721(41)          1671.6875          929.1815                                                                  
  2389   123.0196    1550(38)          1474.5791          928.9833                                                                  
  2390   123.0696    1369(36)          1345.0972          928.7812                                                                  
  2391   123.1196    1282(35)          1268.3530          928.5766                                                                  
  2392   123.1696    1236(34)          1228.4791          928.3685                                                                  
  2393   123.2196    1212(34)          1212.6362          928.1572                                                                  
  2394   123.2696    1148(33)          1211.9619          927.9431                                                                  
  2395   123.3196    1215(34)          1220.7622          927.7256                                                                  
  2396   123.3696    1243(34)          1234.7773          927.5053                                                                  
  2397   123.4196    1254(35)          1249.3217          927.2820                                                                  
  2398   123.4696    1248(35)          1258.4767          927.0558                                                                  
  2399   123.5196    1304(35)          1256.6210          926.8268                                                                  
  2400   123.5696    1192(34)          1242.2213          926.5947                                                                  
  2401   123.6196    1236(34)          1219.1799          926.3603                                                                  
  2402   123.6696    1195(34)          1193.7693          926.1228                                                                  
  2403   123.7196    1153(33)          1171.7087          925.8826                                                                  
  2404   123.7696    1204(34)          1157.4501          925.6399                                                                  
  2405   123.8196    1227(34)          1154.6337          925.3944                                                                  
  2406   123.8696    1255(35)          1166.7251          925.1466                                                                  
  2407   123.9196    1246(35)          1197.4823          924.8963                                                                  
  2408   123.9696    1289(35)          1250.7412          924.6433                                                                  
  2409   124.0196    1455(37)          1329.3567          924.3882                                                                  
  2410   124.0696    1615(39)          1433.1400          924.1305                                                                  
  2411   124.1196    1646(40)          1556.7697          923.8705                                                                  
  2412   124.1696    1794(41)          1688.2179          923.6085                                                                  
  2413   124.2196    1815(42)          1808.1583          923.3440                                                                  
  2414   124.2696    1791(41)          1893.5808          923.0776                                                                  
  2415   124.3196    1856(42)          1930.4482          922.8089                                                                  
  2416   124.3696    1850(42)          1929.9871          922.5384                                                                  
  2417   124.4196    1953(43)          1928.7563          922.2657                                                                  
  2418   124.4696    1988(43)          1975.3479          921.9910                                                                  
  2419   124.5196    2209(46)          2120.8201          921.7148                                                                  
  2420   124.5696    2631(50)          2412.8325          921.4362                                                                  
  2421   124.6196    3058(54)          2887.1475          921.1564                                                                  
  2422   124.6696    3893(61)          3555.5156          920.8745                                                                  
  2423   124.7196    4682(67)          4390.4438          920.5911                                                                  
  2424   124.7696    5525(73)          5311.7969          920.3062                                                                  
  2425   124.8196    6161(77)          6177.8428          920.0193                                                                  
  2426   124.8696    6657(80)          6795.5791          919.7312                                                                  
  2427   124.9196    6649(80)          6977.2676          919.4417                                                                  
  2428   124.9696    6313(78)          6651.2695          919.1508                                                                  
  2429   125.0196    5810(75)          5923.3179          918.8588                                                                  
  2430   125.0696    5083(70)          4994.1772          918.5648                                                                  
  2431   125.1196    4278(64)          4047.3081          918.2702                                                                  
  2432   125.1696    3493(58)          3204.9326          917.9742                                                                  
  2433   125.2196    2718(52)          2528.7817          917.6772                                                                  
  2434   125.2696    2246(47)          2030.7378          917.3792                                                                  
  2435   125.3196    1834(42)          1689.9651          917.0801                                                                  
  2436   125.3696    1549(39)          1470.1714          916.7802                                                                  
  2437   125.4196    1326(36)          1333.8292          916.4794                                                                  
  2438   125.4696    1263(35)          1250.7252          916.1777                                                                  
  2439   125.5196    1213(35)          1199.5608          915.8755                                                                  
  2440   125.5696    1273(35)          1167.2792          915.5721                                                                  
  2441   125.6196    1176(34)          1146.4189          915.2687                                                                  
  2442   125.6696    1167(34)          1132.8384          914.9644                                                                  
  2443   125.7196    1081(33)          1124.0858          914.6596                                                                  
  2444   125.7696    1081(33)          1118.3241          914.3546                                                                  
  2445   125.8196    1102(33)          1113.7201          914.0488                                                                  
  2446   125.8696    1061(33)          1108.2926          913.7429                                                                  
  2447   125.9196    1097(33)          1100.4347          913.4367                                                                  
  2448   125.9696    1012(32)          1089.7814          913.1302                                                                  
  2449   126.0196    1041(33)          1077.3521          912.8239                                                                  
  2450   126.0696    1058(33)          1064.6785          912.5170                                                                  
  2451   126.1196    1020(32)          1053.0162          912.2107                                                                  
  2452   126.1696    1102(34)          1043.1929          911.9040                                                                  
  2453   126.2196    1032(33)          1035.7516          911.5974                                                                  
  2454   126.2696    1070(33)          1031.1012          911.2911                                                                  
  2455   126.3196    1022(32)          1029.7397          910.9849                                                                  
  2456   126.3696    1067(33)          1032.4832          910.6791                                                                  
  2457   126.4196    993(32)          1040.6340          910.3737                                                                   
  2458   126.4696    1151(34)          1055.9622          910.0684                                                                  
  2459   126.5196    1064(33)          1080.4031          909.7640                                                                  
  2460   126.5696    1169(35)          1115.3817          909.4596                                                                  
  2461   126.6196    1193(35)          1160.9037          909.1561                                                                  
  2462   126.6696    1148(34)          1214.6740          908.8533                                                                  
  2463   126.7196    1247(35)          1271.2810          908.5509                                                                  
  2464   126.7696    1229(35)          1321.8988          908.2495                                                                  
  2465   126.8196    1286(36)          1355.1096          907.9487                                                                  
  2466   126.8696    1275(36)          1360.9327          907.6490                                                                  
  2467   126.9196    1313(36)          1337.4996          907.3502                                                                  
  2468   126.9696    1289(36)          1292.5811          907.0523                                                                  
  2469   127.0196    1251(35)          1237.6975          906.7556                                                                  
  2470   127.0696    1221(35)          1182.9919          906.4600                                                                  
  2471   127.1196    1110(33)          1135.0150          906.1655                                                                  
  2472   127.1696    1128(34)          1097.0940          905.8724                                                                  
  2473   127.2196    1004(31)          1069.9326          905.5802                                                                  
  2474   127.2696    1035(32)          1052.4254          905.2899                                                                  
  2475   127.3196    1022(32)          1042.6219          905.0003                                                                  
  2476   127.3696    1017(32)          1038.4762          904.7128                                                                  
  2477   127.4196    1053(32)          1038.3002          904.4266                                                                  
  2478   127.4696    1026(32)          1040.9419          904.1419                                                                  
  2479   127.5196    1046(32)          1045.7454          903.8591                                                                  
  2480   127.5696    1053(32)          1052.4723          903.5775                                                                  
  2481   127.6196    1089(32)          1061.2144          903.2980                                                                  
  2482   127.6696    1059(32)          1072.4144          903.0203                                                                  
  2483   127.7196    1090(32)          1086.9642          902.7441                                                                  
  2484   127.7696    1109(33)          1106.4880          902.4703                                                                  
  2485   127.8196    1141(33)          1133.6713          902.1982                                                                  
  2486   127.8696    1158(33)          1172.7288          901.9283                                                                  
  2487   127.9196    1218(34)          1229.8734          901.6603                                                                  
  2488   127.9696    1334(36)          1313.3003          901.3943                                                                  
  2489   128.0196    1379(36)          1432.6901          901.1309                                                                  
  2490   128.0696    1579(39)          1597.9828          900.8694                                                                  
  2491   128.1196    1735(41)          1816.4675          900.6104                                                                  
  2492   128.1696    1983(43)          2090.3232          900.3535                                                                  
  2493   128.2196    2232(46)          2412.4727          900.0991                                                                  
  2494   128.2696    2570(49)          2763.3284          899.8471                                                                  
  2495   128.3196    2793(51)          3108.5186          899.5977                                                                  
  2496   128.3696    3070(54)          3398.1968          899.3507                                                                  
  2497   128.4196    3308(56)          3578.8706          899.1063                                                                  
  2498   128.4696    3523(58)          3617.5303          898.8646                                                                  
  2499   128.5196    3504(57)          3525.4204          898.6258                                                                  
  2500   128.5696    3545(58)          3353.7444          898.3893                                                                  
  2501   128.6196    3518(57)          3172.9551          898.1559                                                                  
  2502   128.6696    3542(58)          3055.3638          897.9253                                                                  
  2503   128.7196    3678(59)          3064.4929          897.6974                                                                  
  2504   128.7696    3857(60)          3245.4731          897.4727                                                                  
  2505   128.8196    4108(62)          3617.2109          897.2506                                                                  
  2506   128.8696    4674(66)          4163.6050          897.0317                                                                  
  2507   128.9196    5064(69)          4829.4478          896.8159                                                                  
  2508   128.9696    5402(71)          5516.1274          896.6030                                                                  
  2509   129.0196    5828(74)          6085.1362          896.3934                                                                  
  2510   129.0696    6033(75)          6383.1909          896.1870                                                                  
  2511   129.1196    5784(74)          6306.9033          895.9837                                                                  
  2512   129.1696    5464(72)          5871.1782          895.7835                                                                  
  2513   129.2196    5035(68)          5193.0078          895.5868                                                                  
  2514   129.2696    4519(65)          4414.8784          895.3936                                                                  
  2515   129.3196    3777(59)          3650.7129          895.2035                                                                  
  2516   129.3696    3150(54)          2975.0784          895.0171                                                                  
  2517   129.4196    2435(48)          2423.2280          894.8340                                                                  
  2518   129.4696    2130(45)          2001.8560          894.6543                                                                  
  2519   129.5196    1704(40)          1697.9666          894.4781                                                                  
  2520   129.5696    1459(37)          1488.2383          894.3057                                                                  
  2521   129.6196    1391(36)          1347.7715          894.1368                                                                  
  2522   129.6696    1218(34)          1254.5144          893.9714                                                                  
  2523   129.7196    1128(32)          1191.9359          893.8097                                                                  
  2524   129.7696    1114(32)          1148.7776          893.6519                                                                  
  2525   129.8196    1124(32)          1117.8512          893.4974                                                                  
  2526   129.8696    1117(32)          1094.9266          893.3470                                                                  
  2527   129.9196    1102(32)          1077.3829          893.2001                                                                  
  2528   129.9696    1070(32)          1063.6553          893.0573                                                                  
  2529   130.0196    1096(32)          1052.8672          892.9183                                                                  
  2530   130.0696    1094(32)          1044.3926          892.7830                                                                  
  2531   130.1196    1090(32)          1037.8857          892.6518                                                                  
  2532   130.1696    1081(32)          1033.1560          892.5244                                                                  
  2533   130.2196    1024(31)          1030.1796          892.4009                                                                  
  2534   130.2696    1096(32)          1029.1150          892.2812                                                                  
  2535   130.3196    1066(31)          1030.3630          892.1658                                                                  
  2536   130.3696    1066(31)          1034.5475          892.0544                                                                  
  2537   130.4196    1117(32)          1042.3392          891.9469                                                                  
  2538   130.4696    1111(32)          1054.1210          891.8436                                                                  
  2539   130.5196    1104(32)          1069.6903          891.7442                                                                  
  2540   130.5696    1120(32)          1088.0551          891.6490                                                                  
  2541   130.6196    1070(32)          1107.2288          891.5580                                                                  
  2542   130.6696    1046(31)          1124.3032          891.4710                                                                  
  2543   130.7196    1119(32)          1135.8785          891.3882                                                                  
  2544   130.7696    1085(32)          1139.4633          891.3094                                                                  
  2545   130.8196    1092(32)          1134.8704          891.2351                                                                  
  2546   130.8696    1113(32)          1123.9425          891.1646                                                                  
  2547   130.9196    1067(32)          1108.9797          891.0986                                                                  
  2548   130.9696    1068(32)          1091.8136          891.0367                                                                  
  2549   131.0196    1002(31)          1073.9230          890.9791                                                                  
  2550   131.0696    1025(31)          1056.7296          890.9257                                                                  
  2551   131.1196    1081(32)          1041.5576          890.8765                                                                  
  2552   131.1696    1056(32)          1029.3002          890.8316                                                                  
  2553   131.2196    1051(31)          1020.4494          890.7910                                                                  
  2554   131.2696    1081(32)          1015.2230          890.7547                                                                  
  2555   131.3196    991(31)          1013.7043          890.7226                                                                   
  2556   131.3696    1102(32)          1015.9399          890.6948                                                                  
  2557   131.4196    1063(32)          1022.0060          890.6714                                                                  
  2558   131.4696    1101(32)          1032.0929          890.6523                                                                  
  2559   131.5196    1090(32)          1046.5958          890.6372                                                                  
  2560   131.5696    1133(33)          1066.2260          890.6266                                                                  
  2561   131.6196    1116(33)          1092.0366          890.6202                                                                  
  2562   131.6696    1161(33)          1125.6147          890.6182                                                                  
  2563   131.7196    1249(35)          1169.0051          890.6207                                                                  
  2564   131.7696    1314(36)          1224.2144          890.6270                                                                  
  2565   131.8196    1349(36)          1292.0850          890.6380                                                                  
  2566   131.8696    1405(37)          1371.2085          890.6531                                                                  
  2567   131.9196    1457(38)          1456.9392          890.6725                                                                  
  2568   131.9696    1492(38)          1540.9941          890.6961                                                                  
  2569   132.0196    1508(39)          1611.6765          890.7239                                                                  
  2570   132.0696    1538(39)          1656.0496          890.7561                                                                  
  2571   132.1196    1547(39)          1664.9490          890.7927                                                                  
  2572   132.1696    1511(39)          1637.4740          890.8334                                                                  
  2573   132.2196    1442(38)          1580.8672          890.8784                                                                  
  2574   132.2696    1377(37)          1506.0944          890.9272                                                                  
  2575   132.3196    1402(38)          1423.9380          890.9807                                                                  
  2576   132.3696    1263(36)          1343.3239          891.0382                                                                  
  2577   132.4196    1211(35)          1270.9282          891.1000                                                                  
  2578   132.4696    1209(35)          1210.7208          891.1661                                                                  
  2579   132.5196    1148(34)          1164.1155          891.2358                                                                  
  2580   132.5696    1118(34)          1130.6259          891.3102                                                                  
  2581   132.6196    1118(34)          1108.6394          891.3883                                                                  
  2582   132.6696    1076(33)          1096.1873          891.4707                                                                  
  2583   132.7196    1105(34)          1091.3931          891.5572                                                                  
  2584   132.7696    1023(32)          1092.7843          891.6475                                                                  
  2585   132.8196    1065(33)          1099.4438          891.7420                                                                  
  2586   132.8696    1090(34)          1111.1201          891.8406                                                                  
  2587   132.9196    1104(34)          1128.3300          891.9432                                                                  
  2588   132.9696    1184(35)          1152.5728          892.0497                                                                  
  2589   133.0196    1174(35)          1186.6750          892.1598                                                                  
  2590   133.0696    1248(36)          1235.2800          892.2742                                                                  
  2591   133.1196    1324(37)          1305.6027          892.3925                                                                  
  2592   133.1696    1404(38)          1408.0271          892.5145                                                                  
  2593   133.2196    1700(42)          1556.6664          892.6404                                                                  
  2594   133.2696    1791(43)          1769.2573          892.7700                                                                  
  2595   133.3196    2118(46)          2065.7549          892.9036                                                                  
  2596   133.3696    2686(52)          2465.6709          893.0408                                                                  
  2597   133.4196    3242(57)          2982.5254          893.1815                                                                  
  2598   133.4696    4022(64)          3617.8269          893.3262                                                                  
  2599   133.5196    4779(69)          4355.1938          893.4742                                                                  
  2600   133.5696    5425(74)          5156.6880          893.6261                                                                  
  2601   133.6196    6140(78)          5961.7910          893.7816                                                                  
  2602   133.6696    6449(80)          6683.3486          893.9404                                                                  
  2603   133.7196    6927(82)          7211.3638          894.1030                                                                  
  2604   133.7696    6816(82)          7436.1475          894.2686                                                                  
  2605   133.8196    6765(81)          7298.1890          894.4379                                                                  
  2606   133.8696    6329(79)          6826.8579          894.6107                                                                  
  2607   133.9196    5956(76)          6124.2759          894.7867                                                                  
  2608   133.9696    5219(71)          5313.3667          894.9658                                                                  
  2609   134.0196    4574(67)          4499.8130          895.1484                                                                  
  2610   134.0696    3829(61)          3759.5449          895.3342                                                                  
  2611   134.1196    3365(57)          3137.5225          895.5231                                                                  
  2612   134.1696    2649(51)          2652.3032          895.7152                                                                  
  2613   134.2196    2418(48)          2300.5830          895.9104                                                                  
  2614   134.2696    2075(45)          2064.6892          896.1085                                                                  
  2615   134.3196    1890(43)          1919.1113          896.3099                                                                  
  2616   134.3696    1829(42)          1836.1167          896.5139                                                                  
  2617   134.4196    1735(41)          1789.0681          896.7210                                                                  
  2618   134.4696    1702(40)          1754.7668          896.9311                                                                  
  2619   134.5196    1542(38)          1716.3374          897.1435                                                                  
  2620   134.5696    1499(38)          1666.1006          897.3591                                                                  
  2621   134.6196    1548(38)          1604.9080          897.5771                                                                  
  2622   134.6696    1400(36)          1538.4324          897.7981                                                                  
  2623   134.7196    1353(36)          1472.9523          898.0215                                                                  
  2624   134.7696    1317(35)          1413.3243          898.2472                                                                  
  2625   134.8196    1296(35)          1362.5581          898.4756                                                                  
  2626   134.8696    1211(34)          1321.9407          898.7066                                                                  
  2627   134.9196    1240(34)          1291.4353          898.9399                                                                  
  2628   134.9696    1233(34)          1270.0892          899.1755                                                                  
  2629   135.0196    1181(34)          1256.7242          899.4134                                                                  
  2630   135.0696    1136(33)          1250.4946          899.6534                                                                  
  2631   135.1196    1198(34)          1251.0708          899.8956                                                                  
  2632   135.1696    1232(34)          1258.5177          900.1401                                                                  
  2633   135.2196    1256(34)          1272.8845          900.3866                                                                  
  2634   135.2696    1294(35)          1293.6124          900.6348                                                                  
  2635   135.3196    1335(36)          1318.9783          900.8853                                                                  
  2636   135.3696    1304(35)          1345.8479          901.1375                                                                  
  2637   135.4196    1348(36)          1369.6647          901.3916                                                                  
  2638   135.4696    1318(35)          1385.2275          901.6475                                                                  
  2639   135.5196    1296(35)          1388.3765          901.9047                                                                  
  2640   135.5696    1265(35)          1378.0515          902.1638                                                                  
  2641   135.6196    1266(35)          1357.0453          902.4246                                                                  
  2642   135.6696    1317(35)          1330.8888          902.6870                                                                  
  2643   135.7196    1319(35)          1305.9912          902.9506                                                                  
  2644   135.7696    1252(34)          1288.1975          903.2155                                                                  
  2645   135.8196    1263(34)          1281.9847          903.4818                                                                  
  2646   135.8696    1282(35)          1290.0316          903.7498                                                                  
  2647   135.9196    1325(35)          1312.9771          904.0183                                                                  
  2648   135.9696    1355(36)          1349.2792          904.2885                                                                  
  2649   136.0196    1373(36)          1395.2068          904.5593                                                                  
  2650   136.0696    1471(37)          1444.9297          904.8314                                                                  
  2651   136.1196    1499(37)          1490.8951          905.1042                                                                  
  2652   136.1696    1451(37)          1524.6508          905.3781                                                                  
  2653   136.2196    1471(37)          1538.8523          905.6528                                                                  
  2654   136.2696    1498(37)          1529.8386          905.9283                                                                  
  2655   136.3196    1465(37)          1499.0713          906.2042                                                                  
  2656   136.3696    1429(37)          1452.1882          906.4810                                                                  
  2657   136.4196    1403(36)          1396.5645          906.7581                                                                  
  2658   136.4696    1358(36)          1339.0344          907.0359                                                                  
  2659   136.5196    1264(34)          1285.2021          907.3140                                                                  
  2660   136.5696    1262(34)          1238.7417          907.5925                                                                  
  2661   136.6196    1196(34)          1201.8264          907.8710                                                                  
  2662   136.6696    1139(33)          1175.4829          908.1499                                                                  
  2663   136.7196    1180(33)          1160.4869          908.4289                                                                  
  2664   136.7696    1185(33)          1156.9573          908.7080                                                                  
  2665   136.8196    1206(33)          1165.6349          908.9871                                                                  
  2666   136.8696    1167(33)          1188.2397          909.2660                                                                  
  2667   136.9196    1320(35)          1227.7944          909.5448                                                                  
  2668   136.9696    1358(35)          1288.5547          909.8236                                                                  
  2669   137.0196    1495(37)          1375.4216          910.1019                                                                  
  2670   137.0696    1689(40)          1492.8809          910.3799                                                                  
  2671   137.1196    1867(42)          1643.8823          910.6576                                                                  
  2672   137.1696    2123(45)          1828.2214          910.9348                                                                  
  2673   137.2196    2281(46)          2041.3777          911.2112                                                                  
  2674   137.2696    2556(49)          2273.4619          911.4872                                                                  
  2675   137.3196    2717(50)          2508.4292          911.7623                                                                  
  2676   137.3696    2867(52)          2724.2271          912.0369                                                                  
  2677   137.4196    2840(51)          2893.6724          912.3105                                                                  
  2678   137.4696    3011(53)          2989.3572          912.5834                                                                  
  2679   137.5196    2936(53)          2992.6755          912.8552                                                                  
  2680   137.5696    2764(51)          2902.7263          913.1259                                                                  
  2681   137.6196    2699(51)          2736.6514          913.3954                                                                  
  2682   137.6696    2511(49)          2521.4875          913.6639                                                                  
  2683   137.7196    2305(47)          2284.6685          913.9312                                                                  
  2684   137.7696    2122(45)          2048.9248          914.1970                                                                  
  2685   137.8196    1844(42)          1830.8634          914.4615                                                                  
  2686   137.8696    1658(40)          1640.7805          914.7245                                                                  
  2687   137.9196    1449(37)          1483.6981          914.9861                                                                  
  2688   137.9696    1343(36)          1360.0830          915.2462                                                                  
  2689   138.0196    1228(34)          1267.1823          915.5045                                                                  
  2690   138.0696    1210(34)          1200.2144          915.7611                                                                  
  2691   138.1196    1131(33)          1154.2068          916.0157                                                                  
  2692   138.1696    1112(33)          1123.9628          916.2689                                                                  
  2693   138.2196    1065(32)          1105.2239          916.5200                                                                  
  2694   138.2696    1081(33)          1094.7528          916.7690                                                                  
  2695   138.3196    1049(32)          1090.3645          917.0159                                                                  
  2696   138.3696    1126(33)          1090.8892          917.2607                                                                  
  2697   138.4196    1086(33)          1096.1115          917.5035                                                                  
  2698   138.4696    1148(34)          1106.7769          917.7440                                                                  
  2699   138.5196    1238(35)          1124.5533          917.9821                                                                  
  2700   138.5696    1122(34)          1151.8813          918.2178                                                                  
  2701   138.6196    1234(35)          1191.7344          918.4510                                                                  
  2702   138.6696    1350(37)          1247.1759          918.6819                                                                  
  2703   138.7196    1442(39)          1320.8772          918.9102                                                                  
  2704   138.7696    1531(39)          1414.4868          919.1357                                                                  
  2705   138.8196    1610(41)          1527.6737          919.3586                                                                  
  2706   138.8696    1716(42)          1658.6117          919.5789                                                                  
  2707   138.9196    1888(44)          1801.7974          919.7962                                                                  
  2708   138.9696    2038(46)          1948.8022          920.0107                                                                  
  2709   139.0196    2109(47)          2088.0032          920.2222                                                                  
  2710   139.0696    2095(46)          2204.8245          920.4308                                                                  
  2711   139.1196    2221(48)          2283.7957          920.6363                                                                  
  2712   139.1696    2251(48)          2312.2700          920.8385                                                                  
  2713   139.2196    2107(47)          2285.4673          921.0377                                                                  
  2714   139.2696    2159(47)          2208.8311          921.2339                                                                  
  2715   139.3196    2089(46)          2095.2993          921.4263                                                                  
  2716   139.3696    1897(44)          1960.3730          921.6158                                                                  
  2717   139.4196    1794(43)          1818.5569          921.8016                                                                  
  2718   139.4696    1654(41)          1681.5928          921.9841                                                                  
  2719   139.5196    1505(39)          1558.0830          922.1631                                                                  
  2720   139.5696    1457(39)          1453.5480          922.3383                                                                  
  2721   139.6196    1411(38)          1370.5105          922.5101                                                                  
  2722   139.6696    1362(37)          1309.0944          922.6783                                                                  
  2723   139.7196    1324(37)          1267.4386          922.8426                                                                  
  2724   139.7696    1311(37)          1242.3439          923.0033                                                                  
  2725   139.8196    1322(36)          1229.8346          923.1600                                                                  
  2726   139.8696    1236(35)          1225.5975          923.3128                                                                  
  2727   139.9196    1283(36)          1225.3655          923.4619                                                                  
  2728   139.9696    1233(35)          1225.2803          923.6068                                                                  
  2729   140.0196    1215(35)          1222.4259          923.7478                                                                  
  2730   140.0696    1173(34)          1215.2808          923.8848                                                                  
  2731   140.1196    1244(35)          1203.8584          924.0175                                                                  
  2732   140.1696    1261(35)          1189.3142          924.1461                                                                  
  2733   140.2196    1151(33)          1173.3997          924.2705                                                                  
  2734   140.2696    1156(34)          1158.0371          924.3907                                                                  
  2735   140.3196    1182(34)          1145.0946          924.5065                                                                  
  2736   140.3696    1144(33)          1136.2639          924.6180                                                                  
  2737   140.4196    1121(33)          1132.9526          924.7252                                                                  
  2738   140.4696    1210(34)          1136.6373          924.8280                                                                  
  2739   140.5196    1157(33)          1148.3529          924.9263                                                                  
  2740   140.5696    1181(34)          1169.0878          925.0201                                                                  
  2741   140.6196    1220(34)          1199.7290          925.1094                                                                  
  2742   140.6696    1291(35)          1241.0249          925.1939                                                                  
  2743   140.7196    1324(35)          1293.4084          925.2741                                                                  
  2744   140.7696    1432(37)          1357.1322          925.3494                                                                  
  2745   140.8196    1511(38)          1431.3939          925.4203                                                                  
  2746   140.8696    1561(38)          1515.3381          925.4863                                                                  
  2747   140.9196    1748(41)          1606.5721          925.5476                                                                  
  2748   140.9696    1849(42)          1702.0583          925.6043                                                                  
  2749   141.0196    2006(43)          1797.8291          925.6559                                                                  
  2750   141.0696    1974(43)          1888.7729          925.7027                                                                  
  2751   141.1196    1984(43)          1968.5039          925.7449                                                                  
  2752   141.1696    2046(44)          2029.2517          925.7819                                                                  
  2753   141.2196    1986(43)          2062.9214          925.8142                                                                  
  2754   141.2696    1965(43)          2063.2036          925.8415                                                                  
  2755   141.3196    1909(42)          2028.1409          925.8637                                                                  
  2756   141.3696    1889(42)          1961.2087          925.8809                                                                  
  2757   141.4196    1772(41)          1870.1261          925.8932                                                                  
  2758   141.4696    1827(41)          1764.2893          925.9006                                                                  
  2759   141.5196    1627(39)          1652.6392          925.9028                                                                  
  2760   141.5696    1547(38)          1542.6310          925.8998                                                                  
  2761   141.6196    1387(36)          1439.7703          925.8917                                                                  
  2762   141.6696    1299(35)          1347.8262          925.8785                                                                  
  2763   141.7196    1198(33)          1268.8447          925.8605                                                                  
  2764   141.7696    1140(33)          1203.4166          925.8371                                                                  
  2765   141.8196    1097(32)          1151.0059          925.8084                                                                  
  2766   141.8696    1105(32)          1110.2428          925.7747                                                                  
  2767   141.9196    1021(31)          1079.3661          925.7360                                                                  
  2768   141.9696    1030(31)          1056.4603          925.6917                                                                  
  2769   142.0196    1055(31)          1039.7058          925.6425                                                                  
  2770   142.0696    988(30)          1027.5206          925.5880                                                                   
  2771   142.1196    996(30)          1018.6133          925.5283                                                                   
  2772   142.1696    977(30)          1012.0032          925.4632                                                                   
  2773   142.2196    973(30)          1006.9680          925.3929                                                                   
  2774   142.2696    1005(30)          1002.9994          925.3174                                                                  
  2775   142.3196    967(30)           999.7549          925.2367                                                                   
  2776   142.3696    981(30)           997.0116          925.1507                                                                   
  2777   142.4196    999(30)           994.6410          925.0594                                                                   
  2778   142.4696    962(30)           992.5615          924.9631                                                                   
  2779   142.5196    976(30)           990.7501          924.8610                                                                   
  2780   142.5696    1006(31)           989.1788          924.7542                                                                  
  2781   142.6196    1029(31)           987.8335          924.6418                                                                  
  2782   142.6696    985(30)           986.7066          924.5243                                                                   
  2783   142.7196    981(30)           985.7922          924.4016                                                                   
  2784   142.7696    941(30)           985.0180          924.2736                                                                   
  2785   142.8196    968(30)           984.5237          924.1404                                                                   
  2786   142.8696    963(30)           984.2455          924.0018                                                                   
  2787   142.9196    984(30)           984.1978          923.8584                                                                   
  2788   142.9696    930(29)           984.4025          923.7096                                                                   
  2789   143.0196    1012(31)           984.8939          923.5557                                                                  
  2790   143.0696    960(30)           985.7172          923.3963                                                                   
  2791   143.1196    988(30)           986.9307          923.2319                                                                   
  2792   143.1696    1000(30)           988.6025          923.0625                                                                  
  2793   143.2196    1030(31)           990.8062          922.8878                                                                  
  2794   143.2696    1009(31)           993.6156          922.7082                                                                  
  2795   143.3196    990(30)           997.0968          922.5234                                                                   
  2796   143.3696    1025(31)          1001.3026          922.3336                                                                  
  2797   143.4196    1053(31)          1006.2582          922.1387                                                                  
  2798   143.4696    1013(31)          1011.9574          921.9385                                                                  
  2799   143.5196    1050(31)          1018.3572          921.7337                                                                  
  2800   143.5696    953(30)          1025.3699          921.5237                                                                   
  2801   143.6196    1018(31)          1032.8712          921.3087                                                                  
  2802   143.6696    1011(31)          1040.6866          921.0889                                                                  
  2803   143.7196    1031(31)          1048.6078          920.8640                                                                  
  2804   143.7696    1041(31)          1056.4200          920.6345                                                                  
  2805   143.8196    1045(31)          1063.9534          920.4000                                                                  
  2806   143.8696    1046(31)          1071.1492          920.1608                                                                  
  2807   143.9196    1005(31)          1078.0907          919.9167                                                                  
  2808   143.9696    1100(32)          1084.9490          919.6680                                                                  
  2809   144.0196    1081(32)          1091.9104          919.4145                                                                  
  2810   144.0696    1087(32)          1099.0839          919.1562                                                                  
  2811   144.1196    1121(33)          1106.4487          918.8934                                                                  
  2812   144.1696    1101(32)          1113.8153          918.6259                                                                  
  2813   144.2196    1113(33)          1120.8413          918.3539                                                                  
  2814   144.2696    1060(32)          1127.0730          918.0774                                                                  
  2815   144.3196    1167(34)          1132.0471          917.7963                                                                  
  2816   144.3696    1047(32)          1135.4611          917.5108                                                                  
  2817   144.4196    1118(33)          1137.3452          917.2209                                                                  
  2818   144.4696    1106(33)          1138.1819          916.9266                                                                  
  2819   144.5196    1130(33)          1138.8917          916.6280                                                                  
  2820   144.5696    1103(33)          1140.7267          916.3251                                                                  
  2821   144.6196    1117(33)          1145.1606          916.0179                                                                  
  2822   144.6696    1171(34)          1153.8168          915.7067                                                                  
  2823   144.7196    1190(35)          1168.4313          915.3914                                                                  
  2824   144.7696    1209(35)          1190.8229          915.0719                                                                  
  2825   144.8196    1224(35)          1222.8232          914.7483                                                                  
  2826   144.8696    1291(36)          1266.2318          914.4209                                                                  
  2827   144.9196    1273(36)          1322.6052          914.0893                                                                  
  2828   144.9696    1478(39)          1393.2120          913.7542                                                                  
  2829   145.0196    1449(39)          1478.6968          913.4150                                                                  
  2830   145.0696    1740(42)          1578.9302          913.0720                                                                  
  2831   145.1196    1830(44)          1692.9053          912.7254                                                                  
  2832   145.1696    1891(44)          1818.3773          912.3752                                                                  
  2833   145.2196    2083(47)          1951.8358          912.0211                                                                  
  2834   145.2696    2156(47)          2088.3789          911.6638                                                                  
  2835   145.3196    2303(49)          2221.6616          911.3029                                                                  
  2836   145.3696    2357(50)          2344.1765          910.9387                                                                  
  2837   145.4196    2475(51)          2447.4370          910.5707                                                                  
  2838   145.4696    2460(51)          2523.0352          910.1997                                                                  
  2839   145.5196    2502(51)          2564.0547          909.8256                                                                  
  2840   145.5696    2511(51)          2566.7246          909.4483                                                                  
  2841   145.6196    2519(51)          2531.5645          909.0677                                                                  
  2842   145.6696    2461(51)          2463.3062          908.6842                                                                  
  2843   145.7196    2399(50)          2369.7637          908.2975                                                                  
  2844   145.7696    2376(50)          2259.8740          907.9080                                                                  
  2845   145.8196    2278(49)          2143.0889          907.5157                                                                  
  2846   145.8696    2145(47)          2027.3160          907.1206                                                                  
  2847   145.9196    2045(46)          1919.4596          906.7228                                                                  
  2848   145.9696    1899(44)          1824.9622          906.3223                                                                  
  2849   146.0196    1862(44)          1747.8126          905.9194                                                                  
  2850   146.0696    1674(41)          1690.5791          905.5139                                                                  
  2851   146.1196    1674(41)          1654.4169          905.1058                                                                  
  2852   146.1696    1677(42)          1639.2943          904.6954                                                                  
  2853   146.2196    1657(41)          1644.0864          904.2829                                                                  
  2854   146.2696    1651(41)          1666.7936          903.8682                                                                  
  2855   146.3196    1653(41)          1704.7410          903.4514                                                                  
  2856   146.3696    1676(41)          1754.8359          903.0323                                                                  
  2857   146.4196    1673(41)          1813.6946          902.6112                                                                  
  2858   146.4696    1676(41)          1877.8756          902.1883                                                                  
  2859   146.5196    1788(42)          1944.1494          901.7635                                                                  
  2860   146.5696    1893(43)          2009.8979          901.3370                                                                  
  2861   146.6196    1912(43)          2073.7590          900.9089                                                                  
  2862   146.6696    1907(43)          2136.0310          900.4791                                                                  
  2863   146.7196    2058(45)          2198.9172          900.0477                                                                  
  2864   146.7696    2139(46)          2266.1001          899.6147                                                                  
  2865   146.8196    2197(46)          2341.8872          899.1807                                                                  
  2866   146.8696    2374(48)          2430.3667          898.7452                                                                  
  2867   146.9196    2601(50)          2534.5020          898.3086                                                                  
  2868   146.9696    2630(50)          2655.6689          897.8706                                                                  
  2869   147.0196    2966(53)          2793.2961          897.4318                                                                  
  2870   147.0696    2995(53)          2944.6111          896.9919                                                                  
  2871   147.1196    3164(55)          3104.8181          896.5512                                                                  
  2872   147.1696    3395(57)          3267.0413          896.1096                                                                  
  2873   147.2196    3408(57)          3423.0156          895.6674                                                                  
  2874   147.2696    3545(58)          3563.7871          895.2243                                                                  
  2875   147.3196    3703(59)          3680.4194          894.7808                                                                  
  2876   147.3696    3642(59)          3764.7266          894.3367                                                                  
  2877   147.4196    3747(59)          3809.5723          893.8924                                                                  
  2878   147.4696    3677(59)          3809.6538          893.4477                                                                  
  2879   147.5196    3569(58)          3762.3030          893.0026                                                                  
  2880   147.5696    3578(58)          3668.2339          892.5575                                                                  
  2881   147.6196    3525(57)          3531.6411          892.1124                                                                  
  2882   147.6696    3436(57)          3359.8979          891.6673                                                                  
  2883   147.7196    3337(56)          3162.3533          891.2221                                                                  
  2884   147.7696    3155(54)          2949.0461          890.7772                                                                  
  2885   147.8196    2880(52)          2729.6348          890.3326                                                                  
  2886   147.8696    2659(50)          2512.3655          889.8883                                                                  
  2887   147.9196    2474(48)          2304.1372          889.4445                                                                  
  2888   147.9696    2215(46)          2110.1284          889.0011                                                                  
  2889   148.0196    2024(43)          1933.9202          888.5583                                                                  
  2890   148.0696    1858(41)          1777.6777          888.1162                                                                  
  2891   148.1196    1681(40)          1642.1562          887.6750                                                                  
  2892   148.1696    1565(38)          1527.2123          887.2345                                                                  
  2893   148.2196    1467(37)          1431.8513          886.7948                                                                  
  2894   148.2696    1322(35)          1354.5222          886.3564                                                                  
  2895   148.3196    1267(34)          1293.3602          885.9191                                                                  
  2896   148.3696    1238(34)          1246.3115          885.4828                                                                  
  2897   148.4196    1102(32)          1211.3948          885.0475                                                                  
  2898   148.4696    1219(34)          1186.7321          884.6142                                                                  
  2899   148.5196    1234(34)          1170.6162          884.1818                                                                  
  2900   148.5696    1219(34)          1161.5857          883.7512                                                                  
  2901   148.6196    1206(34)          1158.3481          883.3220                                                                  
  2902   148.6696    1214(34)          1159.8041          882.8947                                                                  
  2903   148.7196    1194(33)          1164.9941          882.4689                                                                  
  2904   148.7696    1268(35)          1173.0593          882.0451                                                                  
  2905   148.8196    1195(33)          1183.1978          881.6232                                                                  
  2906   148.8696    1250(34)          1194.6428          881.2032                                                                  
  2907   148.9196    1293(35)          1206.6205          880.7853                                                                  
  2908   148.9696    1297(35)          1218.3469          880.3696                                                                  
  2909   149.0196    1275(35)          1229.0398          879.9561                                                                  
  2910   149.0696    1323(35)          1237.9592          879.5451                                                                  
  2911   149.1196    1314(35)          1244.4952          879.1364                                                                  
  2912   149.1696    1296(35)          1248.2587          878.7300                                                                  
  2913   149.2196    1263(34)          1249.1792          878.3264                                                                  
  2914   149.2696    1293(35)          1247.5388          877.9252                                                                  
  2915   149.3196    1290(35)          1243.9409          877.5269                                                                  
  2916   149.3696    1257(34)          1239.2177          877.1312                                                                  
  2917   149.4196    1275(35)          1234.3390          876.7385                                                                  
  2918   149.4696    1268(35)          1230.3345          876.3486                                                                  
  2919   149.5196    1277(34)          1228.2482          875.9617                                                                  
  2920   149.5696    1326(35)          1229.1193          875.5779                                                                  
  2921   149.6196    1252(34)          1233.9768          875.1973                                                                  
  2922   149.6696    1293(34)          1243.8396          874.8201                                                                  
  2923   149.7196    1268(35)          1259.7158          874.4458                                                                  
  2924   149.7696    1221(34)          1282.6050          874.0750                                                                  
  2925   149.8196    1246(34)          1313.4844          873.7079                                                                  
  2926   149.8696    1281(35)          1353.3403          873.3439                                                                  
  2927   149.9196    1348(36)          1403.1000          872.9838                                                                  
  2928   149.9696    1459(37)          1463.6427          872.6270                                                                  
  2929   150.0196    1542(38)          1535.7545          872.2740                                                                  
  2930   150.0696    1645(39)          1620.0447          871.9251                                                                  
  2931   150.1196    1655(39)          1716.9786          871.5797                                                                  
  2932   150.1696    1918(43)          1826.6364          871.2384                                                                  
  2933   150.2196    2033(44)          1948.7236          870.9008                                                                  
  2934   150.2696    2143(44)          2082.4744          870.5676                                                                  
  2935   150.3196    2178(45)          2226.5566          870.2380                                                                  
  2936   150.3696    2686(50)          2379.2310          869.9128                                                                  
  2937   150.4196    2753(51)          2538.0635          869.5919                                                                  
  2938   150.4696    2716(50)          2700.0742          869.2751                                                                  
  2939   150.5196    3026(54)          2861.6631          868.9626                                                                  
  2940   150.5696    3171(54)          3018.5422          868.6545                                                                  
  2941   150.6196    3154(56)          3165.9868          868.3510                                                                  
  2942   150.6696    3464(58)          3298.7375          868.0518                                                                  
  2943   150.7196    3376(59)          3411.5669          867.7572                                                                  
  2944   150.7696    3272(57)          3499.6528          867.4673                                                                  
  2945   150.8196    3618(59)          3559.0071          867.1819                                                                  
  2946   150.8696    3227(56)          3586.8364          866.9012                                                                  
  2947   150.9196    3273(57)          3581.5842          866.6254                                                                  
  2948   150.9696    3562(59)          3543.1001          866.3542                                                                  
  2949   151.0196    3200(55)          3472.7354          866.0880                                                                  
  2950   151.0696    3109(55)          3373.3330          865.8265                                                                  
  2951   151.1196    3309(57)          3248.9985          865.5700
[truncated: 111,760 more chars]
